# Supplementary material for: Gilthead Seabream Liver Integrative Proteomics and Metabolomics Analysis Reveals Regulation by Different Prosurvival Pathways in the Metabolic Adaptation to Stress
Source: Int J Mol Sci. 2022 Dec 6;23(23):15395. doi: 10.3390/ijms232315395 (PMC9741202; doi:10.3390/ijms232315395)
Supplement: Supplementary file 1 [file ijms-23-15395-s001.zip]

Archive with 8 entries (8 files):
- Supplemental figures.pdf
- Table S1.xlsx
- Table S2.xlsx
- Table S3.xlsx
- Table S4.xlsx
- Table S5.xlsx
- Table S6.xlsx
- Table S7.xlsx
