# Supplementary material for: Gilthead Seabream Liver Integrative Proteomics and Metabolomics Analysis Reveals Regulation by Different Prosurvival Pathways in the Metabolic Adaptation to Stress
Source: Int J Mol Sci. 2022 Dec 6;23(23):15395. doi: 10.3390/ijms232315395 (PMC9741202; doi:10.3390/ijms232315395)
Supplement: Supplementary file 1 [file ijms-23-15395-s001.zip › Table S1.xlsx]

## Sheet: PSM Report
Table S1. Peptide spectrum matching (PSM) in S. aurata MS/MS samples.
Category	Bio Sample	MS/MS Sample	#Proteins	#PSM	#Spectra	%PSM
Liver_OC_Control	OC_CTRL_10.2	1_OC_10.2.msf	1568	12288	28707	0.428049
Liver_OC_Control	OC_CTRL_10.3	10_OC_10.3.msf	1563	12428	28593	0.434652
Liver_OC_Control	OC_CTRL_14.1	4_OC_14.1.msf	1542	11447	27323	0.418951
Liver_OC_Control	OC_CTRL_14.2	14_OC_14.2.msf	1499	10777	26746	0.402939
Liver_OC_Control	OC_CTRL_16.2	7_OC_16.2.msf	1519	11414	27141	0.420545
Liver_OC_Control	OC_CTRL_16.3	16_OC_16.3.msf	1479	9958	25867	0.384969
Liver_OC45	OC45_12.1	3_OC_12.1.msf	1570	12124	27868	0.435051
Liver_OC45	OC45_12.3	12_OC_12.3.msf	1549	11492	28667	0.400879
Liver_OC45	OC45_15.1	6_OC_15.1.msf	1562	11971	28094	0.426105
Liver_OC45	OC45_15.2	15_OC_15.2.msf	1498	10360	26483	0.391194
Liver_OC45	OC45_18.1	9_OC_18.1.msf	1511	10953	27984	0.391402
Liver_OC45	OC45_18.3	18_OC_18.3.msf	1560	11092	27511	0.403184
Liver_NETControl	NET_CTRL_11.1	1_NET_11.1.msf	1567	12414	28570	0.434512
Liver_NETControl	NET_CTRL_11.2	10_NET_11.2.msf	1572	11547	27503	0.419845
Liver_NETControl	NET_CTRL_13.1	4_NET_13.1.msf	1533	11444	27966	0.409211
Liver_NETControl	NET_CTRL_13.2	13_NET_13.2.msf	1496	10327	26105	0.395595
Liver_NETControl	NET_CTRL_17.1	7_NET_17.1.msf	1527	11791	27975	0.421483
Liver_NETControl	NET_CTRL_17.2	16_NET_17.2.msf	1459	10506	26997	0.389154
Liver_NET4	NET4_12.1	3_NET_12.1.msf	1526	12125	27988	0.433221
Liver_NET4	NET4_12.3	12_NET_12.3.msf	1511	10609	26700	0.397341
Liver_NET4	NET4_14.1	6_NET_14.1.msf	1564	11782	27748	0.424607
Liver_NET4	NET4_14.3	15_NET_14.3.msf	1545	10606	26244	0.40413
Liver_NET4	NET4_16.1	9_NET_16.1.msf	1542	12226	28073	0.435507
Liver_NET4	NET4_16.3	18_NET_16.3.msf	1558	11112	27344	0.406378
Liver_HYPControl	HYP_CTRL_10.1	1_HYP_10.1.msf	1511	10194	26733	0.381326
Liver_HYPControl	HYP_CTRL_10.3	10_HYP_10.3.msf	1498	9416	25919	0.363286
Liver_HYPControl	HYP_CTRL_11.1	4_HYP_11.1.msf	1476	9899	27101	0.365263
Liver_HYPControl	HYP_CTRL_11.2	13_HYP_11.2.msf	1537	10023	26605	0.376734
Liver_HYPControl	HYP_CTRL_12.2	7_HYP_12.2.msf	1526	10175	26323	0.386544
Liver_HYPControl	HYP_CTRL_12.3	16_HYP_12.3.msf	1534	10151	26606	0.38153
Liver_HYP15	HYP15_15.1	3_HYP15_15.1.msf	1492	10111	27184	0.371947
Liver_HYP15	HYP15_15.2	12_HYP15_15.2.msf	1510	9761	26287	0.371324
Liver_HYP15	HYP15_16.1	6_HYP15_16.1.msf	1481	9767	26134	0.373728
Liver_HYP15	HYP15_16.2	15_HYP15_16.2.msf	1461	9290	25637	0.362367
Liver_HYP15	HYP15_18.2	9_HYP15_18.2.msf	1487	9523	25740	0.369969
Liver_HYP15	HYP15_18.3	18_HYP15_18.3.msf	1499	9811	25915	0.378584
					27121.7	0.399764	Mean
					916.836	0.0235553	SD
