# Supplementary material for: Gilthead Seabream Liver Integrative Proteomics and Metabolomics Analysis Reveals Regulation by Different Prosurvival Pathways in the Metabolic Adaptation to Stress
Source: Int J Mol Sci. 2022 Dec 6;23(23):15395. doi: 10.3390/ijms232315395 (PMC9741202; doi:10.3390/ijms232315395)
Supplement: Supplementary file 1 [file ijms-23-15395-s001.zip › Table S2.xlsx]

## Sheet: All identified Proteins
Table S2. Proteins identified in S. aurata by label-free shotgun proteomics.
Proteins were identified with a minimium 99% probability, 1% Decoy FDR and a minimum of 3 peptides
(minimum 92% peptide probability and 0.1% Decoy FDR) on the Scaffold software v.4.11.1 (Proteome Software Inc., Portland, OR).
Protein abundance was estimated based on TOP3 Ion Precursor Intensity.
NOTE: The different spreadsheets contain the reproducibe proteins (present in at least 4 out 6 replicates) selected for statistical analyses				Liver OC Control						Liver OC45						Liver NET Control						Liver NET4						Liver HYP Control						Liver HYP15
Protein ID	Identified Proteins (1738 excluding 17 Decoy proteins)	UniProt Accession Number	Molecular Weight	OC_CTRL_10.2	OC_CTRL_10.3	OC_CTRL_14.1	OC_CTRL_14.2	OC_CTRL_16.2	OC_CTRL_16.3	OC45_12.1	OC45_12.3	OC45_15.1	OC45_15.2	OC45_18.1	OC45_18.3	NET_CTRL_11.1	NET_CTRL_11.2	NET_CTRL_13.1	NET_CTRL_13.2	NET_CTRL_17.1	NET_CTRL_17.2	NET4_12.1	NET4_12.3	NET4_14.1	NET4_14.3	NET4_16.1	NET4_16.3	HYP_CTRL_10.1	HYP_CTRL_10.3	HYP_CTRL_11.1	HYP_CTRL_11.2	HYP_CTRL_12.2	HYP_CTRL_12.3	HYP15_15.1	HYP15_15.2	HYP15_16.1	HYP15_16.2	HYP15_18.2	HYP15_18.3
1	FABP domain-containing protein OS=Sparus aurata OX=8175 GN=LOC115566803 PE=3 SV=1	A0A671WAF1	14 kDa	26323000000	21833000000	24513000000	22392000000	18275000000	14351000000	20491000000	21893000000	19019000000	32418000000	31983000000	34913000000	30492000000	13531000000	14989000000	11880000000	15460000000	9780100000	8233200000	17546000000	9137900000	14026000000	11051000000	11596000000	23060000000	15456000000	26052000000	25829000000	15306000000	24972000000	24479000000	18443000000	16664000000	18871000000	18791000000	20534000000
2	GLOBIN domain-containing protein OS=Sparus aurata OX=8175 GN=LOC115576209 PE=3 SV=1	A0A671UM87	16 kDa	8958500000	8595700000	42208000000	6659700000	41483000000	52563000000	13466000000	11771000000	20856000000	8472400000	12195000000	11578000000	11911000000	7684500000	32546000000	12152000000	26829000000	19465000000	4595300000	6787000000	28405000000	4695700000	6304400000	23394000000	8737400000	11659000000	22944000000	13708000000	13919000000	12323000000	12420000000	15920000000	26426000000	10686000000	17850000000	8418600000
3	Beta-actin OS=Perca flavescens OX=8167 PE=2 SV=1	Q7T1A6	42 kDa	4906600000	5641900000	5035700000	4750300000	8426800000	4837400000	4850700000	5876800000	4881900000	5156200000	5843700000	5972000000	6116700000	5365800000	5496200000	5098300000	4914400000	5480800000	5645600000	5557100000	5501800000	6005800000	6661500000	6090100000	4687400000	5836000000	5807700000	6203200000	5325200000	5153200000	5611600000	5753300000	4111700000	4661600000	6257300000	5618400000
4	Beta globin OS=Sparus aurata OX=8175 GN=LOC115576209 PE=3 SV=1	Q1PCB2	16 kDa	8958500000	8595700000	42208000000	6659700000	41483000000	52563000000	13466000000	11771000000	20856000000	8472400000	12195000000	11578000000	11911000000	7684500000	32546000000	12152000000	26829000000	19465000000	4595300000	6787000000	28405000000	4695700000	6304400000	23394000000	8737400000	11659000000	22944000000	13708000000	13919000000	12323000000	12420000000	15920000000	26426000000	10686000000	17850000000	8418600000
5	Beta-actin OS=Sebastes schlegelii OX=214486 PE=2 SV=1	U3M6R2	42 kDa	4906600000	5641900000	5035700000	4750300000	8426800000	4837400000	4850700000	5876800000	4881900000	5156200000	5843700000	5972000000	6116700000	5365800000	5496200000	5098300000	4914400000	5480800000	5645600000	5557100000	5501800000	6005800000	6661500000	6090100000	4687400000	5836000000	5807700000	6203200000	5325200000	5153200000	5611600000	5753300000	4111700000	4661600000	6257300000	5618400000
6	Alpha-1,4 glucan phosphorylase OS=Sparus aurata OX=8175 GN=pygl PE=3 SV=1	A0A671WEA0	98 kDa	2086300000	2372700000	2247400000	1729400000	1666200000	1878800000	1455300000	2939700000	1407200000	1782600000	1858600000	1211100000	2409200000	2242700000	2411900000	2401400000	1805600000	2342100000	1380100000	1695700000	2338100000	1167600000	1369300000	2191100000	2573500000	1447700000	2273200000	1564000000	2485400000	2139600000	1530500000	3166800000	1619100000	1422900000	1538500000	1983000000
7	Fructose-bisphosphate aldolase B OS=Sparus aurata OX=8175 GN=aldob PE=2 SV=2	P53447	40 kDa	10520000000	6507700000	7337500000	7032900000	5941500000	6469700000	9044400000	7220500000	8408400000	7770000000	10156000000	8191500000	6814400000	6111000000	7695800000	6145100000	7685900000	6042900000	4493300000	7059700000	6293800000	3875800000	3588000000	5881400000	10567000000	6701600000	8940200000	7176600000	8837400000	8894500000	7809400000	7330500000	6668800000	7466300000	7060100000	7209200000
8	Betaine homocysteine methyltransferase OS=Sparus aurata OX=8175 GN=BHMT PE=2 SV=2	Q1KMD2	44 kDa	9666800000	6039200000	8320800000	10720000000	2822000000	5938000000	6846000000	9327600000	7495800000	8123200000	8675100000	8617000000	8611700000	7814900000	9389400000	11475000000	10969000000	11912000000	5223100000	12122000000	7368900000	5850900000	4728200000	8730100000	14500000000	16351000000	15636000000	12483000000	9269100000	10496000000	15244000000	9001300000	15862000000	11362000000	12131000000	12927000000
9	IF rod domain-containing protein OS=Sparus aurata OX=8175 GN=LOC115584554 PE=3 SV=1	A0A671U665	57 kDa	2184800000	1796400000	2029500000	914230000	4191200000	1709200000	1541900000	1765900000	2228200000	1586000000	1542900000	1929100000	3428200000	2051000000	2324700000	2537800000	921020000	2771500000	2208600000	1987600000	1847900000	2339100000	2126500000	1857300000	1744600000	2092300000	2001300000	1428600000	1622800000	1622600000	2027200000	1756300000	2124100000	2475900000	2541300000	2098900000
10	Uncharacterized protein OS=Sparus aurata OX=8175 GN=LOC115587339 PE=4 SV=1	A0A671UD72	39 kDa	4288100000	5761100000	3608300000	3302800000	2594100000	3711500000	4055300000	4699100000	3507500000	3302700000	4320900000	3320000000	2584200000	2941200000	4012600000	4124400000	4239600000	4073900000	1997100000	2903700000	2999800000	3405000000	1764000000	2783800000	3280000000	2311000000	2671700000	1669700000	2604300000	2941500000	2017800000	2633900000	2068800000	2199500000	1139900000	2034100000
11	Elongation factor 1-alpha OS=Sparus aurata OX=8175 GN=LOC115578802 PE=3 SV=1	A0A671YTU1	50 kDa	3265100000	5041700000	3759500000	4665100000	4123700000	3468700000	3384900000	4979100000	3145100000	3754600000	5300300000	3885300000	4033600000	2574200000	3953900000	2921300000	2606500000	3152800000	6631400000	5766800000	4343700000	3511800000	7246400000	4488100000	3258400000	4121500000	3952100000	3745500000	3844600000	3645800000	3921000000	3517100000	3602800000	2933500000	3201200000	3606700000
12	Pyruvate carboxylase OS=Sparus aurata OX=8175 GN=pc PE=4 SV=1	A0A671YZ63 (+2)	129 kDa	539340000	752270000	585760000	349590000	174470000	463400000	639060000	515550000	636550000	532250000	454060000	485210000	439170000	487350000	394750000	515980000	389960000	354670000	475810000	464170000	452420000	596870000	568930000	376360000	372700000	323690000	453050000	409470000	438810000	396930000	271290000	304650000	270640000	296030000	327400000	243130000
13	2-phospho-D-glycerate hydro-lyase OS=Sparus aurata OX=8175 PE=3 SV=1	A0A671TWN1 (+1)	40 kDa	2661300000	2462300000	2050300000	1776900000	1528800000	1719300000	2304000000	2550600000	1863400000	2616300000	2805800000	2615900000	2968500000	2299600000	3685800000	2084900000	2867300000	2628000000	2094300000	2576100000	2773600000	2893800000	2395200000	2698700000	2537000000	2187300000	1413800000	2105600000	1745600000	2047600000	2586400000	2611700000	1829300000	1279800000	1625300000	2228300000
14	Myosin, heavy chain 9b, non-muscle OS=Sparus aurata OX=8175 PE=3 SV=1	A0A671YG95	224 kDa	206540000	207610000	200400000	154500000	344490000	166730000	179130000	200520000	228930000	169660000	219820000	188640000	228850000	166720000	182940000	132190000	152030000	179790000	191750000	140840000	187880000	167940000	178940000	200710000	135120000	149590000	213470000	135940000	155400000	128130000	192810000	148320000	169170000	195150000	165360000	133580000
15	Actin, alpha skeletal muscle B OS=Larimichthys crocea OX=215358 GN=EH28_02765 PE=3 SV=1	A0A0F8ASE4 (+1)	42 kDa	4596600000	4841300000	4821700000	4296600000	7202600000	4517200000	4347900000	5370400000	4317500000	4868400000	5827800000	5708200000	4937000000	4653800000	5469800000	4459000000	4458200000	5078700000	5080500000	4961600000	5201700000	5628200000	6205600000	5479600000	4147800000	5695500000	5771500000	5595800000	4265500000	4474100000	5362900000	5275100000	3926800000	4429900000	5732100000	4725900000
16	2-phospho-D-glycerate hydro-lyase (Fragment) OS=Tetraodon nigroviridis OX=99883 GN=GSTENG00003809001 PE=3 SV=1	Q4TBD1	47 kDa	3590500000	3196600000	2433200000	2138800000	2284000000	1760300000	2912100000	3071900000	2654100000	2971500000	3063700000	2800000000	3046200000	2549400000	3653600000	2078300000	2949800000	2381100000	2064400000	2684700000	2631500000	2856000000	2153900000	2562100000	2886500000	2386200000	1749400000	2278200000	1984000000	2599900000	2738400000	3183400000	2632300000	1649200000	1563600000	2325100000
17	10-formyltetrahydrofolate dehydrogenase OS=Sparus aurata OX=8175 GN=ALDH1L1 PE=3 SV=1	A0A671UB54 (+1)	102 kDa	1245900000	788530000	1017500000	1639600000	629700000	1033200000	968380000	799740000	1142900000	986010000	1358200000	969160000	581540000	554540000	823460000	769490000	1005700000	868820000	412930000	643350000	585590000	378990000	361810000	542880000	1414000000	847820000	1398600000	1031200000	859820000	990620000	1206600000	848550000	1197400000	1802900000	1329200000	1289400000
18	Protein disulfide-isomerase OS=Sparus aurata OX=8175 GN=p4hb PE=3 SV=1	A0A671TLY7	57 kDa	1394900000	1661600000	1329200000	957240000	879780000	908570000	1147800000	1746000000	1056600000	1271900000	1273200000	1340000000	1140700000	1435800000	1793800000	1206700000	1354300000	1084400000	2964800000	1557600000	1668900000	1770300000	2318900000	1838900000	1041600000	1046700000	1307300000	1264600000	1041800000	1225000000	1129000000	1318300000	1066700000	757950000	1279700000	993570000
19	IF rod domain-containing protein OS=Sparus aurata OX=8175 GN=LOC115581196 PE=3 SV=1	A0A671TYG4	46 kDa	1799900000	1202800000	1190000000	881270000	3165000000	1321100000	1252500000	1119400000	1709100000	1238500000	805310000	1430600000	2423100000	1627700000	1664800000	2093200000	1206100000	2236700000	1653500000	1242400000	1594400000	1537000000	1219700000	1411800000	1350000000	1564500000	1608400000	1537200000	1376200000	1276500000	1636400000	1368200000	1558100000	2291000000	1741400000	1439400000
20	ATP synthase subunit beta OS=Sparus aurata OX=8175 GN=LOC115577212 PE=3 SV=1	A0A671UZ13	56 kDa	756180000	828580000	738910000	716470000	642270000	611720000	790430000	832100000	788510000	777120000	841880000	871470000	815200000	1048000000	769900000	683450000	701520000	575660000	754630000	618130000	572560000	815340000	753490000	652960000	697050000	694030000	702060000	899560000	675870000	794040000	704250000	858830000	582530000	415080000	808760000	624390000
21	Rib_recp_KP_reg domain-containing protein OS=Sparus aurata OX=8175 GN=rrbp1 PE=4 SV=1	A0A671YV38	120 kDa	512920000	444180000	410720000	282700000	241800000	309450000	339400000	454680000	386860000	420500000	460900000	493070000	466820000	270960000	406240000	355430000	350560000	272870000	566840000	526460000	480160000	421980000	600960000	480460000	407530000	496340000	619710000	450100000	453560000	473090000	541190000	502620000	563630000	614340000	437130000	416940000
22	Phosphoenolpyruvate carboxykinase (GTP) OS=Sparus aurata OX=8175 PE=3 SV=1	A0A671VR76	69 kDa	950970000	999000000	1098800000	609140000	242560000	569840000	788760000	921560000	824630000	894190000	959800000	862780000	1069900000	1366600000	1061100000	985820000	907330000	868680000	865590000	674380000	909160000	1234200000	667350000	850100000	1087600000	760820000	1100400000	717570000	784040000	660400000	726070000	729220000	694740000	616510000	764570000	581320000
23	Tubulin beta chain OS=Takifugu rubripes OX=31033 GN=TUBB4B PE=3 SV=1	A0A674N2X7 (+3)	51 kDa	786870000	870300000	684730000	810390000	1352600000	816760000	842470000	608710000	819260000	741090000	794880000	752210000	939920000	745510000	678080000	714580000	714090000	795390000	710900000	908010000	815300000	701480000	956180000	903300000	841540000	803500000	802720000	801310000	921760000	884820000	813010000	787990000	739230000	1044400000	706930000	890000000
24	3-hydroxyacyl-[acyl-carrier-protein] dehydratase OS=Sparus aurata OX=8175 PE=4 SV=1	A0A671VHI6	272 kDa	242240000	189350000	334610000	1059000000	239050000	624010000	110290000	135810000	148610000	828650000	137690000	226910000	32041000	11587000	21648000	56418000	51877000	50459000	32609000	151910000	59566000	28836000	28755000	146500000	588150000	284460000	744260000	832100000	462480000	651670000	500230000	54523000	839110000	1132400000	1052700000	1051400000
25	Methanethiol oxidase OS=Sparus aurata OX=8175 PE=3 SV=1	A0A671U4Y0	51 kDa	2761000000	3280500000	2700600000	2600300000	1206100000	2286000000	2071600000	2932100000	1679100000	2677600000	2232600000	2543500000	2671300000	2303900000	3319400000	3133300000	2997400000	2956400000	921990000	2129500000	2034300000	2248400000	1224300000	1828500000	3021900000	3385800000	3758000000	1953100000	2338200000	2121200000	3593900000	3289300000	2730800000	2190300000	1823200000	2802000000
26	GLOBIN domain-containing protein OS=Sparus aurata OX=8175 GN=LOC115576215 PE=3 SV=1	A0A671UJP9	16 kDa	5899500000	4331600000	22143000000	3039200000	24749000000	26036000000	7900800000	6412000000	13905000000	4961300000	6691300000	7036400000	6024100000	5895900000	16509000000	7201400000	14662000000	10468000000	2394800000	3820100000	14975000000	2908600000	3941200000	13594000000	5107300000	6662800000	12149000000	9585100000	8896600000	7164900000	7386600000	9507400000	13579000000	3379000000	12946000000	5768900000
27	78 kDa glucose-regulated protein OS=Sparus aurata OX=8175 PE=3 SV=1	A0A671V0I2 (+2)	73 kDa	857840000	707140000	511630000	723460000	812700000	467370000	731910000	732910000	730610000	761160000	654950000	628400000	622810000	682490000	495500000	532720000	599000000	495070000	2504700000	1038100000	1160200000	936130000	2104600000	1406700000	640660000	848920000	879150000	1012900000	1012400000	934450000	842960000	773240000	835690000	1003500000	713570000	685480000
28	Uncharacterized protein OS=Sparus aurata OX=8175 GN=sptan1 PE=3 SV=1	A0A671Y1M2	286 kDa	151630000	147380000	137790000	112020000	181980000	130160000	121020000	129120000	144950000	129190000	136010000	155900000	184420000	124250000	135650000	133850000	113540000	145780000	113600000	125300000	108520000	128010000	106640000	113830000	132520000	125720000	175390000	140710000	124480000	108060000	123280000	148780000	126290000	158490000	113950000	126790000
29	Protein disulfide-isomerase OS=Sparus aurata OX=8175 PE=3 SV=1	A0A671XUZ1 (+2)	56 kDa	1001900000	1305900000	965920000	818640000	788560000	674930000	970930000	1298400000	850280000	1034100000	1060600000	1030700000	1014700000	1122700000	962460000	944180000	796870000	688810000	2855400000	1427100000	1402800000	1487400000	2109300000	1489200000	789290000	968860000	1041300000	958120000	961550000	837250000	949560000	1110300000	1195200000	803300000	1081800000	841970000
30	Isocitrate dehydrogenase [NADP] OS=Sparus aurata OX=8175 GN=IDH1 PE=2 SV=1	A0A0B4KJN8 (+4)	47 kDa	2405500000	2741100000	2433000000	2376000000	2136500000	2517600000	1803500000	1882400000	2063000000	1928400000	1419600000	1919500000	1546200000	2019100000	2444300000	1861500000	2781000000	2673000000	2187200000	2034200000	1977300000	1471300000	1266000000	2540300000	2775700000	1695900000	1919100000	2560100000	1545100000	3023300000	2753000000	2460800000	2269000000	1851200000	2160600000	2839300000
31	Glutathione transferase OS=Sparus aurata OX=8175 GN=LOC115581722 PE=3 SV=1	A0A671X715	32 kDa	2034100000	1840100000	1817100000	1629100000	1424800000	1296000000	1755500000	2151100000	1733700000	1604500000	1868200000	2186300000	2344000000	1708200000	1992900000	2194100000	2234100000	2185200000	279560000	1394800000	1227900000	1610500000	871290000	1439600000	2219700000	2018300000	1811100000	1750500000	1730500000	2220200000	1920200000	2777200000	1417500000	1071400000	1382300000	2248800000
32	Methanethiol oxidase OS=Sparus aurata OX=8175 PE=3 SV=1	A0A671U4P3	50 kDa	2761000000	3280500000	2700600000	2600300000	1206100000	2286000000	2071600000	2932100000	1679100000	2677600000	0	2543500000	2671300000	2303900000	3319400000	3186100000	2997400000	2956400000	921990000	2129500000	2085400000	2248400000	0	1920400000	3021900000	3385800000	3758000000	1953100000	2338200000	2121200000	3593900000	3289300000	2730800000	2190300000	1823200000	2802000000
33	Tr-type G domain-containing protein OS=Sparus aurata OX=8175 GN=LOC115591303 PE=3 SV=1	A0A671UK25	95 kDa	488510000	507850000	381580000	695100000	557250000	381520000	403390000	445520000	470600000	402100000	492530000	409320000	416560000	273150000	389570000	381980000	333780000	360000000	1445900000	894440000	505720000	416870000	1274000000	643300000	367510000	468050000	503100000	619610000	514120000	479200000	548280000	533070000	536220000	440260000	574570000	472270000
34	Pyruvate carboxylase OS=Pagrus major OX=143350 GN=PC PE=2 SV=1	Q8AYN3	129 kDa	0	740090000	0	349590000	0	463400000	0	495190000	0	532250000	442420000	0	0	0	385380000	498400000	0	0	444520000	0	452420000	522290000	508670000	0	0	317390000	0	409470000	438810000	0	0	0	270640000	296030000	299400000	0
35	Uncharacterized protein OS=Sparus aurata OX=8175 GN=LOC115582874 PE=4 SV=1	A0A671YQN5	185 kDa	249610000	328380000	243400000	192320000	141230000	186890000	184430000	268400000	255180000	204320000	319870000	288210000	332130000	285790000	386030000	382700000	306850000	381340000	964920000	523850000	552150000	527760000	540360000	509030000	133720000	246540000	300830000	234500000	295960000	308450000	285180000	264700000	310740000	585290000	410340000	177850000
36	Adenosylhomocysteinase OS=Sparus aurata OX=8175 GN=ahcy PE=3 SV=1	A0A671UQ44	48 kDa	2217500000	1938900000	1907400000	1921600000	1466900000	1790000000	1842300000	1950800000	1664800000	1579800000	2039100000	1916100000	2238600000	1369200000	2361800000	1946200000	1850800000	1829900000	1627900000	2654600000	2023600000	1949200000	1967500000	2036100000	1990500000	2460100000	2457100000	2010400000	1763700000	2222200000	2366100000	1890700000	2165900000	2222500000	1889700000	2152800000
37	Heart-type fatty acid binding protein OS=Sparus aurata OX=8175 GN=H-FABP PE=2 SV=1	M9P0N9	15 kDa	12307000000	11258000000	7993100000	7866400000	9712400000	7909300000	8266000000	8817900000	6419300000	11215000000	7968300000	7386000000	4481900000	4225900000	5915800000	4882900000	6236300000	5825200000	3223200000	5010100000	6956400000	5199800000	3129200000	5457600000	5400600000	5154400000	6321600000	4487500000	4964300000	5362100000	4776400000	5265700000	4407900000	5010700000	2839800000	5043000000
38	Uncharacterized protein OS=Sparus aurata OX=8175 GN=LOC115582848 PE=4 SV=1	A0A671YB48	185 kDa	249610000	328380000	243400000	192320000	0	186890000	184430000	268400000	255180000	204320000	319870000	288210000	332130000	285790000	386030000	382700000	306850000	381340000	964920000	523850000	552150000	527760000	540360000	509030000	133720000	0	300830000	234500000	295960000	308450000	285180000	264700000	310740000	585290000	410340000	177850000
39	Serotransferrin OS=Sparus aurata OX=8175 GN=Tf PE=2 SV=1	F2YLA1	74 kDa	588410000	943530000	1377000000	679590000	1621400000	1747600000	829420000	1107800000	789520000	1426200000	1374600000	844010000	645560000	743220000	576750000	780130000	728100000	808610000	1473000000	659980000	1463100000	851590000	1219400000	1335600000	654750000	738050000	524400000	745640000	651300000	838960000	493890000	758940000	517790000	451500000	2005200000	631910000
40	ATP synthase subunit alpha OS=Sparus aurata OX=8175 GN=atp5f1a PE=3 SV=1	A0A671TNF4 (+2)	60 kDa	975820000	1108700000	1030400000	983430000	721590000	870880000	998250000	1096200000	1017900000	1040200000	915030000	1177000000	1171600000	1408100000	1031000000	1019800000	1007800000	885550000	986540000	803950000	834740000	1092400000	998080000	913000000	945600000	1141300000	1072300000	1134900000	995590000	1095500000	1044600000	1286800000	865130000	726140000	1222900000	918950000
41	GLOBIN domain-containing protein OS=Sparus aurata OX=8175 GN=LOC115576215 PE=3 SV=1	A0A671UGI3	16 kDa	5899500000	4331600000	22143000000	3109300000	24749000000	26036000000	7900800000	6412000000	13905000000	4961300000	6691300000	7036400000	6024100000	5895900000	16509000000	7201400000	14662000000	10468000000	2394800000	3820100000	14975000000	2908600000	3941200000	13594000000	5107300000	6662800000	11960000000	9585100000	8896600000	6918600000	7386600000	9507400000	13579000000	3331200000	12946000000	5768900000
42	Serine hydroxymethyltransferase OS=Sparus aurata OX=8175 PE=3 SV=1	A0A671WIA5	53 kDa	879260000	1096800000	1359700000	1094800000	742950000	1226900000	1105700000	1385600000	1000100000	1160200000	1311700000	998260000	1018000000	1085500000	1413400000	1239200000	1430400000	1589800000	583560000	922950000	1068400000	950360000	821560000	1028400000	1220900000	1221800000	1888700000	994470000	1381000000	1180200000	1491400000	1538100000	1304200000	1456300000	1068100000	1309900000
43	Glyceraldehyde-3-phosphate dehydrogenase OS=Sparus aurata OX=8175 GN=gapdh PE=3 SV=1	A0A671WIK2	36 kDa	3505400000	2787000000	2524900000	2408700000	1591800000	2454700000	3097400000	2566200000	2725600000	2441500000	2762600000	2817400000	2745700000	3042700000	3131100000	3285500000	3309500000	3441100000	1714100000	2996900000	2644800000	1787100000	2287900000	2626000000	4315900000	3704000000	3909000000	3316900000	3492100000	3528700000	3793800000	3114300000	3472000000	4727300000	3789100000	3195500000
44	Hcy-binding domain-containing protein OS=Sparus aurata OX=8175 GN=LOC115582231 PE=4 SV=1	A0A671U8W3	44 kDa	8770700000	5798300000	7199100000	10716000000	2615000000	5258200000	6657600000	8463000000	7161900000	7359000000	8112300000	8225000000	8611700000	7814900000	9176700000	11475000000	10969000000	11912000000	5223100000	12122000000	7368900000	5850900000	4728200000	8730100000	14500000000	14687000000	14010000000	12483000000	9269100000	10496000000	14321000000	8739900000	15862000000	10576000000	10642000000	11699000000
45	Heat shock protein family A (Hsp70) member 8 OS=Sparus aurata OX=8175 GN=HSPA8 PE=3 SV=1	A0A671U9L6 (+1)	72 kDa	777730000	699900000	522980000	611970000	803790000	567640000	696020000	519810000	717000000	593660000	472310000	580160000	731730000	611650000	500920000	624240000	650980000	576700000	1373700000	718950000	745560000	680970000	1019100000	1007600000	646310000	599480000	543320000	769130000	686200000	682830000	591470000	577120000	624370000	655180000	533700000	623980000
46	IF rod domain-containing protein OS=Sparus aurata OX=8175 GN=LOC115585319 PE=3 SV=1	A0A671U6B7	48 kDa	1229600000	966740000	1207600000	774130000	2140100000	934120000	900790000	894090000	1226900000	981380000	854630000	1295600000	1083000000	1209600000	1056400000	700010000	577210000	1140100000	1192100000	978940000	957120000	1222300000	1454800000	796960000	909840000	1034400000	696810000	1149400000	780910000	582880000	968770000	629770000	1012600000	901690000	1558300000	1124700000
47	Citrate hydro-lyase OS=Sparus aurata OX=8175 PE=3 SV=1	A0A671UBD4	100 kDa	744060000	664600000	700790000	776880000	582440000	578160000	464190000	502290000	551430000	599500000	601630000	550360000	378150000	240770000	334540000	337370000	404920000	433040000	307570000	386340000	291700000	290970000	276890000	432290000	482960000	302620000	573050000	458630000	450510000	582420000	405730000	376400000	405520000	708960000	433900000	527020000
48	Hcy-binding domain-containing protein OS=Sparus aurata OX=8175 GN=LOC115582231 PE=4 SV=1	A0A671U8W8 (+1)	44 kDa	9666800000	6039200000	8320800000	10720000000	0	5938000000	6846000000	9327600000	7495800000	8123200000	8675100000	8617000000	0	7814900000	9389400000	0	10969000000	0	0	12122000000	7368900000	5850900000	4728200000	8730100000	14500000000	16351000000	15636000000	12483000000	0	10496000000	15244000000	9001300000	15862000000	0	12131000000	0
49	Tubulin beta chain OS=Larimichthys crocea OX=215358 GN=D5F01_LYC00975 PE=3 SV=1	A0A6G0JAQ6 (+1)	50 kDa	769820000	781330000	673180000	700370000	1172700000	709810000	714660000	540680000	760880000	647810000	635180000	669020000	865380000	745510000	582420000	661490000	714090000	702190000	699670000	842630000	762590000	616830000	806280000	813950000	758600000	648620000	676040000	713990000	763720000	732660000	717070000	624900000	628880000	778320000	564410000	709240000
50	Heat shock protein 90, beta (grp94), member 1 OS=Sparus aurata OX=8175 PE=3 SV=1	A0A671XH81	97 kDa	497790000	561590000	422300000	365530000	473140000	291460000	535160000	567300000	437920000	418320000	408420000	416470000	402010000	473850000	278060000	293810000	321360000	204830000	1647400000	701460000	815870000	598180000	1243300000	842050000	368500000	456140000	527980000	561290000	522740000	529330000	415260000	557020000	439390000	474620000	543240000	391070000
51	Peptidase S1 domain-containing protein OS=Sparus aurata OX=8175 PE=4 SV=1	A0A671WIS9 (+3)	30 kDa	1395300000	811350000	1071300000	1558900000	3916700000	1295600000	1786100000	780020000	2405700000	982860000	1961500000	716140000	1038100000	1795600000	748930000	1441700000	1528300000	1651600000	247010000	981670000	1003200000	1062200000	812140000	1479900000	1957000000	1635800000	1605200000	2192900000	1557300000	1463500000	1852000000	1082300000	2764600000	2722600000	1043200000	1817100000
52	Clathrin heavy chain OS=Sparus aurata OX=8175 PE=3 SV=1	A0A671V0B5	193 kDa	226220000	232240000	209420000	181710000	225840000	134890000	204130000	250770000	245980000	153500000	217590000	200310000	349180000	293810000	350240000	209130000	279260000	234390000	463060000	376370000	373220000	341870000	493760000	359870000	180610000	230080000	247100000	288200000	290710000	232720000	238220000	119580000	230120000	221810000	258620000	226670000
53	Apolipoprotein A-Ib OS=Sparus aurata OX=8175 PE=3 SV=1	A0A671TGB2	32 kDa	1465900000	1402700000	1273300000	826770000	1268700000	2356600000	1212800000	1128100000	942410000	1098500000	2616400000	1137600000	1096300000	1507500000	1074300000	1803600000	1564200000	1961200000	928430000	1121500000	1441900000	1527000000	924670000	1484900000	1855400000	1930000000	2158100000	1733200000	1527200000	2420900000	1429600000	1998400000	1413600000	2216300000	3055300000	2007700000
54	Tubulin beta chain OS=Labrus bergylta OX=56723 PE=3 SV=1	A0A3Q3F4W3	50 kDa	574140000	711100000	542730000	554510000	880550000	0	514250000	507610000	584690000	481330000	589110000	569050000	822720000	715300000	582420000	591870000	650590000	653330000	0	842630000	706140000	609530000	806280000	761680000	569600000	518900000	497900000	538240000	575760000	563030000	586420000	497310000	477540000	513790000	465950000	571770000
55	Aldedh domain-containing protein OS=Sparus aurata OX=8175 GN=LOC115567367 PE=3 SV=1	A0A671XPN7	57 kDa	556900000	645900000	650090000	494750000	280970000	440600000	470930000	564570000	488310000	450630000	656560000	569930000	583620000	590290000	573400000	468690000	487120000	464180000	428090000	404110000	411900000	556490000	542510000	433330000	453350000	523370000	623280000	503340000	542570000	378960000	480090000	417540000	467950000	585070000	593640000	423500000
56	4-hydroxyphenylpyruvate dioxygenase OS=Sparus aurata OX=8175 GN=LOC115593415 PE=3 SV=1	A0A671TRB6	45 kDa	737790000	671240000	560510000	703490000	598070000	547420000	802500000	727250000	842570000	644090000	693200000	852180000	801340000	1005300000	599190000	457480000	830020000	821350000	888250000	622430000	813320000	617250000	745900000	655710000	825280000	788960000	899440000	502090000	744140000	520530000	992040000	716930000	699800000	1185100000	452200000	654180000
57	FABP domain-containing protein OS=Sparus aurata OX=8175 GN=LOC115565799 PE=3 SV=1	A0A671TSV1	15 kDa	6658500000	4079600000	3708100000	3655900000	2451400000	3576700000	4285600000	4785500000	4410300000	4209900000	2865400000	3262400000	1176000000	1440200000	1829900000	2310800000	2439600000	1931000000	745990000	2209800000	1900900000	1672900000	673780000	2053000000	3673300000	1719100000	3448300000	3228000000	1786300000	2767100000	2868100000	2374300000	3601500000	2222200000	2570200000	3610300000
58	UTP--glucose-1-phosphate uridylyltransferase OS=Sparus aurata OX=8175 GN=LOC115582759 PE=3 SV=1	A0A671WP76 (+1)	55 kDa	706190000	598600000	515060000	623070000	483300000	724860000	514910000	738570000	596320000	545120000	929350000	729650000	641600000	302370000	687570000	720280000	692170000	635850000	593530000	980420000	619980000	335020000	579810000	547360000	809450000	711600000	585220000	487430000	760900000	722120000	745900000	517350000	685250000	763290000	604270000	987080000
59	Uncharacterized protein OS=Sparus aurata OX=8175 GN=hdlbp PE=4 SV=1	A0A671VJ82	142 kDa	250300000	217580000	171500000	208460000	205530000	167810000	214560000	200340000	226810000	213050000	179130000	211140000	181300000	221040000	159570000	174420000	203400000	148890000	365980000	237320000	265950000	183530000	306720000	191760000	189340000	153780000	210200000	210750000	194710000	184820000	201530000	211750000	234460000	217090000	176980000	190230000
60	Peptidase S1 domain-containing protein OS=Sparus aurata OX=8175 GN=LOC115566654 PE=4 SV=1	A0A671WIL2 (+2)	30 kDa	1120100000	953660000	1177900000	2283600000	2273600000	1366800000	1761600000	754730000	2430400000	969790000	2227800000	733690000	1074700000	1175400000	1016300000	1535800000	1280700000	1616800000	239590000	844820000	860350000	737530000	588100000	1245800000	1903300000	1812700000	1373900000	2268300000	892720000	802670000	1761800000	1234400000	2767700000	2744800000	1426700000	1608000000
61	5-aminoimidazole-4-carboxamide ribonucleotide formyltransferase OS=Sparus aurata OX=8175 GN=atic PE=3 SV=1	A0A671WYC6	64 kDa	417500000	626360000	408050000	347200000	388110000	389710000	450620000	429510000	377050000	427070000	609530000	336180000	467600000	374680000	581590000	427420000	581540000	528310000	260400000	375140000	389740000	390640000	279070000	391910000	492220000	418810000	562850000	266410000	453370000	430260000	526590000	455380000	386530000	370890000	214730000	293020000
62	Alpha-1 globin OS=Sparus aurata OX=8175 GN=LOC115576215 PE=3 SV=1	Q19LH3	16 kDa	3394900000	2996300000	14559000000	2230600000	13778000000	17163000000	4301500000	4618300000	7958300000	2933400000	4534600000	4238600000	4178700000	3049100000	11260000000	4259300000	9305000000	7453800000	1542700000	2622600000	9162100000	1358300000	2242600000	9265300000	3460100000	4424900000	8247200000	5616200000	5591300000	4547500000	5268900000	6168100000	9517800000	2390800000	7051000000	3246800000
63	Uncharacterized protein OS=Sparus aurata OX=8175 GN=LOC115573554 PE=4 SV=1	A0A671VY82	138 kDa	444620000	598180000	325460000	315740000	468750000	289660000	470970000	513860000	531830000	408110000	440120000	526850000	779730000	550360000	591140000	407240000	560550000	448070000	558370000	680470000	739930000	632620000	667580000	562140000	441880000	500620000	518490000	501970000	523760000	406630000	598260000	438170000	576580000	542120000	316610000	431100000
64	Formimidoyltetrahydrofolate cyclodeaminase OS=Sparus aurata OX=8175 GN=ftcd PE=3 SV=1	A0A671YZ77	59 kDa	816960000	438990000	854980000	608200000	417610000	750670000	586720000	595260000	612500000	292020000	942660000	646820000	800550000	539130000	864730000	763320000	882750000	1007100000	394700000	383700000	459600000	515090000	428890000	367390000	906050000	826890000	397000000	655680000	874850000	514740000	1104700000	856600000	873640000	566880000	547810000	776450000
65	C-1-tetrahydrofolate synthase, cytoplasmic OS=Sparus aurata OX=8175 GN=LOC115566338 PE=3 SV=1	A0A671XDP2	100 kDa	503490000	305060000	407110000	316470000	213140000	324470000	297920000	442900000	310660000	358430000	440480000	386730000	300370000	259170000	369010000	322130000	364500000	400060000	172610000	292830000	253850000	220980000	183540000	257450000	482560000	357320000	502390000	344830000	421340000	397100000	422130000	376390000	374330000	326630000	400610000	455800000
66	Uncharacterized protein OS=Sparus aurata OX=8175 GN=efcab7 PE=3 SV=1	A0A671W4Y2 (+2)	61 kDa	485150000	434200000	577400000	434410000	288070000	464370000	587090000	466560000	554360000	476270000	660780000	567410000	600330000	822030000	659510000	539780000	827810000	644550000	449530000	726540000	458670000	463830000	404000000	473530000	933550000	688960000	983830000	576120000	782970000	544990000	822680000	842430000	733250000	1172000000	662760000	693690000
67	Staphylococcal nuclease domain-containing protein OS=Sparus aurata OX=8175 GN=snd1 PE=4 SV=1	A0A671Z3A8	102 kDa	339090000	345660000	241590000	354750000	233950000	244570000	309380000	353800000	319680000	272900000	385790000	293400000	378670000	324020000	312670000	319940000	280900000	304430000	745430000	490600000	432460000	361750000	592360000	490370000	266370000	366780000	353280000	380390000	383770000	338180000	383230000	391940000	359200000	327370000	328330000	341130000
68	3-hydroxyanthranilate 3,4-dioxygenase OS=Sparus aurata OX=8175 GN=haao PE=3 SV=1	A0A671V7P0	33 kDa	624820000	594860000	560220000	479510000	274270000	458530000	616220000	563360000	481940000	578400000	716730000	512080000	639870000	764540000	609850000	389430000	835670000	637190000	359310000	571360000	434710000	456780000	337100000	658160000	505170000	413960000	529680000	352690000	426610000	411720000	502890000	466810000	366500000	379800000	288880000	402600000
69	1,4-alpha-glucan branching enzyme OS=Sparus aurata OX=8175 GN=gbe1 PE=3 SV=1	A0A671V463	80 kDa	432320000	388520000	454780000	416350000	295930000	369910000	374750000	567140000	418660000	370970000	555660000	442590000	488530000	452150000	485740000	408740000	497420000	429810000	402640000	512800000	437700000	413650000	289500000	413930000	428370000	490480000	534780000	441110000	499680000	428200000	508550000	539230000	373120000	479000000	369090000	547590000
70	IQ motif containing GTPase activating protein 2 OS=Sparus aurata OX=8175 PE=4 SV=1	A0A671TM12	189 kDa	168480000	131790000	95312000	157810000	118840000	114610000	131390000	180920000	179610000	125630000	178670000	164970000	198380000	217580000	186550000	174990000	184310000	173840000	273030000	212220000	209700000	201880000	276000000	208100000	170470000	227690000	219550000	205780000	218340000	179680000	221050000	199750000	185210000	136460000	177820000	181460000
71	TRANSKETOLASE_1 domain-containing protein OS=Sparus aurata OX=8175 GN=LOC115585285 PE=4 SV=1	A0A671UQV0	68 kDa	578420000	589950000	534310000	561600000	408560000	577110000	537060000	629790000	400630000	473030000	524800000	494640000	445940000	374690000	521790000	290100000	523530000	521910000	400110000	504850000	449170000	317470000	411000000	383110000	387430000	434200000	530600000	374850000	413110000	472830000	465120000	438830000	469750000	612450000	355120000	368120000
72	Vitellogenin domain-containing protein OS=Sparus aurata OX=8175 PE=4 SV=1	A0A671W5I3 (+1)	417 kDa	87253000	144390000	80456000	154880000	150790000	148810000	89816000	73221000	85341000	113340000	95478000	36093000	206810000	29567000	166170000	275010000	297310000	376540000	25439000	160470000	203510000	195980000	23471000	178260000	188140000	83496000	75246000	129310000	117510000	128150000	20327000	54857000	27584000	53355000	74100000	61149000
73	Catalase OS=Sparus aurata OX=8175 GN=CAT PE=2 SV=1	M9P0A8	60 kDa	856710000	1127900000	1314200000	1801800000	421310000	860520000	816350000	1519700000	1126600000	922320000	998680000	738990000	1294200000	1099100000	1371000000	642890000	550760000	571010000	233530000	623830000	742490000	761730000	777530000	570070000	1187000000	1423900000	1461500000	1254800000	1236300000	848800000	1273800000	1110300000	1625100000	1832000000	1332000000	1133700000
74	ATP-citrate synthase OS=Sparus aurata OX=8175 PE=3 SV=1	A0A671XM43 (+2)	121 kDa	191650000	63500000	145230000	240750000	30908000	242840000	25745000	105980000	101960000	378720000	36533000	372440000	43612000	15329000	23166000	20855000	20064000	23041000	49307000	151410000	49269000	22254000	22617000	93257000	125510000	177740000	561990000	610580000	162550000	695270000	434320000	17023000	279510000	573850000	788220000	963420000
75	IF rod domain-containing protein OS=Sparus aurata OX=8175 GN=LOC115584554 PE=3 SV=1	A0A671U7H1	56 kDa	1387900000	1091000000	1192800000	0	2622800000	1102500000	1035200000	1258300000	1482000000	0	0	1245900000	0	1160400000	0	1546200000	0	1787000000	1181000000	1090000000	0	1474400000	0	1195100000	1057600000	1415300000	0	1276400000	997410000	937270000	1403200000	1090200000	1434600000	0	1811300000	1518500000
76	Protein disulfide-isomerase OS=Sparus aurata OX=8175 GN=LOC115582785 PE=3 SV=1	A0A671XF97	66 kDa	786820000	400200000	403750000	859330000	922530000	677550000	701660000	356150000	797820000	624000000	605330000	516380000	548380000	301080000	392580000	697910000	370870000	627840000	164650000	530890000	344320000	399530000	331390000	511970000	473090000	643360000	553420000	771610000	937120000	923940000	843020000	786620000	705930000	500890000	561810000	868620000
77	Betaine homocysteine methyltransferase 6 OS=Sparus aurata OX=8175 GN=BHMT6 PE=2 SV=1	A0A0A6YZ07 (+1)	44 kDa	6420900000	4286300000	5737200000	7352500000	2061700000	4276800000	4589600000	6278800000	5234600000	5576300000	6255100000	5896000000	4886200000	4161700000	5315300000	6574300000	5660600000	6397000000	2654600000	6851900000	4071300000	3349900000	2516600000	4597200000	9058400000	9910200000	9690800000	7108600000	5444900000	5768100000	9261900000	5597200000	10402000000	6771000000	7423000000	7480800000
78	Calreticulin OS=Sparus aurata OX=8175 GN=CALR PE=2 SV=1	A0A0E3EKU7 (+1)	52 kDa	780680000	925570000	589280000	512050000	496770000	358400000	806350000	831030000	675730000	616420000	687560000	675130000	616360000	730600000	691740000	547200000	620780000	509340000	1573700000	787470000	920170000	982350000	1169300000	972420000	513090000	611720000	486230000	642700000	550900000	642100000	700000000	686980000	678150000	300230000	632620000	587980000
79	PKS_ER domain-containing protein OS=Sparus aurata OX=8175 GN=LOC115566466 PE=3 SV=1	A0A671WN04	43 kDa	1627500000	1592000000	2405900000	1768200000	768410000	1992600000	1770000000	2113200000	1317400000	2369800000	1868400000	2629600000	1348000000	1102400000	2006100000	1137100000	1869300000	1919900000	708480000	1418200000	1119600000	1268400000	774670000	922510000	1995400000	1267300000	2130800000	1234700000	1635200000	1507300000	2405900000	1678100000	1712700000	1010800000	729680000	1758400000
80	Uncharacterized protein OS=Sparus aurata OX=8175 GN=LOC115573554 PE=4 SV=1	A0A671VQW7	117 kDa	454290000	611660000	396340000	354770000	468750000	357470000	488300000	618990000	506960000	476800000	540050000	580280000	779730000	550360000	599920000	421990000	587110000	464390000	492760000	680470000	758580000	596920000	667580000	562140000	474410000	539180000	647620000	540010000	515290000	461620000	665430000	541590000	596720000	636070000	407310000	480910000
81	Phe-4-monooxygenase OS=Sparus aurata OX=8175 GN=pah PE=3 SV=1	A0A671WT04	53 kDa	524120000	563310000	586510000	406610000	221960000	356930000	500860000	475530000	458900000	488960000	505040000	741100000	1060400000	732370000	831030000	593170000	1150700000	751020000	211020000	490720000	626890000	705610000	298950000	598140000	734290000	666230000	822590000	580650000	706510000	542900000	1054600000	783960000	519720000	877770000	471010000	545070000
82	Glutathione S-transferase rho OS=Sparus aurata OX=8175 PE=4 SV=1	A0A671U158	34 kDa	1682400000	1228300000	1759900000	3028400000	1076300000	1262100000	1572500000	2024100000	1199600000	1892000000	2140200000	1244700000	1693800000	1448100000	1789800000	1434000000	1621900000	1712300000	349840000	1057800000	676730000	871670000	573730000	828410000	1883300000	1937500000	1163800000	1245000000	2459200000	1636200000	1939700000	1909600000	2066400000	2537300000	2056100000	2642000000
83	PKS_ER domain-containing protein OS=Sparus aurata OX=8175 GN=LOC115566408 PE=3 SV=1	A0A671WYA9 (+7)	41 kDa	1193400000	1292600000	1698400000	1289900000	783730000	1436000000	1182300000	1296700000	1010500000	1663500000	1304800000	1829700000	1176500000	1117800000	1603000000	1201300000	1367900000	1425900000	566910000	1123100000	871660000	990350000	461490000	1013900000	1385800000	1200200000	1387200000	809360000	1045200000	1094400000	1715100000	915400000	1270400000	858800000	791430000	1080400000
84	Uncharacterized protein OS=Sparus aurata OX=8175 GN=dmgdh PE=3 SV=1	A0A671VKX2	97 kDa	455360000	264710000	306100000	354190000	82761000	200790000	373190000	266640000	408250000	321040000	223880000	442520000	327620000	322700000	250880000	432830000	491370000	267720000	156880000	251820000	292890000	323570000	161340000	238730000	220650000	558850000	311540000	279800000	417170000	308120000	492440000	479540000	234450000	256310000	511990000	354110000
85	Transitional endoplasmic reticulum ATPase OS=Sparus aurata OX=8175 GN=vcp PE=3 SV=1	A0A671VWG5	89 kDa	108170000	173890000	127460000	155150000	224830000	203750000	226530000	97623000	115410000	119920000	140110000	207440000	105130000	128700000	203620000	148460000	94599000	86865000	340260000	165460000	151470000	159380000	336140000	185000000	89594000	112520000	107190000	105620000	193260000	233350000	89550000	78511000	178530000	147730000	135100000	191740000
86	Alanine--glyoxylate and serine--pyruvate aminotransferase b OS=Sparus aurata OX=8175 PE=3 SV=1	A0A671UVS9	53 kDa	723770000	752360000	714410000	673930000	200580000	422560000	790480000	771940000	745290000	673340000	699800000	904020000	1125700000	1370900000	1041200000	915090000	909740000	833450000	998310000	774070000	787070000	1043900000	789340000	764080000	1037300000	1231000000	1133000000	1164100000	924570000	1077200000	1008000000	953580000	764860000	996830000	1317000000	823270000
87	Peroxiredoxin 6 OS=Sparus aurata OX=8175 PE=3 SV=1	A0A671V7L5	25 kDa	867430000	707030000	768790000	779720000	613570000	657230000	911330000	747890000	638160000	630460000	1000200000	667970000	845740000	736840000	904360000	1098900000	550470000	1065000000	579810000	809710000	844100000	768450000	646700000	842020000	1035700000	1170700000	1450100000	848310000	1084800000	968430000	1059800000	1161800000	1026600000	1050300000	978630000	1155800000
88	Triosephosphate isomerase OS=Sparus aurata OX=8175 PE=3 SV=1	A0A671Y7U2	25 kDa	1407300000	1317800000	1029900000	1370600000	911960000	761980000	1179900000	1146100000	1106900000	1210900000	1084000000	1278300000	1952000000	1638900000	1975000000	1743600000	1851900000	1627700000	1156900000	1878000000	1497000000	1284300000	1258800000	1627800000	1521200000	1050000000	1391200000	1419600000	1446000000	1349900000	1401600000	1023300000	1454000000	1279600000	1026200000	1080400000
89	Uncharacterized protein OS=Sparus aurata OX=8175 GN=LOC115587227 PE=3 SV=1	A0A671V1H5	47 kDa	713330000	466670000	612950000	977480000	1314900000	737630000	747310000	545170000	1433500000	563590000	1078000000	436350000	443080000	354090000	172410000	573570000	478000000	926770000	62767000	444220000	295310000	280960000	253580000	458940000	782160000	835500000	961660000	962030000	640070000	673960000	1244400000	609410000	1147300000	1405100000	808540000	1081800000
90	Fumarylacetoacetase OS=Sparus aurata OX=8175 GN=fah PE=3 SV=1	A0A671THB9	46 kDa	602880000	525500000	595020000	801670000	422270000	604700000	722730000	753780000	679290000	523080000	831610000	578020000	739950000	704930000	1153900000	729390000	565390000	1054300000	412710000	866210000	656950000	536790000	487180000	674040000	929500000	444300000	924060000	684210000	525020000	635730000	1019900000	514070000	774580000	652300000	698340000	557510000
91	Serine hydroxymethyltransferase OS=Sparus aurata OX=8175 GN=SHMT2 PE=3 SV=1	A0A671VHU5 (+6)	54 kDa	541760000	897900000	945950000	874130000	362840000	783030000	926210000	1072900000	746690000	928870000	1085800000	904660000	1038600000	1505100000	1330700000	1168500000	1337300000	1415800000	1030500000	957730000	1169500000	1271400000	1031300000	1177200000	1143100000	1220800000	1399000000	1053600000	1056800000	1247900000	1149200000	1152000000	958900000	1093900000	1163900000	985810000
92	Aldedh domain-containing protein OS=Sparus aurata OX=8175 GN=aldh4a1 PE=3 SV=1	A0A671VPN3	38 kDa	914240000	853290000	1392300000	866730000	331860000	599870000	634070000	1022500000	762940000	850810000	1005200000	1135200000	912850000	1100700000	878550000	990920000	726300000	707170000	614610000	611030000	589460000	733700000	587330000	697690000	1213100000	1373200000	1690000000	1379100000	1106300000	1099300000	1271100000	939200000	1287600000	1543200000	1836800000	935800000
93	Talin 1 OS=Sparus aurata OX=8175 PE=4 SV=1	A0A671YDV1 (+1)	271 kDa	79054000	83048000	140970000	69990000	203940000	77488000	68549000	95363000	88533000	61154000	164970000	49998000	79904000	100500000	62285000	46817000	71827000	55804000	77544000	117700000	75186000	59725000	118870000	77193000	69405000	46509000	74601000	76688000	79030000	62697000	82051000	63482000	68978000	63652000	68634000	66226000
94	Imidazolonepropionate hydrolase OS=Sparus aurata OX=8175 GN=uroc1 PE=3 SV=1	A0A671VXR9 (+2)	77 kDa	542180000	449660000	447280000	324750000	174870000	424490000	378850000	237770000	311680000	248610000	379830000	305590000	502710000	482120000	571980000	372400000	510910000	303150000	479840000	498140000	511310000	371120000	459650000	405960000	642700000	626630000	653710000	402440000	307010000	386050000	601790000	511990000	529920000	474220000	240900000	595800000
95	Glucose-6-phosphate isomerase OS=Sparus aurata OX=8175 GN=LOC115586269 PE=3 SV=1	A0A671TGJ2	62 kDa	349630000	336860000	502290000	334060000	297550000	396250000	305370000	431360000	282470000	415020000	256600000	336690000	307460000	312010000	451000000	234050000	291230000	236330000	298050000	367190000	258420000	176750000	210140000	152050000	512300000	411500000	496760000	390460000	383580000	281530000	506360000	404610000	366390000	427700000	427570000	363330000
96	Enoyl-CoA hydratase OS=Sparus aurata OX=8175 GN=hadha PE=3 SV=1	A0A671Z1K6 (+4)	80 kDa	293540000	384220000	269080000	185640000	218550000	227540000	253160000	336900000	248180000	287270000	242640000	286600000	251620000	368390000	353890000	295830000	291730000	249590000	297120000	242580000	281690000	386370000	268880000	246440000	203750000	224590000	184710000	169100000	198610000	212190000	203190000	293300000	147740000	135110000	193680000	178000000
97	Uncharacterized protein OS=Sparus aurata OX=8175 GN=LOC115573554 PE=4 SV=1	A0A671VSY4	127 kDa	191980000	95539000	70546000	115340000	10144000	49559000	182030000	137260000	147100000	97086000	74255000	98460000	362920000	477550000	331660000	237560000	362760000	268020000	558370000	473550000	545610000	421220000	573540000	452430000	159820000	184300000	139740000	236950000	226630000	229050000	135710000	105980000	142350000	126680000	74523000	124300000
98	Glutamate dehydrogenase (NAD(P)(+)) OS=Sparus aurata OX=8175 GN=LOC115571840 PE=3 SV=1	A0A671YX47	60 kDa	1459100000	1062800000	1295000000	849310000	379790000	903330000	933880000	1226800000	1129700000	1011100000	988440000	1335500000	1185300000	1729700000	1239400000	1002900000	1180200000	975440000	1284900000	806520000	1024000000	1092600000	780300000	1043100000	1633900000	1447300000	1178200000	1285000000	1024000000	1065600000	1080000000	1034900000	837430000	754250000	1405400000	984120000
99	Uncharacterized protein OS=Sparus aurata OX=8175 PE=4 SV=1	A0A671WD19	91 kDa	118760000	171450000	155620000	98241000	108890000	103250000	142470000	174840000	128330000	135360000	181750000	125790000	176790000	118710000	150830000	145720000	126170000	130800000	152320000	177680000	155610000	103810000	146860000	108850000	145850000	137380000	166420000	111770000	164850000	136400000	177480000	172110000	141710000	155540000	149910000	158490000
100	Malate dehydrogenase OS=Sparus aurata OX=8175 GN=mdh1 PE=3 SV=1	A0A671TFR5	36 kDa	461960000	339020000	510970000	432130000	290920000	303850000	469170000	410530000	355260000	330410000	393190000	406170000	1060900000	1076900000	1119300000	959360000	957760000	943340000	740730000	1262300000	1222200000	990960000	810190000	988450000	674850000	266010000	448290000	694640000	367250000	498320000	503090000	311850000	502620000	446720000	295490000	332200000
101	2-phospho-D-glycerate hydro-lyase OS=Sparus aurata OX=8175 GN=eno1 PE=3 SV=1	A0A671TRG5 (+1)	47 kDa	1879000000	1861400000	1448300000	1368500000	1104600000	1184000000	1574300000	1838900000	1283800000	1729900000	2001300000	1764300000	2597200000	1768300000	2932900000	1764000000	2311600000	2077100000	1589300000	2207000000	2250300000	2292400000	1829400000	2087700000	2012200000	1597400000	993570000	1654700000	1494200000	1612500000	1891300000	1921600000	1606700000	1093500000	1179600000	1566000000
102	Homogentisate 1,2-dioxygenase OS=Sparus aurata OX=8175 GN=hgd PE=3 SV=1	A0A671WII9	50 kDa	564020000	469640000	616900000	572300000	317210000	579780000	595900000	566170000	522390000	565010000	593650000	546750000	394150000	546580000	461890000	466290000	600110000	615320000	241200000	279980000	266750000	198100000	226540000	331740000	802080000	521050000	799100000	527540000	616610000	591420000	671200000	570120000	648030000	1014400000	516220000	688370000
103	UDP-glucose 6-dehydrogenase OS=Sparus aurata OX=8175 GN=ugdh PE=3 SV=1	A0A671TG73	55 kDa	456140000	728220000	435160000	811590000	435280000	459450000	638690000	410510000	347510000	343310000	539060000	320880000	500380000	820750000	351960000	384920000	545450000	354050000	375550000	412380000	462590000	327210000	606070000	287410000	286860000	336830000	303690000	301820000	362840000	414080000	362200000	271460000	490750000	619080000	362730000	404730000
104	Aldedh domain-containing protein OS=Sparus aurata OX=8175 GN=aldh8a1 PE=3 SV=1	A0A671W9X5	53 kDa	290790000	366360000	215490000	246320000	204500000	189330000	341650000	335360000	403640000	249860000	426660000	280870000	433540000	419560000	352590000	384860000	373340000	367470000	157900000	264940000	298790000	335770000	208020000	271080000	384920000	252600000	360550000	173980000	383820000	242890000	331370000	265970000	205190000	279190000	161890000	345210000
105	60 kDa chaperonin OS=Sparus aurata OX=8175 GN=hspd1 PE=3 SV=1	A0A671YK64	61 kDa	414400000	526890000	439390000	367900000	304620000	258550000	363040000	410210000	386400000	426130000	174440000	396380000	337610000	447320000	320660000	330750000	284690000	199250000	444800000	325250000	374230000	380530000	341840000	352970000	361050000	441690000	435470000	436650000	352390000	358040000	339400000	304750000	339290000	262290000	472140000	256790000
106	Glutathione S-transferase (Fragment) OS=Sparus aurata OX=8175 PE=2 SV=1	Q6USB8	24 kDa	1682400000	1228300000	1759900000	3028400000	1076300000	1262100000	1572500000	2024100000	1199600000	1892000000	2140200000	1244700000	1693800000	1448100000	1789800000	1434000000	1621900000	1712300000	349840000	1057800000	676730000	871670000	573730000	828410000	1883300000	1937500000	1163800000	1245000000	2459200000	1636200000	1939700000	1909600000	2066400000	2537300000	2056100000	2642000000
107	10-formyltetrahydrofolate dehydrogenase OS=Sparus aurata OX=8175 GN=aldh1l2 PE=3 SV=1	A0A671WGF7	101 kDa	623490000	341690000	351900000	374040000	380130000	482270000	476080000	273290000	624620000	464670000	557140000	393310000	350130000	285610000	222780000	302050000	446740000	423030000	103570000	338740000	279090000	150180000	185980000	324010000	528800000	324570000	374480000	454530000	472040000	420770000	439550000	427200000	498230000	266240000	527990000	538120000
108	tubulin beta-4B chain-like OS=Cottoperca gobio OX=56716 GN=LOC115008191 PE=4 SV=1	A0A6J2PQ47	50 kDa	709730000	728320000	627490000	679720000	1111300000	709810000	635970000	427110000	731030000	593910000	587800000	663330000	700040000	569360000	459600000	520040000	598770000	506190000	425700000	621260000	572400000	452960000	635220000	587000000	732930000	619860000	597830000	684360000	714190000	705430000	708200000	593960000	604600000	660830000	556740000	687230000
109	Glutamyl-tRNA synthetase OS=Sparus aurata OX=8175 GN=eprs1 PE=3 SV=1	A0A671YUF6	186 kDa	120580000	184350000	136550000	145160000	148290000	101560000	142900000	176690000	63366000	99746000	199370000	111860000	133140000	88768000	132720000	73062000	94484000	74042000	211490000	122060000	162370000	83853000	218240000	105900000	87230000	107280000	83161000	68126000	95078000	67074000	120380000	62786000	69414000	144050000	49067000	60978000
110	UBA_e1_C domain-containing protein OS=Sparus aurata OX=8175 GN=uba1 PE=3 SV=1	A0A671UQN0	122 kDa	132850000	183990000	101330000	127330000	108330000	96803000	142750000	152860000	152270000	97180000	161600000	112920000	129970000	80511000	98204000	104850000	74810000	88713000	106670000	138960000	176760000	92979000	109610000	100970000	87514000	95596000	117360000	98737000	109070000	96381000	116170000	95958000	73169000	99871000	72625000	97224000
111	Fetuin B OS=Sparus aurata OX=8175 PE=4 SV=1	A0A671VS13	66 kDa	147110000	335240000	306330000	256680000	526030000	358210000	232910000	273980000	210540000	313370000	361330000	218790000	336730000	191240000	273600000	340840000	250620000	488490000	290050000	147740000	249600000	142200000	236440000	144230000	230650000	126860000	142100000	169180000	135970000	161040000	115270000	178140000	162400000	232970000	290300000	145520000
112	4-alpha-glucanotransferase OS=Sparus aurata OX=8175 PE=4 SV=1	A0A671UB96	174 kDa	97611000	95948000	98532000	102740000	59332000	82643000	101100000	151920000	118440000	89571000	134380000	119620000	220130000	143820000	157980000	142980000	148630000	129920000	156670000	180410000	140060000	108880000	136870000	134850000	131250000	145770000	115270000	151260000	134710000	158230000	114740000	158730000	67014000	92435000	95349000	144800000
113	Spectrin beta chain OS=Sparus aurata OX=8175 GN=LOC115593417 PE=3 SV=1	A0A671YL93	271 kDa	37949000	57081000	33497000	37141000	32171000	30786000	32444000	36346000	34445000	33416000	33199000	50724000	46674000	39935000	43225000	49856000	49142000	30825000	40176000	30449000	53381000	44129000	39216000	29634000	57583000	33717000	54314000	36567000	37277000	31847000	49725000	58343000	33947000	46137000	31606000	50403000
114	Glutathione S-transferase rho OS=Sparus aurata OX=8175 PE=4 SV=1	A0A671U4Q2	34 kDa	1682400000	1228300000	1271200000	2403000000	1076300000	1262100000	1572500000	0	1158800000	1586200000	1573000000	1244700000	1415500000	1448100000	1612500000	1211400000	1621900000	1430500000	349840000	826060000	676730000	789280000	522530000	828410000	1772000000	1486600000	1163800000	1124300000	2108700000	1425700000	1581600000	1730100000	1688200000	1947900000	1756800000	2261100000
115	Aspartate aminotransferase OS=Sparus aurata OX=8175 GN=got2 PE=3 SV=1	A0A671UCE4	47 kDa	445500000	666730000	773120000	853130000	470720000	353870000	576970000	602600000	577740000	451030000	474370000	426820000	477240000	738400000	351400000	798490000	743980000	383000000	700520000	358110000	642780000	663050000	734830000	629790000	425920000	436090000	352950000	712220000	686810000	407490000	329790000	859220000	578980000	245150000	689900000	316240000
116	Uncharacterized protein OS=Sparus aurata OX=8175 GN=myh11 PE=3 SV=1	A0A671WNR2	228 kDa	107120000	100290000	130060000	40818000	212400000	48928000	104000000	80092000	62937000	60182000	105540000	47276000	43213000	118050000	58141000	72276000	59613000	90347000	122160000	75830000	84664000	112910000	102180000	155980000	62131000	50071000	37765000	57088000	87532000	68104000	36498000	44360000	45224000	46276000	79503000	84742000
117	Peptidase S1 domain-containing protein OS=Sparus aurata OX=8175 GN=LOC115580466 PE=4 SV=1	A0A671VC72	28 kDa	1222200000	1304800000	982790000	2308900000	1374000000	1444800000	1271600000	1512300000	2455300000	1105900000	2403700000	1015800000	1307800000	1278300000	1236100000	2299300000	1619000000	2411400000	453590000	1582100000	1090300000	1449600000	1187600000	2042300000	2310500000	2018500000	2330300000	2550000000	2300400000	1874100000	2386600000	1673700000	2950400000	2434500000	1886200000	1464200000
118	HSP70 OS=Dicentrarchus labrax OX=13489 GN=HSP70 PE=2 SV=1	Q6TDU0	71 kDa	0	0	0	0	0	0	0	0	0	0	0	0	0	0	0	0	0	0	0	0	0	0	0	0	0	0	0	0	0	0	0	0	0	454400000	484000000	0
119	Vitellogenin domain-containing protein OS=Sparus aurata OX=8175 GN=mttp PE=4 SV=1	A0A671WSY9 (+3)	98 kDa	150870000	226340000	188320000	136490000	60859000	94295000	141150000	235650000	140740000	147820000	221720000	153310000	138490000	167470000	172680000	119340000	116050000	98555000	327570000	139220000	112590000	145840000	229190000	168030000	117180000	96582000	157630000	108320000	113610000	97527000	124010000	116320000	142880000	109140000	109760000	107550000
120	Uncharacterized protein OS=Sparus aurata OX=8175 PE=3 SV=1	A0A671U4J9 (+2)	92 kDa	822250000	1368600000	758420000	533280000	543760000	511530000	559950000	885880000	526330000	413770000	679160000	323810000	455020000	406150000	503440000	605300000	395820000	488800000	191320000	101520000	233830000	598960000	192820000	309110000	244460000	289960000	418340000	290320000	315980000	305290000	288130000	529740000	231110000	318310000	275730000	303250000
121	Glutamine--fructose-6-phosphate transaminase (isomerizing) OS=Sparus aurata OX=8175 GN=LOC115581277 PE=4 SV=1	A0A671UJ77	77 kDa	186280000	137660000	185570000	167550000	176090000	207470000	214910000	180010000	181370000	152720000	248820000	242340000	363720000	147890000	385480000	101130000	221860000	163600000	352430000	219230000	192000000	132540000	202650000	253610000	223930000	139630000	192340000	166300000	220060000	152410000	169050000	199030000	179000000	186570000	104140000	122150000
122	90kDa heat shock protein beta OS=Sparus aurata OX=8175 GN=Hsp90b PE=2 SV=1	A0A2R2YUN5 (+5)	84 kDa	386910000	674930000	759150000	372500000	869160000	385770000	664760000	705920000	410330000	388420000	350010000	581140000	613700000	345100000	534760000	485910000	271850000	404980000	1172800000	693230000	527150000	593240000	894810000	616510000	386360000	520460000	584770000	370800000	630340000	542250000	522350000	583520000	446120000	217460000	398040000	299260000
123	Fructose-bisphosphatase OS=Sparus aurata OX=8175 GN=LOC115593207 PE=3 SV=1	A0A671VE97	37 kDa	991290000	533500000	648650000	625430000	986340000	608030000	837550000	616230000	848900000	519000000	816470000	586570000	582460000	790850000	504930000	870620000	924220000	1207100000	538990000	497100000	616190000	546240000	308440000	534070000	961950000	768910000	965960000	320040000	771950000	511110000	692030000	923780000	551300000	1108200000	347000000	454850000
124	M20_dimer domain-containing protein OS=Sparus aurata OX=8175 GN=cndp2 PE=3 SV=1	A0A671W6L7	53 kDa	291760000	280710000	621420000	371040000	239130000	403090000	127650000	272070000	201470000	120310000	206420000	236940000	190740000	101700000	165240000	219290000	181240000	214840000	132050000	179440000	203500000	166530000	205530000	162110000	225120000	159820000	677320000	176060000	163390000	205100000	607400000	258190000	286300000	234020000	141600000	297350000
125	DAO domain-containing protein OS=Sparus aurata OX=8175 GN=l2hgdh PE=4 SV=1	A0A671X3U7 (+3)	49 kDa	430530000	573090000	438900000	251650000	173030000	321170000	223480000	544770000	270930000	312630000	328710000	262930000	144960000	136860000	350220000	426840000	187250000	247690000	158120000	198150000	181900000	250920000	131470000	181060000	218010000	147990000	217160000	157360000	141500000	271440000	160770000	191860000	165310000	188070000	122890000	87969000
126	Uricase OS=Sparus aurata OX=8175 GN=LOC115590990 PE=3 SV=1	A0A671YRD6	34 kDa	356930000	405430000	686930000	648720000	143590000	264550000	423250000	516550000	350080000	303830000	521480000	361370000	995290000	573600000	673200000	507810000	482680000	394710000	169070000	250880000	252350000	162010000	151410000	263230000	584380000	711770000	682550000	656090000	576210000	381880000	818710000	408540000	584160000	981640000	787340000	730190000
127	alpha-actinin-4-like isoform X2 OS=Cottoperca gobio OX=56716 GN=LOC115017391 PE=4 SV=1	A0A6J2QWP9	103 kDa	114300000	135650000	106280000	93296000	73972000	73873000	121630000	136720000	126290000	117510000	155180000	119720000	149880000	147980000	183630000	103080000	149910000	112590000	128880000	149570000	137080000	95490000	142260000	116310000	141140000	137380000	127110000	128390000	111770000	116420000	147580000	151120000	111140000	136350000	87136000	157140000
128	Filamin B OS=Sparus aurata OX=8175 GN=FLNB PE=3 SV=1	A0A671XMJ7	275 kDa	49402000	73467000	22537000	32476000	11834000	35931000	41622000	54904000	61887000	44352000	34196000	29292000	94380000	44065000	44546000	51803000	40069000	72371000	111460000	99143000	70739000	89790000	114350000	89705000	29148000	40116000	42667000	55146000	56186000	34663000	48290000	36173000	29121000	23971000	64017000	46282000
129	Uncharacterized protein OS=Sparus aurata OX=8175 GN=LOC115567362 PE=3 SV=1	A0A671UIE2	40 kDa	397820000	367810000	430320000	384900000	123890000	311500000	366760000	361250000	414430000	336720000	448570000	394800000	377500000	438490000	334960000	239060000	285540000	214510000	282780000	216160000	260390000	267220000	206590000	176630000	505460000	373620000	460350000	319780000	447970000	278910000	369350000	357980000	377180000	413700000	292900000	276150000
130	DNA-(apurinic or apyrimidinic site) lyase OS=Sparus aurata OX=8175 GN=rps3 PE=3 SV=1	A0A671UC86	27 kDa	884430000	470910000	584020000	609990000	671120000	602940000	870960000	711630000	741690000	734480000	790670000	809750000	684720000	628140000	749230000	674850000	748250000	662180000	1081600000	828620000	947470000	682980000	1116100000	976760000	725200000	860140000	937080000	827850000	697350000	813580000	892740000	889380000	897060000	885190000	778240000	823460000
131	Major vault protein OS=Sparus aurata OX=8175 GN=LOC115577945 PE=4 SV=1	A0A671WGR6	98 kDa	106500000	173110000	124830000	80870000	204070000	158320000	139380000	203690000	121670000	179040000	157550000	208110000	171970000	236500000	65067000	111690000	172340000	129320000	317530000	168670000	328370000	164590000	319670000	296390000	120050000	163890000	79891000	187620000	189450000	136160000	87244000	158380000	114690000	56259000	140580000	166200000
132	Alpha-actinin-4 OS=Larimichthys crocea OX=215358 GN=EH28_08909 PE=3 SV=1	A0A0F8C435	109 kDa	114300000	151900000	129820000	98241000	108890000	86111000	132880000	145940000	126290000	117510000	161030000	125790000	149880000	147980000	183630000	120670000	149910000	112590000	152320000	149570000	151340000	86822000	142260000	116310000	141140000	137380000	166420000	128390000	115070000	135690000	132810000	156620000	111140000	152380000	92342000	157140000
133	IF rod domain-containing protein OS=Mola mola OX=94237 PE=3 SV=1	A0A3Q3XDK5 (+1)	48 kDa	1170100000	890550000	1078100000	708380000	1939700000	888090000	931450000	894090000	1128400000	908240000	786800000	1185200000	1052300000	1238600000	1056400000	784360000	645060000	1156100000	1212800000	992450000	985920000	1222300000	1490600000	894970000	894440000	1050700000	675390000	1215100000	885630000	679400000	982170000	717860000	946920000	373290000	1660500000	1192400000
134	Phosphoglycerate kinase OS=Sparus aurata OX=8175 PE=3 SV=1	A0A671UIL6	42 kDa	803700000	763560000	747250000	646860000	568720000	627050000	707590000	759220000	682330000	615400000	664140000	698390000	635350000	588760000	810230000	698730000	796310000	665610000	666750000	608290000	422270000	448770000	559640000	776190000	816580000	669290000	851740000	760930000	618400000	737710000	715420000	772240000	702550000	652480000	618920000	902830000
135	Nucleoside diphosphate kinase OS=Sparus aurata OX=8175 GN=LOC115575180 PE=3 SV=1	A0A671W9T0	22 kDa	1450900000	1361800000	1433900000	1156000000	321190000	1057300000	713670000	1329400000	721010000	1322400000	1163900000	1332700000	772860000	1953900000	1300200000	1351400000	832480000	1669600000	594430000	549450000	914880000	594580000	215660000	894270000	1419700000	1344000000	1534000000	514640000	1211900000	1163600000	931050000	1278600000	584620000	931620000	969820000	426600000
136	Tubulin alpha chain OS=Sparus aurata OX=8175 GN=TUBA4A PE=3 SV=1	A0A671YEZ2	50 kDa	482790000	631150000	466710000	507370000	791480000	496650000	515850000	523410000	562980000	484430000	550690000	510920000	542110000	431970000	396500000	434420000	431970000	463450000	480900000	528100000	514550000	476380000	719900000	530190000	444920000	512760000	441480000	524730000	638840000	623970000	441330000	504040000	385620000	374990000	484600000	636060000
137	Tubulin alpha chain OS=Sparus aurata OX=8175 GN=LOC115577036 PE=3 SV=1	A0A671YW97 (+1)	50 kDa	472230000	627740000	414800000	450390000	940730000	506890000	515850000	487260000	562980000	448570000	456570000	447370000	557400000	427090000	393460000	411840000	418250000	444090000	477760000	520280000	503300000	476380000	706470000	525900000	427500000	486140000	358540000	520760000	568390000	608200000	399440000	506330000	332190000	332510000	502720000	555850000
138	Rab GDP dissociation inhibitor OS=Sparus aurata OX=8175 GN=LOC115595158 PE=3 SV=1	A0A671WSN2	51 kDa	121060000	95857000	66352000	139210000	140050000	106710000	131130000	136570000	136550000	112250000	140810000	130520000	230920000	207310000	177100000	156640000	230710000	220240000	269460000	192800000	271640000	186670000	208820000	257020000	146580000	67914000	68642000	110940000	168460000	141880000	139520000	78486000	134290000	80267000	107940000	121410000
139	Protein disulfide-isomerase A4 OS=Sparus aurata OX=8175 GN=pdia4 PE=3 SV=1	A0A671WKI0	72 kDa	271730000	273070000	129610000	169240000	163030000	127310000	219390000	251120000	243920000	202300000	125430000	215300000	213860000	224590000	222250000	180480000	210680000	134010000	731470000	340090000	344050000	322760000	495440000	342470000	237110000	259050000	296380000	292300000	301440000	303360000	272680000	506340000	308910000	290290000	229650000	222820000
140	Tubulin alpha chain OS=Takifugu rubripes OX=31033 GN=LOC101067763 PE=3 SV=1	A0A674NAC2 (+1)	50 kDa	472230000	627740000	395680000	439530000	940730000	506890000	499140000	487260000	561960000	411690000	453600000	447120000	557400000	419090000	380700000	411840000	410950000	444090000	450810000	520280000	452870000	428790000	706470000	474910000	427500000	486140000	358540000	466530000	568390000	608200000	399440000	506330000	332190000	332510000	502720000	555850000
141	14_3_3 domain-containing protein OS=Sparus aurata OX=8175 GN=LOC115583615 PE=3 SV=1	A0A671UQC4	28 kDa	522610000	427160000	325520000	452650000	521070000	336730000	503620000	239560000	518360000	368470000	240270000	383570000	493710000	485780000	280360000	417540000	496890000	364920000	408760000	363070000	485270000	286500000	340910000	349600000	509220000	401650000	309470000	389010000	503200000	390360000	456280000	360030000	367890000	382460000	301750000	392680000
142	Aspartate aminotransferase OS=Sparus aurata OX=8175 GN=got1 PE=3 SV=1	A0A671W439	46 kDa	934710000	624680000	650830000	540890000	335420000	692870000	711760000	837840000	561110000	569520000	769080000	759750000	611860000	684270000	780010000	648310000	681930000	590010000	454870000	785780000	494890000	552770000	466470000	682900000	856970000	753510000	1370100000	1014200000	667810000	570290000	1198900000	688210000	997150000	797370000	590230000	638530000
143	Uncharacterized protein OS=Sparus aurata OX=8175 GN=ncl PE=4 SV=1	A0A671Z3U5	73 kDa	341650000	331380000	243230000	204580000	297060000	206730000	288080000	308130000	267310000	214800000	248500000	262180000	310190000	326580000	293040000	243180000	266040000	185440000	468050000	325650000	379680000	346800000	495050000	364570000	204800000	191450000	245200000	266140000	254530000	264870000	208020000	236870000	225630000	135340000	220130000	240950000
144	Glycine N-methyltransferase OS=Sparus aurata OX=8175 GN=gnmt PE=3 SV=1	A0A671WPK4	33 kDa	1034400000	612450000	771020000	710410000	799800000	867120000	896440000	1313800000	674810000	913780000	847090000	892770000	1174200000	846620000	1356300000	832790000	1199300000	1256900000	1131700000	1224900000	1069900000	707050000	931770000	833940000	1504000000	1470800000	883960000	955910000	1017700000	881410000	1371300000	1183400000	1127400000	1052500000	815230000	1062600000
145	Uncharacterized protein OS=Sparus aurata OX=8175 GN=hadhb PE=3 SV=1	A0A671VNI2 (+1)	50 kDa	252010000	351680000	255820000	173040000	206320000	242340000	211290000	299760000	250520000	259290000	274390000	231570000	254450000	308370000	305520000	257650000	264830000	220910000	249310000	214910000	245620000	305370000	240350000	255890000	208460000	230960000	152730000	180570000	229760000	227250000	203930000	281510000	182340000	119300000	223660000	169340000
146	Histone H4 OS=Larimichthys crocea OX=215358 GN=D5F01_LYC20075 PE=3 SV=1	A0A6G0HQ07 (+1)	25 kDa	1485600000	1682500000	2585900000	1227600000	2901500000	2710100000	2551300000	2492400000	2206600000	1572600000	1452400000	1797000000	2374600000	2513100000	1848900000	2153900000	3506800000	2408000000	1814400000	2139400000	3126700000	2206700000	2242600000	2066600000	1020200000	1804300000	2269300000	2514800000	2670000000	2583000000	1875400000	3394200000	2396900000	1772900000	2229700000	1286600000
147	Carboxylic ester hydrolase OS=Sparus aurata OX=8175 PE=3 SV=1	A0A671U248 (+1)	60 kDa	822250000	1368600000	758420000	533280000	543760000	503960000	549510000	885880000	526330000	395350000	679160000	323810000	436660000	368820000	503440000	605300000	383040000	486900000	191320000	105120000	233830000	598960000	185520000	273110000	194020000	289960000	418340000	290320000	315980000	305290000	291270000	517450000	231110000	318310000	275730000	303250000
148	Heat shock cognate 70 kDa protein OS=Takifugu flavidus OX=433684 GN=D4764_10G0004100 PE=3 SV=1	A0A5C6PM56	145 kDa	755950000	0	509300000	599150000	800890000	496400000	615530000	369230000	690540000	593660000	389630000	0	731730000	0	426830000	624240000	0	566590000	0	680670000	745560000	680970000	1019100000	0	635870000	574300000	500120000	740640000	686200000	620910000	615300000	531920000	628910000	713530000	533700000	638570000
149	(S)-3-amino-2-methylpropionate transaminase OS=Sparus aurata OX=8175 PE=3 SV=1	A0A671V2K2 (+1)	56 kDa	201860000	179250000	190460000	197940000	47252000	103480000	175950000	168140000	162820000	163720000	141940000	206210000	191680000	180810000	149540000	130860000	140710000	141060000	85095000	134820000	105730000	155390000	59310000	116800000	153190000	130060000	128140000	151240000	123920000	147800000	153100000	118440000	117670000	178380000	161840000	122140000
150	Ribosomal protein L4 (Fragment) OS=Pagrus major OX=143350 PE=2 SV=1	Q6Y213	41 kDa	495000000	537390000	367940000	519400000	253920000	337160000	513000000	497490000	444490000	397750000	486480000	442190000	550520000	430320000	515520000	462600000	425290000	429400000	963880000	663380000	595940000	536570000	919260000	620020000	277940000	502780000	490030000	493490000	563530000	567780000	417430000	387010000	432930000	485490000	389230000	503270000
151	4-hydroxy-2-oxoglutarate aldolase, mitochondrial OS=Sparus aurata OX=8175 GN=hoga1 PE=3 SV=1	A0A671WT36	36 kDa	476550000	445010000	404480000	412120000	229190000	333890000	425720000	259220000	386870000	548420000	305590000	499490000	454870000	854890000	604340000	481190000	495560000	605930000	319030000	330260000	287090000	610440000	371030000	546730000	611110000	427660000	463540000	641470000	378410000	584620000	710090000	525730000	465060000	336550000	472660000	384190000
152	Alanine--tRNA ligase OS=Sparus aurata OX=8175 GN=AARS PE=3 SV=1	A0A671VHR4	108 kDa	78825000	108920000	106600000	156890000	199690000	82401000	117500000	93653000	96159000	85994000	160850000	102310000	133850000	104560000	101170000	58721000	90521000	96393000	280490000	183570000	159730000	88956000	248070000	144400000	98033000	108950000	52313000	61719000	108850000	86358000	114800000	83293000	60525000	53692000	63455000	94857000
153	Dolichyl-diphosphooligosaccharide--protein glycosyltransferase subunit 1 OS=Sparus aurata OX=8175 GN=rpn1 PE=3 SV=1	A0A671VDG8 (+2)	67 kDa	213150000	401470000	187670000	197290000	127080000	147510000	244450000	297460000	244900000	206010000	244160000	249230000	262820000	293420000	288320000	209900000	222650000	209760000	458150000	354130000	334800000	316030000	441690000	340820000	212230000	243130000	224920000	217730000	243420000	232210000	233720000	245500000	293410000	223950000	198700000	110950000
154	Fructose-bisphosphatase OS=Takifugu bimaculatus OX=433685 GN=fugu_019223 PE=3 SV=1	A0A4Z2BIP5	37 kDa	901930000	439180000	536580000	495810000	826220000	466080000	676380000	535220000	744450000	422050000	709830000	499120000	445560000	610230000	392350000	584210000	696640000	789240000	334150000	356490000	404890000	382340000	227910000	363740000	846470000	640010000	823700000	259500000	645280000	393440000	590290000	781470000	460390000	864390000	295100000	396860000
155	60S acidic ribosomal protein P0 OS=Sparus aurata OX=8175 GN=rplp0 PE=3 SV=1	A0A671TJZ8	34 kDa	424310000	407940000	367300000	494370000	351880000	346960000	437320000	412520000	397240000	437910000	496140000	303840000	320050000	310470000	406980000	302760000	284140000	368350000	888880000	381650000	574190000	523650000	872130000	657240000	316160000	437170000	365670000	474020000	360110000	467820000	426810000	430980000	316990000	466170000	409530000	248310000
156	Fibronectin OS=Sparus aurata OX=8175 PE=4 SV=1	A0A671XPU4	267 kDa	44969000	42610000	29576000	26289000	64353000	42289000	43974000	25753000	57613000	30746000	51763000	23672000	37725000	32145000	36482000	38201000	53527000	81632000	62180000	52893000	61239000	44185000	58729000	51585000	34562000	35741000	16661000	38172000	31136000	81817000	23929000	27960000	28506000	54789000	89359000	26394000
157	2-phospho-D-glycerate hydro-lyase OS=Sparus aurata OX=8175 GN=LOC115584034 PE=3 SV=1	A0A671XLL4	48 kDa	1879000000	1861400000	1437000000	1368500000	1104600000	1161700000	1574300000	1838900000	1283800000	1729900000	2001300000	1764300000	2597200000	1768300000	2932900000	1764000000	2311600000	2077100000	1589300000	2207000000	2250300000	2292400000	1829400000	2087700000	2012200000	1553400000	993570000	1654700000	1494200000	1612500000	1891300000	1921600000	1606700000	1093500000	1162800000	1547000000
158	PKS_ER domain-containing protein OS=Sparus aurata OX=8175 GN=sord PE=3 SV=1	A0A671VAM2	38 kDa	581490000	270120000	354550000	396130000	216910000	361190000	389550000	253740000	405610000	485260000	278950000	491680000	407440000	515670000	323080000	462240000	687650000	462130000	115690000	379130000	310330000	251180000	131240000	407140000	706620000	538050000	624840000	480230000	640020000	572520000	706680000	631450000	362320000	358940000	409970000	536520000
159	Histone H4 OS=Larimichthys crocea OX=215358 GN=D5F01_LYC13814 PE=3 SV=1	A0A6G0I896 (+2)	25 kDa	1091700000	741550000	946180000	467900000	1366000000	790430000	834130000	505880000	934500000	653390000	459490000	896700000	824150000	1117600000	606540000	598300000	1085600000	600110000	654120000	739820000	865590000	692250000	693040000	881480000	456030000	422300000	617850000	745440000	820270000	708740000	524380000	1120900000	457930000	475250000	518370000	637840000
160	Uncharacterized protein OS=Sparus aurata OX=8175 GN=dsp PE=4 SV=1	A0A671Y523	310 kDa	45708000	57057000	50066000	37673000	114750000	39838000	36535000	41008000	47375000	44962000	59045000	49782000	65642000	43521000	31377000	66326000	28705000	68283000	29071000	30277000	27477000	38336000	29250000	24577000	48292000	38480000	34018000	45936000	55668000	22334000	31908000	38626000	59192000	39097000	22636000	50409000
161	Uncharacterized protein OS=Sparus aurata OX=8175 GN=sardh PE=3 SV=1	A0A671X3W7	103 kDa	92511000	81660000	97150000	104310000	42948000	68645000	76043000	61324000	92120000	93422000	54247000	113780000	109430000	123900000	85056000	98407000	86249000	84141000	77326000	87729000	85791000	100220000	79322000	84045000	105500000	152200000	93254000	145360000	130040000	127110000	133760000	80545000	106590000	146740000	149830000	94029000
162	Antiquitin OS=Acanthopagrus schlegelii OX=72011 PE=1 SV=1	Q4KTQ7	55 kDa	226800000	272500000	187800000	151540000	169780000	145970000	198790000	255410000	192910000	196340000	234940000	167850000	170980000	104010000	177600000	123140000	130590000	139660000	128240000	162250000	124350000	137240000	127560000	125320000	131550000	104740000	96924000	108410000	147840000	151640000	182250000	189810000	159710000	106440000	130510000	146380000
163	Uncharacterized protein OS=Sparus aurata OX=8175 GN=LOC115590600 PE=3 SV=1	A0A671U347	24 kDa	424550000	425310000	351030000	349280000	712350000	172230000	708170000	322940000	735820000	514860000	135300000	457650000	644260000	1151200000	659780000	498170000	1300100000	427130000	712250000	592480000	592150000	803940000	566910000	911100000	204700000	273460000	261860000	753240000	387290000	471850000	315780000	467040000	606460000	596610000	472870000	274510000
164	Peptidase S1 domain-containing protein OS=Sparus aurata OX=8175 GN=LOC115584397 PE=4 SV=1	A0A671X779 (+2)	29 kDa	1882600000	846810000	1199700000	2182300000	3092600000	1770200000	1725500000	1045200000	3358100000	1104000000	1814200000	925310000	1157000000	1242500000	690220000	1536400000	1422900000	1908100000	272010000	978160000	811310000	829210000	655660000	1428000000	1793000000	1978500000	1989600000	2605400000	1717500000	1503800000	2595100000	1533800000	2743400000	2461000000	1961900000	2436900000
165	Filamin A, alpha (actin binding protein 280) OS=Sparus aurata OX=8175 PE=3 SV=1	A0A671TL89 (+2)	273 kDa	30334000	42183000	31005000	18031000	120820000	33813000	27292000	37437000	42288000	32417000	33230000	41841000	74845000	38931000	52086000	67185000	23888000	49573000	55513000	57995000	54578000	54111000	45206000	52143000	20878000	39260000	47766000	38959000	41162000	35304000	36905000	39063000	28817000	30480000	53751000	34858000
166	Peptidase S1 domain-containing protein OS=Sparus aurata OX=8175 GN=LOC115580466 PE=4 SV=1	A0A671VC77 (+2)	31 kDa	491220000	525770000	628180000	1439900000	902080000	735540000	542900000	382930000	1105700000	623180000	925160000	373060000	629320000	344110000	549760000	1014600000	633480000	730480000	180880000	538470000	448920000	425440000	365560000	685380000	773430000	856810000	723200000	1440900000	361130000	418370000	962960000	659880000	1257800000	1463500000	1064100000	656740000
167	Cytochrome P450, family 3, subfamily A, polypeptide 65 OS=Sparus aurata OX=8175 PE=3 SV=1	A0A671TVE8	59 kDa	453060000	305820000	505870000	249480000	93515000	376080000	444350000	516740000	213890000	167940000	316980000	260210000	405190000	169420000	289260000	226610000	164720000	269430000	144180000	167090000	207910000	567400000	129260000	156280000	187730000	246980000	398850000	131630000	144940000	179890000	194330000	343260000	265020000	488770000	151860000	159880000
168	Fructose-bisphosphate aldolase OS=Sparus aurata OX=8175 PE=3 SV=1	A0A671WU42	39 kDa	4891800000	3451000000	2302900000	3554300000	2093600000	2496900000	4666500000	3365100000	5600600000	3082800000	2589300000	2862000000	3542000000	3100300000	4336000000	3876500000	5199600000	3333900000	2104700000	3545700000	4121100000	2031100000	1796400000	3886300000	5195500000	2952200000	4932600000	3065200000	5708800000	3221100000	4939600000	4311900000	4048000000	3720600000	3075500000	3353300000
169	Dolichyl-diphosphooligosaccharide--protein glycosyltransferase subunit 2 OS=Sparus aurata OX=8175 GN=rpn2 PE=3 SV=1	A0A671Z3B3 (+5)	69 kDa	177390000	322160000	228350000	188740000	160080000	143460000	221680000	341990000	224260000	227230000	223570000	222130000	259140000	301620000	273860000	186720000	198070000	178000000	557470000	350200000	322580000	357080000	494040000	344640000	162280000	210690000	147400000	171950000	188930000	184880000	185690000	185920000	147690000	112680000	194790000	164010000
170	40S ribosomal protein SA OS=Collichthys lucidus OX=240159 GN=RPSA PE=3 SV=1	A0A4U5VU06 (+1)	33 kDa	527800000	494630000	384480000	444140000	421570000	342170000	466460000	471290000	460880000	387470000	476440000	469450000	485200000	417010000	490640000	427530000	510910000	433860000	979340000	638320000	655690000	543770000	819050000	633200000	397800000	413200000	503150000	502860000	468110000	480300000	442970000	439090000	450760000	529340000	373990000	391870000
171	Cysteinyl-tRNA synthetase OS=Sparus aurata OX=8175 PE=3 SV=1	A0A671X9X4	93 kDa	81719000	84897000	66568000	82161000	148460000	82077000	66466000	81811000	89443000	63692000	101860000	63955000	126990000	122450000	79516000	65254000	67131000	86050000	223860000	135610000	133850000	72029000	218900000	144470000	88742000	98078000	58568000	87038000	122050000	79903000	123110000	83196000	82875000	35963000	64147000	72068000
172	Inorganic diphosphatase OS=Sparus aurata OX=8175 GN=LOC115597171 PE=3 SV=1	A0A671XX14	33 kDa	343810000	259480000	220710000	177430000	354010000	222660000	401250000	334190000	257180000	200170000	251440000	313970000	180050000	287230000	324850000	220290000	482450000	256940000	321670000	235710000	384330000	257940000	304430000	364160000	272160000	140190000	170830000	133180000	211430000	218650000	260300000	291680000	193440000	294260000	169120000	229420000
173	40S ribosomal protein S2 OS=Sparus aurata OX=8175 PE=3 SV=1	A0A671Y3F5	56 kDa	664640000	549410000	468360000	580260000	478400000	397290000	584280000	682170000	556070000	498680000	674430000	572300000	726560000	593320000	704820000	628220000	591040000	591610000	886030000	915730000	826390000	640060000	1140100000	782530000	520960000	659570000	590830000	643730000	675550000	689050000	672560000	610660000	2841300000	254770000	570070000	594790000
174	Uncharacterized protein OS=Sparus aurata OX=8175 GN=cpb1 PE=3 SV=1	A0A671XNG6	47 kDa	608910000	540080000	658690000	1418800000	906260000	832350000	664300000	565640000	1224600000	556240000	1083300000	489210000	468830000	494270000	419900000	766850000	653350000	972500000	80969000	487410000	492160000	391710000	347420000	672180000	785520000	959810000	1007900000	1410700000	611750000	854240000	1154400000	813550000	1074500000	1155100000	1066200000	1130200000
175	Liver-type fatty acid-binding protein OS=Sparus aurata OX=8175 GN=FABP1 PE=2 SV=1	A0A0E3EKJ9 (+1)	14 kDa	2547000000	2176200000	1508500000	1751400000	1824200000	1348500000	1679700000	2962200000	2111600000	1547200000	2322700000	1385900000	1693100000	1875300000	2629800000	1753200000	1783500000	2159500000	632010000	1536700000	1567000000	1770100000	653360000	1067400000	2129900000	1959600000	2309900000	1036600000	2041200000	1576800000	2113400000	2526500000	1198700000	1542300000	1119500000	1816800000
176	Phosphoglycerate mutase OS=Sparus aurata OX=8175 GN=LOC115596456 PE=3 SV=1	A0A671YQM0	29 kDa	578310000	504950000	496900000	497250000	334500000	416750000	430130000	606390000	458990000	597310000	642490000	598560000	476650000	532620000	712990000	484910000	676750000	669500000	298330000	542930000	585310000	383680000	327350000	459210000	641250000	605620000	825470000	516830000	501450000	582220000	795570000	483080000	531930000	592670000	371120000	429510000
177	Amidohydro-rel domain-containing protein OS=Sparus aurata OX=8175 GN=dpys PE=3 SV=1	A0A671VE14 (+1)	55 kDa	396410000	279540000	331110000	241620000	102010000	368970000	373950000	233610000	334260000	376990000	366930000	281510000	298720000	305930000	287740000	324420000	461750000	325520000	187890000	201180000	203050000	155760000	121030000	236850000	197380000	133010000	263590000	197550000	439070000	159730000	621400000	208900000	395520000	136640000	251930000	314310000
178	Thymidine phosphorylase OS=Sparus aurata OX=8175 GN=TYMP PE=3 SV=1	A0A671WDK0	48 kDa	266660000	134670000	152390000	96848000	105090000	71559000	178600000	256840000	139000000	174310000	144290000	153250000	181200000	142200000	123120000	82885000	248300000	166760000	121430000	273840000	169500000	215870000	155100000	204200000	254130000	295860000	286080000	210750000	226830000	187000000	219280000	151380000	306380000	212170000	224610000	164510000
179	Aspartate aminotransferase OS=Sparus aurata OX=8175 GN=GOT1 PE=3 SV=1	A0A671WT87 (+1)	46 kDa	594340000	529780000	516420000	413800000	279250000	465150000	558360000	594210000	484420000	425930000	681250000	504250000	512600000	554970000	599130000	528320000	484330000	464140000	377560000	653540000	441400000	411960000	369700000	545820000	574900000	648480000	932060000	800750000	583920000	450560000	835940000	533530000	658310000	681390000	418780000	543280000
180	Uncharacterized protein OS=Sparus aurata OX=8175 PE=3 SV=1	A0A671VJ39	56 kDa	291620000	459460000	238260000	267470000	60502000	207930000	252620000	360590000	296700000	256640000	173960000	186690000	193110000	205760000	214330000	180050000	153010000	136780000	61430000	102400000	112520000	183520000	70191000	101260000	148060000	88726000	148750000	131050000	125360000	130160000	138130000	130810000	155120000	101870000	97227000	90727000
181	Aspartate--tRNA ligase, cytoplasmic OS=Sparus aurata OX=8175 GN=dars1 PE=3 SV=1	A0A671XKG4	60 kDa	97711000	73444000	67457000	92079000	119800000	75340000	106610000	114280000	125840000	81350000	75513000	85631000	149660000	136370000	57485000	61657000	94698000	82247000	185860000	110160000	121270000	64112000	266950000	101970000	75455000	90288000	72230000	77981000	103440000	71469000	90223000	69723000	85015000	139160000	51972000	83284000
182	Uncharacterized protein OS=Sparus aurata OX=8175 GN=LOC115594799 PE=3 SV=1	A0A671Y725 (+1)	34 kDa	656230000	673600000	580510000	503550000	525500000	535690000	809410000	804660000	711920000	469930000	955610000	763580000	637930000	655920000	510330000	642970000	983890000	739270000	380870000	572560000	467020000	370700000	628680000	663250000	427550000	663150000	790410000	408250000	630510000	633880000	855670000	773170000	460850000	587460000	481160000	423510000
183	14_3_3 domain-containing protein OS=Sparus aurata OX=8175 GN=YWHAB PE=3 SV=1	A0A671XKB9	28 kDa	489400000	424900000	343040000	456280000	532970000	340870000	480310000	209840000	469490000	331320000	250450000	374860000	516320000	328170000	291810000	426730000	497750000	323260000	382030000	360000000	453710000	215070000	322130000	292440000	467650000	394610000	300870000	311490000	441220000	311190000	488460000	398410000	411160000	320740000	297630000	368590000
184	Transaldolase OS=Sparus aurata OX=8175 PE=3 SV=1	A0A671TRA6	38 kDa	403830000	497630000	354090000	464880000	276200000	290310000	428670000	514470000	300140000	361340000	404390000	369410000	331790000	407910000	411650000	313370000	323860000	287420000	298090000	435680000	398300000	274840000	501750000	385710000	182840000	293790000	370900000	361750000	373950000	299540000	331300000	293290000	401980000	383620000	357440000	339220000
185	Uncharacterized protein OS=Sparus aurata OX=8175 PE=4 SV=1	A0A671VRJ6	49 kDa	380420000	337190000	297790000	423710000	392860000	300640000	368330000	353140000	403980000	326430000	334350000	374990000	363770000	332280000	292800000	308440000	337010000	291680000	698790000	455130000	449980000	323760000	667290000	494870000	380530000	277240000	424850000	482590000	425550000	441930000	465130000	397780000	440730000	457890000	414840000	453550000
186	Uncharacterized protein OS=Sparus aurata OX=8175 GN=pdia6 PE=3 SV=1	A0A671WDS1 (+1)	49 kDa	240340000	320440000	189030000	225020000	472580000	171420000	252910000	308760000	253690000	213430000	180220000	239080000	192310000	142010000	201450000	123370000	178580000	107240000	1672200000	382800000	488960000	300530000	1001800000	482720000	264900000	283900000	338120000	307490000	394960000	341410000	248570000	167690000	354210000	296210000	205450000	136090000
187	Aldedh domain-containing protein OS=Sparus aurata OX=8175 GN=ALDH6A1 PE=3 SV=1	A0A671UAY1 (+2)	56 kDa	149350000	203850000	229150000	180690000	36871000	98903000	115640000	151180000	158430000	173950000	122900000	194780000	171500000	235860000	152030000	152660000	128060000	131360000	133650000	97581000	116880000	131230000	147360000	111000000	180030000	208200000	159770000	215320000	158300000	177980000	144940000	142360000	149090000	175530000	295350000	151550000
188	Uncharacterized protein OS=Sparus aurata OX=8175 GN=hsd17b4 PE=4 SV=1	A0A671UV56	80 kDa	247740000	358220000	255510000	259370000	57868000	183080000	212910000	257470000	207620000	245420000	186460000	207450000	276170000	292460000	307060000	208660000	265530000	177370000	94078000	82481000	204390000	262730000	69201000	108250000	136790000	203580000	112520000	210810000	186710000	149460000	282370000	247970000	251300000	268870000	117210000	174690000
189	Uncharacterized protein OS=Sparus aurata OX=8175 PE=4 SV=1	A0A671W6A2	34 kDa	205750000	142200000	179900000	128530000	159200000	177540000	222700000	226080000	171850000	385270000	132990000	391410000	172160000	192590000	404280000	212180000	246250000	262580000	116760000	166840000	168330000	188430000	175540000	176730000	208700000	190590000	230570000	166460000	256500000	271970000	173630000	249600000	127530000	110990000	126880000	214710000
190	Uncharacterized protein OS=Sparus aurata OX=8175 GN=erp27 PE=4 SV=1	A0A671YHN1	28 kDa	655160000	278950000	363050000	636840000	576450000	471940000	461760000	337310000	423780000	438260000	557110000	451370000	374380000	201230000	292140000	633800000	234820000	344230000	91392000	347760000	172430000	266790000	144930000	347530000	399660000	450170000	533140000	556990000	503330000	486090000	701450000	493470000	551490000	377840000	470800000	394580000
191	40S ribosomal protein S5 OS=Larimichthys crocea OX=215358 GN=D5F01_LYC19374 PE=3 SV=1	A0A6G0HS08 (+1)	23 kDa	307530000	212080000	149750000	256650000	221000000	128430000	276190000	203140000	235460000	218630000	224540000	240910000	336080000	252300000	275960000	202310000	213820000	178670000	453100000	350820000	291120000	277100000	451220000	315450000	240590000	297600000	292940000	345500000	437130000	280120000	343550000	244060000	300850000	224330000	250210000	239160000
192	Fibrinopeptide A OS=Sparus aurata OX=8175 PE=4 SV=1	A0A671UFZ0	80 kDa	251250000	425040000	365750000	203270000	424380000	434490000	404220000	438130000	271900000	448740000	587200000	307990000	318120000	308240000	431440000	284240000	402280000	399520000	697410000	343680000	575740000	349680000	587320000	327530000	343030000	352910000	399890000	318670000	296260000	496370000	262590000	405010000	291240000	343850000	632230000	273990000
193	UDP-glucuronosyltransferase OS=Sparus aurata OX=8175 GN=ugt1a1 PE=3 SV=1	A0A671XNX3	59 kDa	305040000	229550000	305300000	174520000	201420000	268780000	206720000	161070000	231780000	168590000	378440000	81303000	311980000	285670000	215050000	270650000	233650000	279980000	104580000	115680000	217760000	184320000	155990000	206710000	191730000	196110000	158350000	161530000	155990000	245790000	160180000	190610000	163150000	70583000	197650000	211890000
194	Fibrinogen beta chain OS=Sparus aurata OX=8175 GN=fgb PE=4 SV=1	A0A671UJ46	56 kDa	144650000	169490000	190030000	106820000	232640000	197570000	224670000	151470000	146070000	186830000	268500000	121530000	152410000	175110000	181540000	151370000	233820000	257120000	379310000	207070000	305960000	193310000	360410000	186250000	199870000	152220000	179330000	169470000	163490000	266900000	140400000	205270000	83816000	168340000	328620000	115780000
195	Uncharacterized protein OS=Sparus aurata OX=8175 PE=3 SV=1	A0A671UBV1	160 kDa	125720000	200560000	282200000	146060000	235990000	192100000	153170000	240880000	152030000	254660000	389970000	128050000	145860000	158320000	158970000	202880000	205990000	287210000	258030000	110900000	178270000	112150000	204850000	182360000	260330000	265080000	163850000	253360000	191860000	258990000	203140000	259590000	199060000	247550000	513000000	234040000
196	Peptidase S1 domain-containing protein OS=Sparus aurata OX=8175 GN=LOC115582584 PE=4 SV=1	A0A671UE78	29 kDa	853450000	494950000	653340000	1176400000	1860600000	829290000	873110000	556760000	1912600000	185680000	1114300000	623240000	826710000	732080000	529180000	1127700000	820380000	1135100000	66101000	793130000	520680000	230910000	182640000	919060000	1091500000	1173700000	259830000	566080000	1089600000	348270000	1517900000	818600000	499880000	718370000	1072300000	1684300000
197	40S ribosomal protein S4 OS=Sparus aurata OX=8175 GN=rps4x PE=3 SV=1	A0A671VF40	30 kDa	419940000	462870000	390210000	400770000	357580000	360300000	401700000	478550000	441810000	560150000	593620000	379560000	454150000	294640000	429380000	246450000	281580000	284410000	639040000	512400000	392250000	353430000	627360000	360470000	274500000	367810000	457610000	378190000	353430000	376860000	392640000	324940000	448250000	289730000	262710000	277650000
198	Uncharacterized protein OS=Sparus aurata OX=8175 GN=LOC115575366 PE=3 SV=1	A0A671YEM3	44 kDa	247810000	518130000	393200000	348930000	407360000	327830000	261780000	392450000	264530000	350750000	342530000	305470000	342290000	213570000	284900000	299440000	215500000	294620000	104830000	232270000	292950000	207840000	194520000	221630000	335140000	273160000	403260000	332370000	312270000	274290000	410420000	343800000	370390000	467660000	281340000	255510000
199	WD_REPEATS_REGION domain-containing protein OS=Sparus aurata OX=8175 GN=rack1 PE=4 SV=1	A0A671VDH3	35 kDa	250950000	272430000	160180000	260860000	241700000	126870000	258630000	228380000	255990000	189360000	173230000	185040000	324830000	286010000	291860000	251030000	278540000	234030000	457660000	353840000	335250000	312640000	444760000	387790000	174640000	201650000	119860000	157020000	180230000	174140000	176730000	163220000	146530000	165380000	147090000	151250000
200	SERPIN domain-containing protein OS=Sparus aurata OX=8175 GN=LOC115574674 PE=3 SV=1	A0A671VHN9	49 kDa	300540000	592790000	535640000	315820000	603250000	682090000	481870000	472440000	339810000	529850000	1017400000	545370000	507060000	533830000	475080000	672450000	421300000	555850000	333870000	293800000	516980000	413830000	323290000	454130000	417080000	441410000	353970000	409030000	400240000	587650000	410250000	424400000	324390000	230340000	1133000000	424400000
201	Aldehyde dehydrogenase 7 family, member A1 OS=Sparus aurata OX=8175 PE=3 SV=1	A0A671URL5	51 kDa	226800000	272500000	187800000	151540000	169780000	145970000	198790000	255410000	192910000	196340000	234940000	158520000	170980000	135990000	223400000	138020000	170530000	178240000	165710000	161220000	161350000	168460000	120640000	151620000	131550000	0	96924000	97977000	141490000	142890000	182250000	189810000	159710000	106260000	118610000	129980000
202	RRM domain-containing protein OS=Sparus aurata OX=8175 GN=eif4b PE=4 SV=1	A0A671XHA2	71 kDa	280170000	117600000	82464000	96493000	155180000	79550000	101530000	110420000	88157000	101990000	105230000	98903000	79450000	50323000	105150000	79290000	66518000	80810000	64641000	68896000	55819000	90789000	71024000	69174000	71220000	81124000	73898000	56462000	64477000	53642000	61181000	70141000	105170000	115970000	44797000	83601000
203	Argininosuccinate synthase OS=Sparus aurata OX=8175 GN=ASS1 PE=3 SV=1	A0A671YST2	47 kDa	151180000	134010000	276860000	102440000	87181000	131790000	250530000	248520000	210240000	127330000	131350000	175040000	403640000	356640000	384770000	124590000	197670000	186270000	925420000	319850000	310650000	137310000	1121900000	287620000	280360000	326100000	147500000	155990000	240460000	76153000	168650000	179190000	135150000	152530000	127710000	113650000
204	Uncharacterized protein OS=Sparus aurata OX=8175 PE=3 SV=1	A0A671X3S2	58 kDa	295840000	475390000	173380000	199360000	97509000	219630000	223150000	334550000	284770000	350120000	294640000	189470000	252240000	348290000	351160000	233430000	305020000	548700000	109000000	185250000	207990000	185710000	74722000	274360000	278990000	135400000	392740000	214340000	122850000	218450000	126820000	335490000	247520000	245020000	222290000	202500000
205	CYTOSOL_AP domain-containing protein OS=Sparus aurata OX=8175 GN=LOC115581863 PE=3 SV=1	A0A671U9K6	56 kDa	97359000	128910000	91122000	100700000	91692000	87634000	90479000	165020000	103560000	88305000	135480000	99719000	113150000	98139000	118970000	55206000	99963000	75195000	63635000	141470000	113870000	59242000	103860000	115470000	81027000	111950000	71204000	79559000	99569000	128710000	79850000	68804000	68578000	145870000	147060000	84168000
206	Uncharacterized protein OS=Sparus aurata OX=8175 GN=LOC115596894 PE=3 SV=1	A0A671WT62 (+1)	30 kDa	314830000	254320000	241320000	225070000	281510000	191030000	239020000	301810000	197260000	219720000	186880000	236620000	426810000	444060000	670760000	413850000	383380000	522540000	232940000	392720000	292190000	233900000	235600000	357260000	304820000	238440000	274380000	281690000	474640000	278690000	304140000	150680000	302440000	367280000	143550000	291060000
207	Kynurenine 3-monooxygenase OS=Sparus aurata OX=8175 GN=kmo PE=3 SV=1	A0A671TRG2	54 kDa	244420000	266830000	221930000	125720000	59470000	111620000	194770000	211450000	201550000	169810000	164480000	165530000	454630000	337070000	241660000	266920000	184760000	211300000	214810000	94498000	153090000	237900000	221150000	166070000	158360000	158930000	168680000	255130000	290940000	136580000	167610000	141860000	142260000	193880000	238670000	144310000
208	Aldedh domain-containing protein OS=Sparus aurata OX=8175 PE=3 SV=1	A0A671UY79 (+1)	68 kDa	359360000	242460000	400700000	351110000	225380000	449080000	356870000	397430000	343790000	368440000	237620000	391840000	279560000	169800000	265820000	330200000	241450000	336180000	257000000	422480000	234460000	219190000	222960000	298030000	453310000	313640000	402870000	221090000	143260000	398640000	364890000	377580000	228890000	366670000	385320000	209830000
209	Histidine ammonia-lyase OS=Sparus aurata OX=8175 GN=hal PE=3 SV=1	A0A671U285	72 kDa	165170000	142540000	98932000	54271000	31064000	79423000	136800000	137480000	93958000	83757000	123510000	126800000	318010000	398760000	278570000	208780000	309270000	172210000	105410000	185130000	112290000	168670000	77826000	257960000	85439000	95255000	175390000	126490000	119140000	101730000	150450000	127740000	138190000	271390000	73072000	319160000
210	Fructose-bisphosphate aldolase OS=Sparus aurata OX=8175 GN=LOC115575490 PE=3 SV=1	A0A671VEZ0	40 kDa	3861900000	3411400000	2452200000	2618900000	1943100000	2135000000	3046200000	3769200000	4714600000	2587800000	3539200000	2685400000	2634600000	2151700000	4375800000	3575300000	4393200000	2474900000	1645900000	2846500000	3566400000	1434700000	1409800000	3281900000	3614900000	2430100000	5165800000	2156000000	4797600000	2502300000	4646700000	3692100000	3811700000	2322800000	2309600000	2347500000
211	Glycerol-3-phosphate dehydrogenase [NAD(+)] OS=Sparus aurata OX=8175 GN=LOC115584761 PE=3 SV=1	A0A671W6R1	38 kDa	532250000	669160000	694160000	489710000	603820000	560160000	566020000	499400000	574990000	436740000	641400000	402320000	694440000	615470000	730530000	857960000	562630000	764580000	352260000	580970000	499670000	538900000	203370000	459950000	390370000	443350000	486870000	253520000	306760000	277470000	432320000	372750000	294340000	305790000	285920000	300110000
212	6-phosphogluconate dehydrogenase, decarboxylating OS=Acanthopagrus schlegelii OX=72011 GN=6PGD PE=2 SV=1	A0A1S5R934	53 kDa	245470000	213320000	247970000	258020000	264110000	277640000	241090000	264650000	248550000	249130000	257010000	259170000	286040000	241000000	261340000	186440000	202850000	200640000	346140000	274780000	220610000	156540000	247560000	247640000	286390000	211610000	226140000	187300000	204750000	214280000	155050000	184610000	222620000	162940000	205910000	274670000
213	Fibrinogen C-terminal domain-containing protein OS=Sparus aurata OX=8175 GN=fgg PE=4 SV=1	A0A671YIN0	48 kDa	150270000	219860000	87143000	110320000	197620000	195650000	224580000	150430000	137810000	240840000	282450000	104370000	152470000	180120000	172290000	134800000	259020000	195640000	392890000	219380000	279550000	178120000	388860000	221670000	167660000	138420000	166790000	104890000	189530000	243450000	80124000	96023000	132510000	160880000	180890000	137100000
214	AdoHcyase_NAD domain-containing protein OS=Etheostoma spectabile OX=54343 GN=FQN60_002089 PE=3 SV=1	A0A5J5DDB4	133 kDa	637340000	514110000	408660000	388810000	713650000	434860000	555140000	0	0	502110000	269520000	0	509700000	578010000	386820000	369060000	489750000	388580000	1260900000	600960000	671450000	588860000	860810000	853230000	536330000	525700000	435170000	716740000	678540000	646010000	465380000	414760000	0	392520000	525100000	565270000
215	Myosin heavy chain 9 Myosin heavy chain, non-muscle IIa Non-muscle myosin heavy chain OS=Collichthys lucidus OX=240159 GN=D9C73_002903 PE=3 SV=1	A0A4U5U4R7	272 kDa	182990000	206140000	146980000	103440000	292400000	102410000	154500000	124470000	219410000	166800000	148200000	163500000	146150000	0	167530000	0	149520000	167340000	126890000	132560000	0	0	138140000	159780000	105140000	141120000	190950000	0	118850000	81827000	186280000	118220000	141770000	182710000	162010000	103200000
216	Sodium/potassium-transporting ATPase subunit alpha OS=Sparus aurata OX=8175 GN=ATP1A1 PE=3 SV=1	A0A671YXN3	112 kDa	120590000	124010000	126970000	135470000	133110000	119890000	148940000	145900000	133730000	118210000	125670000	132230000	175900000	155980000	173580000	126070000	136870000	143900000	146940000	198290000	147880000	173570000	230830000	176600000	139400000	114030000	137430000	164350000	162070000	136070000	158580000	141090000	144940000	87301000	163970000	150980000
217	Uncharacterized protein OS=Sparus aurata OX=8175 GN=ctnna1 PE=3 SV=1	A0A671U1P7	101 kDa	328160000	353470000	319390000	269150000	342460000	260880000	71451000	272390000	81809000	234780000	347240000	218130000	66620000	58118000	244480000	45216000	219600000	58211000	175600000	208610000	64207000	221400000	132460000	203200000	240030000	61609000	68011000	172930000	206760000	183800000	38375000	210360000	52909000	49507000	47177000	200050000
218	Sorting nexin-1 OS=Sparus aurata OX=8175 GN=LOC115586381 PE=3 SV=1	A0A671VPE9	89 kDa	90151000	79804000	66867000	65110000	69907000	61849000	63945000	91378000	89614000	77037000	64807000	80568000	85492000	63137000	74622000	70040000	74738000	72179000	56834000	69628000	71152000	73576000	79396000	63720000	85004000	78789000	89853000	88007000	83225000	80236000	82774000	87681000	83135000	111660000	79750000	91140000
219	IF rod domain-containing protein OS=Sparus aurata OX=8175 GN=LOC115583917 PE=3 SV=1	A0A671XAX9	53 kDa	1801600000	0	0	0	3567500000	1238200000	1339400000	1531200000	1893000000	1242800000	0	1476300000	2702300000	1543800000	0	1952700000	228790000	2147100000	1706000000	1537000000	1294400000	1830800000	1603800000	1538200000	1237500000	1682000000	1518400000	619210000	1129500000	1155600000	1653200000	1226200000	1656500000	1738400000	1903300000	1562600000
220	Scinderin like b OS=Sparus aurata OX=8175 PE=4 SV=1	A0A671XSP4	80 kDa	99253000	147940000	206020000	81395000	247970000	108480000	182190000	125370000	97074000	202600000	163530000	130170000	169460000	136960000	200040000	177430000	149760000	208180000	223050000	197670000	191390000	133450000	185430000	117040000	175800000	205960000	317970000	238220000	150270000	216240000	227540000	167440000	118350000	65166000	318550000	109290000
221	histone H3-like OS=Cottoperca gobio OX=56716 GN=LOC115005877 PE=4 SV=1	A0A6J2PDL9	25 kDa	1227000000	1000100000	1065100000	609990000	950850000	918010000	1018700000	477330000	1134900000	626780000	380940000	734650000	901830000	1285800000	631460000	660840000	1313800000	741410000	684110000	765220000	1005600000	726790000	699070000	952720000	596740000	685890000	689030000	854440000	1074700000	838390000	671390000	1287900000	785230000	874100000	715580000	786670000
222	75 kDa glucose-regulated protein OS=Sparus aurata OX=8175 GN=hspa9 PE=3 SV=1	A0A671VJJ8 (+8)	71 kDa	145700000	181950000	158840000	140170000	80202000	119440000	105560000	125590000	74235000	135520000	100900000	84961000	56649000	117310000	55503000	65941000	67215000	76107000	230640000	79117000	116220000	124390000	364010000	90300000	149320000	81643000	140960000	148370000	75398000	123350000	102950000	71452000	114420000	143900000	144250000	118100000
223	AB hydrolase-1 domain-containing protein OS=Sparus aurata OX=8175 GN=LOC115577027 PE=4 SV=1	A0A671Z0Y3	62 kDa	200360000	151620000	102900000	139620000	114340000	115770000	149090000	118820000	79052000	215580000	177200000	185260000	179640000	199190000	143460000	158510000	178930000	87116000	57656000	52859000	146000000	212260000	47259000	155760000	70872000	228810000	125720000	116100000	148230000	173500000	168950000	111840000	56256000	91121000	78580000	163800000
224	DUF1907 domain-containing protein OS=Sparus aurata OX=8175 GN=C11orf54 PE=4 SV=1	A0A671U1P1	35 kDa	357800000	405130000	274750000	317640000	225910000	383310000	227850000	361610000	177590000	276700000	358620000	271450000	273820000	296870000	390600000	271470000	383860000	328100000	141700000	216410000	214640000	211490000	95313000	216030000	437800000	427440000	434070000	147150000	305440000	294280000	410710000	422600000	271090000	322040000	126620000	344500000
225	Eukaryotic translation initiation factor 3 subunit A OS=Sparus aurata OX=8175 GN=eif3a PE=3 SV=1	A0A671XTV4	147 kDa	56259000	56675000	38138000	41378000	52219000	35124000	46976000	53365000	49093000	43285000	60124000	57125000	61139000	69597000	46968000	38161000	33307000	39980000	70939000	67947000	57323000	54420000	103550000	74738000	35944000	43493000	41202000	57897000	65067000	43266000	54516000	63562000	35191000	59645000	53194000	52612000
226	dimethylglycine dehydrogenase, mitochondrial isoform X3 OS=Cottoperca gobio OX=56716 GN=dmgdh PE=4 SV=1	A0A6J2QPQ1 (+2)	88 kDa	235070000	178480000	214190000	163870000	79268000	114830000	201970000	199830000	259430000	164350000	185190000	274960000	226710000	313330000	161660000	296960000	261360000	186560000	153380000	202450000	156880000	230130000	117120000	210930000	220610000	282070000	167730000	227550000	237270000	210020000	247750000	212950000	168610000	224180000	303940000	228630000
227	Uncharacterized protein OS=Sparus aurata OX=8175 GN=hadh PE=3 SV=1	A0A671WSK9 (+2)	34 kDa	199730000	238920000	179740000	151970000	104270000	121830000	150640000	206500000	131650000	170320000	191070000	128990000	84955000	140940000	128790000	118560000	94348000	81037000	126670000	94505000	89673000	167120000	88928000	84099000	96066000	86622000	102480000	81545000	76040000	105410000	75860000	81865000	95134000	125730000	83221000	72185000
228	Annexin OS=Sparus aurata OX=8175 GN=anxa10 PE=3 SV=1	A0A671YXJ0	35 kDa	111060000	221900000	124870000	134280000	226130000	105920000	127120000	187880000	179450000	131740000	136500000	225650000	244130000	132840000	131400000	187710000	138170000	128640000	157830000	48552000	66956000	144340000	127540000	136430000	61524000	121720000	139590000	152890000	76624000	213230000	174240000	90838000	140000000	114330000	145500000	173720000
229	Lysine ketoglutarate reductase OS=Sparus aurata OX=8175 GN=aass PE=3 SV=1	A0A671V066	104 kDa	154810000	92639000	138390000	75873000	41694000	76472000	72052000	170230000	76161000	52142000	148170000	144310000	75471000	36342000	61448000	80222000	42257000	8458700	187120000	106030000	52296000	56489000	225080000	64035000	101180000	82510000	75707000	92843000	134430000	113350000	80148000	24160000	30527000	94739000	195580000	92219000
230	Uncharacterized protein OS=Sparus aurata OX=8175 GN=LOC115571959 PE=3 SV=1	A0A671UT41 (+3)	196 kDa	57284000	41921000	76136000	57182000	60936000	52733000	55956000	34252000	60670000	27022000	40438000	68092000	52709000	25285000	22878000	33214000	29155000	20505000	38312000	47831000	40266000	40673000	48713000	29427000	51735000	56668000	30008000	26794000	48940000	24276000	62875000	34744000	40630000	82666000	30981000	40569000
231	Carn_acyltransf domain-containing protein OS=Sparus aurata OX=8175 GN=cpt2 PE=3 SV=1	A0A671UYL3	75 kDa	99009000	137810000	164380000	94889000	55696000	77102000	86843000	167830000	93872000	96859000	179280000	89397000	77781000	120290000	92915000	54421000	85821000	72307000	105220000	88406000	76313000	113520000	78153000	100420000	44666000	110750000	116120000	61096000	70088000	58471000	35547000	66234000	65254000	72702000	54432000	48548000
232	Clathrin heavy chain 1 OS=Takifugu flavidus OX=433684 GN=D4764_05G0001880 PE=3 SV=1	A0A5C6N066	238 kDa	199470000	94207000	204190000	259270000	0	222870000	196440000	101550000	305230000	66844000	204660000	114940000	241570000	318320000	234450000	193410000	190610000	142220000	542460000	378990000	423000000	303650000	402200000	285390000	137320000	297960000	231030000	215400000	175830000	179220000	0	130030000	0	124560000	169160000	175430000
233	Methyltranfer_dom domain-containing protein OS=Sparus aurata OX=8175 GN=as3mt PE=4 SV=1	A0A671TYC6	41 kDa	112050000	118810000	37201000	97803000	87416000	135550000	128320000	75836000	51781000	107670000	52956000	36296000	202980000	180970000	123830000	178990000	198920000	162430000	77641000	128750000	135420000	129380000	112350000	132220000	156680000	66107000	97286000	100820000	138570000	23403000	144410000	132220000	120160000	77781000	84899000	132300000
234	Malate dehydrogenase OS=Gasterosteus aculeatus OX=69293 PE=3 SV=1	G3NRT5	35 kDa	362310000	566890000	465540000	445730000	237860000	318130000	349760000	536500000	383330000	440260000	387430000	471120000	443070000	553530000	412420000	341570000	306330000	276330000	672080000	390090000	384890000	479300000	738750000	420910000	375030000	396700000	436660000	455260000	198850000	329990000	346380000	290420000	330810000	214510000	532260000	332410000
235	S-(hydroxymethyl)glutathione dehydrogenase OS=Sparus aurata OX=8175 GN=LOC115569043 PE=3 SV=1	A0A671YAY7 (+6)	41 kDa	653560000	318750000	474920000	446530000	463400000	378550000	594340000	501260000	557740000	515010000	536840000	587650000	509960000	440550000	441690000	579500000	513750000	526550000	307520000	500820000	506120000	430330000	387190000	480310000	430350000	502330000	494690000	453310000	555720000	382980000	695010000	342940000	432870000	240700000	455390000	474500000
236	Aldehyde dehydrogenase OS=Sparus aurata OX=8175 GN=LOC115594636 PE=3 SV=1	A0A671W7A1 (+6)	55 kDa	333790000	413880000	361730000	250340000	173710000	289130000	281880000	390640000	240070000	314420000	317160000	246100000	280580000	470170000	334780000	332610000	240000000	254770000	278380000	132840000	233200000	259010000	226440000	220680000	190830000	282210000	235400000	192540000	194290000	208960000	205660000	318100000	187250000	304420000	190980000	211050000
237	Hemopexin OS=Sparus aurata OX=8175 GN=LOC115577359 PE=3 SV=1	A0A671UBA2	49 kDa	100290000	93317000	146050000	64676000	162650000	156640000	111210000	87523000	106930000	148040000	170500000	112370000	101770000	131740000	77854000	76492000	132230000	120580000	88663000	143470000	200990000	83820000	177310000	140530000	144900000	80442000	110510000	108530000	83632000	123060000	71385000	64092000	101600000	91181000	176110000	73275000
238	IDP OS=Sparus aurata OX=8175 PE=3 SV=1	A0A671WT70 (+4)	62 kDa	684320000	424890000	238060000	197720000	182980000	91267000	649840000	655260000	659690000	259600000	292080000	699530000	218010000	322090000	630190000	201340000	216340000	172140000	907300000	273410000	321950000	716470000	426560000	259730000	723800000	556460000	180580000	212200000	516090000	766560000	67199000	176800000	106270000	137320000	159160000	626460000
239	Carbonic anhydrase OS=Sparus aurata OX=8175 PE=3 SV=1	A0A671VMP8	30 kDa	129810000	102990000	581560000	75697000	676180000	793320000	170480000	165210000	325520000	127300000	146820000	154430000	206700000	130700000	390870000	180510000	321840000	222350000	101140000	108940000	295970000	51576000	94078000	362470000	122070000	99940000	362950000	132780000	208590000	175410000	155740000	195760000	347530000	78751000	350280000	123500000
240	Uncharacterized protein OS=Sparus aurata OX=8175 GN=pebp1 PE=4 SV=1	A0A671XG20	21 kDa	438360000	328210000	477850000	284530000	523750000	378020000	424030000	453300000	245650000	385560000	480930000	536200000	696230000	459430000	533660000	552580000	696170000	618050000	397900000	516140000	575310000	555890000	381020000	476180000	596130000	629460000	490110000	553330000	472440000	379170000	427690000	491820000	346740000	217330000	308090000	438810000
241	Annexin OS=Sparus aurata OX=8175 GN=anxa4 PE=3 SV=1	A0A671WH18	36 kDa	324170000	334350000	289780000	255800000	352110000	313680000	278680000	395100000	317150000	339220000	342360000	396450000	309120000	264230000	259910000	250810000	316360000	305040000	225400000	208500000	256260000	242670000	183300000	262560000	327210000	345780000	312600000	307260000	254740000	310450000	319000000	302410000	247720000	311670000	272330000	288370000
242	CN hydrolase domain-containing protein OS=Sparus aurata OX=8175 GN=upb1 PE=4 SV=1	A0A671XIF1	43 kDa	251130000	274070000	260600000	262220000	109620000	163610000	261570000	252160000	198460000	282440000	292730000	296300000	202170000	214800000	361860000	257870000	365190000	356680000	248620000	193760000	271110000	187410000	200020000	261300000	228930000	180100000	142740000	296810000	263960000	191910000	219960000	175770000	145540000	199990000	3520800	239510000
243	Thioredoxin domain-containing protein OS=Sparus aurata OX=8175 GN=LOC115587998 PE=3 SV=1	A0A671XQC7	22 kDa	628210000	578170000	715990000	759360000	545150000	783590000	647850000	660220000	439070000	796630000	667920000	786800000	613620000	839480000	738290000	579580000	779980000	865960000	557210000	542260000	774850000	410190000	542040000	679640000	774140000	631260000	727280000	464460000	467050000	561140000	679650000	555020000	454330000	538730000	504600000	640600000
244	Nucleoside diphosphate kinase OS=Sparus aurata OX=8175 GN=LOC115571334 PE=3 SV=1	A0A671VSM6 (+1)	19 kDa	966450000	935590000	931280000	968360000	1129700000	713760000	634430000	852300000	683480000	895660000	649980000	797180000	863950000	620600000	780750000	777390000	697160000	668580000	840240000	1034800000	839150000	692180000	808830000	952860000	707190000	794660000	950870000	943960000	805040000	859770000	926740000	690610000	874560000	904570000	624780000	672770000
245	Amidohydrolase domain-containing protein 1 OS=Sparus aurata OX=8175 GN=AMDHD1 PE=3 SV=1	A0A671WWB4 (+1)	47 kDa	363130000	147750000	309260000	413690000	194700000	316690000	451620000	411900000	413630000	395510000	433010000	333240000	521630000	260790000	490180000	445570000	460710000	419320000	285360000	360330000	356960000	240060000	235920000	365100000	462000000	445830000	459970000	340830000	382670000	437430000	464380000	525310000	432080000	203450000	290150000	381090000
246	Maleylacetoacetate isomerase OS=Sparus aurata OX=8175 GN=gstz1 PE=3 SV=1	A0A671U8C5	24 kDa	683720000	647640000	579630000	692830000	272620000	332320000	633050000	697520000	568870000	206830000	626200000	504900000	1025100000	876240000	1111500000	949900000	960390000	1084400000	682100000	950370000	834550000	442230000	685060000	595120000	799270000	676590000	853850000	300010000	947480000	778110000	729930000	890180000	895930000	677720000	623780000	782420000
247	Uncharacterized protein OS=Sparus aurata OX=8175 GN=h6pd PE=4 SV=1	A0A671WC99	89 kDa	140800000	167920000	122890000	96427000	62048000	100180000	151430000	155630000	189140000	142390000	127710000	129380000	134350000	125620000	172130000	168440000	126910000	144620000	242090000	189160000	142780000	154950000	183410000	172900000	86223000	111940000	142750000	109740000	97350000	98975000	151420000	125520000	142620000	103450000	111280000	98915000
248	RNA helicase OS=Sparus aurata OX=8175 GN=LOC115589498 PE=3 SV=1	A0A671XKQ0	46 kDa	201130000	223120000	156820000	109220000	214600000	131130000	229100000	146810000	218990000	159840000	140620000	148650000	100740000	132060000	79187000	80169000	105830000	77692000	342040000	147850000	125530000	132810000	215550000	117080000	106580000	104630000	145240000	112890000	101610000	96542000	74636000	100370000	63789000	287470000	83995000	88044000
249	Dimethylargininase OS=Sparus aurata OX=8175 GN=DDAH1 PE=3 SV=1	A0A671Y2H0	31 kDa	141580000	123330000	132020000	117600000	66997000	109300000	158430000	170200000	117180000	136950000	147710000	150280000	155650000	122210000	205600000	160150000	163710000	180640000	59219000	117440000	107520000	114680000	80705000	117810000	159930000	130060000	169450000	90091000	150330000	138780000	161800000	161490000	102320000	91484000	85189000	151370000
250	Non-specific lipid-transfer protein OS=Sparus aurata OX=8175 GN=SCP2 PE=3 SV=1	A0A671V0N2	61 kDa	268370000	399150000	397060000	201760000	114890000	270140000	225290000	208860000	218440000	267020000	279820000	201870000	340870000	307090000	390100000	266070000	315320000	198920000	136680000	215300000	159150000	209570000	164150000	199550000	165060000	183210000	201930000	184360000	194140000	142680000	218680000	189690000	117150000	171610000	199520000	178810000
251	Thioredoxin domain-containing protein OS=Sparus aurata OX=8175 GN=LOC115573364 PE=3 SV=1	A0A671UQR2	22 kDa	595650000	559130000	466070000	738590000	643050000	632550000	628070000	565900000	517330000	651530000	518060000	636030000	644410000	839480000	642700000	463830000	750580000	660020000	676580000	487400000	614870000	422130000	658100000	556720000	630250000	590570000	587000000	495320000	469420000	533260000	607100000	610370000	533570000	559930000	429190000	552180000
252	Junction plakoglobin OS=Sparus aurata OX=8175 GN=LOC115586038 PE=3 SV=1	A0A671TTF4	80 kDa	82828000	92687000	88219000	61845000	104290000	75643000	63021000	97997000	84214000	73539000	95907000	86918000	91799000	72360000	78286000	64192000	68448000	79726000	71537000	63578000	73134000	81578000	69839000	69214000	73806000	74138000	94172000	65729000	73638000	61191000	79182000	74733000	51393000	78088000	63706000	60697000
253	Uncharacterized protein OS=Sparus aurata OX=8175 GN=qdpr PE=4 SV=1	A0A671W1N9	27 kDa	728450000	467750000	553580000	300060000	274520000	470110000	626400000	774960000	445800000	541800000	673160000	609880000	234660000	318690000	364210000	334010000	569140000	390890000	171900000	299530000	387930000	264440000	101390000	308680000	661140000	377280000	518270000	359600000	365680000	147230000	462450000	583820000	615680000	376800000	271810000	481820000
254	NADPH--cytochrome P450 reductase OS=Sparus aurata OX=8175 GN=LOC115568776 PE=3 SV=1	A0A671WTX7 (+2)	75 kDa	74469000	141070000	96812000	75652000	21559000	47582000	66842000	109100000	43991000	65041000	85209000	42920000	18378000	87080000	97907000	50825000	53816000	49043000	46753000	24652000	34851000	45031000	22834000	27783000	30823000	31092000	98847000	64868000	17479000	39556000	49145000	91852000	35069000	95431000	76926000	37801000
255	Metavinculin OS=Sparus aurata OX=8175 GN=VCL PE=3 SV=1	A0A671YIS2 (+1)	117 kDa	56628000	41482000	51519000	51573000	67903000	34105000	53762000	34204000	62947000	56882000	53612000	319910000	75549000	55875000	57696000	40562000	52071000	60175000	56277000	44058000	45438000	41402000	46680000	53014000	41237000	47460000	51389000	48732000	83508000	39266000	42433000	45544000	35566000	76930000	61631000	68708000
256	40S ribosomal protein S3a OS=Larimichthys crocea OX=215358 GN=RPS3A PE=3 SV=1	A0A0F8AGM8	30 kDa	518310000	418070000	326230000	391630000	415140000	315370000	437410000	392060000	474660000	385790000	462980000	478890000	643370000	527580000	562040000	523660000	500610000	470680000	1003100000	783650000	639030000	565390000	860320000	732330000	444440000	449210000	434720000	587220000	442620000	450950000	538960000	468870000	465240000	243000000	310640000	437530000
257	Ribosome binding protein 1b OS=Sparus aurata OX=8175 PE=4 SV=1	A0A671V3Q8	85 kDa	209920000	142690000	72120000	175540000	145140000	79083000	211020000	106440000	211430000	230780000	159510000	286830000	248510000	104120000	78054000	80085000	225070000	63782000	117230000	124080000	136590000	146940000	91914000	169410000	117680000	162310000	144690000	240070000	130990000	78474000	141130000	171780000	183710000	90252000	57803000	51484000
258	Perilipin OS=Sparus aurata OX=8175 GN=LOC115591102 PE=3 SV=1	A0A671XBN6	45 kDa	40217000	67737000	73338000	50247000	110530000	70099000	54272000	33572000	64491000	36743000	41884000	66498000	91628000	31344000	44630000	62096000	54374000	62831000	71082000	75515000	70243000	33540000	118060000	56956000	50865000	48712000	50494000	38227000	65414000	35356000	48884000	46778000	36734000	47855000	44814000	46547000
259	Uncharacterized protein OS=Sparus aurata OX=8175 GN=LOC115582857 PE=4 SV=1	A0A671YQC5 (+1)	184 kDa	80584000	93080000	71475000	19307000	48577000	51451000	64765000	82109000	51269000	41020000	92296000	61568000	62672000	72766000	30949000	70235000	79139000	74798000	202660000	100120000	115810000	105690000	154750000	116030000	47217000	68276000	47644000	57003000	96955000	99987000	35892000	83458000	48811000	135800000	135700000	65424000
260	Uncharacterized protein OS=Sparus aurata OX=8175 GN=LOC115568692 PE=3 SV=1	A0A671WZW0	95 kDa	28178000	39481000	32610000	39757000	45794000	28883000	41567000	29042000	37292000	29809000	24044000	25963000	23465000	38416000	40272000	36166000	38188000	35012000	73938000	49288000	55380000	66385000	70517000	85720000	28545000	31361000	21494000	39309000	42599000	41897000	15416000	30861000	24912000	30153000	45156000	49852000
261	6-phosphofructo-2-kinase OS=Sparus aurata OX=8175 GN=LOC115584966 PE=3 SV=1	A0A671YZE3	54 kDa	246470000	261240000	196770000	284190000	76109000	208000000	106140000	318780000	176280000	177990000	391090000	206680000	241860000	103470000	249980000	64816000	208900000	239620000	169780000	203420000	251820000	95047000	177850000	180150000	128580000	158230000	240410000	86461000	161360000	265350000	128780000	158090000	139520000	191880000	94854000	173100000
262	Serine hydroxymethyltransferase OS=Sparus aurata OX=8175 GN=shmt2 PE=3 SV=1	A0A671XUX1 (+6)	55 kDa	429390000	578160000	418030000	426180000	174380000	335020000	544320000	487340000	455800000	481710000	519140000	586260000	820950000	1132400000	860180000	768910000	860040000	817170000	838390000	689800000	806520000	917380000	685950000	786300000	628670000	508450000	588740000	570220000	644860000	678440000	550580000	487440000	619840000	475690000	526250000	341020000
263	Succinate--CoA ligase [GDP-forming] subunit beta, mitochondrial OS=Sparus aurata OX=8175 GN=suclg2 PE=3 SV=1	A0A671V0T7 (+6)	47 kDa	151820000	161040000	102590000	102400000	91321000	93840000	121070000	112190000	150920000	119790000	121450000	136830000	141420000	201460000	125000000	97280000	113900000	98510000	177590000	104170000	111980000	113070000	121890000	122750000	126730000	122780000	123380000	139110000	117460000	116280000	112860000	92451000	106410000	83430000	128870000	75172000
264	Uncharacterized protein OS=Sparus aurata OX=8175 GN=pbld PE=4 SV=1	A0A671YQH4	36 kDa	391000000	308380000	308060000	221630000	214270000	44682000	226700000	239300000	369080000	297280000	326100000	270640000	344700000	197740000	332530000	152740000	340340000	277170000	304800000	271720000	298260000	175330000	240290000	292440000	414750000	250550000	380560000	263440000	343730000	289830000	258220000	353200000	251380000	123750000	197140000	307790000
265	Hcy-binding domain-containing protein OS=Sparus aurata OX=8175 GN=LOC115582328 PE=4 SV=1	A0A671UZA2	40 kDa	532670000	415660000	289910000	95729000	233570000	376900000	502420000	396980000	449880000	316840000	238370000	406490000	583480000	342290000	544180000	793600000	771450000	796620000	286380000	605600000	281270000	510280000	197370000	409290000	563190000	582460000	716890000	188370000	635910000	445500000	353620000	608950000	488360000	236280000	366380000	465450000
266	Uncharacterized protein OS=Sparus aurata OX=8175 GN=aldh16a1 PE=4 SV=1	A0A671X9Q7	85 kDa	389900000	159940000	219830000	348340000	312970000	253040000	344490000	328070000	408970000	298690000	353040000	319440000	287230000	153490000	353920000	259940000	297320000	564300000	313450000	418610000	243000000	168720000	187410000	164660000	548100000	559990000	262290000	356090000	378120000	341080000	464820000	481350000	365710000	489620000	162420000	215970000
267	Isochorismatase domain-containing protein OS=Sparus aurata OX=8175 PE=3 SV=1	A0A671W7Y1	22 kDa	135490000	261900000	272520000	300100000	97013000	118300000	266380000	364530000	244150000	215210000	153510000	220890000	290370000	263470000	246870000	204410000	175410000	162000000	201120000	70614000	227120000	331820000	184500000	225430000	232810000	212380000	133260000	191880000	127920000	283400000	222350000	148370000	175740000	103120000	227930000	196860000
268	40S ribosomal protein S27a OS=Larimichthys crocea OX=215358 GN=EH28_06587 PE=3 SV=1	A0A0F8C7T1 (+6)	23 kDa	1097100000	1302800000	992810000	1247800000	1441300000	1028000000	1376900000	1341300000	1095700000	1075900000	965850000	1074600000	980910000	1043200000	811420000	898680000	958850000	835730000	1180700000	1115900000	1236500000	950860000	1314400000	988360000	941840000	1097900000	1355500000	1056800000	1060000000	954040000	1057800000	1047600000	872550000	1048100000	905200000	955020000
269	Uncharacterized protein OS=Sparus aurata OX=8175 GN=LOC115592573 PE=3 SV=1	A0A671V615	56 kDa	246020000	277630000	222530000	221010000	196870000	146510000	211450000	222890000	190940000	247510000	227790000	203330000	216220000	209370000	207090000	165530000	156680000	175740000	318250000	265220000	287900000	284540000	296210000	267520000	143930000	149550000	168100000	173670000	195860000	247530000	109820000	173820000	169440000	212940000	214950000	201500000
270	Pyruvate kinase OS=Sparus aurata OX=8175 GN=LOC115567998 PE=3 SV=1	A0A671X865	57 kDa	156870000	104060000	160680000	172840000	12142000	116220000	89313000	219590000	101290000	141110000	110640000	127030000	118840000	96906000	88731000	80214000	128820000	73724000	54050000	93236000	87708000	52501000	81712000	71528000	124630000	67830000	157860000	72410000	85846000	113670000	125270000	64431000	135450000	116900000	53188000	114610000
271	Uncharacterized protein OS=Sparus aurata OX=8175 GN=LOC115578776 PE=4 SV=1	A0A671U2K6	26 kDa	872660000	573270000	737760000	1217200000	0	680250000	891850000	590600000	631140000	769990000	664130000	570910000	746890000	619040000	730500000	589830000	937610000	604860000	170760000	322990000	250430000	257230000	0	0	963200000	437220000	451380000	409100000	717390000	356080000	537230000	467450000	829650000	522810000	538490000	645180000
272	60S ribosomal protein L7a OS=Sparus aurata OX=8175 GN=RPL7A PE=3 SV=1	A0A671W8S7	30 kDa	516430000	536720000	389610000	518980000	190200000	331380000	470620000	588150000	443290000	433160000	667290000	459710000	538670000	358200000	518360000	367040000	442590000	425620000	924890000	690340000	582590000	433300000	920720000	596800000	231210000	496040000	489750000	313540000	581990000	553310000	570200000	516840000	473080000	405750000	319010000	466270000
273	Glutamate dehydrogenase (NAD(P)(+)) OS=Takifugu flavidus OX=433684 GN=D4764_11G0006600 PE=3 SV=1	A0A5C6PHZ1	60 kDa	976270000	717120000	823940000	565720000	153460000	485990000	661330000	725120000	682850000	613500000	0	803040000	524830000	996360000	608780000	590290000	669260000	484690000	687660000	428910000	538600000	580450000	0	537220000	978310000	719390000	708500000	554920000	629320000	673430000	563350000	565110000	0	440510000	715640000	489610000
274	IF rod domain-containing protein OS=Sparus aurata OX=8175 GN=LOC115583920 PE=3 SV=1	A0A671XHD7	68 kDa	1594400000	0	1329600000	0	3127000000	0	0	1350900000	1263000000	968470000	0	1144600000	2688600000	1257500000	0	1371200000	0	2237700000	1599800000	1130200000	0	1428100000	1567300000	1106000000	0	0	1269600000	0	880470000	957020000	1112400000	0	1515700000	1383800000	1714200000	1536100000
275	Lectin, mannose-binding, 1 OS=Sparus aurata OX=8175 PE=4 SV=1	A0A671VHL7	58 kDa	117340000	144670000	106450000	84551000	71972000	67674000	83545000	148700000	84836000	96441000	57671000	81655000	116610000	128170000	107910000	55857000	78576000	63522000	253030000	154710000	159440000	112650000	177250000	102600000	68796000	75380000	85594000	89258000	90384000	93023000	80574000	105560000	96290000	85135000	60705000	73308000
276	Uncharacterized protein OS=Sparus aurata OX=8175 PE=4 SV=1	A0A671XNE4	61 kDa	110530000	129620000	163880000	137140000	66565000	148440000	142990000	140420000	167930000	112560000	150600000	105310000	107210000	75369000	105350000	220010000	278980000	155630000	45214000	68668000	84353000	107140000	86219000	70545000	170380000	129800000	105060000	78931000	97378000	82689000	208640000	145270000	95037000	107300000	95381000	125640000
277	Glutathione transferase OS=Sparus aurata OX=8175 GN=LOC115585813 PE=3 SV=1	A0A671TME4	26 kDa	481260000	239590000	257200000	353190000	480870000	263990000	296740000	61635000	335460000	218530000	394500000	325670000	426890000	187450000	281840000	724610000	273640000	346620000	117050000	387290000	134960000	258680000	198140000	373180000	292820000	374860000	404880000	323350000	535510000	420740000	500800000	543900000	546980000	333940000	391270000	356370000
278	Uncharacterized protein OS=Sparus aurata OX=8175 GN=rpl3 PE=3 SV=1	A0A671X0V9 (+3)	47 kDa	325010000	249280000	241120000	242220000	115310000	209910000	245170000	260480000	260400000	201320000	321380000	238740000	470110000	475040000	465680000	391220000	339010000	290740000	581990000	577050000	442860000	464490000	762550000	380060000	225250000	244700000	329070000	221580000	282920000	279140000	276240000	257450000	312640000	239330000	196910000	237840000
279	Parathion hydrolase-related protein OS=Sparus aurata OX=8175 GN=pter PE=3 SV=1	A0A671VWX0	39 kDa	305640000	199800000	216280000	137010000	143010000	199930000	241350000	261460000	207520000	267870000	273230000	293330000	214650000	280620000	280520000	268940000	263090000	233930000	162770000	265120000	227020000	269780000	154260000	278120000	267600000	291710000	220230000	316150000	241200000	268290000	335200000	267740000	197200000	160840000	175810000	255940000
280	Polyadenylate-binding protein OS=Sparus aurata OX=8175 GN=LOC115567413 PE=3 SV=1	A0A671V5S3	71 kDa	88159000	169040000	94490000	80268000	108270000	70950000	133260000	136860000	120940000	86164000	124190000	84331000	137200000	65240000	76865000	69453000	72264000	57779000	186030000	113840000	113550000	96681000	205490000	88020000	62307000	100800000	70036000	89632000	87420000	53804000	93932000	86332000	77677000	85915000	61514000	80864000
281	Uncharacterized protein OS=Sparus aurata OX=8175 GN=LOC115566663 PE=4 SV=1	A0A671WJ40	65 kDa	45555000	79952000	67890000	84243000	91480000	56455000	67761000	48801000	71338000	76545000	69555000	89513000	67310000	53033000	84209000	53030000	77213000	72658000	69399000	52171000	58386000	59844000	59306000	69819000	86164000	63696000	76616000	56312000	72894000	74153000	94928000	70948000	52526000	86421000	47367000	59041000
282	TRANSKETOLASE_1 domain-containing protein OS=Sparus aurata OX=8175 GN=TKT PE=4 SV=1	A0A671VZ43	69 kDa	326930000	142720000	238240000	114180000	34346000	94872000	232680000	222640000	191950000	115940000	271720000	158930000	54673000	131860000	63844000	104890000	103010000	133070000	64413000	109560000	146080000	103590000	86064000	147530000	94910000	78767000	285260000	148940000	96992000	66791000	129160000	78735000	120010000	129280000	142990000	88692000
283	Peptidyl-prolyl cis-trans isomerase OS=Sparus aurata OX=8175 GN=ppib PE=3 SV=1	A0A671WUB1	24 kDa	363850000	435290000	286490000	342410000	309930000	219270000	375030000	353610000	329630000	352970000	252640000	377110000	320910000	291960000	272330000	277810000	165060000	193400000	671560000	349520000	342980000	404020000	556370000	442480000	193670000	320540000	345910000	338640000	224530000	347070000	367220000	204090000	333350000	61424000	309990000	321300000
284	Peptidase S1 domain-containing protein OS=Sparus aurata OX=8175 GN=LOC115570425 PE=4 SV=1	A0A671XNM8 (+2)	30 kDa	343800000	150300000	212910000	343740000	633620000	300890000	304650000	176210000	549480000	273520000	371480000	168850000	231530000	239980000	172330000	345070000	266710000	472470000	40336000	231480000	156390000	183320000	143280000	355220000	211410000	293680000	237780000	396500000	241520000	289700000	418060000	176850000	343790000	278550000	353180000	510680000
285	Uncharacterized protein OS=Sparus aurata OX=8175 GN=acaa1 PE=3 SV=1	A0A671VMM4	44 kDa	125730000	143240000	134850000	157310000	38432000	91719000	143460000	147570000	117340000	133560000	141140000	133740000	172390000	160430000	161940000	175590000	137770000	138870000	84059000	84234000	101740000	117530000	92689000	98064000	130000000	132890000	204150000	170190000	167000000	114180000	261120000	147420000	150360000	123550000	166630000	151900000
286	Uncharacterized protein OS=Sparus aurata OX=8175 GN=rpl7 PE=3 SV=1	A0A671XN20 (+1)	29 kDa	840610000	892490000	550680000	802220000	351550000	507930000	765470000	960050000	684290000	699710000	836430000	709150000	639380000	419310000	638760000	448570000	500010000	470870000	892160000	746880000	640720000	571370000	892320000	626570000	410740000	640790000	702260000	516500000	621020000	592110000	658780000	603250000	494430000	884990000	400640000	566310000
287	Uncharacterized protein OS=Sparus aurata OX=8175 GN=agmat PE=3 SV=1	A0A671TGI2	39 kDa	106000000	181160000	208360000	263380000	38445000	147800000	112870000	185840000	193170000	170390000	92698000	150790000	142280000	154580000	203610000	142390000	159820000	139960000	63347000	86536000	130480000	130020000	79155000	107120000	224670000	155540000	205400000	227160000	241770000	216850000	151760000	147610000	107020000	227270000	214540000	149130000
288	Metalloendopeptidase OS=Sparus aurata OX=8175 GN=LOC115586110 PE=4 SV=1	A0A671XG76	29 kDa	231930000	141630000	224830000	456540000	738030000	287120000	320160000	265880000	700240000	248740000	480390000	215790000	234530000	343860000	169390000	462690000	270240000	395340000	63482000	272020000	170090000	271050000	184410000	406170000	267300000	478590000	407530000	567460000	361530000	390850000	421550000	248220000	332630000	495140000	383290000	630580000
289	Calnexin OS=Sparus aurata OX=8175 PE=3 SV=1	A0A671UDM8	69 kDa	113270000	201790000	126080000	96270000	157860000	97008000	118380000	204840000	129520000	141000000	122070000	164820000	127490000	187110000	160800000	129920000	130830000	83890000	354440000	170630000	206040000	200300000	289940000	194550000	109600000	115300000	176690000	161900000	116010000	160080000	128440000	139290000	124260000	161020000	144560000	133900000
290	Calpain inhibitor OS=Sparus aurata OX=8175 GN=cast PE=3 SV=1	A0A671UB59	110 kDa	85193000	79088000	60340000	44004000	97075000	54801000	67429000	50804000	64913000	70376000	58073000	71767000	86404000	36430000	76383000	63107000	51027000	96318000	15628000	51734000	56709000	62096000	27201000	53326000	35892000	68872000	63804000	60607000	59476000	59639000	64173000	69318000	76180000	111540000	75610000	52834000
291	Fumarate hydratase, mitochondrial OS=Sparus aurata OX=8175 GN=fh PE=3 SV=1	A0A671VNF3	54 kDa	103740000	82978000	125750000	114460000	41400000	86723000	105480000	148170000	91978000	100670000	140430000	113650000	85876000	77947000	126710000	84360000	95739000	87255000	109300000	50150000	105010000	112990000	86372000	92892000	90381000	95916000	97496000	94546000	77695000	98660000	93171000	96798000	71550000	118840000	93553000	76922000
292	60S ribosomal protein L6 OS=Larimichthys crocea OX=215358 GN=D5F01_LYC09228 PE=3 SV=1	A0A6G0IKK3	73 kDa	657160000	608040000	502210000	672270000	284850000	474070000	556410000	633860000	504170000	560110000	695420000	574190000	613540000	530190000	545740000	486730000	546620000	503210000	1035100000	815640000	714390000	569100000	1009400000	677550000	373710000	527190000	533460000	517540000	497820000	494280000	649680000	571380000	649000000	510310000	365990000	551220000
293	Peptidyl-prolyl cis-trans isomerase OS=Sparus aurata OX=8175 GN=LOC115592636 PE=3 SV=1	A0A671YKH6	17 kDa	950260000	898200000	1047700000	520360000	1401500000	776050000	885380000	943740000	962330000	967380000	1128700000	1472100000	1575200000	1255100000	1386300000	410960000	1071300000	458350000	1345100000	1429400000	1337500000	1585500000	1308500000	1394800000	1025500000	849130000	134250000	938310000	884050000	1039700000	201560000	814680000	589960000	62542000	122820000	1076000000
294	PKS_ER domain-containing protein OS=Sparus aurata OX=8175 GN=cryz PE=3 SV=1	A0A671VR93	34 kDa	292290000	326360000	196420000	262660000	233280000	247990000	201600000	410790000	216300000	90258000	322860000	233320000	328770000	280300000	286230000	264520000	414570000	129960000	203110000	246020000	248480000	199470000	171230000	276390000	157150000	284780000	242960000	171860000	343050000	256920000	345530000	244460000	288240000	416840000	253340000	199610000
295	Uncharacterized protein OS=Sparus aurata OX=8175 GN=LOC115582708 PE=3 SV=1	A0A671YGE0	226 kDa	182990000	206140000	146980000	92136000	292400000	77617000	154500000	86894000	219410000	166800000	147750000	163500000	0	0	0	0	0	0	0	0	0	0	0	0	0	141120000	0	0	0	69722000	0	0	0	0	162010000	0
296	Hcy-binding domain-containing protein OS=Sparus aurata OX=8175 GN=LOC115582328 PE=4 SV=1	A0A671UW19	44 kDa	586200000	415660000	306760000	156930000	284140000	393420000	550670000	420680000	494060000	346090000	308870000	457370000	456020000	204170000	458960000	595980000	625930000	643190000	206550000	420420000	160910000	401420000	91095000	386540000	563190000	582460000	716890000	187630000	649010000	445500000	353620000	608950000	511550000	246040000	413780000	524290000
297	40S ribosomal protein S7 OS=Larimichthys crocea OX=215358 GN=D5F01_LYC14528 PE=3 SV=1	A0A0F8CCC1 (+5)	22 kDa	396200000	227120000	159520000	251110000	265190000	202390000	347050000	199200000	317370000	212930000	122390000	198970000	179580000	248380000	131230000	157310000	227010000	141000000	299560000	214850000	266450000	153860000	250950000	142170000	260150000	221480000	220870000	306420000	237490000	270140000	215690000	244030000	241770000	285970000	124870000	216670000
298	14_3_3 domain-containing protein OS=Sparus aurata OX=8175 GN=LOC115567547 PE=3 SV=1	A0A671U3Q7	29 kDa	383820000	400060000	297720000	379780000	428890000	242560000	398930000	231390000	376790000	239440000	255790000	292830000	456750000	222750000	254940000	366920000	424460000	217300000	353420000	295500000	399750000	114300000	328570000	103900000	404330000	346730000	143660000	112560000	412100000	172250000	408610000	280320000	330460000	190810000	266520000	326960000
299	Long-chain specific acyl-CoA dehydrogenase, mitochondrial OS=Sparus aurata OX=8175 GN=acadl PE=3 SV=1	A0A671WYB1	48 kDa	233620000	248430000	129370000	209260000	55868000	186790000	167530000	297950000	139140000	226950000	242420000	320380000	55442000	170470000	235770000	105590000	126670000	135590000	62705000	92539000	128130000	202820000	32843000	111010000	150040000	140920000	265380000	161230000	125480000	124290000	256170000	139850000	110330000	200820000	147490000	81628000
300	Uncharacterized protein OS=Sparus aurata OX=8175 GN=LOC115574604 PE=3 SV=1	A0A671U9S6	161 kDa	125720000	200560000	282200000	146060000	235990000	192100000	153170000	240880000	152030000	254660000	389970000	133130000	145860000	158320000	158970000	202880000	205990000	287210000	235660000	110900000	178270000	112150000	192850000	182360000	260330000	265080000	163850000	253360000	191860000	258990000	203140000	259590000	199060000	247550000	513000000	234040000
301	AP complex subunit beta OS=Sparus aurata OX=8175 GN=ap1b1 PE=3 SV=1	A0A671V1Y8 (+3)	107 kDa	66410000	58759000	49006000	38929000	31924000	28750000	44413000	48671000	54807000	28535000	45655000	58981000	81897000	80759000	61104000	34492000	57439000	35943000	111720000	50315000	83476000	67133000	112590000	68479000	55214000	38093000	52353000	49207000	41981000	43718000	30219000	55977000	49725000	35975000	43755000	28790000
302	Glycerate kinase OS=Sparus aurata OX=8175 PE=3 SV=1	A0A671W8V3 (+1)	56 kDa	123760000	146550000	174510000	107510000	17712000	79448000	115140000	159310000	108070000	105980000	142210000	121430000	94606000	134130000	98595000	88582000	73119000	71250000	73641000	68344000	84575000	109660000	78835000	95849000	121920000	92964000	102230000	105130000	115370000	150160000	88587000	99031000	88804000	95028000	163850000	101410000
303	Multifunctional fusion protein OS=Gasterosteus aculeatus OX=69293 PE=3 SV=1	G3NGT2 (+3)	61 kDa	765920000	655040000	1077200000	745330000	195950000	477620000	547850000	784970000	627920000	723730000	710740000	928610000	679120000	984490000	741930000	802000000	634920000	597570000	533500000	457210000	510790000	627640000	509250000	586750000	970600000	1122300000	1348000000	1164000000	866220000	923940000	1025300000	753380000	1000400000	1327900000	1483300000	774840000
304	14_3_3 domain-containing protein OS=Sparus aurata OX=8175 GN=LOC115567184 PE=3 SV=1	A0A671V4G9 (+1)	28 kDa	383390000	347900000	274590000	329000000	400170000	225870000	406850000	178120000	365120000	255170000	150800000	253780000	398620000	234460000	172310000	335200000	387030000	198130000	337260000	190910000	398260000	125690000	307210000	47317000	381940000	332560000	50403000	141220000	369570000	44769000	355480000	276570000	304240000	182790000	260600000	317960000
305	Spectrin beta chain OS=Sparus aurata OX=8175 GN=LOC115597160 PE=3 SV=1	A0A671WI59 (+1)	273 kDa	42270000	39114000	44560000	25187000	36625000	25497000	33995000	135970000	42501000	28437000	37394000	31508000	42377000	39298000	39072000	29985000	31146000	35499000	24428000	18818000	20269000	47142000	27809000	118320000	30476000	31494000	46548000	41531000	33328000	28530000	35651000	46622000	38150000	43724000	20344000	37220000
306	Uncharacterized protein OS=Sparus aurata OX=8175 GN=gcn1 PE=3 SV=1	A0A671VNW3	291 kDa	23560000	31012000	14028000	37795000	24317000	23824000	31731000	40155000	19980000	20888000	29463000	24064000	35769000	36289000	33870000	29220000	28351000	14070000	75683000	60151000	55617000	38270000	82203000	59451000	20832000	44150000	27038000	35118000	43603000	31841000	35814000	33892000	24007000	26104000	30033000	21674000
307	Leucyl-tRNA synthetase OS=Sparus aurata OX=8175 GN=lars1 PE=3 SV=1	A0A671UYG2	133 kDa	29348000	48120000	29818000	47403000	36009000	34979000	28661000	48056000	44000000	33200000	38317000	36431000	47105000	43357000	45186000	18487000	31283000	39405000	124570000	72846000	43748000	33611000	77138000	56705000	31924000	42997000	27497000	24176000	46686000	32550000	66112000	29858000	33578000	38453000	30981000	40712000
308	Uncharacterized protein OS=Sparus aurata OX=8175 GN=LOC115566335 PE=3 SV=1	A0A671WPV2	46 kDa	207330000	320850000	233290000	212620000	169960000	232000000	231770000	243080000	258180000	250230000	263160000	230220000	221700000	181190000	167960000	230800000	136480000	173920000	254610000	198210000	181660000	226350000	192760000	246180000	172850000	163790000	140580000	196730000	123740000	195710000	154080000	164670000	91493000	116710000	178920000	176330000
309	ATP-binding cassette, sub-family B (MDR/TAP), member 11b OS=Sparus aurata OX=8175 PE=4 SV=1	A0A671Y7U9	150 kDa	67976000	71764000	91719000	47061000	31425000	22492000	32602000	59477000	72596000	58101000	106470000	95170000	201210000	36481000	31956000	24883000	44145000	48154000	65840000	77259000	32636000	87755000	71462000	67297000	27477000	60987000	37836000	117010000	45066000	76614000	44993000	54345000	36560000	37203000	130890000	121000000
310	Polyadenylate-binding protein OS=Sparus aurata OX=8175 PE=3 SV=1	A0A671TP16	71 kDa	88159000	169040000	94490000	80268000	108270000	70950000	133260000	136860000	120940000	84728000	124190000	80683000	137200000	65673000	76865000	69453000	72518000	53943000	186030000	113840000	113550000	96681000	205490000	85551000	58918000	100800000	62823000	89632000	87420000	53804000	93932000	81446000	77677000	67250000	61514000	0
311	Uncharacterized protein OS=Sparus aurata OX=8175 GN=cryl1 PE=3 SV=1	A0A671UE50	35 kDa	150260000	103860000	172010000	130500000	108160000	152760000	161820000	127330000	172600000	149260000	130130000	165760000	182170000	86872000	113000000	241810000	169380000	156410000	50283000	172780000	144170000	99211000	56513000	106710000	132970000	116370000	113630000	133900000	144410000	145840000	137910000	141300000	148800000	117240000	93996000	134890000
312	Dipeptidyl peptidase 3 OS=Sparus aurata OX=8175 PE=3 SV=1	A0A671VN76	78 kDa	90675000	109800000	80016000	103030000	64294000	73146000	99619000	127710000	83671000	91026000	83940000	76364000	91352000	96493000	86931000	42069000	89655000	71956000	95198000	74725000	93168000	89261000	55252000	67048000	53451000	106220000	129370000	68670000	88199000	97248000	81692000	117110000	78202000	77831000	36467000	77291000
313	SCP2 domain-containing protein OS=Sparus aurata OX=8175 GN=hsdl2 PE=4 SV=1	A0A671VW40 (+2)	45 kDa	130370000	238720000	210980000	128070000	60283000	110520000	120940000	177310000	105750000	165700000	155760000	151700000	80511000	158570000	167310000	111720000	121470000	89066000	128890000	83655000	137690000	159670000	97356000	102930000	107730000	126950000	131730000	109190000	85806000	119000000	110000000	123550000	84675000	134110000	93473000	86395000
314	Beta-hexosaminidase OS=Sparus aurata OX=8175 GN=hexb PE=3 SV=1	A0A671W230	63 kDa	175870000	79242000	139310000	220790000	200770000	49078000	125500000	166160000	198180000	69866000	80011000	86429000	174550000	145080000	209710000	100550000	52087000	174640000	192560000	163430000	107910000	142970000	214140000	198650000	38158000	138860000	135570000	168760000	153780000	157620000	234010000	104630000	175200000	108130000	273410000	180260000
315	Myosin heavy chain 10 OS=Sparus aurata OX=8175 GN=MYH10 PE=3 SV=1	A0A671UI63 (+2)	229 kDa	179650000	0	112880000	83170000	263350000	31476000	110920000	29809000	165030000	81297000	69477000	112430000	26651000	102090000	121040000	23771000	20893000	98406000	68092000	37210000	145740000	86182000	81605000	103440000	47689000	76161000	171380000	20453000	55515000	15556000	166160000	41532000	110210000	182980000	91460000	82404000
316	Electron transfer flavoprotein subunit alpha OS=Sparus aurata OX=8175 GN=ETFA PE=2 SV=1	A0A2D1CM80 (+1)	35 kDa	114100000	233500000	178800000	113180000	101010000	82840000	106530000	78396000	94886000	115960000	93323000	92563000	83444000	81938000	82547000	92135000	72548000	67210000	86203000	92536000	75968000	124900000	89548000	95611000	92127000	99579000	96012000	132150000	83111000	117930000	107370000	89262000	88121000	74292000	126510000	104800000
317	Thioredoxin domain-containing protein OS=Sparus aurata OX=8175 GN=LOC115593416 PE=4 SV=1	A0A671TQ81	36 kDa	502410000	509040000	343730000	262030000	248700000	338470000	389070000	433500000	336090000	383200000	233590000	406200000	246390000	644390000	264370000	320370000	450440000	281130000	302340000	253380000	323740000	235550000	268880000	341030000	219720000	254600000	442440000	380530000	216210000	391240000	361910000	345470000	342970000	383050000	385900000	233170000
318	Seryl-tRNA synthetase OS=Sparus aurata OX=8175 PE=3 SV=1	A0A671UBC4	63 kDa	122930000	136550000	47697000	136080000	192340000	97255000	208710000	64351000	111640000	55053000	62264000	39080000	157810000	93144000	153680000	45057000	142700000	143700000	192670000	177480000	165840000	53577000	172490000	176010000	113960000	45635000	54489000	38201000	98012000	143550000	138260000	43965000	36385000	55791000	26703000	55824000
319	Tetratricopeptide repeat protein 38 OS=Sparus aurata OX=8175 GN=ttc38 PE=3 SV=1	A0A671YTU2 (+1)	53 kDa	58138000	44028000	83739000	67908000	21508000	53053000	33902000	88309000	54477000	44395000	94582000	114150000	103070000	48685000	104900000	98204000	99402000	115110000	68888000	111770000	85777000	121730000	70927000	88996000	115750000	65245000	176410000	63196000	64273000	92841000	127360000	121290000	103700000	107780000	95668000	100690000
320	Glycine cleavage system P protein OS=Sparus aurata OX=8175 PE=3 SV=1	A0A671UHD6 (+1)	111 kDa	103310000	57473000	139090000	46378000	23502000	98707000	38748000	73258000	111260000	69412000	26325000	74504000	11659000	53661000	32644000	41025000	91713000	21787000	0	11018000	0	12285000	0	3907000	76743000	55800000	69030000	56953000	39626000	60181000	63647000	58240000	44123000	38981000	72036000	40374000
321	2-deoxy-D-ribose 5-phosphate aldolase OS=Sparus aurata OX=8175 GN=dera PE=4 SV=1	A0A671TP17	35 kDa	152650000	95919000	134440000	143170000	99952000	137530000	137700000	149480000	138980000	145860000	157700000	150070000	112220000	118070000	133250000	109940000	153910000	189300000	95979000	134740000	76107000	49380000	54269000	57514000	220760000	207380000	190000000	122700000	158460000	174080000	138500000	206370000	150250000	128080000	92051000	102340000
322	Uncharacterized protein OS=Sparus aurata OX=8175 GN=LOC115578776 PE=4 SV=1	A0A671U4W1	26 kDa	872660000	573270000	737760000	1128600000	513520000	680250000	891850000	590600000	631140000	769990000	664130000	567120000	607130000	512660000	648140000	461920000	781800000	498180000	152730000	199960000	245100000	255910000	25922000	213850000	949830000	424540000	451380000	381440000	680590000	345210000	532860000	456030000	815800000	522810000	487980000	589040000
323	Aconitate hydratase, mitochondrial OS=Sparus aurata OX=8175 GN=LOC115571238 PE=3 SV=1	A0A671U1I2	85 kDa	59478000	124330000	69538000	62541000	113570000	45845000	83569000	69977000	72730000	52099000	80161000	46336000	62430000	77753000	53640000	59442000	44338000	46658000	76749000	47133000	51570000	104180000	84980000	63797000	40873000	50335000	55812000	50965000	68752000	37150000	50271000	51531000	41438000	40798000	38708000	38690000
324	Isoleucyl-tRNA synthetase OS=Sparus aurata OX=8175 GN=iars1 PE=3 SV=1	A0A671U5F4	144 kDa	34014000	39099000	40236000	36826000	50210000	34480000	57996000	31896000	41798000	51552000	32742000	36836000	38930000	43078000	30653000	18584000	30009000	34928000	102560000	42186000	49976000	28210000	102190000	46351000	31600000	26301000	20658000	21122000	45850000	31843000	44951000	34690000	17319000	28258000	23788000	33162000
325	Tyrosine--tRNA ligase OS=Sparus aurata OX=8175 GN=yars1 PE=3 SV=1	A0A671U9T9	59 kDa	93704000	64426000	66688000	109670000	132180000	89997000	122220000	104230000	108180000	86982000	113500000	89497000	83036000	99313000	99290000	43936000	81278000	82895000	130870000	96586000	128180000	38452000	114850000	96207000	93679000	76063000	39680000	69089000	72125000	86365000	117960000	102580000	75310000	66389000	54238000	62201000
326	Alpha-amylase OS=Sparus aurata OX=8175 GN=amy2a PE=2 SV=1	A0A0N9BEA8 (+4)	57 kDa	109040000	82607000	64472000	130960000	203120000	93787000	96054000	47711000	278580000	64296000	75587000	38959000	151970000	74073000	86424000	199200000	133590000	317950000	3899100	114090000	68690000	67762000	62917000	51656000	172890000	54081000	95228000	206150000	146530000	97858000	202690000	160240000	148390000	403320000	181120000	201080000
327	AIR carboxylase OS=Sparus aurata OX=8175 GN=LOC115591289 PE=3 SV=1	A0A671TYT7	117 kDa	196680000	139990000	161860000	201440000	94540000	136370000	206670000	202010000	152520000	202250000	262460000	202230000	108060000	58987000	121860000	117530000	196550000	142250000	52138000	139010000	175690000	24476000	132080000	146020000	161430000	181280000	255730000	194710000	191270000	164040000	152840000	169090000	122710000	214770000	213100000	207000000
328	Sulfotransferase OS=Sparus aurata OX=8175 GN=LOC115575712 PE=3 SV=1	A0A671Z0S9	33 kDa	185580000	386860000	314030000	252830000	216090000	182110000	198090000	573410000	476420000	18540000	345970000	217960000	323350000	22269000	416440000	175210000	201320000	88742000	203840000	315180000	536450000	262260000	336410000	122240000	422980000	309440000	73268000	77731000	416790000	117900000	126530000	278360000	161030000	129910000	0	219680000
329	Electron transfer flavoprotein-ubiquinone oxidoreductase OS=Sparus aurata OX=8175 GN=etfdh PE=4 SV=1	A0A671VRI3	69 kDa	95775000	124790000	72208000	74676000	32807000	70584000	69919000	122120000	77030000	103300000	48456000	112290000	137920000	99643000	94207000	124180000	74770000	124450000	77378000	101760000	61346000	119790000	52721000	41843000	119600000	43428000	121560000	100070000	110260000	94130000	110840000	105800000	108000000	83442000	87692000	64910000
330	SERPIN domain-containing protein OS=Sparus aurata OX=8175 GN=LOC115569723 PE=3 SV=1	A0A671Z3E8	45 kDa	190910000	229500000	149950000	165610000	182920000	70190000	201100000	162250000	178800000	187360000	116330000	192040000	348180000	272730000	222160000	253700000	284760000	281530000	283030000	308880000	361820000	254660000	158020000	178920000	252040000	189520000	90633000	192200000	241310000	0	170640000	216140000	201040000	0	0	206190000
331	2',3'-cyclic-nucleotide 3'-phosphodiesterase OS=Sparus aurata OX=8175 GN=cnp PE=3 SV=1	A0A671XM69	80 kDa	64873000	63080000	90786000	108030000	84688000	77866000	70282000	55700000	89694000	111130000	59667000	66654000	63866000	38104000	36355000	44098000	39905000	44580000	4322900	41030000	30205000	23145000	34689000	35155000	59341000	59255000	68172000	81761000	49613000	57565000	88999000	62314000	83539000	102330000	93638000	75233000
332	Methylmalonate-semialdehyde dehydrogenase [acylating], mitochondrial OS=Takifugu flavidus OX=433684 GN=D4764_19G0008690 PE=3 SV=1	A0A5C6NSL1 (+4)	57 kDa	81546000	146120000	179040000	114380000	21957000	54122000	79508000	87213000	74068000	90528000	55889000	131510000	80678000	159150000	112330000	77442000	92392000	63845000	104940000	58464000	72115000	84407000	85776000	59890000	117180000	151020000	87193000	181690000	76241000	119510000	93814000	102610000	97016000	119580000	199490000	93957000
333	Coatomer subunit alpha OS=Sparus aurata OX=8175 GN=copa PE=4 SV=1	A0A671W9R9	138 kDa	47748000	51606000	34556000	45318000	41846000	22896000	46163000	44103000	51158000	38759000	34705000	41309000	43338000	49139000	34523000	33612000	34002000	17376000	80465000	49707000	49785000	45613000	73496000	58367000	32706000	44328000	47735000	56670000	50455000	49896000	47946000	47567000	46928000	37109000	44944000	43710000
334	26S proteasome non-ATPase regulatory subunit 1 OS=Sparus aurata OX=8175 GN=psmd1 PE=3 SV=1	A0A671Z486	107 kDa	60750000	56887000	47997000	45145000	60004000	46249000	49536000	45669000	50545000	38460000	66703000	39242000	61694000	36854000	33145000	29840000	28638000	32860000	44913000	43035000	39279000	35654000	66957000	38833000	33019000	37362000	33666000	30218000	38350000	38909000	31001000	38969000	30217000	54513000	31871000	38983000
335	Glutathione transferase OS=Sparus aurata OX=8175 GN=LOC115596411 PE=3 SV=1	A0A671YM61	34 kDa	799420000	485460000	565620000	503740000	275490000	458950000	632030000	669080000	637250000	555620000	330160000	575240000	438300000	520990000	528630000	380950000	706380000	575720000	147250000	417520000	389560000	320130000	154420000	287280000	804380000	361780000	740080000	482620000	581270000	348920000	677690000	751770000	610170000	832290000	391580000	615490000
336	Proton-translocating NAD(P)(+) transhydrogenase OS=Sparus aurata OX=8175 GN=LOC115592490 PE=3 SV=1	A0A671Y162 (+3)	114 kDa	49731000	61566000	41919000	57715000	41635000	36676000	57386000	50166000	63259000	33278000	34614000	40974000	47749000	55480000	28720000	59356000	41431000	43624000	75924000	27583000	49524000	39591000	52183000	45500000	43449000	52687000	38397000	55785000	72448000	46856000	45669000	42143000	49622000	55676000	56892000	43362000
337	FAA_hydrolase domain-containing protein OS=Sparus aurata OX=8175 GN=FAHD2A PE=3 SV=1	A0A671U587	38 kDa	93865000	94229000	117180000	88549000	118740000	102360000	118760000	168640000	136960000	120190000	115960000	120210000	131390000	109630000	338570000	136670000	301060000	251590000	195110000	303030000	254540000	243640000	194400000	116110000	265450000	133600000	87969000	188750000	107430000	125230000	224410000	138790000	168050000	158590000	98793000	124690000
338	Alpha-actinin cytoskeletal isoform OS=Sparus aurata OX=8175 GN=actn1 PE=3 SV=1	A0A671YBY8 (+2)	103 kDa	47079000	29030000	34106000	30839000	35724000	16520000	52486000	30996000	53514000	30908000	27219000	36670000	84651000	90971000	88425000	50737000	117470000	67241000	73091000	37671000	50709000	40577000	82059000	79868000	52746000	16693000	34109000	79411000	47316000	37280000	29175000	40163000	31920000	22327000	51984000	54198000
339	Uncharacterized protein OS=Sparus aurata OX=8175 GN=psme1 PE=3 SV=1	A0A671VJZ2	28 kDa	160990000	126060000	118600000	119820000	146310000	113100000	153430000	156730000	138580000	106390000	92562000	128980000	174660000	139740000	142750000	85607000	133150000	152980000	86343000	94020000	146760000	84140000	97676000	94631000	125540000	103960000	91707000	110720000	163060000	139600000	117680000	110350000	122100000	142050000	77172000	122470000
340	40S ribosomal protein S8 OS=Anoplopoma fimbria OX=229290 GN=RS8 PE=2 SV=1	C3KGU8	24 kDa	590680000	581750000	385730000	562330000	326110000	384430000	529490000	586630000	551050000	444420000	559310000	442560000	540690000	465810000	482010000	430550000	468800000	421220000	1007800000	642310000	608080000	518220000	870880000	600420000	395670000	505780000	422060000	497700000	526860000	493060000	544090000	524340000	511710000	392630000	389670000	475930000
341	Dimethylaniline monooxygenase [N-oxide-forming] OS=Sparus aurata OX=8175 GN=LOC115591440 PE=3 SV=1	A0A671V279	64 kDa	102450000	150280000	117840000	73760000	81979000	78192000	76374000	123270000	106220000	149500000	24574000	81931000	65237000	100090000	51608000	41443000	52748000	51771000	105740000	66974000	102600000	242270000	280850000	79539000	51336000	140290000	77163000	46592000	138110000	53409000	104650000	24952000	50876000	117820000	100240000	111020000
342	Eukaryotic translation initiation factor 3 subunit L OS=Sparus aurata OX=8175 GN=EIF3L PE=3 SV=1	A0A671XI04	63 kDa	35371000	47036000	41237000	37114000	40610000	37640000	50686000	51777000	29202000	41405000	35952000	49525000	50453000	38187000	34165000	33729000	20567000	32081000	67249000	65745000	33775000	49164000	70807000	39160000	18546000	18476000	60253000	29282000	32676000	28015000	45901000	39713000	27964000	40622000	40264000	22918000
343	Superoxide dismutase [Cu-Zn] OS=Sparus aurata OX=8175 GN=Cu-Zn-SOD PE=2 SV=1	M9NZV8	16 kDa	587470000	619550000	482040000	335620000	653430000	731260000	465450000	678520000	380260000	316990000	523320000	359380000	217750000	170160000	162080000	152050000	206870000	140270000	129410000	102100000	129770000	154400000	117090000	134080000	544320000	733540000	789850000	234100000	320250000	416100000	406600000	674360000	375810000	367750000	311000000	523000000
344	Aminopeptidase OS=Sparus aurata OX=8175 PE=3 SV=1	A0A671TQ53 (+1)	104 kDa	33489000	47416000	33518000	49137000	41178000	34474000	43278000	52301000	37584000	38302000	34522000	44014000	37076000	26525000	32520000	23851000	47251000	96070000	51980000	37555000	113500000	41932000	55942000	42964000	41093000	39677000	27307000	35634000	57685000	45380000	42878000	46412000	26497000	43855000	36443000	43669000
345	HABP4_PAI-RBP1 domain-containing protein OS=Sparus aurata OX=8175 GN=LOC115591228 PE=4 SV=1	A0A671W122	44 kDa	147490000	82777000	58892000	67997000	148790000	51269000	138870000	72594000	120750000	74143000	50052000	105380000	41995000	83730000	35223000	85628000	61871000	87644000	53203000	79822000	116790000	80654000	59877000	73612000	80954000	82652000	86831000	123640000	107440000	57812000	50657000	64501000	107450000	130930000	55554000	70788000
346	S-adenosylmethionine synthase OS=Sparus aurata OX=8175 GN=LOC115596589 PE=3 SV=1	A0A671YM36	43 kDa	249410000	125010000	109280000	239440000	145280000	136160000	177020000	146800000	205250000	131240000	246830000	176340000	90675000	246560000	205740000	224210000	111580000	214850000	93771000	246400000	205260000	189360000	125600000	160340000	238050000	298880000	329120000	312060000	112070000	185540000	373640000	223090000	242380000	132940000	229220000	201540000
347	Malate dehydrogenase OS=Sparus aurata OX=8175 PE=4 SV=1	A0A671X6Z0	21 kDa	214210000	0	260140000	273310000	92039000	182490000	211220000	299940000	232960000	267210000	216530000	198680000	223240000	230680000	249610000	156340000	93001000	118450000	409490000	157410000	123920000	233850000	341710000	190170000	141200000	183800000	118490000	94845000	0	126390000	0	61781000	0	0	280970000	181700000
348	CSD_1 domain-containing protein OS=Sparus aurata OX=8175 GN=ybx1 PE=4 SV=1	A0A671TKV3	33 kDa	198160000	216060000	156560000	164380000	222570000	143820000	173740000	210840000	137120000	148900000	170610000	161050000	144170000	122600000	142290000	124640000	121320000	109260000	222450000	147080000	165350000	190950000	238870000	190560000	121480000	132740000	139440000	160290000	138360000	146020000	118360000	120010000	148190000	153750000	108270000	118900000
349	Aldedh domain-containing protein OS=Sparus aurata OX=8175 GN=aldh1a2 PE=3 SV=1	A0A671YK33 (+2)	56 kDa	149480000	332620000	105650000	55282000	309970000	84469000	147850000	92340000	102270000	169140000	302680000	165450000	179940000	220520000	95990000	74716000	62071000	130530000	193980000	88337000	83533000	97821000	101980000	110050000	77924000	168300000	42194000	217150000	53360000	161590000	84121000	49507000	35610000	38445000	57125000	100160000
350	SERPIN domain-containing protein OS=Sparus aurata OX=8175 GN=LOC115569723 PE=3 SV=1	A0A671Z2S9	44 kDa	190910000	225870000	137340000	165610000	178560000	66763000	197880000	155350000	163380000	156310000	98743000	192040000	326890000	258960000	203070000	242260000	272300000	281530000	271370000	288330000	342810000	228760000	155920000	178050000	252040000	168940000	77866000	167620000	241310000	59266000	144500000	216140000	178590000	153360000	56474000	206190000
351	Perilipin OS=Sparus aurata OX=8175 GN=LOC115588941 PE=3 SV=1	A0A671YVB0	49 kDa	125510000	165010000	461730000	220780000	1011400000	395500000	71517000	83256000	221050000	126610000	46322000	40934000	9175600	0	3955300	114070000	0	60109000	136470000	17325000	9751500	74312000	79926000	36427000	65462000	9159700	0	26769000	63161000	72293000	44251000	19428000	74895000	83271000	110300000	62549000
352	Cathepsin D OS=Sparus aurata OX=8175 GN=LOC115575551 PE=3 SV=1	A0A671WI31 (+1)	43 kDa	83698000	47517000	126900000	48852000	95656000	51569000	115550000	131760000	94625000	84483000	68132000	128230000	95022000	113830000	113980000	86286000	156900000	87823000	188650000	118900000	193850000	94817000	146120000	135280000	120380000	97897000	234330000	154060000	72755000	121870000	120550000	110510000	98940000	268140000	131970000	152560000
353	FABP domain-containing protein OS=Sparus aurata OX=8175 GN=LOC115579508 PE=3 SV=1	A0A671U0W9	15 kDa	407440000	2520500000	2068700000	1796800000	743350000	1797900000	1840600000	2386000000	570470000	1925800000	1426800000	1428900000	573200000	636490000	1129600000	1407300000	1240000000	1276300000	447880000	1099400000	1120400000	1011500000	398720000	1003200000	219670000	304000000	2092600000	1434400000	980810000	1354900000	1284000000	1373000000	1876100000	2034400000	208200000	1471400000
354	Mitochondrial ADP/ATP translocase 2 OS=Sparus aurata OX=8175 GN=SLC25A5 PE=2 SV=1	A0A2D1CJ11 (+1)	33 kDa	258220000	339820000	265680000	307530000	195230000	219090000	288270000	289860000	217090000	300350000	258690000	318090000	290920000	314330000	284130000	268480000	278760000	225230000	720400000	354600000	373470000	360470000	675060000	473210000	295120000	365200000	305410000	460580000	354930000	429790000	346890000	341620000	287710000	291890000	514040000	428540000
355	S-formylglutathione hydrolase OS=Larimichthys crocea OX=215358 GN=EH28_03943 PE=3 SV=1	A0A0F8C6Y8	31 kDa	757560000	487200000	546450000	536010000	413320000	512690000	781800000	515180000	611270000	566230000	487320000	439390000	442450000	520850000	540770000	549790000	803060000	599780000	377980000	382150000	517030000	443780000	300390000	538630000	703730000	583940000	448030000	452060000	584370000	589520000	580020000	759860000	394830000	529050000	374770000	588060000
356	Glucose-6-phosphate 1-dehydrogenase OS=Sparus aurata OX=8175 GN=G6PD PE=3 SV=1	A0A671XQ70 (+2)	58 kDa	129870000	80618000	89737000	101230000	66378000	155450000	106240000	61334000	105210000	100060000	111080000	87969000	82713000	47527000	85560000	76558000	88803000	67424000	33016000	57805000	36508000	25151000	8272900	55008000	85158000	133490000	100050000	57723000	87601000	67539000	136910000	112950000	104930000	144710000	72282000	122650000
357	Uncharacterized protein OS=Sparus aurata OX=8175 GN=LOC115567226 PE=3 SV=1	A0A671WK85	16 kDa	325030000	316280000	281610000	94358000	245470000	116320000	180440000	279310000	188590000	144880000	231160000	337040000	495160000	380400000	285700000	255130000	282210000	271280000	391630000	363650000	351860000	370380000	222550000	299130000	161460000	168150000	234620000	187260000	213550000	155610000	188910000	158750000	190560000	68651000	105830000	160470000
358	60S ribosomal protein L17 OS=Mola mola OX=94237 PE=3 SV=1	A0A3Q3WJ08 (+6)	21 kDa	347430000	340850000	237760000	353520000	170700000	221110000	331050000	265900000	337720000	172560000	326210000	290680000	350830000	297480000	245810000	245160000	256160000	222020000	579890000	431250000	389150000	297780000	536250000	362530000	223640000	294020000	296070000	264950000	287500000	341500000	352590000	254450000	295990000	234730000	230230000	306560000
359	Hyaluronic acid binding protein 2 OS=Sparus aurata OX=8175 PE=2 SV=1	A0A185NVV5 (+2)	69 kDa	66161000	74261000	115520000	44801000	98597000	108280000	107860000	100720000	84089000	105130000	191960000	112010000	199800000	92094000	174300000	234200000	223250000	237540000	180960000	83927000	243920000	179390000	169730000	202950000	163380000	123860000	100880000	100300000	58136000	242860000	76584000	144140000	137760000	59819000	220680000	90879000
360	Valyl-tRNA synthetase OS=Sparus aurata OX=8175 GN=vars1 PE=3 SV=1	A0A671YKS2	144 kDa	128070000	70518000	43141000	83707000	62024000	40595000	59279000	54400000	75931000	40640000	43016000	45834000	88718000	87635000	57918000	38925000	46636000	52280000	104150000	66109000	55192000	53982000	126790000	72986000	32848000	49497000	122640000	28081000	79024000	66898000	93526000	40190000	60188000	58923000	19968000	30526000
361	Asparagine--tRNA ligase OS=Sparus aurata OX=8175 GN=nars1 PE=3 SV=1	A0A671V3Q9	64 kDa	41109000	98086000	35693000	86441000	54989000	42079000	58655000	79942000	66935000	34743000	63579000	32996000	64467000	116770000	49337000	21342000	52432000	33880000	154420000	69270000	121270000	68334000	169130000	102380000	32013000	70245000	22847000	28321000	82040000	28283000	33388000	26307000	39233000	83298000	21151000	61926000
362	Aminomethyltransferase OS=Sparus aurata OX=8175 GN=amt PE=3 SV=1	A0A671YXI7	46 kDa	112790000	97523000	174070000	59332000	25797000	74315000	86449000	123260000	81555000	93876000	86222000	102580000	128230000	147910000	156570000	140880000	137460000	99053000	122130000	88356000	125710000	175490000	88776000	135550000	103860000	153410000	133310000	113640000	85746000	80024000	88163000	109790000	84610000	50925000	129730000	98627000
363	Mitochondrial enoyl-CoA hydratase OS=Sparus aurata OX=8175 GN=ECH PE=2 SV=1	M9P050	31 kDa	252940000	218260000	218110000	116720000	213640000	148770000	128300000	162560000	184260000	124530000	191370000	162910000	158880000	165560000	176340000	147810000	127030000	135180000	85710000	95987000	115420000	134420000	72934000	82712000	69688000	126540000	127700000	116540000	80207000	75108000	63513000	122550000	88055000	72169000	25700000	40154000
364	Epoxide hydrolase OS=Sparus aurata OX=8175 GN=LOC115596302 PE=3 SV=1	A0A671YPE4 (+2)	54 kDa	102000000	152160000	154570000	42223000	38918000	102950000	162030000	112060000	164240000	134120000	93992000	131910000	226940000	291920000	168960000	128370000	201470000	45560000	172980000	137510000	184460000	164840000	136440000	165010000	145300000	161460000	170560000	125520000	51579000	70735000	157700000	187560000	181390000	96698000	159970000	153700000
365	Cytosolic alanine aminotransferase OS=Sparus aurata OX=8175 PE=2 SV=1	Q6K0C3	55 kDa	280330000	244810000	152970000	125910000	49655000	83624000	238550000	159650000	224160000	84264000	165840000	158170000	46678000	157890000	37250000	139110000	127800000	170700000	40923000	213900000	106000000	77710000	35716000	107430000	402470000	183250000	180520000	157400000	155250000	85563000	343620000	143300000	166590000	13825000	107540000	294010000
366	Uncharacterized protein OS=Sparus aurata OX=8175 GN=agxt2 PE=3 SV=1	A0A671W0F8	57 kDa	88693000	101680000	79170000	36263000	3412300	28235000	63436000	65361000	44827000	49039000	67412000	39175000	72577000	168300000	116830000	67176000	44637000	54849000	84953000	63406000	59994000	84521000	75141000	64274000	54041000	71272000	61999000	64501000	68195000	51328000	48073000	54080000	46372000	59192000	57935000	54073000
367	IF rod domain-containing protein OS=Sparus aurata OX=8175 GN=LOC115575998 PE=4 SV=1	A0A671WEC4	49 kDa	0	0	0	0	1023900000	552050000	664410000	0	0	0	0	0	0	0	0	678180000	0	1248100000	0	0	0	0	0	0	0	868490000	0	0	0	0	0	0	0	0	1093800000	0
368	Cystathionine gamma-lyase OS=Sparus aurata OX=8175 PE=3 SV=1	A0A671Z3I2 (+2)	51 kDa	123090000	121990000	108640000	157600000	147540000	118570000	152070000	131690000	166210000	111660000	183940000	138860000	179970000	136580000	140180000	71368000	129760000	172300000	424460000	235920000	190500000	92616000	446840000	187800000	141210000	221490000	181670000	141640000	197710000	141260000	226410000	131510000	159170000	167540000	121260000	141080000
369	Uncharacterized protein OS=Sparus aurata OX=8175 GN=hyou1 PE=3 SV=1	A0A671VD86	111 kDa	67427000	41917000	48401000	99725000	42811000	57950000	67027000	98403000	49914000	35531000	91062000	38608000	35254000	78310000	79115000	37527000	48902000	38679000	303060000	97907000	143450000	74205000	240530000	96024000	64974000	64552000	36613000	319920000	51951000	51295000	92543000	270530000	58958000	126510000	16417000	37524000
370	Calcium-transporting ATPase OS=Sparus aurata OX=8175 GN=atp2a2 PE=3 SV=1	A0A671UM96 (+1)	109 kDa	44758000	49294000	24218000	52726000	35873000	21992000	42613000	44660000	49609000	47828000	33178000	35797000	39791000	75715000	44057000	37642000	36963000	41124000	106890000	42486000	69395000	51111000	87056000	54876000	24628000	23090000	25086000	37363000	37612000	46358000	46209000	45077000	33638000	43022000	41951000	21324000
371	Carboxymethylenebutenolidase homolog OS=Sparus aurata OX=8175 GN=cmbl PE=3 SV=1	A0A671XEN8	28 kDa	210260000	215480000	194970000	234010000	127890000	196250000	115890000	289250000	174020000	227580000	330500000	94865000	110510000	141310000	108130000	78988000	91574000	96739000	42392000	133550000	97329000	47969000	49523000	36374000	115280000	90810000	123080000	63012000	97824000	92023000	106200000	60483000	109470000	104970000	49275000	87607000
372	Macro domain-containing protein OS=Sparus aurata OX=8175 GN=macrod1 PE=4 SV=1	A0A671X1P6	39 kDa	105680000	89267000	95581000	49454000	53123000	58582000	87373000	97507000	98158000	72669000	65872000	74259000	140310000	125520000	93526000	95835000	58289000	66708000	76255000	98476000	76828000	103240000	74582000	72136000	67048000	41318000	94558000	92442000	79141000	81653000	72221000	63311000	77966000	78824000	73829000	40709000
373	Enoyl-CoA hydratase OS=Sparus aurata OX=8175 GN=ehhadh PE=3 SV=1	A0A671Z256	78 kDa	36447000	56235000	34137000	36849000	5888400	26078000	50613000	48124000	32676000	39985000	28941000	38156000	66320000	60952000	88963000	59460000	56449000	58945000	17148000	27774000	39146000	50366000	24463000	45799000	43202000	49793000	64674000	47817000	65641000	41242000	68558000	74204000	46886000	67942000	58384000	70015000
374	Lysine--tRNA ligase OS=Sparus aurata OX=8175 GN=kars1 PE=3 SV=1	A0A671XL88	66 kDa	32290000	24251000	21735000	29502000	34569000	28246000	30441000	32002000	36432000	23442000	63605000	34586000	35124000	51446000	27364000	24079000	41506000	40407000	64174000	17740000	46196000	41664000	68136000	44594000	31538000	37871000	30549000	26531000	43147000	32808000	46133000	41269000	14424000	63740000	28283000	29191000
375	Methyltransf_25 domain-containing protein OS=Sparus aurata OX=8175 GN=LOC115568209 PE=4 SV=1	A0A671VYI3 (+1)	56 kDa	119260000	110950000	61697000	74006000	70644000	66298000	108930000	111250000	44971000	76909000	143240000	62470000	66869000	77300000	63420000	16035000	29522000	58192000	140600000	103730000	130980000	91762000	123470000	140660000	34727000	23230000	53109000	22909000	48702000	61207000	44600000	15486000	26722000	49129000	18173000	21016000
376	CBM20 domain-containing protein OS=Sparus aurata OX=8175 GN=stbd1 PE=4 SV=1	A0A671W389	134 kDa	32210000	92708000	56031000	87545000	72813000	85459000	33855000	84968000	56739000	77672000	77495000	44803000	43118000	7010900	39946000	29242000	20060000	16182000	3571200	8723800	13410000	9647900	8671100	8825000	38890000	56776000	55051000	29462000	39951000	50396000	51312000	30579000	16180000	37718000	50107000	22633000
377	Serine--pyruvate aminotransferase OS=Sparus aurata OX=8175 PE=3 SV=1	A0A671VX56	44 kDa	87754000	111490000	84227000	84700000	40799000	63856000	94691000	99536000	101760000	84572000	71876000	117970000	159000000	148710000	186730000	148910000	143950000	88710000	49241000	95376000	88684000	120100000	95630000	81639000	107340000	92943000	130130000	124930000	114810000	94981000	179200000	129640000	107780000	95745000	141890000	120710000
378	40S ribosomal protein S18 OS=Larimichthys crocea OX=215358 GN=D5F01_LYC19987 PE=3 SV=1	A0A6G0HUC6	18 kDa	712360000	601570000	714170000	670800000	728580000	565060000	631250000	507940000	644000000	496910000	566040000	555250000	598280000	449010000	520780000	491400000	605270000	476120000	1190100000	844970000	838380000	426110000	778610000	650920000	489390000	554250000	477160000	757780000	748110000	496850000	591170000	652300000	658810000	547840000	477880000	496620000
379	Adenosine kinase OS=Sparus aurata OX=8175 GN=LOC115596389 PE=3 SV=1	A0A671YLY8	41 kDa	222270000	67635000	112670000	94887000	107840000	92069000	100600000	198080000	116430000	79760000	81925000	104100000	82966000	67284000	81387000	108440000	112010000	112790000	100100000	123310000	96367000	78351000	91116000	80221000	125130000	101070000	116480000	193610000	126750000	115650000	162730000	112270000	169780000	93350000	121030000	70881000
380	Ribosomal protein OS=Sparus aurata OX=8175 GN=rpl10a PE=3 SV=1	A0A671YH18	25 kDa	424740000	366450000	305780000	374290000	375040000	295100000	395920000	380760000	396150000	183160000	358100000	200740000	466500000	339430000	405690000	317290000	273370000	211530000	664220000	548030000	498250000	236190000	631210000	463370000	336900000	346190000	420360000	422550000	392950000	405030000	455270000	603650000	415100000	385990000	97659000	360380000
381	Lysozyme g OS=Sparus aurata OX=8175 GN=lys PE=2 SV=1	B2RFG5	20 kDa	23950000	56772000	122560000	75638000	821780000	112650000	74146000	42226000	89813000	39376000	169820000	232020000	17513000	52626000	46969000	258160000	134360000	13191000	6393300	111120000	70709000	68906000	48466000	121480000	180220000	11831000	39901000	293870000	76620000	39630000	30824000	23205000	51402000	98631000	320060000	5528400
382	Xanthine dehydrogenase OS=Sparus aurata OX=8175 GN=LOC115577014 PE=3 SV=1	A0A671YSL1	146 kDa	72999000	72744000	47318000	67463000	8595000	119960000	57448000	93134000	12396000	57805000	49703000	75390000	66530000	54041000	67558000	51801000	85780000	44562000	0	20115000	65863000	73777000	22607000	22510000	66769000	67069000	173590000	25214000	28022000	46509000	67614000	75263000	28704000	26556000	37117000	44416000
383	Metalloendopeptidase OS=Sparus aurata OX=8175 GN=LOC115586111 PE=4 SV=1	A0A671X9Q6	29 kDa	152920000	55013000	90447000	182360000	310930000	172920000	141380000	94645000	334540000	91390000	234200000	78713000	75295000	38486000	30266000	158340000	110180000	214420000	13004000	89015000	55267000	59164000	54000000	105570000	103900000	115830000	114840000	188490000	138420000	98054000	154550000	84763000	188860000	183700000	113520000	226370000
384	Elongation factor 1-beta OS=Sparus aurata OX=8175 GN=eef1b2 PE=3 SV=1	A0A671YXD7	25 kDa	206580000	112740000	37997000	106480000	265570000	48200000	196590000	120100000	129670000	82581000	126740000	180460000	106010000	100060000	45823000	46190000	110430000	75229000	104580000	106390000	138390000	43330000	280590000	69929000	130500000	180410000	24686000	119030000	102080000	118490000	37161000	97813000	121050000	53592000	72990000	128000000
385	Leukotriene A(4) hydrolase OS=Sparus aurata OX=8175 GN=lta4h PE=3 SV=1	A0A671UC28 (+2)	65 kDa	45727000	74087000	75278000	44788000	111700000	77634000	41110000	82336000	84066000	36083000	41261000	77701000	111750000	27966000	124160000	116300000	113920000	97601000	87072000	132820000	116140000	78639000	68079000	89727000	68274000	37218000	76576000	81685000	70208000	43522000	76518000	37526000	78909000	77883000	29151000	28167000
386	Apobec1 complementation factor OS=Sparus aurata OX=8175 PE=4 SV=1	A0A671X0T3	64 kDa	64939000	65227000	25715000	25246000	34015000	46518000	63809000	139010000	63588000	46237000	31044000	44116000	59443000	105700000	107640000	46235000	62465000	121850000	127640000	107530000	128350000	118540000	129800000	93513000	104840000	37237000	30845000	81207000	141350000	154870000	51237000	103910000	42326000	21563000	22836000	136720000
387	2-iminobutanoate/2-iminopropanoate deaminase OS=Sparus aurata OX=8175 GN=LOC115566996 PE=3 SV=1	A0A671VBT4	14 kDa	297190000	212000000	249740000	278030000	164890000	254560000	201640000	333920000	260580000	262200000	333810000	275550000	334810000	188510000	377470000	330530000	340760000	253990000	135210000	305190000	198660000	209520000	213910000	288190000	345000000	212720000	350000000	268980000	271230000	227440000	257360000	416300000	320560000	331720000	232370000	206770000
388	ATP synthase F(0) complex subunit B1, mitochondrial OS=Sparus aurata OX=8175 GN=ATP5F1 PE=2 SV=1	A0A0F6MX13 (+2)	28 kDa	160820000	406720000	308380000	361940000	111890000	236600000	329550000	416970000	337870000	227500000	329100000	97012000	396470000	439110000	238030000	225760000	56710000	291630000	336620000	318870000	137080000	339240000	314990000	216250000	57145000	328730000	230740000	378300000	257170000	264580000	213460000	371460000	44289000	259840000	375920000	179840000
389	Calcium/calmodulin-dependent protein kinase OS=Larimichthys crocea OX=215358 GN=EH28_09084 PE=3 SV=1	A0A0F8AJZ9	77 kDa	712940000	690920000	452990000	571620000	486870000	514930000	647710000	741190000	636200000	581190000	682780000	640640000	769610000	666090000	762750000	669990000	716360000	590720000	953510000	904770000	810370000	610410000	1099300000	901430000	706780000	824850000	835850000	850180000	807580000	841400000	934520000	839670000	872560000	880010000	709070000	750580000
390	40S ribosomal protein S12 OS=Takifugu bimaculatus OX=433685 GN=fugu_017762 PE=3 SV=1	A0A4Z2BRZ8	14 kDa	273090000	221620000	171760000	218820000	254700000	159000000	314170000	229270000	251460000	206440000	226410000	281220000	354210000	306470000	284750000	277390000	326530000	233030000	556350000	408280000	345090000	366090000	420230000	411540000	229930000	148780000	182960000	262840000	247120000	227930000	199890000	97848000	210720000	153060000	109030000	121150000
391	Adenylyl cyclase-associated protein OS=Sparus aurata OX=8175 PE=3 SV=1	A0A671U7N5	51 kDa	74720000	84522000	86355000	86721000	88755000	99409000	84155000	84682000	77948000	94410000	87094000	96900000	77265000	90433000	76240000	73045000	29696000	27014000	69592000	69591000	95428000	32895000	83009000	89947000	90945000	117360000	39210000	121720000	37315000	121060000	110470000	109420000	72838000	131580000	121300000	99378000
392	Prohibitin OS=Sparus aurata OX=8175 GN=phb PE=3 SV=1	A0A671W5R5	30 kDa	127920000	172830000	119390000	114790000	90697000	80434000	128060000	175190000	128000000	110300000	122140000	143610000	113810000	188970000	144390000	119870000	126420000	48472000	188630000	100140000	123950000	146110000	166150000	124870000	116600000	135190000	124550000	125910000	133510000	114930000	121190000	130640000	96433000	51558000	129790000	99360000
393	60S ribosomal protein L8 OS=Perca fluviatilis OX=8168 GN=PFLUV_G00147720 PE=3 SV=1	A0A6A5EKL3 (+1)	28 kDa	713030000	537730000	333600000	619250000	180990000	413170000	568990000	501480000	399850000	476540000	534170000	480560000	348400000	293170000	366110000	128540000	403600000	250050000	718300000	420270000	509600000	370970000	652420000	456990000	311310000	436110000	541460000	432300000	421850000	454980000	470330000	407850000	303900000	539270000	180860000	390950000
394	Aldedh domain-containing protein OS=Sparus aurata OX=8175 GN=LOC115573587 PE=3 SV=1	A0A671YPH3 (+5)	57 kDa	68833000	71204000	117980000	74479000	27861000	36095000	58116000	50380000	63488000	79412000	43764000	78902000	55384000	117520000	49099000	65280000	49149000	41927000	67554000	58464000	54913000	55117000	60660000	42010000	91432000	68969000	66216000	149450000	76241000	83407000	88872000	48717000	60134000	83978000	163130000	88504000
395	Maillard deglycase OS=Sparus aurata OX=8175 GN=park7 PE=3 SV=1	A0A671VZE2	20 kDa	129870000	129750000	139410000	133040000	113910000	114830000	137530000	144310000	121340000	146770000	136220000	133190000	234110000	194880000	225560000	182540000	251380000	236520000	98607000	161060000	181200000	189290000	115090000	151730000	158970000	117730000	169400000	115400000	139680000	135370000	130510000	134610000	68316000	64923000	63475000	115870000
396	Eukaryotic translation initiation factor 3 subunit C OS=Sparus aurata OX=8175 GN=LOC115571361 PE=3 SV=1	A0A671YKL5	108 kDa	54873000	84377000	63812000	71242000	76563000	59475000	65936000	79036000	78549000	56536000	76744000	54471000	76947000	62998000	42864000	73511000	68095000	58876000	105400000	84024000	83635000	66405000	109080000	80361000	56437000	74232000	90276000	55022000	81303000	70213000	40245000	41179000	62311000	27186000	60263000	48255000
397	ATP synthase subunit d, mitochondrial OS=Sparus aurata OX=8175 GN=ATP5H PE=2 SV=1	A0A0F6MX17 (+1)	18 kDa	108900000	156080000	127070000	121330000	234990000	79526000	98688000	96451000	80011000	104640000	102630000	178860000	401080000	119720000	101140000	151090000	113580000	96129000	141360000	76155000	95824000	159190000	342260000	157360000	92736000	95856000	221300000	100920000	73674000	111890000	109550000	72034000	76576000	92557000	94245000	90732000
398	AAA domain-containing protein OS=Perca fluviatilis OX=8168 GN=PFLUV_G00209080 PE=3 SV=1	A0A6A5EBI2	44 kDa	64752000	104940000	70199000	78825000	72236000	63671000	62262000	50455000	51431000	78699000	84337000	61324000	69517000	47982000	61694000	65120000	48868000	43297000	73104000	57556000	55987000	67306000	67810000	64945000	39071000	63903000	43194000	30168000	46748000	39643000	59146000	46185000	31535000	40022000	36474000	32632000
399	Uncharacterized protein OS=Sparus aurata OX=8175 PE=3 SV=1	A0A671WV97	57 kDa	28791000	220230000	31578000	83683000	42603000	64502000	132060000	169360000	83232000	52201000	64936000	44467000	83842000	204840000	34007000	219070000	76857000	77894000	28190000	28211000	51024000	96738000	51329000	44647000	44907000	42266000	108970000	0	79129000	44329000	59730000	95365000	51171000	23960000	31449000	8316700
400	2-amino-3-carboxymuconate-6-semialdehyde decarboxylase OS=Sparus aurata OX=8175 GN=acmsd PE=3 SV=1	A0A671VSR5	38 kDa	82199000	51519000	80601000	75711000	61690000	82538000	73990000	91345000	48975000	97892000	124400000	116950000	175250000	126070000	284570000	173780000	234680000	195350000	107000000	135920000	172990000	131790000	94360000	159230000	118170000	92534000	40545000	74769000	45566000	82728000	75240000	85258000	69192000	43298000	72742000	83713000
401	CN hydrolase domain-containing protein OS=Sparus aurata OX=8175 GN=nit2 PE=4 SV=1	A0A671VUP4 (+2)	31 kDa	90591000	153140000	403160000	180390000	375360000	551950000	277520000	172620000	444280000	87798000	72344000	181040000	203560000	223610000	214430000	185570000	453930000	248610000	117640000	131050000	311250000	74643000	85945000	281540000	263610000	256440000	338860000	69065000	326390000	303680000	302330000	346750000	407290000	125300000	315230000	137040000
402	Voltage-dependent anion-selective channel protein 3 OS=Sparus aurata OX=8175 PE=3 SV=1	A0A671YIU7 (+5)	33 kDa	200920000	158310000	186430000	117450000	140110000	115210000	169160000	222870000	202330000	157650000	163000000	200300000	173100000	225460000	115490000	190040000	134620000	158290000	84931000	103280000	99147000	149910000	53660000	112460000	142280000	147140000	264610000	137630000	189630000	152410000	172490000	156380000	215350000	218660000	138790000	152140000
403	Dimethylaniline monooxygenase [N-oxide-forming] OS=Sparus aurata OX=8175 GN=LOC115592073 PE=3 SV=1	A0A671V067	63 kDa	74691000	90409000	97684000	58832000	46143000	56397000	44959000	97299000	68372000	98813000	47335000	51494000	68708000	120450000	57819000	95309000	83959000	35308000	65931000	60724000	88021000	78713000	77244000	82804000	91089000	99963000	41119000	78312000	52102000	85840000	56888000	72099000	22044000	108800000	89161000	81409000
404	Sulfotransferase OS=Sparus aurata OX=8175 GN=LOC115575712 PE=3 SV=1	A0A671Z0U9	35 kDa	214160000	392260000	0	252830000	0	0	0	260830000	0	0	330230000	194190000	323350000	0	241120000	0	0	50432000	0	262850000	0	0	0	103470000	388170000	265470000	0	0	0	0	0	0	0	0	0	0
405	Acyl-coenzyme A oxidase OS=Sparus aurata OX=8175 PE=2 SV=1	A0A2Z4LZD2 (+1)	78 kDa	67036000	76667000	82606000	65239000	17320000	65178000	63223000	62170000	63748000	58491000	60861000	33812000	93901000	53157000	95438000	57199000	49159000	55401000	56765000	46892000	62475000	57543000	25348000	46987000	63199000	40092000	32396000	40168000	72778000	42987000	95725000	64650000	62066000	72213000	64737000	68692000
406	Uncharacterized protein OS=Sparus aurata OX=8175 GN=c5 PE=4 SV=1	A0A671TKG8	187 kDa	16377000	20920000	14333000	2248600	10922000	14400000	16586000	26481000	11457000	14216000	17606000	15371000	13507000	29632000	16004000	127770000	16860000	23719000	38547000	199450000	40480000	28856000	235650000	193670000	11469000	28397000	11939000	162440000	167650000	24210000	18614000	18091000	8377300	33535000	57518000	18025000
407	Uncharacterized protein OS=Sparus aurata OX=8175 GN=LOC115567819 PE=2 SV=1	Q4QY86	16 kDa	187760000	289910000	415820000	123180000	410200000	365820000	276090000	218320000	192070000	251520000	423250000	230690000	243680000	176090000	175660000	155480000	206880000	224600000	43168000	130450000	167740000	155130000	111850000	136780000	255760000	257040000	210430000	159120000	128830000	250220000	70931000	192590000	126580000	134110000	460570000	221490000
408	Calreticulin OS=Sparus aurata OX=8175 GN=LOC115592024 PE=3 SV=1	A0A671Y4D4	49 kDa	169900000	161310000	108370000	121260000	84507000	26173000	192200000	175620000	140190000	170320000	115800000	232290000	157730000	366180000	302270000	126580000	278660000	188310000	830070000	346890000	431040000	430290000	558620000	487330000	148260000	82304000	120960000	229670000	104060000	153160000	124430000	187280000	138010000	114620000	186980000	159140000
409	Aminoacylase 1 OS=Sparus aurata OX=8175 PE=3 SV=1	A0A671YIZ2	45 kDa	87937000	40000000	58737000	80343000	56634000	59219000	71763000	48695000	106730000	46396000	36358000	82724000	81998000	42646000	77783000	51411000	67901000	74560000	83811000	55363000	75189000	45277000	56229000	61039000	57540000	55216000	29369000	60650000	73611000	47014000	93120000	45073000	49821000	36390000	35115000	67148000
410	Diadenosine tetraphosphate synthetase OS=Sparus aurata OX=8175 GN=LOC115570191 PE=3 SV=1	A0A671WBB1	84 kDa	86281000	89527000	93715000	84200000	136100000	66426000	90906000	32310000	91779000	69294000	98352000	88033000	123060000	109940000	62729000	17837000	73648000	70307000	227110000	99818000	107500000	64151000	213730000	98406000	80831000	70285000	49959000	59378000	91078000	74608000	93130000	68651000	71149000	84602000	58949000	69109000
411	Gluconolactonase OS=Sparus aurata OX=8175 GN=rgn PE=3 SV=1	A0A671YSJ5	33 kDa	36670000	59978000	39333000	70579000	55063000	34132000	49048000	67577000	57191000	21774000	55430000	49354000	80751000	30649000	67751000	33360000	50415000	62277000	57613000	36033000	92455000	42552000	39169000	56635000	49132000	59628000	23235000	25211000	37312000	45571000	79744000	44555000	24097000	53481000	43619000	62062000
412	UMP-CMP kinase OS=Sparus aurata OX=8175 GN=CMPK1 PE=3 SV=1	A0A671WXY1	25 kDa	115380000	97235000	63705000	96093000	130930000	79096000	136440000	84027000	122260000	99715000	90341000	86529000	60352000	57083000	53895000	81761000	68060000	56354000	50096000	63978000	48334000	44550000	41189000	57796000	125550000	62121000	93406000	73517000	91531000	107510000	77917000	87205000	104180000	105810000	50956000	75859000
413	Ribosomal_L16 domain-containing protein OS=Sparus aurata OX=8175 GN=rpl10 PE=4 SV=1	A0A671XXB7	25 kDa	118740000	151400000	106070000	189810000	66956000	148290000	153130000	169260000	108700000	169730000	205400000	242940000	215810000	298460000	333420000	118140000	122680000	238910000	510760000	252930000	347820000	197480000	467310000	204210000	83352000	97129000	134630000	97480000	83329000	88087000	155720000	106840000	107450000	59455000	45585000	53426000
414	Uncharacterized protein OS=Sparus aurata OX=8175 GN=LOC115590785 PE=4 SV=1	A0A671URK2	51 kDa	106410000	89135000	104100000	119280000	90192000	56022000	133090000	185000000	95394000	83788000	118730000	77587000	106910000	8902300	130490000	81789000	155720000	143160000	76711000	155230000	153410000	76720000	20614000	110970000	113820000	153720000	164280000	113530000	168170000	86267000	73244000	197900000	99612000	110150000	55100000	127690000
415	Methyltransf_11 domain-containing protein OS=Sparus aurata OX=8175 GN=LOC115588553 PE=4 SV=1	A0A671VYS5	31 kDa	153920000	115060000	121200000	131070000	92683000	43269000	162490000	150960000	105520000	70651000	142530000	115850000	183690000	184290000	194140000	112310000	118080000	150130000	106210000	120270000	151490000	124420000	79472000	110790000	137760000	136780000	157580000	93860000	155350000	97754000	126390000	145200000	85661000	97361000	57304000	113800000
416	Sidoreflexin OS=Sparus aurata OX=8175 GN=sfxn2 PE=3 SV=1	A0A671X458 (+1)	35 kDa	145180000	88823000	175060000	137720000	77156000	110810000	118340000	144130000	153730000	135910000	128530000	129020000	159140000	92727000	188190000	92359000	142730000	167020000	269970000	139600000	152030000	144060000	220150000	139450000	183400000	234180000	246000000	179050000	127700000	142620000	255110000	161690000	170830000	200150000	82441000	175190000
417	Uncharacterized protein OS=Sparus aurata OX=8175 GN=acat2 PE=3 SV=1	A0A671V261	41 kDa	128330000	98787000	144340000	149130000	70669000	101870000	112920000	144950000	105740000	115680000	37035000	69714000	59380000	23341000	115690000	32625000	50680000	32441000	94184000	84113000	101990000	47897000	67392000	42668000	103090000	50775000	77637000	40703000	31452000	66231000	65888000	13788000	69087000	116960000	57521000	75775000
418	Uncharacterized protein OS=Sparus aurata OX=8175 GN=sdr16c5 PE=3 SV=1	A0A671UCQ9	34 kDa	162830000	123080000	130440000	131440000	101230000	110090000	82926000	91089000	246440000	112920000	96455000	119740000	101370000	67745000	51261000	100400000	65600000	119290000	114650000	33322000	41148000	78482000	51325000	52076000	50304000	19525000	34053000	37166000	47741000	54527000	26456000	79849000	63980000	115140000	65062000	43905000
419	Uncharacterized protein OS=Sparus aurata OX=8175 GN=LOC115585985 PE=3 SV=1	A0A671TW43	51 kDa	71199000	32347000	79371000	131760000	168670000	96139000	36915000	20768000	177000000	35569000	95899000	25673000	78540000	25408000	55765000	96219000	64161000	97126000	0	73454000	51798000	57292000	62597000	86086000	94587000	111960000	98155000	172870000	83749000	75103000	168300000	74079000	152510000	87320000	130220000	140460000
420	WD repeat domain 1 OS=Sparus aurata OX=8175 GN=WDR1 PE=4 SV=1	A0A671UE32	65 kDa	79706000	83812000	100930000	52314000	139070000	93941000	88677000	81912000	95697000	79533000	95501000	93496000	80164000	62956000	70853000	33498000	75816000	34896000	63828000	80302000	96090000	70328000	97237000	46043000	89974000	64564000	89435000	80295000	93146000	67730000	92827000	90088000	57598000	59666000	54806000	69685000
421	Dolichyl-diphosphooligosaccharide--protein glycosyltransferase 48 kDa subunit OS=Sparus aurata OX=8175 GN=ddost PE=3 SV=1	A0A671UMF5	50 kDa	104720000	119560000	58642000	89766000	46780000	81291000	123970000	146720000	116740000	110950000	87286000	100490000	60702000	101660000	73846000	35536000	72262000	39537000	149160000	94621000	108610000	63945000	114360000	59523000	80521000	87759000	21350000	51427000	56144000	54378000	51271000	67965000	46576000	53916000	33321000	32872000
422	Diadenosine tetraphosphate synthetase OS=Sparus aurata OX=8175 GN=LOC115570191 PE=3 SV=1	A0A671WF47	84 kDa	39561000	60563000	71882000	62758000	108900000	38720000	56754000	0	57818000	45345000	102170000	69719000	132000000	124320000	64525000	0	55198000	50485000	246250000	83416000	92232000	38478000	262880000	92325000	40046000	82655000	2432900	26260000	58570000	51530000	94059000	35337000	47131000	45156000	39221000	47062000
423	40S ribosomal protein S17 OS=Sparus aurata OX=8175 GN=rps17 PE=3 SV=1	A0A671TJU6 (+1)	15 kDa	89041000	98240000	196750000	128730000	75035000	97370000	91627000	112760000	86424000	91840000	88790000	123460000	174320000	58947000	143570000	78723000	153710000	73843000	265290000	145440000	187720000	88501000	220050000	171440000	89837000	84142000	221270000	136230000	80638000	111040000	112840000	120700000	104440000	126840000	106510000	80380000
424	Uncharacterized protein OS=Sparus aurata OX=8175 GN=hpgd PE=3 SV=1	A0A671U0X7	28 kDa	325180000	243640000	252660000	280050000	207340000	193060000	244190000	264940000	235830000	247050000	339300000	218070000	210690000	226050000	283370000	263350000	356380000	300320000	154690000	195020000	207380000	202900000	105530000	229980000	326670000	293610000	293170000	190070000	324530000	244130000	320530000	275160000	269250000	245260000	183110000	229230000
425	SERPIN domain-containing protein OS=Sparus aurata OX=8175 GN=LOC115581110 PE=3 SV=1	A0A671VW10	46 kDa	63625000	176250000	97705000	53475000	75877000	224210000	36261000	152110000	58990000	247240000	129430000	131170000	63530000	42239000	69503000	53663000	139990000	75777000	66395000	70985000	143520000	92300000	43102000	102960000	88942000	70486000	130120000	63763000	146240000	89032000	66664000	127300000	90690000	77541000	333550000	64046000
426	Uncharacterized protein OS=Sparus aurata OX=8175 GN=arhgdia PE=3 SV=1	A0A671YPH1	23 kDa	131320000	95500000	88490000	127330000	268940000	124210000	147230000	148310000	147670000	146100000	135360000	169900000	186090000	154150000	56745000	127200000	140700000	73701000	63492000	76886000	119800000	142990000	78659000	72795000	66560000	130640000	46077000	70569000	120320000	135060000	116650000	105930000	80175000	158570000	160850000	110580000
427	60 kDa heat shock protein, mitochondrial OS=Larimichthys crocea OX=215358 GN=D5F01_LYC02228 PE=3 SV=1	A0A6G0J7X2	80 kDa	142680000	144340000	198120000	102000000	97989000	28744000	155400000	177230000	142120000	135800000	57587000	154250000	130170000	136550000	132410000	100210000	130930000	0	166740000	100650000	125610000	122920000	66327000	123810000	115650000	230260000	161940000	132110000	133610000	127580000	116200000	96176000	35584000	61579000	0	30436000
428	Medium-chain specific acyl-CoA dehydrogenase, mitochondrial OS=Sparus aurata OX=8175 PE=3 SV=1	A0A671WIF2	48 kDa	81168000	122280000	53377000	81664000	71916000	59578000	113720000	97535000	81540000	100640000	40428000	106120000	102530000	91284000	93577000	78263000	100400000	64931000	88757000	95869000	85997000	92009000	50994000	75660000	111490000	111700000	84700000	84185000	72998000	98668000	130180000	72343000	110010000	73221000	76490000	61307000
429	Uncharacterized protein OS=Sparus aurata OX=8175 GN=LOC115569221 PE=3 SV=1	A0A671YBA6 (+1)	41 kDa	40935000	47993000	26704000	45450000	37163000	32438000	66981000	61092000	74648000	29707000	48283000	33573000	133680000	56976000	76292000	249140000	48225000	46743000	53210000	65564000	65969000	42185000	49724000	31176000	38585000	10137000	16954000	21929000	83497000	57626000	67142000	22103000	31335000	24612000	68850000	5428300
430	Acetyl-CoA carboxylase OS=Sparus aurata OX=8175 PE=4 SV=1	A0A671USZ3	262 kDa	11422000	23620000	34349000	73264000	13208000	44902000	4866200	12335000	16952000	42563000	14365000	14311000	0	8349900	0	26936000	0	2782100	0	0	4568500	0	0	14169000	28355000	17219000	24820000	25519000	15257000	23709000	10236000	6939100	16577000	31176000	78187000	62558000
431	Uncharacterized protein OS=Sparus aurata OX=8175 PE=4 SV=1	A0A671VT36	49 kDa	171990000	0	0	0	0	0	0	0	0	0	0	0	340240000	0	0	0	0	0	470200000	373600000	0	365810000	462760000	0	0	0	0	0	220490000	0	0	0	0	0	0	0
432	ATP synthase subunit O, mitochondrial OS=Sparus aurata OX=8175 GN=ATP5O PE=2 SV=1	A0A0F6MX75	23 kDa	290200000	256940000	239450000	200080000	184270000	167230000	256730000	275170000	247710000	154080000	234930000	282040000	282520000	227910000	264320000	217280000	143250000	181720000	112690000	203190000	89440000	233810000	139400000	141070000	145000000	221380000	222210000	164790000	165900000	163920000	186320000	143690000	178880000	212160000	222470000	173420000
433	Creatine kinase OS=Sparus aurata OX=8175 GN=ckb PE=3 SV=1	A0A671XBG1	43 kDa	26848000	116210000	41098000	31895000	149920000	41913000	48270000	119390000	168930000	38306000	81533000	211970000	32593000	30075000	63595000	23883000	107970000	57571000	693980000	113190000	131300000	113210000	154080000	112440000	78592000	44998000	37677000	131830000	43643000	30922000	68869000	78025000	108920000	73197000	83339000	46491000
434	Aldo_ket_red domain-containing protein OS=Sparus aurata OX=8175 GN=LOC115581302 PE=3 SV=1	A0A671VS04	36 kDa	203480000	242190000	179830000	124160000	179590000	130160000	226650000	182200000	195000000	124700000	155500000	156990000	199100000	136250000	176560000	168250000	261360000	165200000	103600000	153240000	163250000	146640000	79613000	159270000	218750000	196670000	133300000	121390000	125560000	146100000	240150000	164180000	106550000	281420000	131030000	88241000
435	Profilin OS=Sparus aurata OX=8175 GN=pfn2 PE=3 SV=1	A0A671Z4F9	15 kDa	418600000	420370000	415770000	415560000	574270000	385340000	458180000	329190000	436780000	379110000	388710000	367830000	398020000	289870000	260680000	319540000	316040000	337430000	405800000	342110000	339780000	310930000	339680000	370840000	387390000	289860000	386060000	214140000	343220000	264820000	339290000	325980000	318320000	447940000	146690000	280300000
436	26S protease regulatory subunit 4 OS=Larimichthys crocea OX=215358 GN=EH28_06864 PE=3 SV=1	A0A0F8CY40 (+4)	50 kDa	59161000	62974000	47470000	69941000	75097000	48622000	53844000	58732000	55263000	35846000	61580000	46053000	79917000	49238000	72330000	51714000	44689000	67985000	73046000	74668000	59271000	42558000	85138000	42618000	50281000	36955000	47432000	53912000	52563000	44388000	50777000	19214000	49675000	57712000	32067000	54224000
437	F-actin-capping protein subunit alpha OS=Sparus aurata OX=8175 GN=CAPZA2 PE=3 SV=1	A0A671V8P6	34 kDa	90881000	109930000	19909000	95955000	141640000	95818000	79806000	103750000	79025000	85321000	116420000	100310000	86932000	31540000	78636000	63830000	33601000	27962000	68632000	86245000	76417000	57525000	69499000	61499000	49578000	58561000	37073000	39376000	47726000	41784000	83224000	68799000	70345000	85273000	48165000	53471000
438	Protein-synthesizing GTPase OS=Sparus aurata OX=8175 GN=eif2s3 PE=4 SV=1	A0A671XBB7	52 kDa	42028000	52606000	36858000	25141000	37604000	23198000	37595000	28514000	41355000	25180000	41513000	30497000	61603000	63116000	40157000	38412000	38734000	38979000	130820000	77534000	64642000	55187000	119770000	74818000	24010000	27293000	16898000	16736000	53050000	34498000	17613000	27363000	276630000	16528000	19629000	27890000
439	Uncharacterized protein OS=Sparus aurata OX=8175 GN=LOC115568322 PE=3 SV=1	A0A671UTD4 (+1)	12 kDa	210070000	410530000	384030000	208430000	297010000	182550000	301360000	479400000	305480000	209110000	506290000	398120000	692280000	365410000	677200000	334700000	270450000	420470000	251060000	428930000	377520000	361570000	304730000	321680000	364050000	126080000	394040000	160990000	317610000	209450000	276930000	455710000	315960000	319330000	216890000	161720000
440	Acyl-CoA dehydrogenase very long chain OS=Sparus aurata OX=8175 PE=3 SV=1	A0A671W870 (+1)	67 kDa	84437000	90632000	47889000	59170000	51436000	53284000	88640000	59337000	46094000	49275000	61736000	22949000	51047000	97581000	117910000	82762000	79423000	105490000	64369000	56929000	30815000	94817000	118640000	71794000	62195000	61607000	102730000	60806000	57611000	105290000	76867000	59940000	31008000	35768000	34096000	43711000
441	60S ribosomal protein L13 OS=Sparus aurata OX=8175 GN=rpl13 PE=3 SV=1	A0A671XSV9	24 kDa	761620000	691000000	494340000	767870000	261000000	467380000	621750000	699860000	626630000	560510000	712560000	587920000	679880000	507970000	630020000	505500000	480910000	493930000	1067400000	836250000	647940000	572330000	1004500000	669250000	395930000	700010000	780540000	623940000	678600000	690800000	647530000	681650000	781150000	799720000	411810000	592320000
442	Peptidase S1 domain-containing protein OS=Sparus aurata OX=8175 GN=LOC115582584 PE=4 SV=1	A0A671UDQ0 (+1)	33 kDa	606720000	353390000	584230000	850600000	1215600000	699810000	471910000	281460000	984070000	431650000	933050000	464720000	569800000	181820000	300130000	744560000	469650000	726550000	46217000	396960000	400600000	300880000	257970000	440080000	705230000	783260000	746320000	1371300000	833210000	762680000	1192000000	536240000	1125700000	1033900000	875510000	1040700000
443	AAA domain-containing protein OS=Sparus aurata OX=8175 GN=psmc3 PE=3 SV=1	A0A671U207 (+4)	48 kDa	36410000	28153000	19521000	56790000	53234000	21986000	48201000	23860000	46270000	40533000	44225000	21389000	38712000	27612000	34235000	22813000	44471000	33573000	42807000	30905000	24441000	30585000	46966000	32749000	31484000	17645000	34253000	20531000	41145000	30147000	24227000	30590000	16434000	41565000	14790000	29370000
444	Uncharacterized protein OS=Sparus aurata OX=8175 GN=lmnb2 PE=3 SV=1	A0A671Y0Q6	64 kDa	49243000	62256000	43875000	36412000	47326000	41139000	63192000	61127000	43403000	57207000	61623000	55599000	61434000	57534000	16307000	67296000	69736000	61164000	44347000	40094000	69600000	72995000	47017000	69979000	50872000	72449000	47230000	38040000	80647000	70020000	85855000	84397000	49652000	82585000	77118000	48562000
445	Uncharacterized protein OS=Sparus aurata OX=8175 GN=COMTD1 PE=3 SV=1	A0A671WLI0	25 kDa	732680000	520320000	556920000	286800000	456510000	461520000	610390000	521360000	522080000	498040000	406100000	503080000	263770000	593590000	426460000	378320000	712080000	518200000	427640000	333480000	447090000	382420000	323570000	430580000	392890000	344960000	521540000	275120000	473640000	266830000	368120000	362550000	309090000	269690000	294670000	405270000
446	AP-2 complex subunit alpha OS=Sparus aurata OX=8175 GN=ap2a1 PE=3 SV=1	A0A671YC99 (+2)	109 kDa	44627000	33077000	48768000	22660000	36206000	21436000	35067000	35988000	32666000	39697000	37688000	25218000	72380000	66617000	58211000	18241000	47525000	37815000	98120000	69030000	58759000	67978000	83739000	66333000	39840000	42035000	12465000	50995000	26880000	24424000	32000000	40813000	8955900	43384000	16114000	43806000
447	Uncharacterized protein OS=Sparus aurata OX=8175 GN=aifm1 PE=3 SV=1	A0A671W6E0 (+2)	66 kDa	37854000	44169000	39832000	75998000	34800000	33891000	26148000	47796000	34031000	42460000	37475000	42785000	66843000	57629000	38288000	55744000	37967000	30472000	37058000	64527000	22443000	26159000	28396000	48479000	53776000	40646000	33630000	36656000	40681000	41425000	33438000	27637000	31443000	33505000	63350000	53527000
448	Acyl-coenzyme A oxidase OS=Sparus aurata OX=8175 GN=acox1 PE=3 SV=1	A0A671YI28	74 kDa	35266000	46290000	48453000	55897000	32821000	35294000	38365000	51667000	38365000	50223000	34955000	44711000	42815000	56746000	37209000	44465000	42865000	28589000	47928000	24499000	30554000	41973000	13803000	28646000	32209000	30145000	32614000	31811000	38395000	36485000	44498000	38545000	34737000	37218000	31155000	46657000
449	Sarcosine oxidase OS=Sparus aurata OX=8175 GN=pipox PE=3 SV=1	A0A671WXD5 (+2)	43 kDa	71449000	120830000	76139000	72283000	4278600	40814000	69343000	60646000	76270000	71504000	48955000	44578000	60872000	122750000	93027000	56831000	94948000	51509000	41483000	39795000	45989000	40185000	39908000	22174000	48092000	47949000	43801000	62972000	43862000	17170000	53878000	55416000	45643000	81313000	89102000	71447000
450	Translocase of outer mitochondrial membrane 70 homolog A (S. cerevisiae) OS=Sparus aurata OX=8175 PE=4 SV=1	A0A671WCC5	65 kDa	50303000	52360000	65493000	47698000	27665000	33071000	39037000	59599000	32695000	52529000	47964000	57915000	47884000	69940000	50564000	30972000	38615000	39070000	48993000	41150000	52217000	48386000	54516000	43897000	48274000	62139000	69382000	61440000	45381000	48266000	46210000	52506000	55207000	60928000	52308000	41758000
451	Aminotran_1_2 domain-containing protein OS=Sparus aurata OX=8175 GN=gcat PE=3 SV=1	A0A671YMF8	46 kDa	144990000	117420000	135180000	86642000	28590000	87468000	168100000	122370000	119480000	110560000	128900000	151640000	123180000	130430000	98623000	101450000	92704000	81617000	161140000	108530000	70936000	67163000	137570000	94380000	103020000	157100000	198650000	157740000	110980000	143990000	194130000	113080000	161190000	232860000	179070000	148550000
452	Glutathione S-transferase kappa OS=Sparus aurata OX=8175 GN=gstk1 PE=3 SV=1	A0A671WAQ9	26 kDa	259010000	276120000	175340000	58758000	154860000	137300000	145190000	181150000	180820000	294290000	306740000	302410000	307250000	309590000	256140000	276210000	215880000	86550000	269390000	50184000	210780000	244630000	263360000	194900000	97760000	102100000	90830000	28983000	130680000	76484000	119100000	247070000	72000000	95984000	70661000	52583000
453	Threonyl-tRNA synthetase OS=Sparus aurata OX=8175 GN=tars1 PE=3 SV=1	A0A671XGP8	83 kDa	59432000	69720000	53344000	60258000	77505000	56607000	74478000	29696000	66818000	52126000	43509000	49615000	84225000	42980000	56629000	11813000	64590000	41017000	127370000	79662000	85949000	27686000	91994000	67092000	55411000	61502000	38116000	40007000	62392000	44164000	63306000	58540000	54889000	61850000	30136000	34459000
454	60S ribosomal protein L23 OS=Sparus aurata OX=8175 GN=rpl23 PE=3 SV=1	A0A671UMH5 (+1)	15 kDa	181060000	158410000	117160000	189750000	119140000	113850000	193630000	183480000	172670000	154090000	140910000	181870000	267070000	322000000	414110000	230810000	324670000	220080000	710460000	412040000	472730000	418620000	647420000	463180000	169740000	182860000	147300000	231570000	170740000	214460000	193610000	194830000	168290000	230250000	123720000	179440000
455	Galectin OS=Sparus aurata OX=8175 GN=LOC115574269 PE=4 SV=1	A0A671VTX0	38 kDa	270680000	252490000	273950000	97772000	222720000	159280000	285330000	363280000	222890000	235950000	195520000	159370000	257040000	174440000	321990000	200060000	288390000	270340000	208640000	188730000	145180000	61777000	125430000	101620000	472880000	281860000	290740000	238000000	161660000	171760000	256610000	240530000	155840000	284540000	121730000	160350000
456	Adenylate kinase 2, mitochondrial OS=Sparus aurata OX=8175 GN=ak2 PE=3 SV=1	A0A671XBJ9	27 kDa	131560000	132130000	110140000	101660000	94346000	91059000	96555000	141430000	95293000	96650000	111700000	80540000	129920000	80227000	98607000	105210000	37215000	88489000	115800000	118130000	102860000	119270000	116210000	121930000	116200000	118720000	121100000	142490000	111120000	118780000	102230000	92008000	126360000	90386000	113450000	84684000
457	Glutathione transferase OS=Sparus aurata OX=8175 GN=LOC115588310 PE=3 SV=1	A0A671UWT7	28 kDa	258250000	203270000	224390000	179350000	182010000	234270000	221170000	141540000	202660000	139940000	268510000	220320000	146060000	104500000	218690000	163450000	283560000	289010000	14494000	171310000	122490000	175560000	58827000	127480000	263450000	238680000	232410000	93300000	179970000	117650000	99470000	191300000	185650000	32494000	112610000	174640000
458	AMP-binding domain-containing protein OS=Sparus aurata OX=8175 PE=4 SV=1	A0A671VU87 (+1)	70 kDa	88826000	160780000	68948000	50799000	18067000	42628000	90008000	131230000	79582000	65134000	77674000	61105000	75810000	135070000	52115000	121070000	92846000	73137000	68297000	62107000	73017000	143080000	38607000	91559000	39225000	52783000	76026000	37051000	62617000	57052000	47150000	66481000	49376000	19494000	35390000	45568000
459	RRM domain-containing protein OS=Sparus aurata OX=8175 GN=cirbp PE=4 SV=1	A0A671WTP3	19 kDa	195210000	144750000	143390000	116880000	226510000	131930000	190070000	226540000	152130000	172650000	176720000	225990000	98775000	64356000	179420000	178850000	185560000	194440000	79920000	92040000	239030000	146890000	218160000	148120000	153100000	139250000	159140000	194780000	136750000	148530000	129950000	202690000	168970000	165340000	168040000	179620000
460	Succinate--CoA ligase [ADP/GDP-forming] subunit alpha, mitochondrial OS=Sparus aurata OX=8175 GN=SUCLG1 PE=3 SV=1	A0A671WV55 (+3)	36 kDa	71814000	112800000	61898000	61980000	40921000	27571000	41302000	82003000	64759000	60686000	83943000	61476000	193320000	256930000	170120000	72326000	131310000	126110000	217150000	138770000	134630000	169160000	214640000	143570000	23958000	65660000	56149000	88158000	58768000	65951000	36813000	32379000	45515000	53149000	38056000	23697000
461	14_3_3 domain-containing protein OS=Sparus aurata OX=8175 GN=LOC115593449 PE=3 SV=1	A0A671W001	29 kDa	350550000	391140000	267050000	343250000	379850000	173130000	354770000	214370000	335960000	177250000	228300000	213830000	401860000	174200000	225310000	326530000	424460000	167970000	310860000	258320000	399750000	35925000	275070000	25319000	355520000	306430000	41664000	43717000	412100000	93693000	408610000	231450000	330460000	129000000	229660000	284810000
462	Reticulon OS=Sparus aurata OX=8175 GN=rtn4 PE=4 SV=1	A0A671YHD6 (+2)	42 kDa	345860000	419900000	345020000	358180000	327930000	239930000	294500000	277680000	276380000	303080000	390550000	56940000	445700000	340870000	334200000	373020000	267180000	311640000	302000000	262280000	127860000	275460000	281380000	237870000	293740000	360940000	372340000	296280000	298490000	267820000	383050000	424120000	314760000	224360000	415410000	346000000
463	AMP-binding domain-containing protein OS=Sparus aurata OX=8175 GN=slc27a6 PE=4 SV=1	A0A671W172 (+2)	72 kDa	66976000	48369000	59238000	56553000	8646500	10415000	42029000	44630000	28553000	49351000	34463000	47518000	71237000	40172000	28140000	24485000	27306000	33212000	5213500	9641800	41172000	44222000	52266000	36260000	34981000	52918000	46364000	23472000	44670000	63605000	63771000	67431000	43461000	18580000	56850000	59785000
464	Uncharacterized protein OS=Sparus aurata OX=8175 GN=decr1 PE=4 SV=1	A0A671UXB6	36 kDa	152980000	222280000	121420000	40756000	41836000	67589000	81822000	172700000	125380000	97139000	140330000	172700000	99118000	162290000	153320000	86376000	127720000	108930000	113240000	27678000	46772000	159940000	205720000	103220000	69853000	111120000	97538000	103520000	141330000	86605000	75967000	90922000	76452000	78390000	75330000	72754000
465	Protein transport protein SEC61 subunit alpha OS=Dicentrarchus labrax OX=13489 GN=SEC61AL1 PE=3 SV=1	E6ZFV3 (+1)	53 kDa	165550000	53257000	58451000	95073000	89608000	57770000	114730000	38542000	132960000	76214000	45318000	66367000	45445000	145400000	8888200	98846000	135950000	55439000	237670000	137740000	180950000	63932000	159260000	137180000	107090000	71814000	102440000	150870000	155290000	124420000	126250000	124780000	171940000	88944000	104730000	93211000
466	Uncharacterized protein OS=Sparus aurata OX=8175 GN=LOC115576905 PE=4 SV=1	A0A671YCL8 (+3)	186 kDa	99978000	119630000	118760000	0	58079000	74173000	88536000	109680000	95507000	71164000	128240000	119920000	90560000	61799000	61602000	99890000	99243000	104890000	0	121240000	130130000	110740000	188050000	146750000	79561000	85884000	89540000	61206000	0	147180000	0	130760000	56856000	89828000	211240000	65603000
467	CCT-alpha OS=Sparus aurata OX=8175 GN=tcp1 PE=3 SV=1	A0A671UZ95	60 kDa	62189000	57603000	52988000	55275000	85093000	62149000	63166000	34300000	67216000	34063000	48693000	71748000	42050000	33587000	33796000	26015000	75262000	26964000	58392000	66541000	77403000	40570000	44777000	45163000	35840000	63429000	40506000	10464000	57878000	49189000	56876000	39627000	27661000	47091000	31519000	55905000
468	Glycogen [starch] synthase OS=Sparus aurata OX=8175 GN=gys2 PE=3 SV=1	A0A671V7A9 (+1)	81 kDa	101240000	83293000	68399000	67969000	107170000	107850000	76073000	103840000	82833000	77755000	103050000	91902000	112840000	151480000	127180000	65130000	112380000	106000000	80262000	112000000	76343000	103700000	57071000	92062000	97246000	70400000	101240000	46464000	66795000	50955000	85579000	128070000	86010000	81693000	78707000	77956000
469	AB hydrolase-1 domain-containing protein OS=Sparus aurata OX=8175 GN=abhd14b PE=4 SV=1	A0A671W8Y1 (+1)	23 kDa	167190000	159150000	125090000	102930000	94767000	149290000	66914000	168140000	140030000	125250000	170270000	135760000	186560000	160310000	231530000	199220000	199510000	129450000	96753000	157600000	162430000	166410000	116840000	149690000	187280000	240340000	214270000	118050000	182640000	138670000	189340000	105400000	140780000	125060000	81934000	235100000
470	Eukaryotic translation initiation factor 2 subunit 1 OS=Sparus aurata OX=8175 GN=eif2s1 PE=3 SV=1	A0A671U9T7	36 kDa	73702000	120430000	92134000	52149000	126840000	80509000	74021000	100750000	117920000	86960000	99794000	88445000	168570000	51965000	145770000	124460000	82294000	105210000	205190000	194270000	168970000	169300000	214870000	178410000	84192000	81452000	71293000	80456000	108690000	42039000	86514000	32469000	30834000	33785000	59581000	77293000
471	Dihydropyrimidine dehydrogenase [NADP(+)] OS=Sparus aurata OX=8175 GN=dpyd PE=3 SV=1	A0A671UTQ1	111 kDa	93075000	31040000	22169000	32200000	48848000	28312000	39816000	37872000	93143000	27289000	14335000	23751000	89393000	52282000	15089000	33814000	38363000	10758000	29303000	43804000	11490000	22242000	32851000	16557000	24116000	18956000	33241000	75394000	11287000	50901000	93611000	40758000	61984000	22961000	67311000	214360000
472	Uncharacterized protein OS=Sparus aurata OX=8175 GN=LOC115594938 PE=3 SV=1	A0A671WSF2 (+1)	56 kDa	15729000	137160000	15527000	78974000	32953000	36046000	115960000	112640000	64090000	30619000	66116000	44904000	100940000	196660000	33910000	211500000	67628000	66649000	19505000	17104000	33696000	70853000	39843000	38086000	14858000	42842000	71041000	4157300	61743000	38216000	41993000	80118000	37705000	10004000	25728000	2071700
473	Eukaryotic translation initiation factor 3 subunit B OS=Sparus aurata OX=8175 GN=EIF3B PE=3 SV=1	A0A671UV01 (+1)	78 kDa	68183000	53227000	47943000	52235000	62864000	39645000	67933000	49737000	56914000	51945000	55279000	64524000	54537000	55620000	40975000	41675000	33586000	36949000	85866000	55740000	48445000	54404000	70230000	66855000	42121000	45893000	42393000	43740000	48000000	34126000	45460000	47660000	43269000	43300000	47526000	45336000
474	Pyridoxal phosphate homeostasis protein OS=Sparus aurata OX=8175 GN=plpbp PE=3 SV=1	A0A671TTM1	32 kDa	59292000	35053000	32814000	47860000	47362000	26531000	60619000	50316000	56726000	54364000	60882000	52292000	112830000	55604000	75546000	79560000	86941000	74618000	22976000	73034000	58113000	55272000	48304000	61606000	94107000	64715000	80594000	69660000	93430000	60298000	87863000	54162000	69487000	84446000	33321000	74769000
475	Voltage-dependent anion-selective channel protein 2 OS=Sparus aurata OX=8175 GN=LOC115596852 PE=3 SV=1	A0A671X110	30 kDa	116270000	112400000	133320000	88711000	131680000	73014000	65436000	124850000	137600000	83267000	82351000	92318000	70652000	144720000	58527000	76894000	75775000	56096000	176210000	48338000	100970000	73239000	161020000	106730000	92290000	111030000	108340000	90951000	97524000	89892000	105100000	67572000	89130000	73236000	115820000	84785000
476	Purine nucleoside phosphorylase OS=Sparus aurata OX=8175 GN=LOC115582221 PE=3 SV=1	A0A671UFV3 (+2)	29 kDa	132080000	131660000	84196000	110510000	16372000	70374000	69975000	32427000	125180000	62947000	46902000	105700000	292830000	214320000	172160000	105700000	114500000	103660000	276590000	198300000	215670000	95036000	441020000	206090000	116780000	93819000	140370000	153800000	93141000	96784000	134860000	77196000	100680000	108880000	64721000	43718000
477	Uncharacterized protein OS=Sparus aurata OX=8175 GN=DHRS9 PE=3 SV=1	A0A671UUN0	35 kDa	250700000	231110000	230490000	144090000	22092000	154870000	201950000	283960000	164270000	146120000	242010000	154220000	317580000	278970000	255640000	280980000	228780000	184940000	147380000	185680000	203650000	177570000	100800000	167080000	160010000	314730000	290210000	274210000	159510000	154790000	350480000	410290000	347930000	130310000	346340000	182490000
478	Uncharacterized protein OS=Sparus aurata OX=8175 GN=txndc5 PE=3 SV=1	A0A671VP65 (+1)	47 kDa	79337000	98412000	67274000	32040000	73270000	40185000	65156000	82080000	62049000	44407000	63386000	77706000	76182000	77421000	49678000	35827000	54730000	41506000	164370000	82567000	71275000	83191000	86365000	67350000	31159000	39114000	48350000	56141000	27099000	27867000	25706000	28339000	38053000	49851000	47216000	41979000
479	Tripeptidyl-peptidase 2 OS=Sparus aurata OX=8175 PE=4 SV=1	A0A671TLX5	140 kDa	18942000	20221000	19800000	21732000	22011000	25226000	25405000	18897000	10599000	24666000	21111000	24793000	21225000	19312000	39461000	14144000	17441000	35157000	18903000	24608000	33288000	14548000	14920000	17547000	26850000	26509000	21975000	20433000	14596000	28452000	28757000	35773000	11007000	37606000	13120000	20100000
480	Thioredoxin OS=Sparus aurata OX=8175 GN=txn PE=3 SV=1	A0A671UH17	12 kDa	292170000	751280000	569590000	576540000	694900000	602180000	475690000	631640000	294490000	470630000	748280000	429980000	492260000	204720000	818910000	355820000	355850000	384470000	441170000	491720000	308880000	425950000	522460000	244880000	539630000	319070000	685460000	240380000	357810000	199210000	599500000	539940000	602240000	398310000	326620000	416290000
481	Metalloendopeptidase OS=Sparus aurata OX=8175 PE=4 SV=1	A0A671UHR6	31 kDa	37939000	34568000	32743000	134860000	115190000	81724000	34253000	44570000	89183000	33005000	38978000	56062000	13360000	40571000	11745000	21645000	54828000	59247000	2844400	42780000	35750000	30540000	20570000	61513000	96515000	123630000	106140000	140560000	86958000	132030000	89775000	65495000	131290000	173450000	97779000	83513000
482	Aldo_ket_red domain-containing protein OS=Sparus aurata OX=8175 GN=LOC115582931 PE=4 SV=1	A0A671VY32	41 kDa	78664000	93692000	101120000	73955000	76348000	81756000	90166000	87701000	80674000	91305000	108990000	87379000	96707000	98659000	111740000	118970000	121290000	135580000	108760000	98278000	111270000	129190000	118160000	134080000	91638000	98304000	122010000	84331000	131310000	99840000	99089000	100670000	87788000	42469000	74470000	80345000
483	MICOS complex subunit MIC60 OS=Sparus aurata OX=8175 GN=immt PE=3 SV=1	A0A671VUM2	83 kDa	38350000	40951000	45859000	40622000	36162000	33284000	35729000	64459000	38252000	50423000	50383000	35767000	12356000	64323000	71023000	39343000	32609000	35481000	20019000	18737000	11900000	57519000	63201000	29415000	36545000	36941000	38112000	29021000	32631000	10621000	28587000	42936000	27639000	54885000	56495000	26495000
484	Nipsnap homolog 3A (C. elegans) OS=Sparus aurata OX=8175 PE=3 SV=1	A0A671TVZ6 (+1)	28 kDa	117730000	157790000	51222000	110410000	18579000	54173000	81214000	144660000	74527000	129770000	74339000	93959000	79622000	173610000	79914000	49622000	95740000	72968000	59958000	27936000	78943000	112730000	64107000	69526000	139430000	95993000	71169000	80395000	70859000	83390000	85467000	86502000	71973000	69323000	65564000	55709000
485	C-type lectin domain-containing protein OS=Sparus aurata OX=8175 GN=LOC115566269 PE=4 SV=1	A0A671U7I0	36 kDa	111270000	125450000	89640000	87609000	51657000	54537000	134960000	137620000	118380000	96252000	110260000	107430000	139390000	134430000	107580000	89103000	121850000	77848000	142070000	131220000	163190000	157730000	169380000	128480000	108700000	110630000	100390000	94152000	125790000	117110000	104310000	113510000	93713000	81954000	63419000	104490000
486	ADF-H domain-containing protein OS=Sparus aurata OX=8175 GN=cfl1 PE=3 SV=1	A0A671TTS1	25 kDa	228490000	236380000	266160000	98359000	606770000	218230000	254140000	187930000	277850000	198000000	181870000	239440000	231270000	219870000	207790000	186440000	185170000	132180000	149180000	170610000	220970000	196960000	78030000	225020000	217600000	131690000	144400000	129900000	168850000	188570000	176490000	160140000	152690000	22062000	151540000	192790000
487	S10_plectin domain-containing protein OS=Labrus bergylta OX=56723 PE=3 SV=1	A0A3Q3NCA2	19 kDa	137100000	134530000	105060000	125180000	112540000	70847000	128470000	137740000	135060000	83008000	76092000	126080000	111090000	141930000	129240000	100130000	105000000	86045000	157360000	70935000	124840000	100660000	198130000	158270000	101880000	116370000	60796000	134740000	138480000	95464000	83232000	115370000	71531000	82109000	105590000	103600000
488	TGc domain-containing protein OS=Sparus aurata OX=8175 GN=LOC115586012 PE=3 SV=1	A0A671VEC6	85 kDa	47495000	28997000	28523000	29652000	303490000	28963000	7302000	24047000	67616000	17177000	37473000	19109000	206790000	34469000	35468000	38615000	33404000	74988000	94270000	24406000	51865000	35104000	270240000	57339000	36228000	18523000	170750000	21044000	181130000	12678000	193660000	169600000	22648000	145420000	164130000	177690000
489	Allantoate amidinohydrolase OS=Sparus aurata OX=8175 GN=allc PE=3 SV=1	A0A671TXZ1	44 kDa	61374000	55983000	40487000	52029000	7421800	35209000	71785000	67138000	42216000	82403000	73227000	38746000	65938000	70102000	72876000	73865000	9961400	37112000	51624000	40357000	24922000	107100000	44199000	60259000	69367000	47530000	45191000	73951000	69914000	54962000	82318000	83632000	57609000	84740000	54648000	73902000
490	Coatomer subunit delta OS=Sparus aurata OX=8175 GN=arcn1 PE=3 SV=1	A0A671UKJ5 (+3)	57 kDa	54563000	84365000	9714100	56037000	78759000	59976000	41999000	32022000	79277000	73474000	31724000	65971000	66126000	69510000	62472000	49547000	54783000	42271000	83275000	62517000	86104000	74943000	75666000	80500000	55886000	66733000	93388000	95716000	84054000	75072000	87871000	74433000	88540000	103320000	70985000	34427000
491	Parahox neighbor OS=Sparus aurata OX=8175 GN=urad PE=3 SV=1	A0A671TX04	19 kDa	100170000	90987000	65953000	74133000	67749000	52731000	104490000	73771000	76441000	66577000	39549000	82226000	176620000	104640000	136120000	120580000	125370000	89648000	79959000	54420000	88766000	110220000	92870000	77988000	94580000	127430000	90867000	82318000	87932000	56357000	133650000	26998000	86128000	32451000	27661000	84085000
492	CYTOSOL_AP domain-containing protein OS=Sparus aurata OX=8175 GN=npepl1 PE=3 SV=1	A0A671YI76	56 kDa	55051000	46832000	31896000	49156000	79005000	58780000	52825000	30605000	55077000	42308000	44160000	73534000	85445000	107910000	39373000	79631000	98087000	37855000	84669000	76590000	87527000	91313000	136210000	82604000	79787000	48878000	44080000	87338000	65662000	87449000	70814000	74143000	46184000	83477000	59058000	62271000
493	Cystathionine beta-synthase OS=Sparus aurata OX=8175 GN=LOC115576919 PE=3 SV=1	A0A671XCW5 (+1)	65 kDa	68081000	47568000	29546000	66699000	49275000	14198000	97530000	51523000	61855000	18729000	34773000	56189000	43574000	76073000	42391000	48545000	42428000	44580000	117680000	144460000	69628000	52909000	177650000	56114000	42042000	40385000	45562000	26456000	48155000	69797000	64136000	53970000	79424000	72237000	79712000	17890000
494	Proteasome subunit alpha type OS=Sparus aurata OX=8175 GN=psma1 PE=3 SV=1	A0A671YN64	30 kDa	124240000	141610000	93534000	130350000	127110000	111220000	114420000	142720000	91713000	99765000	137330000	136780000	141970000	92818000	119040000	100640000	96180000	123200000	142140000	122770000	131560000	87973000	110860000	91170000	69209000	130570000	106390000	76925000	125790000	65482000	75836000	49638000	91414000	93700000	59333000	77895000
495	Anion exchange protein OS=Sparus aurata OX=8175 GN=LOC115576321 PE=3 SV=1	A0A671YND0 (+2)	102 kDa	9197500	21387000	215120000	14967000	142620000	267030000	28062000	79563000	115920000	26371000	34897000	64786000	63268000	14622000	214120000	37439000	127720000	69405000	0	17100000	156260000	9377800	28429000	65992000	3136000	46495000	132680000	47770000	21996000	67283000	47089000	65253000	94359000	25580000	64946000	30243000
496	Uncharacterized protein OS=Sparus aurata OX=8175 GN=lmna PE=3 SV=1	A0A671W1N1 (+1)	73 kDa	44549000	45265000	18340000	25832000	19403000	10904000	35676000	40778000	35938000	14616000	67396000	30333000	65455000	53664000	47861000	33838000	32894000	48093000	37871000	34003000	68767000	59694000	59098000	53247000	40582000	29636000	26882000	48567000	29477000	39504000	36997000	24800000	39505000	36827000	26310000	34571000
497	IF rod domain-containing protein OS=Sparus aurata OX=8175 GN=LOC115584132 PE=3 SV=1	A0A671XAV3	46 kDa	167450000	117890000	116960000	87297000	419340000	91548000	93461000	57666000	249680000	93841000	68994000	111480000	218500000	176240000	13097000	142310000	81353000	128650000	168450000	144940000	116550000	95976000	187050000	114950000	100240000	122550000	154780000	120230000	91711000	90182000	111240000	100530000	215150000	122330000	230550000	132140000
498	Arginine--tRNA ligase, cytoplasmic OS=Sparus aurata OX=8175 GN=LOC115594794 PE=3 SV=1	A0A671UPK1	76 kDa	48628000	54371000	33588000	56571000	62296000	0	59915000	42128000	60101000	19713000	63529000	40117000	67468000	51801000	39248000	21143000	44132000	38576000	233580000	77179000	60150000	34236000	227890000	87810000	25433000	15394000	9243600	27806000	74683000	18605000	46043000	45841000	50265000	20316000	10924000	40467000
499	60S ribosomal protein L12 OS=Sparus aurata OX=8175 GN=rpl12 PE=3 SV=1	A0A671X112	16 kDa	240650000	255780000	198400000	151620000	210340000	162190000	228670000	233180000	223880000	201830000	302650000	262720000	388640000	149730000	351560000	181700000	224820000	169720000	507960000	470030000	348880000	235970000	1104900000	246900000	227570000	208330000	258600000	255830000	102520000	110510000	264400000	187400000	226380000	67275000	54406000	40949000
500	Annexin OS=Sparus aurata OX=8175 GN=LOC115571266 PE=3 SV=1	A0A671XDR7 (+7)	54 kDa	58329000	33172000	32839000	47791000	80861000	37411000	46614000	31688000	29900000	41568000	39778000	52302000	63253000	35785000	50544000	56418000	40792000	48134000	32604000	28541000	38298000	28732000	27693000	34405000	27361000	39759000	56147000	26582000	22187000	27092000	37853000	24991000	17534000	29249000	24897000	42893000
501	Catenin (cadherin-associated protein), delta 1 OS=Sparus aurata OX=8175 PE=3 SV=1	A0A671YXH2	101 kDa	31068000	33700000	25616000	22948000	40693000	34642000	27529000	28541000	30358000	25923000	19954000	29678000	46328000	30132000	31920000	26674000	28863000	34567000	22140000	25260000	28001000	32566000	27376000	28727000	30658000	37295000	32446000	31763000	31873000	34581000	33525000	38731000	27865000	24784000	27296000	40652000
502	Dihydrolipoyl dehydrogenase OS=Sparus aurata OX=8175 GN=dld PE=3 SV=1	A0A671UD37 (+3)	53 kDa	72400000	54706000	80121000	32863000	9948800	60270000	21731000	87359000	51730000	71383000	45249000	61390000	68965000	80114000	91411000	20908000	60948000	7494700	78798000	7568300	69425000	33270000	43749000	45908000	40141000	37702000	70085000	79872000	46489000	38667000	69863000	65210000	9199400	49094000	47290000	61587000
503	Phospholipase A2 group XIIB OS=Sparus aurata OX=8175 GN=PLA2G12B PE=4 SV=1	A0A671TP37	23 kDa	101700000	162740000	46787000	154580000	23590000	70900000	13470000	84448000	61137000	105530000	51319000	72682000	52895000	178590000	230090000	283040000	206690000	259370000	165140000	147730000	126160000	216220000	123330000	154050000	110350000	61389000	88455000	83790000	68233000	124200000	86607000	74473000	157650000	229060000	39896000	74304000
504	Uncharacterized protein OS=Sparus aurata OX=8175 GN=fubp1 PE=4 SV=1	A0A671V7K8 (+1)	72 kDa	51375000	55469000	55576000	41053000	82715000	35605000	41869000	57635000	26957000	34834000	17080000	40008000	53609000	33511000	30746000	26222000	47855000	37717000	47093000	52505000	31354000	29382000	71990000	49812000	54065000	44316000	50288000	64893000	42288000	61769000	18875000	52073000	26412000	44479000	53695000	37569000
505	Uncharacterized protein OS=Takifugu rubripes OX=31033 GN=slc25a4 PE=3 SV=2	H2V7A4	33 kDa	234170000	339820000	231430000	259420000	166990000	169520000	246320000	257800000	163500000	269390000	0	0	264320000	271910000	264990000	0	0	0	609780000	332520000	331920000	0	616290000	401050000	0	0	275770000	416710000	330540000	0	0	0	240810000	264980000	414840000	383480000
506	Tripeptidyl aminopeptidase OS=Sparus aurata OX=8175 GN=tpp1 PE=4 SV=1	A0A671XGW7 (+3)	62 kDa	39799000	103780000	63357000	35488000	121210000	55230000	85421000	64662000	58264000	66891000	64147000	74436000	80939000	122400000	72234000	58808000	66758000	34713000	95974000	59510000	113120000	116060000	127130000	105710000	25521000	26902000	29326000	30307000	52353000	75256000	22844000	66563000	38246000	14791000	45521000	46941000
507	Uncharacterized protein OS=Sparus aurata OX=8175 GN=decr2 PE=4 SV=1	A0A671WMU6	32 kDa	156050000	221400000	220760000	161040000	94662000	158060000	145760000	214300000	153430000	155850000	142580000	145960000	142830000	116450000	202290000	146610000	116180000	142160000	57699000	131980000	104400000	108850000	67961000	96628000	153080000	174600000	160680000	158590000	141560000	183010000	185270000	207190000	168960000	163330000	207600000	158130000
508	Electron transfer flavoprotein subunit beta OS=Sparus aurata OX=8175 GN=etfb PE=3 SV=1	A0A671Y1S7	27 kDa	125900000	300140000	168350000	99112000	143390000	109680000	124250000	102830000	154890000	178070000	39093000	122450000	129380000	156390000	135070000	190160000	130100000	48605000	196120000	157010000	135310000	262230000	159050000	187190000	165340000	121520000	133970000	203240000	77023000	180580000	200570000	66279000	136870000	129280000	127360000	135400000
509	OCIA domain-containing protein OS=Sparus aurata OX=8175 GN=ociad2 PE=4 SV=1	A0A671YB54	18 kDa	120890000	119940000	147800000	95280000	86398000	128540000	227490000	155490000	171870000	138370000	117700000	151390000	102680000	472850000	118400000	202050000	269000000	174140000	131870000	142850000	167210000	190440000	116950000	127640000	203790000	174460000	176480000	65364000	212320000	187070000	202400000	239570000	155410000	171070000	62580000	3821300
510	Uncharacterized protein OS=Sparus aurata OX=8175 GN=plaa PE=3 SV=1	A0A671YXC1	87 kDa	35251000	42770000	46941000	63028000	41488000	34946000	37141000	37379000	28347000	41245000	38412000	45522000	47278000	40908000	40858000	35722000	27649000	20330000	79812000	49996000	50589000	26273000	89824000	57354000	39262000	41628000	29806000	33656000	39612000	32839000	55556000	41960000	26420000	58389000	43727000	46003000
511	Uncharacterized protein OS=Sparus aurata OX=8175 GN=LOC115584107 PE=3 SV=1	A0A671VC43	99 kDa	35168000	45655000	70901000	11223000	133570000	84006000	42677000	67822000	53588000	64134000	123650000	42678000	18718000	49835000	27977000	19956000	27613000	36038000	61147000	35233000	72642000	62646000	53110000	61452000	38805000	28778000	50297000	17005000	21812000	26665000	18491000	24118000	22562000	18469000	31692000	10882000
512	40S ribosomal protein S6 OS=Sparus aurata OX=8175 GN=rps6 PE=3 SV=1	A0A671WV63 (+1)	29 kDa	221770000	200340000	135860000	175230000	117410000	135150000	245560000	157040000	196390000	142110000	182240000	200470000	296720000	237800000	283260000	183990000	237500000	244020000	458240000	341050000	316790000	269280000	459890000	297080000	161550000	166510000	148910000	217940000	198150000	227430000	205710000	180200000	198870000	134570000	134910000	226340000
513	Uncharacterized protein OS=Sparus aurata OX=8175 GN=dhrs1 PE=3 SV=1	A0A671XF69	34 kDa	199290000	179130000	276150000	146140000	10173000	243750000	130920000	224950000	289690000	138190000	133610000	164680000	111370000	79594000	93879000	261840000	113550000	237810000	105030000	86516000	50185000	82657000	68431000	68715000	177190000	112120000	129830000	138900000	141710000	154860000	148620000	122670000	227330000	182090000	158690000	158730000
514	Aldo_ket_red domain-containing protein OS=Sparus aurata OX=8175 PE=3 SV=1	A0A671V8K8	37 kDa	23992000	98412000	100540000	63302000	36684000	39750000	136170000	70514000	85190000	105060000	67291000	76035000	78899000	177290000	129890000	982270	78039000	66545000	121820000	124710000	209910000	88582000	117100000	93237000	60844000	17467000	47837000	42765000	70699000	74753000	92017000	40064000	61312000	0	24624000	22611000
515	Peptidase_M24 domain-containing protein OS=Sparus aurata OX=8175 GN=LOC115584558 PE=3 SV=1	A0A671VN43	43 kDa	147980000	138090000	109690000	120480000	136980000	103470000	117290000	122980000	129130000	114490000	111980000	116580000	143790000	113190000	126390000	128870000	121200000	120380000	129990000	57847000	112570000	114540000	109820000	64157000	124000000	125920000	156260000	132900000	139230000	134220000	132220000	137380000	140210000	118540000	49107000	121960000
516	Uncharacterized protein OS=Sparus aurata OX=8175 GN=LOC115588969 PE=3 SV=1	A0A671XUL0	24 kDa	283210000	239530000	243880000	244720000	490720000	127440000	506300000	173590000	465020000	206850000	71891000	220340000	244860000	527510000	191560000	154510000	641200000	171640000	244780000	260600000	251420000	198380000	148180000	346900000	145990000	139780000	200410000	438710000	262590000	180140000	202330000	282500000	294310000	393570000	195280000	76020000
517	Apolipoprotein B-100 OS=Larimichthys crocea OX=215358 GN=D5F01_LYC14715 PE=4 SV=1	A0A6G0I6F3	761 kDa	80596000	125960000	74368000	106700000	145980000	108460000	82932000	68034000	80633000	111120000	89563000	33146000	181640000	0	0	273120000	0	407050000	0	157180000	198340000	194710000	0	175300000	182790000	76100000	2388100000	123900000	115140000	125020000	0	50028000	0	34495000	0	51550000
518	Proteasome endopeptidase complex OS=Etheostoma spectabile OX=54343 GN=FQN60_016878 PE=3 SV=1	A0A5J5DCK0	194 kDa	56905000	89342000	79596000	70087000	55886000	67864000	101670000	83736000	66299000	58549000	70314000	64958000	50766000	73115000	51299000	19214000	76338000	58876000	48489000	63877000	64430000	43628000	52275000	40567000	71729000	57712000	78365000	55678000	62599000	58688000	59273000	82157000	61861000	70155000	37689000	63574000
519	General vesicular transport factor p115 OS=Sparus aurata OX=8175 GN=uso1 PE=3 SV=1	A0A671WMY0 (+3)	108 kDa	17644000	52134000	19795000	17031000	21050000	19503000	21398000	45524000	28811000	19343000	18603000	24565000	35320000	16068000	10558000	27467000	14745000	18491000	31336000	36259000	28779000	16272000	35123000	35271000	18249000	17410000	42205000	32594000	34040000	22339000	26512000	23087000	38080000	39469000	27854000	18611000
520	Ubiquitin-specific protease 5 OS=Lateolabrax japonicus OX=8164 GN=USP5 PE=2 SV=1	A0A6M8F747	92 kDa	45832000	30098000	43604000	30730000	53524000	30812000	47259000	38556000	34993000	44711000	44615000	47128000	8919000	22485000	34613000	36001000	35513000	17203000	45001000	26789000	40406000	35355000	42495000	23744000	32956000	40930000	40904000	33190000	39757000	22129000	46970000	33472000	9338400	29042000	30097000	20693000
521	CSD_1 domain-containing protein OS=Sparus aurata OX=8175 GN=YBX2 PE=4 SV=1	A0A671W9V7	38 kDa	88901000	63663000	58541000	42634000	33026000	49692000	71195000	81751000	63170000	59312000	64021000	78918000	61948000	57029000	74699000	60213000	51494000	62754000	0	60212000	55961000	59034000	54674000	52035000	52716000	53848000	83987000	46610000	57114000	42436000	73464000	52886000	67399000	56432000	47833000	48201000
522	Vitellogenin domain-containing protein OS=Sparus aurata OX=8175 GN=pum2 PE=4 SV=1	A0A671WBH0	364 kDa	72156000	70758000	77364000	152010000	118970000	77703000	22156000	30858000	39787000	27889000	64105000	45709000	25129000	26176000	35459000	37068000	34700000	26100000	0	29867000	27330000	26401000	2377600	23570000	55728000	33424000	27996000	18172000	14756000	74071000	27629000	23053000	31205000	43355000	82919000	18285000
523	Annexin OS=Sparus aurata OX=8175 GN=anxa1 PE=3 SV=1	A0A671W4L0 (+1)	37 kDa	45080000	42497000	100100000	32780000	349370000	40593000	39765000	45801000	60739000	30080000	33926000	45461000	170430000	531460000	113620000	122330000	55375000	140520000	876700000	55795000	101690000	584380000	82800000	122500000	56292000	48603000	40562000	39014000	52584000	49866000	30342000	43871000	37983000	33211000	156390000	61415000
524	26S proteasome non-ATPase regulatory subunit 2 OS=Sparus aurata OX=8175 GN=psmd2 PE=3 SV=1	A0A671XJV0 (+3)	101 kDa	63359000	93884000	61340000	98152000	102100000	52232000	98685000	68250000	48751000	85730000	103210000	64045000	53692000	44675000	27334000	25505000	19901000	49420000	66727000	40784000	28142000	20542000	110540000	15803000	60105000	95269000	106120000	58948000	51943000	70378000	99582000	97649000	57351000	71363000	73541000	71139000
525	40S ribosomal protein S13 OS=Labrus bergylta OX=56723 PE=3 SV=1	A0A3Q3L6U9 (+1)	17 kDa	300790000	274420000	204290000	305940000	196550000	138520000	300940000	258520000	285330000	239900000	309080000	279170000	313160000	278520000	245040000	229100000	274250000	224060000	539960000	325610000	313490000	286820000	463430000	342710000	113480000	262820000	249530000	276920000	352370000	238480000	282600000	286710000	283570000	329100000	229000000	293180000
526	Heat shock protein 4b OS=Mola mola OX=94237 PE=3 SV=1	A0A3Q3W9V8	91 kDa	19988000	26341000	21464000	20418000	31324000	13558000	29731000	12713000	34764000	14572000	12203000	11877000	19223000	21760000	31084000	25956000	26719000	20486000	40315000	24351000	39691000	25487000	41188000	42224000	17105000	15284000	9985000	16216000	20000000	23623000	15080000	17531000	21078000	27246000	18637000	34566000
527	Glyceraldehyde-3-phosphate dehydrogenase OS=Sparus aurata OX=8175 GN=LOC115567360 PE=3 SV=1	A0A671WFH9	36 kDa	566430000	299900000	306780000	28296000	432240000	252810000	267640000	323510000	399810000	267330000	396350000	386760000	347530000	328060000	350330000	343010000	307650000	314570000	120780000	117900000	55594000	113530000	403200000	300520000	410050000	294960000	439130000	428030000	119370000	241910000	372740000	239980000	74119000	234100000	378480000	265340000
528	CCT-beta OS=Sparus aurata OX=8175 GN=cct2 PE=3 SV=1	A0A671W8P1	58 kDa	25467000	26147000	24475000	5939200	111000000	39928000	19561000	38404000	32992000	28407000	14263000	46378000	20010000	39265000	17466000	38523000	15098000	19270000	52809000	21243000	83487000	19876000	38862000	77594000	32779000	32725000	25305000	30221000	56099000	60037000	48777000	24925000	52923000	23743000	49093000	49341000
529	FMN hydroxy acid dehydrogenase domain-containing protein OS=Sparus aurata OX=8175 GN=hao1 PE=3 SV=1	A0A671VAE1	41 kDa	43319000	91584000	38896000	29304000	0	43999000	52204000	81069000	50680000	42359000	49272000	24000000	57935000	72666000	65834000	50030000	77125000	50585000	41323000	35227000	62879000	60421000	53167000	47838000	40116000	55087000	61065000	35801000	56632000	30394000	63686000	76469000	56082000	78747000	62779000	72058000
530	40S ribosomal protein S19 OS=Takifugu rubripes OX=31033 PE=3 SV=2	H2TYD0	21 kDa	432890000	364730000	355560000	337100000	190930000	323820000	381010000	418890000	384730000	384280000	498860000	479620000	501840000	296680000	490930000	274250000	351110000	264750000	693630000	580040000	458310000	431440000	737360000	569230000	320700000	224120000	234400000	263140000	380790000	357610000	389730000	252400000	359630000	166460000	208140000	425940000
531	Uncharacterized protein OS=Sparus aurata OX=8175 PE=4 SV=1	A0A671USN8	65 kDa	41261000	44693000	2175000	98993000	140260000	128220000	49147000	129550000	69139000	125910000	75330000	66665000	65471000	115370000	57183000	121560000	95459000	149230000	0	14835000	17494000	22290000	4549300	16610000	84383000	73786000	53912000	15064000	29856000	134780000	92634000	226850000	45344000	20419000	156610000	62799000
532	40S ribosomal protein S15 OS=Takifugu rubripes OX=31033 GN=rps15 PE=3 SV=2	A0A3B5KJK9 (+12)	17 kDa	156500000	192910000	181420000	255010000	163800000	156080000	181920000	229630000	150400000	203720000	223930000	199810000	221800000	149550000	203280000	128110000	105630000	185140000	332130000	267700000	245370000	162000000	272910000	159000000	109550000	224330000	228930000	219160000	172540000	118480000	234460000	180760000	219730000	239050000	121510000	232460000
533	SERPIN domain-containing protein OS=Sparus aurata OX=8175 GN=LOC115569723 PE=3 SV=1	A0A671Z3L5	43 kDa	164830000	190120000	118030000	146680000	152540000	92516000	170820000	125040000	158760000	158680000	83440000	169150000	307250000	247130000	207370000	222290000	251470000	276130000	253220000	278000000	328660000	216180000	158270000	123220000	216370000	157180000	57094000	174430000	232390000	62843000	0	170050000	187600000	154370000	59395000	167520000
534	CCHC-type zinc finger, nucleic acid binding protein a OS=Sparus aurata OX=8175 PE=4 SV=1	A0A671VZK3	19 kDa	53114000	135850000	43602000	54278000	89097000	40978000	182950000	68709000	39960000	115880000	42362000	85798000	167180000	120480000	123540000	193480000	198340000	139190000	124220000	221170000	216160000	181150000	111530000	149290000	106660000	44017000	117070000	107580000	105930000	100090000	101220000	41052000	43528000	68759000	6590900	36619000
535	Coatomer subunit gamma OS=Sparus aurata OX=8175 GN=copg2 PE=3 SV=1	A0A671Z1E9	97 kDa	41634000	19995000	44053000	38362000	47854000	29958000	17209000	17941000	48704000	38326000	43999000	37383000	48450000	37473000	57136000	46454000	18422000	40233000	102180000	50813000	53217000	62950000	97293000	43611000	3385800	79205000	51890000	65263000	35141000	72982000	72684000	12593000	56316000	29804000	46632000	32613000
536	Thioredoxin-disulfide reductase OS=Sparus aurata OX=8175 PE=3 SV=1	A0A671UZF4 (+4)	65 kDa	53780000	63210000	54370000	95012000	85048000	74087000	51432000	79720000	19077000	73834000	75866000	57816000	50891000	58586000	59056000	54760000	48830000	52650000	15961000	29088000	40641000	28704000	17726000	43107000	52253000	49254000	42325000	51970000	37021000	22789000	70224000	65620000	75694000	37381000	64221000	72326000
537	Importin N-terminal domain-containing protein OS=Sparus aurata OX=8175 GN=kpnb1 PE=3 SV=1	A0A671W3J0	97 kDa	67948000	69981000	48091000	47060000	66824000	51091000	58241000	61984000	59310000	51416000	46556000	51295000	64018000	49123000	57502000	61364000	64799000	19682000	55582000	114040000	90815000	70537000	54643000	105410000	71070000	77603000	82878000	71362000	73915000	75166000	61074000	79390000	81755000	73225000	74934000	57435000
538	Peptidase S1 domain-containing protein OS=Sparus aurata OX=8175 GN=LOC115591486 PE=4 SV=1	A0A671WL09	29 kDa	199560000	79147000	291880000	424830000	681710000	234920000	302370000	59384000	599450000	97469000	289660000	202850000	357310000	312420000	183610000	228120000	294230000	515580000	116700000	358540000	80651000	309670000	188790000	428740000	366250000	295130000	90410000	515660000	178150000	379540000	612420000	379860000	528310000	229410000	289240000	259090000
539	Uncharacterized protein OS=Sparus aurata OX=8175 GN=LOC115581238 PE=4 SV=1	A0A671TP45	61 kDa	63963000	71889000	44194000	46972000	55090000	41096000	54247000	65061000	58243000	57096000	54929000	63592000	141220000	41004000	54758000	39649000	41561000	37955000	15685000	47197000	56068000	56178000	44999000	47548000	41793000	54227000	62241000	55108000	43003000	41075000	43440000	47828000	49117000	54661000	43691000	41976000
540	Adenylosuccinate lyase OS=Sparus aurata OX=8175 GN=adsl PE=3 SV=1	A0A671WIE1 (+2)	55 kDa	129860000	39731000	73814000	51984000	60812000	76756000	133360000	54999000	52525000	46427000	101590000	97577000	60275000	72548000	155300000	46585000	67118000	28932000	47768000	31660000	67046000	94999000	60242000	65744000	59065000	66262000	91326000	24049000	92675000	130300000	99303000	60331000	41008000	95898000	30015000	97926000
541	60S ribosomal protein L27a OS=Labrus bergylta OX=56723 GN=RPL27A PE=3 SV=1	A0A3Q3L4P2 (+3)	17 kDa	261420000	396050000	129250000	280330000	101050000	96129000	239250000	307630000	166550000	132930000	418540000	157760000	421870000	327440000	525760000	409330000	325120000	415350000	828730000	629180000	535210000	471720000	749880000	551220000	188960000	260020000	382360000	328530000	368800000	322210000	262840000	179380000	316620000	317650000	128890000	262690000
542	Flotillin OS=Sparus aurata OX=8175 GN=FLOT2 PE=3 SV=1	A0A671YFJ1 (+4)	48 kDa	138020000	102210000	101690000	80970000	124490000	99747000	79422000	124190000	100870000	86864000	118350000	138190000	57507000	72132000	155400000	95857000	95093000	55682000	106060000	105970000	102830000	98551000	101130000	53423000	62186000	119040000	141150000	74585000	105630000	75619000	133670000	125020000	108640000	124370000	78131000	115770000
543	40S ribosomal protein S21 OS=Sparus aurata OX=8175 GN=rps21 PE=3 SV=1	A0A671U2A1 (+1)	9 kDa	310090000	192620000	187210000	191440000	243070000	54476000	192620000	163670000	211990000	46164000	182730000	187070000	195240000	258160000	181690000	137710000	234770000	108290000	442040000	344510000	291510000	163480000	400270000	160860000	110110000	157400000	76949000	120910000	208320000	211140000	204880000	91527000	132810000	138570000	113260000	126930000
544	Protein disulfide isomerase family A, member 5 OS=Sparus aurata OX=8175 PE=4 SV=1	A0A671XF55 (+1)	60 kDa	70607000	65786000	45952000	41337000	36573000	46397000	65320000	72757000	51670000	63123000	82977000	69707000	76693000	101960000	100700000	34651000	71991000	48978000	96086000	44873000	91591000	68938000	66657000	77297000	37686000	17625000	65915000	15749000	39606000	25634000	17201000	75645000	19731000	29197000	34911000	37314000
545	Ribosomal_L18_c domain-containing protein OS=Sparus aurata OX=8175 GN=rpl5 PE=3 SV=1	A0A671V0V7 (+2)	34 kDa	279920000	241660000	204890000	243930000	263930000	193980000	224320000	267690000	221580000	155510000	226990000	216080000	255630000	169970000	250670000	221840000	204540000	200190000	497410000	354730000	313040000	254690000	488330000	305720000	208180000	265550000	230120000	239470000	287410000	214780000	209290000	205520000	246030000	266060000	254070000	250890000
546	Glutathione transferase OS=Sparus aurata OX=8175 GN=GST3 PE=2 SV=1	M9P0A9	25 kDa	866450000	500310000	587370000	525370000	260950000	468150000	632030000	686250000	637250000	560400000	308850000	564180000	363140000	492750000	369700000	0	552160000	650550000	0	0	365590000	0	164830000	0	875990000	404430000	818690000	562440000	559750000	505800000	713150000	898810000	706560000	826280000	530900000	656130000
547	26S proteasome AAA-ATPase subunit RPT1 OS=Larimichthys crocea OX=215358 GN=D5F01_LYC20585 PE=3 SV=1	A0A0F8ATZ7 (+2)	49 kDa	68673000	85585000	116440000	92276000	92915000	111740000	69324000	73444000	61605000	63060000	119010000	71489000	95990000	89079000	64366000	88561000	114240000	91186000	94963000	93392000	102860000	98921000	99413000	98189000	69474000	70523000	51648000	41071000	65588000	63266000	59449000	110530000	53174000	80963000	68220000	92042000
548	Ferritin OS=Sparus aurata OX=8175 GN=LOC115576013 PE=3 SV=1	A0A671X9N9 (+1)	21 kDa	396090000	150700000	39924000	49742000	125970000	139900000	340220000	178180000	279550000	74463000	208800000	82290000	169780000	271790000	612720000	562160000	121000000	84284000	16005000	279670000	229290000	147220000	86251000	151870000	145810000	427690000	493450000	65587000	578380000	69387000	353580000	546370000	406330000	222390000	320300000	707520000
549	Chymotrypsinogen I OS=Sparus aurata OX=8175 GN=CHTRI PE=2 SV=1	Q0GYP6	28 kDa	259790000	65413000	161780000	343300000	536510000	137140000	215380000	212190000	331330000	159970000	370580000	26266000	123730000	67346000	131480000	206730000	92062000	185080000	8763800	68605000	121670000	198360000	139290000	142320000	315850000	340630000	136420000	560600000	361140000	359600000	586220000	105800000	484030000	605250000	332870000	565700000
550	Uncharacterized protein OS=Sparus aurata OX=8175 GN=LOC115585467 PE=3 SV=1	A0A671UT85	503 kDa	5632800	8238700	2947200	4248700	7123300	5053900	11600000	2968500	11941000	15183000	2339600	6743400	28621000	16023000	24205000	17126000	17778000	17153000	44943000	42795000	41524000	23472000	68915000	22896000	15861000	6101500	7310800	12765000	10171000	10167000	7539700	7976200	12431000	14292000	2346600	14913000
551	Uncharacterized protein OS=Sparus aurata OX=8175 GN=LOC115571898 PE=3 SV=1	A0A671Y8T3	59 kDa	79479000	95765000	45347000	51686000	56489000	74709000	87636000	175830000	152800000	96921000	40031000	87563000	117490000	112340000	35807000	85474000	83189000	52077000	110940000	24095000	27179000	112280000	103600000	102080000	20848000	51058000	36946000	57555000	52179000	42683000	44036000	87690000	25648000	8424800	55349000	52813000
552	26S proteasome regulatory subunit 8 OS=Cottoperca gobio OX=56716 GN=psmc5 PE=4 SV=1	A0A6J2RN29	46 kDa	27161000	32058000	22526000	33767000	28509000	33393000	30758000	13101000	34054000	26109000	36041000	75968000	41596000	109660000	41597000	121660000	44017000	148490000	62809000	32238000	50851000	126540000	68619000	46279000	23006000	21292000	29812000	33552000	100850000	163150000	33212000	41578000	20593000	29257000	185680000	28286000
553	Eukaryotic translation initiation factor 4H OS=Sparus aurata OX=8175 GN=eif4h PE=4 SV=1	A0A671TVN6	29 kDa	141690000	170200000	80017000	121720000	163350000	107200000	157490000	185920000	133800000	120530000	157740000	156060000	115790000	85365000	82118000	70298000	79379000	90609000	111610000	92376000	110310000	104810000	109790000	63057000	76751000	51785000	78465000	68488000	84199000	89182000	116270000	105960000	86395000	98763000	55206000	74846000
554	HTH La-type RNA-binding domain-containing protein OS=Sparus aurata OX=8175 GN=LOC115597454 PE=4 SV=1	A0A671XEP1 (+1)	124 kDa	46703000	37738000	29016000	42391000	44943000	29156000	42662000	47722000	40189000	33451000	33182000	36945000	39259000	16052000	38354000	38000000	22215000	30818000	11264000	40814000	49495000	32994000	35616000	35087000	33697000	43815000	52420000	69980000	42836000	38194000	51810000	39845000	50563000	62851000	35340000	34955000
555	Arylesterase OS=Sparus aurata OX=8175 GN=LOC115567495 PE=3 SV=1	A0A671TVX3	39 kDa	44222000	82459000	56753000	53868000	38585000	48369000	56757000	66861000	34299000	12380000	54733000	22238000	67569000	49840000	25098000	34224000	10277000	33263000	35249000	28621000	14599000	26902000	32838000	25657000	18674000	32751000	26496000	10344000	7752300	17691000	15325000	21152000	35866000	38957000	12485000	30914000
556	4a-hydroxytetrahydrobiopterin dehydratase OS=Sparus aurata OX=8175 GN=LOC115596322 PE=3 SV=1	A0A671XME6 (+1)	12 kDa	135900000	168610000	387960000	237110000	361600000	667290000	245520000	198560000	471270000	105320000	350870000	140470000	157310000	329090000	204320000	202360000	182100000	256290000	147840000	85454000	111130000	130800000	76113000	148590000	178430000	997760000	348600000	99376000	213250000	284290000	1508400000	190380000	28649000	681340000	86035000	231320000
557	RNA helicase OS=Sparus aurata OX=8175 GN=LOC115587515 PE=3 SV=1	A0A671TVN7 (+1)	81 kDa	28757000	43460000	30163000	41277000	37099000	24262000	56142000	37531000	18727000	33301000	31224000	37465000	31901000	17695000	22956000	25196000	24322000	21583000	73608000	37293000	38316000	35384000	70151000	41479000	13663000	22421000	10102000	15383000	19480000	22909000	14021000	6581500	8547300	24262000	33353000	10901000
558	Uncharacterized protein OS=Sparus aurata OX=8175 GN=LOC115579851 PE=3 SV=1	A0A671UC39	86 kDa	40547000	40274000	35306000	28409000	52850000	27700000	29708000	41202000	36866000	38831000	40549000	44971000	42457000	33273000	35579000	34265000	30064000	39497000	20844000	22700000	27545000	36654000	5612200	16898000	38889000	51952000	43397000	36645000	31655000	97923000	33180000	49958000	23478000	54308000	18637000	25893000
559	Aldedh domain-containing protein OS=Sparus aurata OX=8175 PE=3 SV=1	A0A671UQF3	57 kDa	232240000	85038000	149370000	157510000	0	135890000	141460000	163180000	139840000	167040000	127070000	141730000	107500000	25382000	131980000	55919000	100950000	142000000	85338000	134950000	90068000	78734000	68101000	90887000	174780000	147510000	189130000	104330000	8804800	188520000	141710000	134770000	98733000	182420000	178460000	86395000
560	Peptidase S1 domain-containing protein OS=Sparus aurata OX=8175 GN=LOC115566650 PE=4 SV=1	A0A671WIX1	27 kDa	193010000	0	28831000	75008000	425850000	94328000	95664000	0	270560000	16658000	46045000	39810000	298780000	252880000	172890000	349870000	216020000	140650000	25632000	265390000	141720000	195700000	67199000	143820000	228780000	191290000	67931000	223270000	123100000	153470000	341510000	85544000	185240000	171290000	29455000	149320000
561	Ribosomal protein L23a OS=Takifugu rubripes OX=31033 PE=3 SV=2	A0A3B5JY71 (+17)	18 kDa	676460000	603190000	502430000	565340000	595730000	207770000	625240000	429000000	627550000	553220000	451030000	498410000	732690000	580100000	451140000	553130000	542460000	395940000	975190000	883890000	754250000	538480000	877540000	846010000	593690000	677810000	613110000	540760000	732710000	697860000	688750000	672540000	630220000	421160000	443020000	649500000
562	Amine oxidase OS=Sparus aurata OX=8175 PE=3 SV=1	A0A671TPY8 (+7)	64 kDa	120240000	56717000	85740000	34384000	14940000	52871000	27136000	11439000	57600000	127640000	61962000	44507000	90878000	62062000	41618000	61427000	36530000	37741000	13761000	27758000	20977000	35821000	19518000	36294000	42412000	31053000	53225000	79702000	44550000	58287000	64080000	31376000	93589000	60126000	125850000	83556000
563	AFP-like domain-containing protein OS=Sparus aurata OX=8175 GN=LOC115591763 PE=3 SV=1	A0A671UX62	40 kDa	60819000	84368000	29995000	56748000	54649000	49866000	67925000	83065000	64267000	62976000	62842000	70447000	93079000	70986000	71590000	55463000	32039000	4466300	75985000	78363000	37624000	82917000	87518000	83802000	71332000	77999000	78719000	73420000	84712000	35241000	79473000	65404000	72895000	48789000	63993000	68681000
564	TCTP domain-containing protein OS=Sparus aurata OX=8175 GN=tpt1 PE=3 SV=1	A0A671WRH3	19 kDa	291320000	207640000	168020000	115870000	260070000	148990000	285080000	197670000	227000000	200980000	168830000	126680000	158840000	241610000	77237000	77075000	94957000	114430000	314500000	282600000	407520000	275290000	254110000	421190000	92253000	159090000	142760000	147730000	131210000	226840000	77665000	223390000	190820000	128050000	133750000	200200000
565	Cullin-associated and neddylation-dissociated 1 OS=Sparus aurata OX=8175 PE=3 SV=1	A0A671W972	138 kDa	22065000	34275000	16308000	19854000	18704000	16313000	16845000	16105000	24263000	13210000	13424000	16931000	12941000	23169000	7788300	6183900	24019000	13461000	19169000	17559000	20175000	15022000	24640000	18949000	16046000	12382000	14817000	16399000	28209000	19818000	14873000	17178000	14662000	11886000	18686000	26099000
566	Testin OS=Sparus aurata OX=8175 GN=tes PE=3 SV=1	A0A671V1X9	69 kDa	44225000	49773000	20527000	34965000	80732000	36292000	40634000	26846000	38647000	17962000	31946000	29346000	39537000	17582000	32263000	23506000	29181000	34545000	104550000	24615000	45641000	45027000	48980000	72329000	20033000	19291000	16175000	21012000	22582000	23799000	14659000	28294000	18648000	52750000	13984000	19186000
567	Uncharacterized protein OS=Sparus aurata OX=8175 GN=LOC115585922 PE=3 SV=1	A0A671Y4L5	28 kDa	35061000	60731000	46286000	10350000	44888000	46528000	111350000	55149000	201970000	25509000	38545000	35166000	36277000	39750000	88713000	48210000	44449000	43396000	29624000	43477000	25621000	71370000	28518000	49748000	35668000	32255000	25095000	9733900	14757000	41327000	27642000	45428000	22621000	130530000	10357000	30749000
568	F-actin-capping protein subunit beta OS=Sparus aurata OX=8175 GN=capzb PE=3 SV=1	A0A671TJF9 (+2)	31 kDa	71266000	56164000	61869000	23229000	89703000	60927000	60289000	76287000	68636000	38215000	64088000	80481000	54460000	82504000	66736000	54790000	59084000	72775000	82635000	58767000	80757000	71991000	87597000	79597000	62274000	23614000	71160000	71258000	76419000	67667000	88288000	71814000	55840000	47522000	81559000	79174000
569	Actin-related protein 3 OS=Collichthys lucidus OX=240159 GN=D9C73_000703 PE=3 SV=1	A0A4U5TY67 (+1)	51 kDa	23480000	35851000	9321300	19226000	46952000	31959000	38251000	21087000	39661000	24743000	23243000	25812000	81398000	70939000	57152000	60965000	68649000	66121000	48251000	72725000	76227000	66188000	83062000	77852000	27925000	19380000	19996000	37725000	31391000	36115000	17930000	31254000	22676000	33293000	28100000	9951000
570	Choline dehydrogenase OS=Sparus aurata OX=8175 GN=chdh PE=3 SV=1	A0A671YNX8 (+3)	76 kDa	59097000	66258000	63344000	51804000	30770000	22960000	15953000	29277000	74151000	59169000	63156000	75428000	52482000	62321000	55138000	25302000	44165000	56765000	52295000	17947000	45403000	51479000	40236000	43403000	14183000	39751000	57075000	33125000	51424000	47277000	50250000	47335000	41876000	19516000	15721000	30768000
571	ATP-dependent dihydroxyacetone kinase OS=Sparus aurata OX=8175 PE=4 SV=1	A0A671VJH6	61 kDa	51127000	53423000	46728000	68684000	29267000	45627000	72057000	48466000	63263000	20671000	14054000	40514000	72042000	70849000	40985000	72739000	59833000	52990000	37251000	61535000	35578000	23232000	33723000	37347000	10851000	84897000	69543000	31424000	86541000	39308000	71709000	107200000	40992000	32952000	61637000	128450000
572	Cathepsin X OS=Sparus aurata OX=8175 GN=ctsz PE=3 SV=1	A0A671YLM6	32 kDa	168360000	182600000	85745000	140630000	168550000	69453000	181800000	212340000	89421000	161330000	155200000	177590000	192680000	203180000	196100000	115030000	89065000	82840000	370830000	208350000	321660000	215400000	257980000	157350000	76179000	106050000	91352000	143890000	115780000	34076000	106330000	68358000	87615000	55151000	80085000	54047000
573	Uncharacterized protein OS=Sparus aurata OX=8175 GN=LOC115567532 PE=4 SV=1	A0A671Y314	22 kDa	42118000	577930000	612840000	7273400	313920000	371610000	25048000	712260000	22340000	617470000	1045100	359300000	23359000	45742000	91255000	28178000	142700000	26890000	19188000	37180000	116030000	58830000	42105000	77472000	32212000	35941000	42949000	16678000	105980000	99835000	38402000	31621000	30365000	31507000	13168000	67084000
574	Vitellogenin domain-containing protein OS=Perca flavescens OX=8167 GN=EPR50_G00189240 PE=4 SV=1	A0A484CEV6	421 kDa	80596000	121860000	74368000	0	145980000	115300000	81284000	0	80633000	98897000	100300000	0	265160000	104720000	0	273120000	0	0	153500000	0	261350000	0	0	0	179580000	0	0	0	0	125020000	13455000	0	0	21908000	0	0
575	Proteasome subunit alpha type OS=Sparus aurata OX=8175 GN=PSMA5 PE=2 SV=1	A0A2R2YUM3	26 kDa	155280000	189040000	156110000	172060000	201630000	160420000	180370000	160890000	142020000	129810000	138930000	139240000	164220000	103540000	134820000	108250000	115790000	135200000	147410000	115180000	149130000	99825000	145200000	112650000	128370000	132540000	128080000	103440000	142180000	142080000	145200000	139570000	136640000	170030000	104900000	127260000
576	Superoxide dismutase OS=Sparus aurata OX=8175 PE=3 SV=1	A0A671V2J3 (+2)	25 kDa	94772000	226930000	254020000	192970000	116320000	147420000	191610000	177010000	223290000	168230000	245290000	173860000	161660000	199540000	153510000	72669000	80674000	74877000	151690000	108260000	131170000	126410000	159340000	104470000	169740000	169180000	198010000	155330000	161760000	149310000	159480000	88539000	161190000	149730000	151640000	112200000
577	Citrate synthase OS=Sparus aurata OX=8175 GN=CS PE=2 SV=1	A0A0B4KJH3 (+1)	52 kDa	77753000	81863000	77524000	143300000	113740000	124300000	55455000	100110000	67935000	88550000	68832000	149830000	65665000	77982000	43115000	88238000	32332000	18645000	59562000	68509000	56153000	79166000	80160000	76179000	47862000	53032000	47501000	102730000	108430000	74785000	75132000	21825000	54492000	15138000	85482000	56004000
578	ENTH domain-containing protein OS=Sparus aurata OX=8175 GN=LOC115589916 PE=3 SV=1	A0A671W062	69 kDa	26020000	15825000	14280000	18097000	11602000	22658000	28637000	14112000	29354000	24577000	12504000	33979000	35721000	28568000	21382000	51869000	24091000	20632000	65012000	27790000	42100000	30938000	59617000	32624000	27757000	19934000	19848000	31757000	23117000	29194000	30601000	23719000	22900000	29390000	19934000	18034000
579	LIM and SH3 domain protein 1 OS=Sparus aurata OX=8175 GN=lasp1 PE=4 SV=1	A0A671W8L0	27 kDa	88194000	87484000	64161000	76155000	150560000	142820000	84246000	118630000	109990000	74066000	103420000	105200000	108430000	77285000	91676000	197400000	90320000	214210000	50493000	176560000	77195000	89861000	65464000	81738000	98429000	225810000	124250000	96472000	207770000	190420000	108750000	277290000	99661000	136120000	88893000	240750000
580	Galactocerebrosidase OS=Sparus aurata OX=8175 GN=galc PE=3 SV=1	A0A671XEL4 (+1)	76 kDa	54877000	56939000	37834000	50152000	74363000	29638000	73676000	42373000	50992000	60715000	48286000	74639000	61409000	98900000	48379000	69265000	62408000	58303000	96623000	46589000	78213000	88498000	82236000	84584000	34481000	73855000	56934000	82978000	59567000	47130000	104000000	70149000	73110000	80557000	94086000	72967000
581	Formylglycinamide ribonucleotide amidotransferase OS=Sparus aurata OX=8175 GN=pfas PE=3 SV=1	A0A671VX58 (+1)	150 kDa	14059000	19915000	10687000	20966000	15935000	16153000	11187000	24338000	9552600	3327900	24256000	23190000	27717000	27926000	24355000	12593000	20067000	25471000	24875000	14297000	24354000	15514000	13316000	21713000	14306000	17326000	9686600	14507000	23095000	17247000	15764000	17046000	18339000	18626000	7711500	17687000
582	UDP-glucuronosyltransferase OS=Sparus aurata OX=8175 GN=LOC115582280 PE=3 SV=1	A0A671U416	61 kDa	148760000	91772000	252790000	196850000	21103000	112350000	170080000	320180000	52956000	172380000	304030000	167240000	201990000	295530000	355330000	163800000	178970000	221370000	176150000	212590000	243040000	135430000	152740000	149120000	153960000	188010000	246370000	140260000	127860000	137220000	199020000	217330000	200840000	181140000	150380000	124920000
583	Proteasome subunit alpha type OS=Sparus aurata OX=8175 GN=psma8 PE=3 SV=1	A0A671YLA8	28 kDa	141170000	173680000	139730000	155700000	144380000	126390000	156580000	185730000	126470000	124650000	203450000	136500000	123600000	91038000	137950000	111570000	111280000	142400000	128510000	139230000	134910000	87661000	155220000	124290000	101990000	139230000	180270000	108080000	112370000	102850000	147770000	114980000	123300000	119070000	83932000	99882000
584	Uncharacterized protein OS=Sparus aurata OX=8175 GN=dcxr PE=4 SV=1	A0A671V4N3	26 kDa	109040000	98254000	99353000	68697000	75391000	64652000	101090000	152140000	75300000	124770000	118110000	72919000	164190000	122650000	102520000	84808000	133170000	128200000	39738000	51045000	122040000	76490000	40246000	80426000	163390000	107560000	72401000	67621000	129960000	81620000	86299000	100410000	52727000	49238000	27332000	111170000
585	Thioredoxin-like 1 OS=Sparus aurata OX=8175 PE=4 SV=1	A0A671V7N9	37 kDa	46370000	78973000	40262000	38386000	41537000	45085000	57241000	83605000	26807000	33929000	55979000	52259000	53423000	43316000	14204000	12983000	19411000	37801000	77986000	64341000	31844000	40102000	75478000	25987000	18431000	41375000	39919000	17880000	16462000	16351000	5668000	22600000	19781000	16433000	12804000	32573000
586	6-pyruvoyl tetrahydrobiopterin synthase OS=Sparus aurata OX=8175 GN=pts PE=3 SV=1	A0A671V752 (+1)	17 kDa	113920000	277650000	53054000	70313000	118970000	130650000	121840000	141020000	124620000	137700000	112610000	103150000	117970000	53979000	17133000	28530000	9909400	79368000	148260000	74453000	42989000	74317000	149550000	135920000	150540000	27851000	64403000	52391000	25749000	110140000	42830000	69303000	33664000	80789000	11409000	61758000
587	CCT-theta OS=Sparus aurata OX=8175 GN=cct8 PE=3 SV=1	A0A671WRK3 (+1)	59 kDa	42726000	18305000	49068000	17475000	40131000	14489000	52415000	18013000	26869000	22060000	42050000	16500000	40378000	34204000	20104000	20017000	26348000	32614000	54905000	41665000	51747000	35480000	37090000	46128000	22129000	34220000	18378000	30326000	23283000	20037000	15352000	33585000	13709000	14879000	18890000	32711000
588	PUA domain-containing protein OS=Sparus aurata OX=8175 PE=3 SV=1	A0A671YGE6	61 kDa	42507000	57804000	23910000	32114000	25329000	25871000	39304000	61960000	30781000	25685000	34437000	25448000	54221000	20670000	33819000	18057000	14821000	14741000	37113000	17181000	34466000	26690000	47923000	33899000	43303000	13241000	35160000	13442000	12754000	33950000	27509000	5246700	12879000	17988000	8370000	27020000
589	Uncharacterized protein OS=Sparus aurata OX=8175 GN=LOC115568943 PE=4 SV=1	A0A671WGY5	60 kDa	19855000	38285000	30128000	29801000	25143000	33700000	32398000	42909000	40367000	32443000	36413000	60404000	18457000	42616000	47553000	39035000	40393000	36845000	42230000	57384000	51134000	43231000	57778000	51324000	16274000	37381000	46130000	56725000	50378000	19743000	45269000	30598000	33525000	27126000	50838000	39501000
590	Ribosomal protein L19 OS=Mola mola OX=94237 PE=3 SV=1	A0A3Q3X8V4 (+4)	23 kDa	425680000	402980000	310190000	465870000	135040000	289440000	356310000	479850000	334790000	388620000	498120000	407220000	338570000	387240000	482320000	356890000	434020000	154470000	835620000	467000000	537200000	477160000	833780000	605870000	233480000	482810000	429460000	445330000	459120000	445290000	460150000	482050000	416940000	273290000	306500000	500030000
591	Metalloendopeptidase OS=Sparus aurata OX=8175 GN=LOC115586107 PE=4 SV=1	A0A671XG91	35 kDa	65978000	15680000	26393000	38496000	160650000	67246000	51050000	27263000	56325000	32289000	68263000	20743000	35928000	15869000	8438300	57493000	36496000	100160000	2405200	36474000	21207000	28244000	20802000	45086000	43225000	66551000	58813000	93295000	87286000	74915000	55022000	28935000	82587000	55366000	88361000	144690000
592	Uncharacterized protein OS=Sparus aurata OX=8175 GN=LOC115583411 PE=4 SV=1	A0A671U413	36 kDa	73625000	84039000	94906000	81793000	43757000	66929000	67548000	66392000	96291000	95292000	79699000	101260000	73568000	46257000	47724000	89158000	55372000	54605000	49617000	47535000	37595000	66147000	31519000	56549000	71952000	82882000	74714000	111430000	62467000	62642000	77918000	123450000	87595000	144650000	99173000	85579000
593	Glucose-6-phosphate 1-dehydrogenase OS=Sparus aurata OX=8175 PE=3 SV=1	A0A671W0X6	56 kDa	113840000	32082000	62991000	96229000	47843000	126410000	90748000	18321000	83953000	96100000	70393000	80112000	51190000	46978000	47988000	74296000	27425000	23973000	15731000	16968000	7394200	5895200	16481000	48721000	53923000	89836000	82182000	25731000	77335000	44496000	113540000	83924000	93508000	95726000	69157000	138420000
594	Uncharacterized protein OS=Sparus aurata OX=8175 GN=ACOT11 PE=4 SV=1	A0A671XTR2	70 kDa	76858000	60730000	74488000	45471000	40465000	54048000	63133000	80066000	56194000	78870000	89288000	60613000	81148000	65364000	59342000	45992000	91138000	58789000	74001000	66938000	78086000	35414000	48055000	66117000	79713000	89114000	126100000	60109000	59729000	64993000	92239000	54679000	33770000	93698000	47690000	90159000
595	KOW domain-containing protein OS=Perca flavescens OX=8167 GN=EPR50_G00110060 PE=3 SV=1	A0A484CXZ8	23 kDa	403690000	465670000	528270000	412780000	247220000	241580000	384120000	473980000	377970000	275070000	537210000	268230000	530000000	369280000	425860000	459280000	373820000	232420000	693850000	599100000	423790000	359100000	716360000	503680000	307820000	479800000	420730000	430630000	507440000	498380000	504090000	467790000	435350000	334740000	383260000	427240000
596	Lactamase_B domain-containing protein OS=Sparus aurata OX=8175 GN=ethe1 PE=4 SV=1	A0A671Y3J4	32 kDa	32069000	29022000	43807000	33110000	874360	19396000	40097000	41951000	30333000	35961000	21520000	47209000	133150000	60509000	90008000	39473000	58306000	17319000	77657000	48155000	60999000	60770000	45652000	61014000	45865000	23843000	15007000	65240000	11088000	33566000	14537000	8074400	45050000	8962300	37937000	36290000
597	Hemopexin OS=Sparus aurata OX=8175 GN=LOC115587478 PE=3 SV=1	A0A671W147	49 kDa	23301000	13266000	82973000	18895000	41967000	36680000	37252000	26585000	25991000	30748000	79853000	53172000	21360000	12569000	9280600	53249000	40942000	67287000	0	1250900	3560900	10734000	0	3860200	71688000	26163000	56757000	32241000	4138900	54831000	30011000	67088000	44235000	47777000	98127000	51239000
598	40S ribosomal protein S28-like OS=Cottoperca gobio OX=56716 GN=LOC115022740 PE=4 SV=1	A0A6J2RHH1	8 kDa	251500000	133180000	152830000	237050000	229150000	161170000	234700000	144610000	237810000	205730000	131990000	201670000	187340000	448430000	140970000	194220000	171970000	141350000	378030000	187420000	252470000	170260000	281430000	227250000	180520000	168540000	163150000	220170000	222320000	208250000	194810000	200060000	223060000	140060000	160940000	165230000
599	Annexin OS=Sparus aurata OX=8175 GN=anxa6 PE=3 SV=1	A0A671U302	74 kDa	77383000	21732000	68533000	23611000	26056000	27507000	71193000	20789000	46191000	55668000	58477000	43572000	3583700	60263000	17185000	36366000	71948000	52938000	26635000	28208000	33340000	11031000	12963000	53969000	60362000	45412000	20510000	13327000	41265000	9524400	43252000	4446500	15427000	21502000	31850000	42480000
600	Transmembrane p24 trafficking protein 10 OS=Mola mola OX=94237 PE=3 SV=1	A0A3Q3XDK0 (+2)	23 kDa	132720000	120640000	70228000	132520000	113930000	75626000	118000000	118070000	109020000	85282000	119110000	131020000	44974000	53570000	141160000	98238000	116280000	105440000	207690000	124100000	127710000	121620000	158460000	135520000	36934000	121070000	107350000	115300000	91134000	122950000	143300000	139570000	110330000	46646000	102000000	134020000
601	Poly(U)-specific endoribonuclease OS=Sparus aurata OX=8175 PE=3 SV=1	A0A671TIF3	44 kDa	44584000	20879000	51264000	120110000	93205000	74388000	70218000	15387000	101410000	57552000	65078000	36571000	32930000	6040800	8103400	57533000	21552000	14909000	0	33325000	9040200	21111000	12682000	57859000	51749000	57454000	46851000	88815000	55643000	45445000	67543000	50889000	87729000	69095000	87943000	76785000
602	Cytochrome P450 1A1 OS=Sparus aurata OX=8175 GN=cyp1a1 PE=2 SV=1	O42457	59 kDa	21111000	73693000	60820000	49316000	0	34375000	59991000	4724800	38158000	98987000	5462300	68928000	34984000	155600000	26367000	42359000	47483000	19258000	0	28162000	5544700	16432000	0	2308200	10641000	40723000	15981000	30280000	6118600	15982000	52751000	101520000	21805000	15875000	11353000	18043000
603	C-type lectin domain family 10 member A OS=Sparus aurata OX=8175 GN=CLEC10A PE=2 SV=1	A0A0E3EKP6 (+1)	34 kDa	247380000	416730000	232670000	181880000	172960000	240970000	333090000	412080000	232350000	276620000	348570000	248040000	359470000	461330000	303850000	287310000	362840000	255750000	418290000	321620000	513570000	476410000	510920000	334140000	287550000	329660000	365510000	212030000	358980000	340340000	162980000	313000000	291170000	117260000	233420000	226800000
604	2-iminobutanoate/2-iminopropanoate deaminase OS=Sparus aurata OX=8175 GN=RIDA PE=3 SV=1	A0A671U0Y2	14 kDa	148590000	116830000	136430000	200810000	91356000	115270000	133950000	169360000	127210000	168140000	254600000	173390000	115860000	59710000	114490000	95273000	148920000	88864000	49890000	86153000	111110000	99744000	45209000	86774000	146710000	163840000	231290000	117370000	201730000	155140000	136450000	155580000	212570000	78224000	128140000	127930000
605	60S ribosomal protein L14 OS=Sparus aurata OX=8175 GN=rpl14 PE=3 SV=1	A0A671UJY1	16 kDa	275260000	252820000	150210000	194360000	91337000	107130000	239150000	219470000	211310000	152850000	122500000	186490000	378320000	239070000	290000000	262540000	327290000	285050000	678760000	477940000	300980000	345510000	362060000	280090000	196360000	82025000	192310000	249980000	258970000	249850000	246780000	185430000	243660000	248020000	122600000	133220000
606	NAD(P)-bd_dom domain-containing protein OS=Sparus aurata OX=8175 GN=blvrb PE=4 SV=1	A0A671VDX8	23 kDa	74846000	66440000	116890000	33331000	192510000	254260000	96926000	88736000	105300000	79281000	7615400	77253000	72822000	30208000	87459000	52625000	133420000	52396000	18800000	21606000	145210000	33550000	42514000	49054000	41112000	45635000	97143000	33213000	70987000	67148000	42314000	40671000	68327000	54565000	91655000	72383000
607	Ketimine reductase mu-crystallin OS=Sparus aurata OX=8175 GN=crym PE=4 SV=1	A0A671WTW6	34 kDa	106410000	109140000	56087000	77984000	26519000	33035000	89828000	102210000	97413000	97203000	31271000	43485000	117560000	37998000	83207000	84641000	86736000	39430000	37330000	10577000	76936000	30649000	17681000	58588000	104400000	45166000	34274000	120930000	73662000	123840000	51912000	90711000	49509000	132590000	75818000	71224000
608	Aspartyl aminopeptidase OS=Sparus aurata OX=8175 GN=dnpep PE=3 SV=1	A0A671YVA6 (+1)	52 kDa	32406000	39447000	34052000	20875000	27489000	15237000	40293000	40922000	29641000	53697000	35036000	41977000	49562000	32283000	38684000	42140000	40726000	38229000	28544000	37363000	38382000	34480000	38850000	31418000	37625000	23176000	35144000	25291000	36292000	40028000	28867000	48793000	27190000	39842000	19299000	33509000
609	Acetyltransferase component of pyruvate dehydrogenase complex OS=Sparus aurata OX=8175 GN=dlat PE=3 SV=1	A0A671VAA6	67 kDa	39565000	40708000	28975000	35872000	28123000	51414000	21932000	45318000	38978000	45533000	10807000	38451000	27695000	24482000	16533000	30631000	15191000	13371000	24417000	21277000	24717000	19135000	24958000	28513000	30523000	33202000	27318000	41556000	37199000	53497000	22073000	28536000	38168000	16612000	58885000	47081000
610	Uncharacterized protein OS=Sparus aurata OX=8175 GN=LOC115592393 PE=3 SV=1	A0A671TSL2 (+3)	34 kDa	195830000	78970000	199050000	251100000	2970900	213420000	183230000	84604000	282720000	61438000	186620000	96068000	80507000	222740000	91466000	115170000	49108000	66146000	362530000	202910000	285130000	155970000	223310000	147170000	79741000	288320000	231030000	142800000	149360000	169550000	21692000	96206000	8909200	112840000	150120000	175820000
611	Asparagine synthetase [glutamine-hydrolyzing] OS=Sparus aurata OX=8175 GN=asns PE=4 SV=1	A0A671WEI7	65 kDa	2270900	59301000	30448000	27761000	22510000	13035000	23705000	2800100	16184000	11355000	17154000	7068300	22421000	57830000	12854000	0	11882000	3041600	201510000	54076000	60665000	22743000	122140000	70613000	27162000	18358000	0	43085000	36853000	37956000	38231000	12118000	14800000	6448900	0	18436000
612	Ribosomal protein S16 OS=Mola mola OX=94237 PE=3 SV=1	A0A3Q3W438 (+1)	16 kDa	288870000	248550000	137660000	173620000	188330000	149300000	273340000	233260000	275910000	194570000	263890000	212500000	215840000	198720000	129250000	170610000	184270000	150580000	364610000	243430000	228440000	198850000	333250000	222680000	176730000	211340000	246870000	222370000	236340000	235050000	236430000	41096000	243650000	213620000	162920000	223330000
613	Imidazolonepropionate hydrolase OS=Perca flavescens OX=8167 GN=EPR50_G00040130 PE=3 SV=1	A0A484DG71	75 kDa	242100000	181590000	166820000	129570000	66909000	161750000	165980000	93134000	137370000	184400000	172210000	193520000	204050000	211090000	144870000	116100000	208740000	65767000	155340000	155420000	175650000	112740000	75239000	67398000	315070000	252290000	264770000	172470000	198310000	185130000	255920000	220920000	225680000	198450000	100240000	258730000
614	Coatomer subunit beta OS=Sparus aurata OX=8175 GN=copb1 PE=4 SV=1	A0A671UWT9	107 kDa	52640000	68043000	32088000	49274000	61386000	40944000	53805000	64284000	59897000	47992000	58642000	53936000	37795000	33343000	36866000	26403000	28361000	29535000	68965000	60546000	54978000	44758000	57891000	49096000	33452000	45978000	49763000	49956000	39287000	37385000	46433000	41833000	45684000	57638000	34362000	33398000
615	Methyltransf_11 domain-containing protein OS=Sparus aurata OX=8175 GN=METTL7A PE=4 SV=1	A0A671XVH7	28 kDa	542670000	532150000	509130000	369110000	402670000	430220000	362480000	265460000	748580000	265840000	30873000	204810000	443850000	307150000	405550000	617710000	299210000	599950000	469280000	199590000	290300000	186360000	375300000	334330000	292040000	0	0	198170000	0	121650000	143480000	128980000	193910000	0	0	0
616	2-oxoisovalerate dehydrogenase subunit alpha OS=Sparus aurata OX=8175 GN=bckdha PE=3 SV=1	A0A671XLX9	51 kDa	45622000	27622000	30780000	24724000	18229000	35259000	33192000	25203000	36499000	21445000	19500000	28696000	41342000	31102000	15896000	20584000	38979000	18662000	21348000	20865000	10921000	18409000	16440000	17460000	27242000	28771000	22825000	39278000	31819000	30656000	15446000	20511000	25240000	24004000	30256000	24254000
617	RBD domain-containing protein OS=Sparus aurata OX=8175 GN=COBLL1 PE=4 SV=1	A0A671XJD6	112 kDa	90397000	87535000	61644000	16440000	31009000	23242000	73714000	38766000	79800000	60814000	73864000	84944000	56038000	68847000	26364000	83225000	46960000	93750000	14255000	13981000	62788000	83367000	36719000	72360000	31803000	73245000	92945000	64245000	56785000	69521000	55542000	68939000	83490000	78968000	57620000	86316000
618	Flotillin OS=Sparus aurata OX=8175 GN=LOC115567612 PE=3 SV=1	A0A671YMW0	48 kDa	79327000	76124000	48552000	22566000	41157000	71363000	37782000	57174000	49955000	36074000	57812000	68142000	20938000	29618000	24515000	12338000	19206000	5654600	43616000	41531000	33274000	56096000	42807000	39869000	13084000	23510000	25777000	20818000	31766000	54311000	28721000	30693000	41393000	62872000	29156000	22364000
619	Peptidase S1 domain-containing protein OS=Sparus aurata OX=8175 GN=LOC115581101 PE=4 SV=1	A0A671XWU4	29 kDa	88820000	52475000	61562000	93815000	84006000	51960000	77360000	61640000	116960000	53451000	9710900	16748000	43011000	58209000	40481000	91635000	75744000	68274000	6181200	58466000	64522000	49924000	46859000	74317000	78979000	52579000	62169000	97302000	45124000	69386000	125300000	40438000	46074000	68682000	91774000	112740000
620	Proteasome activator subunit 2 OS=Sparus aurata OX=8175 PE=3 SV=1	A0A671YB45 (+2)	21 kDa	554560000	374080000	373170000	370460000	751340000	69534000	572200000	211290000	346480000	629760000	757390000	577470000	424680000	305120000	23215000	296880000	315220000	345930000	40272000	433020000	75188000	299040000	56448000	397400000	338790000	336060000	716580000	334160000	384150000	315330000	652500000	342080000	330000000	272910000	328890000	75861000
621	Aldolase_II domain-containing protein OS=Sparus aurata OX=8175 GN=LOC115582588 PE=3 SV=1	A0A671W637	77 kDa	25683000	27252000	18171000	14893000	14430000	15724000	22008000	28762000	25314000	21330000	21328000	17330000	30634000	12166000	21713000	22007000	20684000	29948000	7698600	23989000	23966000	28037000	19079000	24116000	22339000	31847000	26582000	20327000	27300000	21543000	23971000	28888000	22054000	26118000	18063000	31471000
622	Proteasome subunit beta OS=Sparus aurata OX=8175 GN=psmb1 PE=3 SV=1	A0A671U3W2 (+4)	26 kDa	73946000	60926000	66853000	44614000	65130000	76775000	93994000	77374000	88102000	64073000	76460000	67803000	85775000	84842000	80544000	58499000	81924000	73093000	79814000	81142000	81164000	59831000	68918000	41739000	82641000	77623000	47314000	65224000	94030000	100730000	75997000	79172000	34646000	76651000	58749000	72822000
623	Uncharacterized protein OS=Sparus aurata OX=8175 GN=LOC115591995 PE=3 SV=1	A0A671W4Q3	58 kDa	160880000	117500000	120220000	151620000	86788000	140940000	179420000	177780000	163200000	108890000	127740000	110320000	139090000	180420000	84914000	122040000	157060000	85449000	110720000	86773000	128590000	98077000	87598000	58156000	139850000	98019000	124510000	65117000	140040000	111600000	143230000	193350000	116010000	93901000	78565000	84800000
624	Activation peptide fragment 1 OS=Sparus aurata OX=8175 GN=f2 PE=4 SV=1	A0A671UFW5 (+1)	71 kDa	63795000	40953000	73523000	22151000	48287000	59747000	49434000	59059000	37702000	51807000	68830000	52740000	74558000	72496000	64873000	62665000	92899000	101540000	68543000	60349000	61686000	47794000	75124000	60173000	35926000	52416000	44602000	29549000	35651000	52262000	32945000	61631000	36381000	30287000	119110000	51832000
625	Malic enzyme OS=Sparus aurata OX=8175 GN=me1 PE=3 SV=1	A0A671WCF2 (+2)	64 kDa	30488000	14713000	26325000	51219000	15262000	76089000	19846000	12229000	19101000	16741000	13090000	35835000	12704000	8402000	22680000	32177000	15930000	40655000	6488200	43137000	17895000	16616000	14783000	32161000	56317000	19290000	40107000	43732000	37203000	71697000	37320000	47699000	35719000	34289000	87855000	107850000
626	Uncharacterized protein OS=Sparus aurata OX=8175 GN=kng1 PE=4 SV=1	A0A671TP38	41 kDa	61438000	91869000	49472000	53160000	85645000	79554000	97024000	87589000	51117000	71256000	105530000	71735000	26916000	74569000	52001000	80804000	74337000	32375000	93282000	19029000	97631000	33176000	69102000	30008000	22749000	6193900	8947800	24134000	38602000	40972000	10171000	15162000	33926000	32183000	56944000	10905000
627	Mitochondrial brown fat uncoupling protein 1 OS=Sparus aurata OX=8175 GN=LOC115579854 PE=3 SV=1	A0A671VW90 (+1)	34 kDa	98420000	93386000	49487000	4084900	2167800	73142000	94002000	47846000	89503000	52030000	61769000	32006000	85312000	169090000	113360000	74508000	97926000	63843000	93518000	89661000	42028000	57099000	71460000	98225000	30331000	143500000	127750000	99145000	44941000	116990000	87574000	92749000	113220000	134890000	106480000	53764000
628	C1q domain-containing protein OS=Sparus aurata OX=8175 PE=4 SV=1	A0A671X089	44 kDa	81188000	86444000	42654000	41291000	78334000	97254000	53131000	23372000	83184000	34166000	68760000	46055000	45240000	21568000	23280000	40760000	34182000	36861000	0	24381000	22953000	23623000	16676000	18290000	6230200	20576000	31992000	50003000	44074000	41743000	77523000	68269000	41859000	52320000	75155000	59154000
629	Fibrillin 1 OS=Sparus aurata OX=8175 GN=FBN1 PE=3 SV=1	A0A671W6E2	297 kDa	10103000	4023500	4658800	4608900	43591000	0	7190700	0	0	2812600	0	13285000	41582000	16543000	709890000	53611000	58459000	40286000	23345000	37697000	36532000	46871000	46509000	41076000	5765000	0	0	35829000	26486000	22692000	10904000	0	4306200	29183000	0	1934800
630	Ribosomal protein L15 OS=Sparus aurata OX=8175 GN=rpl15 PE=3 SV=1	A0A671W7R3	24 kDa	307130000	170800000	233190000	295470000	60829000	151170000	280290000	261990000	227690000	239650000	368130000	258730000	191140000	124750000	326160000	144770000	205160000	213460000	431010000	217230000	189260000	266720000	432880000	318610000	149730000	280780000	330900000	225560000	224770000	270670000	208800000	255240000	257560000	279570000	178230000	234530000
631	Sorting nexin OS=Sparus aurata OX=8175 GN=snx5 PE=3 SV=1	A0A671YVH5	46 kDa	50085000	79954000	35439000	47755000	47302000	41122000	51980000	96370000	68428000	52153000	71344000	87110000	53755000	70623000	69163000	36549000	49027000	56781000	106970000	67515000	116020000	71225000	92989000	67841000	44847000	87221000	59998000	60231000	48496000	48224000	82525000	52348000	42534000	73929000	60757000	84671000
632	Uncharacterized protein OS=Sparus aurata OX=8175 GN=LOC115587962 PE=3 SV=1	A0A671V2F8	26 kDa	55885000	86467000	57868000	21740000	55838000	44478000	123610000	67215000	29842000	51543000	77110000	128160000	59213000	87918000	112900000	18075000	116160000	109100000	54140000	72685000	83713000	60866000	64578000	41030000	52417000	76379000	100570000	37247000	37887000	84252000	51653000	29300000	27814000	13445000	31206000	102040000
633	Uncharacterized protein OS=Sparus aurata OX=8175 GN=LOC115577672 PE=4 SV=1	A0A671UWA6	25 kDa	102050000	180430000	57945000	38159000	58809000	14581000	151800000	100890000	39876000	42675000	131860000	106210000	114680000	120720000	170050000	93014000	135070000	74399000	234430000	43663000	157010000	144270000	100390000	58319000	61806000	10901000	42848000	0	41316000	43024000	18750000	3307300	34730000	13975000	35441000	4147400
634	H(+)-transporting two-sector ATPase OS=Sparus aurata OX=8175 GN=ATP6V1A PE=3 SV=1	A0A671TRX5	68 kDa	21305000	26014000	27405000	21216000	54346000	21520000	46563000	27893000	25522000	23976000	33020000	27424000	26618000	26598000	46105000	22851000	20393000	29264000	29970000	57754000	52266000	37318000	30101000	20222000	22784000	47357000	34111000	25871000	32557000	12476000	29516000	54893000	43264000	20081000	25086000	18703000
635	Gal_mutarotas_2 domain-containing protein OS=Sparus aurata OX=8175 GN=ganab PE=3 SV=1	A0A671WPC5	108 kDa	48590000	13235000	44289000	12230000	105360000	9791400	53565000	47111000	58757000	23435000	4652400	9957300	16999000	19076000	17215000	6037500	15447000	5759400	115330000	19579000	31533000	13035000	85991000	32072000	14663000	14002000	15053000	18249000	11337000	13451000	10240000	17160000	28930000	23686000	15890000	14817000
636	Uncharacterized protein OS=Sparus aurata OX=8175 GN=cct5 PE=3 SV=1	A0A671XH78	60 kDa	41497000	47781000	12759000	12411000	51712000	9535100	19095000	12486000	34361000	11570000	10103000	39660000	10253000	11212000	12285000	8602100	32894000	7230800	62308000	39524000	36937000	11088000	68154000	52309000	34412000	9527800	7482700	35919000	10966000	25430000	44360000	38855000	6437100	21649000	9742000	9259400
637	Peptidylprolyl isomerase OS=Sparus aurata OX=8175 GN=LOC115572251 PE=4 SV=1	A0A671TUY9	12 kDa	121070000	97863000	97452000	79311000	112640000	25070000	93816000	72847000	111450000	59717000	143320000	153210000	268550000	187850000	189570000	151870000	183160000	161550000	252950000	197220000	243200000	173460000	242830000	193110000	107930000	76727000	61037000	177730000	149680000	117200000	89386000	131410000	155490000	153490000	34081000	77788000
638	Uncharacterized protein OS=Sparus aurata OX=8175 GN=LOC115575888 PE=3 SV=1	A0A671YWJ9	28 kDa	81876000	227230000	152570000	119190000	79657000	0	201100000	109690000	126670000	0	61149000	66931000	23541000	343130000	55976000	103450000	93826000	114440000	0	54792000	12063000	0	0	0	50070000	17333000	30281000	8064600	138510000	0	0	36396000	0	44711000	0	71931000
639	ATP synthase subunit gamma OS=Sparus aurata OX=8175 GN=ATP5C1 PE=2 SV=1	A0A0F6MX14 (+1)	32 kDa	117620000	86468000	75137000	106170000	16305000	20696000	75813000	21302000	27726000	63814000	62864000	97484000	154500000	214170000	136670000	88810000	118870000	99297000	117170000	70373000	36044000	134790000	113850000	99869000	103690000	78237000	80449000	76646000	38587000	103240000	107090000	92871000	99112000	76250000	70680000	83193000
640	26S proteasome AAA-ATPase subunit RPT3 OS=Sparus aurata OX=8175 GN=psmc4 PE=3 SV=1	A0A671Y2M8	47 kDa	31354000	74453000	48605000	47858000	42122000	32978000	44936000	62777000	37345000	34298000	70734000	38609000	37869000	2642100	33207000	22749000	19915000	28534000	37315000	36914000	24775000	13709000	35200000	19372000	17771000	39209000	38463000	15607000	19764000	10657000	33305000	29853000	22318000	40763000	16236000	31914000
641	Annexin OS=Sparus aurata OX=8175 GN=LOC115596969 PE=3 SV=1	A0A671XMH2 (+6)	54 kDa	54880000	36046000	42508000	34052000	65494000	42796000	39997000	32723000	42859000	26211000	25691000	39788000	56063000	42408000	52478000	46600000	48726000	49398000	38743000	43794000	32883000	44690000	41646000	43381000	46730000	35611000	44528000	33247000	37330000	28858000	29598000	36470000	40603000	46802000	21967000	29914000
642	ENTH domain-containing protein OS=Sparus aurata OX=8175 GN=LOC115569237 PE=4 SV=1	A0A671Z374	67 kDa	33521000	38994000	32409000	16749000	34782000	18407000	23607000	36237000	24983000	31485000	34176000	36935000	27506000	24211000	28967000	16752000	14974000	16083000	23576000	37042000	28938000	38094000	45900000	16410000	21298000	24359000	28875000	26475000	24141000	22854000	24113000	28600000	22994000	28333000	16518000	24172000
643	Uncharacterized protein OS=Sparus aurata OX=8175 GN=cct6a PE=3 SV=1	A0A671X5C7	59 kDa	28610000	29344000	21569000	33412000	57890000	28852000	27643000	28713000	29115000	17759000	25344000	23752000	28091000	16007000	13282000	13009000	31921000	17342000	17830000	29152000	26469000	15756000	24578000	21340000	20131000	26486000	10698000	24791000	21279000	16807000	15286000	17837000	8592000	12134000	25397000	30163000
644	Sacchrp_dh_NADP domain-containing protein OS=Sparus aurata OX=8175 GN=sccpdh PE=4 SV=1	A0A671UW85 (+2)	48 kDa	74861000	94856000	110000000	138580000	73039000	139490000	46769000	71172000	79480000	76431000	66995000	56536000	76984000	21278000	24350000	69699000	36146000	62734000	111940000	75937000	45954000	11253000	65823000	50572000	55435000	43288000	52757000	105570000	71882000	78175000	12444000	48447000	66744000	159400000	149850000	70300000
645	Uncharacterized protein OS=Sparus aurata OX=8175 GN=LOC115579707 PE=3 SV=1	A0A671XXF9 (+1)	70 kDa	82845000	105960000	89506000	58701000	5094200	37168000	25811000	43431000	86437000	53560000	32907000	23117000	38310000	65339000	37747000	68237000	46321000	50946000	5869500	33618000	17809000	24842000	3643100	18037000	60050000	42330000	86658000	75416000	57499000	60654000	83204000	66716000	117090000	53144000	66206000	65275000
646	Uncharacterized protein OS=Sparus aurata OX=8175 GN=LOC115586863 PE=3 SV=1	A0A671VKS8	45 kDa	31171000	248650000	20576000	34255000	19234000	24958000	34735000	40253000	31905000	24233000	32909000	30047000	42142000	25154000	29311000	24319000	28655000	20644000	50817000	43553000	35447000	27827000	34645000	31427000	20468000	24124000	17481000	25801000	25839000	25563000	21479000	22597000	14760000	21178000	25538000	25485000
647	Pyruvate dehydrogenase E1 component subunit beta OS=Sparus aurata OX=8175 PE=4 SV=1	A0A671XWB3 (+2)	37 kDa	36748000	47649000	42136000	36093000	30636000	45197000	33361000	49382000	32836000	47720000	12654000	50510000	37293000	24011000	23284000	38638000	29670000	29438000	29042000	25181000	35970000	25595000	22465000	42675000	36130000	18385000	41733000	51757000	41181000	54039000	26293000	34262000	38543000	14998000	86202000	28520000
648	Heterogeneous nuclear ribonucleoprotein M OS=Sparus aurata OX=8175 PE=4 SV=1	A0A671YYM3	75 kDa	27602000	65265000	43326000	32111000	29745000	23425000	41142000	50957000	36006000	26888000	29365000	32312000	42971000	15932000	46708000	29998000	35178000	22110000	52095000	61283000	45107000	30201000	64947000	27601000	15882000	21734000	14042000	8213900	17429000	20894000	24296000	20777000	5629300	8963600	39386000	23921000
649	FERM domain-containing protein OS=Sparus aurata OX=8175 GN=LOC115594236 PE=4 SV=1	A0A671WQX7	70 kDa	32021000	41041000	39957000	18691000	133900000	923500000	18184000	5113800	41483000	41524000	69410000	74604000	146400000	15877000	26575000	13422000	16674000	22722000	22070000	30348000	36436000	14584000	15703000	21818000	26497000	23613000	24973000	45469000	17250000	14223000	33166000	10557000	13354000	40727000	156350000	25313000
650	Peroxiredoxin-5 OS=Sparus aurata OX=8175 GN=PRDX5 PE=2 SV=1	G0T336	20 kDa	36578000	56200000	49213000	29509000	30906000	24214000	42164000	64005000	38592000	32623000	37123000	36420000	90448000	98681000	82868000	75949000	90515000	73321000	102200000	42565000	102000000	74924000	71548000	57218000	12370000	25828000	39646000	8726300	35686000	28487000	10467000	7290200	45823000	0	4134500	29574000
651	Transket_pyr domain-containing protein OS=Sparus aurata OX=8175 GN=dhtkd1 PE=3 SV=1	A0A671UUT2 (+1)	103 kDa	36874000	38797000	27552000	23949000	0	10919000	27429000	41812000	35289000	21859000	14341000	29293000	29903000	20387000	10526000	11727000	12433000	7089900	16620000	12081000	12614000	17367000	16347000	13125000	14194000	12032000	24012000	15987000	18238000	14364000	23321000	3800500	23126000	20789000	10799000	12257000
652	Uncharacterized protein OS=Sparus aurata OX=8175 PE=3 SV=1	A0A671V956	60 kDa	40138000	54218000	36138000	39771000	0	43374000	37238000	61873000	44634000	38773000	36890000	21304000	39187000	54853000	54472000	43571000	50635000	49292000	19836000	33117000	31530000	61056000	19411000	36442000	22531000	35338000	59733000	29065000	36175000	15579000	35438000	70564000	24557000	32063000	26300000	20540000
653	Eukaryotic translation initiation factor 3 subunit E OS=Sparus aurata OX=8175 GN=LOC115567928 PE=3 SV=1	A0A671WFM6	52 kDa	278130000	94330000	33680000	41253000	84931000	61272000	81524000	95203000	68964000	71142000	89192000	78294000	74881000	38727000	64576000	42068000	58786000	46468000	99830000	80072000	13426000	70990000	89806000	75114000	60731000	36027000	79113000	62361000	57935000	48892000	68566000	54561000	64587000	43329000	52326000	54939000
654	60S ribosomal protein L13a OS=Collichthys lucidus OX=240159 GN=D9C73_020812 PE=3 SV=1	A0A4U5VES5 (+1)	24 kDa	173610000	147980000	183600000	202500000	20297000	57675000	235190000	226210000	187930000	117140000	183330000	230550000	236700000	149670000	220880000	100360000	98856000	56309000	470740000	278470000	235230000	231210000	424880000	215800000	170440000	143990000	78437000	191510000	230700000	138070000	229420000	162910000	171100000	139170000	0	231130000
655	Sulfotransferase OS=Sparus aurata OX=8175 PE=3 SV=1	A0A671Z0V8	19 kDa	149430000	313670000	178880000	170160000	163900000	148830000	117280000	409170000	246600000	9477100	317490000	115340000	143130000	55912000	120120000	99274000	3043500	143970000	53753000	0	604800000	123440000	312390000	42852000	85169000	140950000	17836000	77638000	263410000	137320000	11552000	279470000	30158000	151710000	0	61257000
656	Isocitrate dehydrogenase [NADP] OS=Sparus aurata OX=8175 GN=IDH2 PE=3 SV=1	A0A671XGY4 (+5)	51 kDa	0	0	0	0	170280000	46721000	0	599890000	659690000	217730000	252750000	699530000	179840000	270160000	630190000	182530000	181590000	154750000	907300000	222780000	261740000	716470000	379370000	209160000	703190000	556460000	138700000	182390000	516090000	766560000	49743000	0	90303000	115660000	134870000	621620000
657	60S ribosomal protein L9 OS=Sparus aurata OX=8175 GN=rpl9 PE=3 SV=1	A0A671TGX0	22 kDa	110390000	102270000	58052000	166310000	204050000	37674000	231100000	182840000	150240000	55854000	153290000	174350000	211200000	370170000	200760000	80834000	225350000	90267000	479220000	169640000	5176600	4349700	338950000	84218000	189390000	56524000	39762000	27261000	4397000	239050000	194390000	109910000	159670000	126060000	107190000	64603000
658	MOSC domain-containing protein OS=Sparus aurata OX=8175 GN=LOC115566312 PE=4 SV=1	A0A671WUN7	37 kDa	31657000	24802000	37172000	19994000	10597000	15929000	24212000	2998400	38066000	40743000	39012000	53662000	135760000	63841000	27699000	121980000	112820000	79701000	49543000	47084000	52511000	64454000	26245000	68817000	55585000	54273000	40482000	59405000	70910000	58174000	51098000	67299000	42459000	51242000	65222000	29875000
659	T-complex protein 1 subunit delta OS=Sparus aurata OX=8175 GN=cct4 PE=3 SV=1	A0A671TDR1 (+2)	58 kDa	22428000	27692000	26776000	7841400	47118000	8152400	45027000	6611400	35610000	1457500	23591000	16113000	10188000	14473000	5865100	2820900	14577000	4855300	36896000	19253000	15097000	4680900	15202000	31090000	16941000	18274000	20543000	23371000	27385000	27388000	21451000	6554600	5540500	3071700	21906000	25987000
660	Uncharacterized protein OS=Sparus aurata OX=8175 GN=LOC115575717 PE=3 SV=1	A0A671Y214	21 kDa	72317000	80090000	40566000	61970000	65045000	48835000	78265000	69385000	81398000	57055000	32179000	63255000	22334000	33172000	24814000	51131000	66525000	58354000	133960000	11330000	30635000	66514000	106340000	72391000	63500000	71705000	68060000	33239000	74185000	67578000	66210000	23635000	28094000	61634000	53686000	62221000
661	Uncharacterized protein OS=Sparus aurata OX=8175 GN=slc25a20 PE=3 SV=1	A0A671YU53	33 kDa	104830000	125400000	97706000	96439000	47127000	62728000	106040000	136530000	93103000	85287000	98459000	96372000	7960300	118000000	143910000	88978000	108240000	85277000	121930000	67887000	113060000	139240000	33323000	101250000	73737000	106700000	88302000	56098000	87175000	84106000	60464000	75503000	57738000	29370000	16534000	21493000
662	Calreticulin OS=Sparus aurata OX=8175 PE=3 SV=1	A0A671VE88	48 kDa	62930000	66617000	1467600	1622300	51409000	10046000	64576000	25482000	57632000	13807000	16895000	9357800	25847000	57119000	41556000	17332000	39001000	7974600	194890000	32891000	48456000	31027000	74510000	54997000	3470200	1229000	810430	40830000	18862000	35974000	2676800	12676000	18958000	58814000	1371600	10380000
663	Inosine-5'-monophosphate dehydrogenase OS=Sparus aurata OX=8175 GN=LOC115585425 PE=3 SV=1	A0A671YUD6 (+3)	56 kDa	21544000	70853000	14854000	4614900	58287000	47175000	63456000	25392000	62558000	5124600	86317000	44000000	103770000	72862000	81077000	4053900	104760000	25429000	207850000	37962000	162300000	51741000	206910000	27200000	41578000	20307000	0	64013000	14843000	75483000	91199000	88692000	5381600	51867000	26399000	53972000
664	Uncharacterized protein OS=Sparus aurata OX=8175 GN=ahnak PE=4 SV=1	A0A671VWS5	698 kDa	9206500	14700000	14627000	4558500	182930000	14814000	20301000	0	87183000	19895000	0	32367000	49919000	27635000	16460000	38934000	23025000	34498000	30032000	12450000	16639000	20873000	9300600	22457000	9066800	9577500	20074000	27676000	24486000	9196700	14044000	17696000	8377700	31735000	31901000	15245000
665	Uncharacterized protein OS=Sparus aurata OX=8175 GN=ECHDC3 PE=4 SV=1	A0A671XYS3	32 kDa	158010000	84857000	149560000	54154000	38627000	37769000	70895000	76497000	117790000	78391000	79223000	86146000	79412000	128760000	150530000	123240000	93023000	94844000	49106000	42639000	58689000	66977000	58879000	84874000	119080000	90025000	125890000	75076000	100210000	66438000	98811000	57186000	61890000	57189000	92877000	76476000
666	Hypoxanthine phosphoribosyltransferase OS=Sparus aurata OX=8175 PE=3 SV=1	A0A671X0N9	25 kDa	121280000	132500000	103590000	63436000	152700000	93708000	95062000	145520000	126210000	119680000	93640000	129920000	183890000	145850000	189660000	105230000	168480000	127320000	154170000	157820000	174370000	169550000	117620000	135090000	66972000	98297000	139930000	32753000	79687000	135560000	138430000	27470000	76064000	47674000	37965000	13846000
667	Uncharacterized protein OS=Sparus aurata OX=8175 GN=LOC115582598 PE=3 SV=1	A0A671X4U9	39 kDa	131880000	19815000	36351000	36201000	88973000	20317000	56448000	33480000	21324000	13167000	25927000	25240000	57241000	42902000	18448000	17741000	77900000	23761000	51597000	5670700	37092000	62797000	37851000	60703000	15254000	29505000	37830000	48859000	58348000	47246000	165620000	46201000	6151200	17565000	67724000	17863000
668	Malate synthase OS=Sparus aurata OX=8175 GN=LOC115568837 PE=4 SV=1	A0A671VCT7 (+2)	62 kDa	53133000	31266000	27127000	41311000	0	0	88931000	5806300	33393000	6607700	19380000	22544000	132940000	128500000	100150000	75535000	147300000	48901000	23110000	56461000	57305000	98289000	55386000	32331000	46732000	85298000	72672000	17793000	56591000	27005000	134960000	87754000	102280000	93841000	28730000	50460000
669	Eukaryotic translation initiation factor 3 subunit H OS=Sparus aurata OX=8175 GN=eif3h PE=3 SV=1	A0A671X900	39 kDa	71720000	52675000	30432000	44102000	28683000	33882000	61335000	48739000	55580000	32336000	36382000	34222000	49018000	50920000	51995000	46553000	60241000	44952000	62514000	63922000	62514000	47953000	83274000	69835000	37540000	49773000	66440000	63309000	55759000	55810000	47863000	58257000	43694000	50941000	39764000	45125000
670	40S ribosomal protein S9 OS=Notothenia coriiceps OX=8208 GN=rps9 PE=4 SV=1	A0A6I9PIH7	23 kDa	312750000	207680000	177570000	207990000	108600000	101910000	256780000	221690000	243160000	197840000	184340000	290730000	255990000	202790000	87261000	181430000	226270000	149830000	419170000	325210000	279220000	141200000	400380000	515770000	200880000	225290000	189230000	320900000	285240000	263380000	283810000	255640000	209920000	322720000	194040000	255650000
671	Ubiquitin carboxyl-terminal hydrolase OS=Sparus aurata OX=8175 GN=UCHL3 PE=2 SV=1	A0A2R2YUM4	26 kDa	138790000	168790000	127610000	51427000	287540000	190510000	135030000	71548000	65236000	50574000	48994000	49837000	35266000	27052000	33088000	19190000	38080000	35256000	32466000	23489000	26993000	27519000	27105000	27723000	68323000	105110000	53332000	38492000	52002000	74800000	26094000	75383000	105490000	26121000	30269000	66240000
672	Aconitate hydratase, mitochondrial OS=Sparus aurata OX=8175 GN=ACO2 PE=3 SV=1	A0A671VX76 (+3)	94 kDa	47043000	96315000	61184000	26003000	92127000	41407000	56879000	64150000	56677000	46127000	52499000	48183000	51364000	64408000	50043000	48364000	37546000	42392000	57549000	36420000	48609000	76647000	62395000	50900000	37096000	40895000	38520000	46500000	47457000	33911000	44649000	39566000	34135000	36393000	41797000	34768000
673	60S ribosomal protein L30 OS=Etheostoma spectabile OX=54343 GN=FQN60_007375 PE=3 SV=1	A0A5J5CYR8	18 kDa	67866000	63713000	67073000	54484000	71976000	52760000	69831000	63201000	65296000	5205100	80416000	118580000	124520000	124780000	107150000	100980000	103240000	81465000	216870000	154440000	139510000	68074000	191520000	150500000	92700000	6506500	60759000	45304000	77738000	86254000	23051000	68752000	73617000	9383400	53159000	79870000
674	Signal recognition particle 54 kDa protein OS=Larimichthys crocea OX=215358 GN=EH28_04290 PE=3 SV=1	A0A0F8AE77	142 kDa	37601000	34745000	4954700	29902000	22609000	26010000	34633000	37880000	14895000	30973000	40595000	36271000	35108000	46238000	12163000	28592000	13224000	17569000	56187000	35300000	12983000	27868000	38200000	23816000	32719000	16991000	19631000	14221000	13958000	11749000	23806000	15548000	6948600	33348000	11603000	9791100
675	Uncharacterized protein OS=Sparus aurata OX=8175 GN=cp PE=3 SV=1	A0A671YT56	122 kDa	40668000	33641000	31912000	12069000	58576000	33350000	32044000	40259000	30739000	31009000	13998000	6026600	23467000	28143000	24369000	28185000	48569000	60969000	45851000	31378000	42266000	30548000	18461000	46614000	30363000	37711000	21896000	35893000	27370000	38037000	7442100	37757000	12385000	45943000	63030000	27418000
676	Allantoinase OS=Sparus aurata OX=8175 GN=LOC115591212 PE=3 SV=1	A0A671VQA7	51 kDa	32780000	65916000	25861000	24356000	32222000	10540000	64847000	32636000	33007000	5287100	106280000	52634000	43917000	64392000	86957000	19797000	22191000	59267000	14349000	48430000	68297000	45217000	39805000	42983000	27810000	34210000	61573000	11826000	11263000	2631100	51231000	8143400	29948000	35363000	33363000	9269600
677	Uncharacterized protein OS=Sparus aurata OX=8175 GN=LOC115588067 PE=3 SV=1	A0A671W2Q9	55 kDa	25662000	14373000	14171000	14493000	31493000	16462000	21715000	11487000	18573000	15035000	20180000	18102000	26870000	7792900	11458000	16679000	22182000	13082000	8242900	16926000	14471000	17463000	18528000	21698000	16766000	15936000	18677000	30521000	20152000	23098000	19570000	21767000	22277000	29120000	26845000	22606000
678	Nicotinamide phosphoribosyltransferase OS=Sparus aurata OX=8175 GN=nampt PE=3 SV=1	A0A671Z1X5	55 kDa	20284000	23900000	37590000	21036000	43998000	26184000	20112000	44908000	21567000	18799000	26040000	30588000	42992000	19687000	20725000	16640000	19996000	15040000	25537000	18130000	22753000	16095000	25096000	23891000	18665000	54206000	25193000	6256300	16160000	23310000	23082000	33765000	3913500	25973000	17997000	58297000
679	Uncharacterized protein OS=Sparus aurata OX=8175 GN=LOC115586908 PE=3 SV=1	A0A671YAY5	21 kDa	49468000	47150000	24572000	49479000	45243000	34416000	52978000	33290000	57558000	24514000	29071000	40254000	35388000	48498000	24121000	32385000	40972000	29110000	211140000	27497000	48721000	43744000	70761000	52429000	43582000	36373000	37094000	28350000	46906000	50287000	27707000	46241000	44141000	50228000	42059000	0
680	UDP-glucuronosyltransferase OS=Sparus aurata OX=8175 GN=LOC115582280 PE=3 SV=1	A0A671U3M9	61 kDa	0	0	0	196420000	0	112350000	0	317000000	53347000	170950000	304030000	0	0	295530000	355330000	171710000	0	221370000	0	0	0	0	0	149120000	154370000	187800000	225490000	0	127390000	0	200010000	212190000	201870000	0	150380000	124410000
681	Protein transport protein Sec61 subunit beta OS=Perca flavescens OX=8167 GN=EPR50_G00065090 PE=3 SV=1	A0A484D8J8 (+2)	10 kDa	619950000	657030000	706810000	619980000	681020000	607110000	665860000	725850000	604540000	616700000	768830000	724370000	752210000	319410000	761360000	567860000	569010000	525000000	814450000	719620000	795850000	542680000	778260000	661570000	581770000	706720000	897750000	692940000	653520000	684880000	861700000	755020000	967810000	773810000	595800000	580300000
682	Nodal modulator OS=Sparus aurata OX=8175 PE=4 SV=1	A0A671U2J1 (+8)	136 kDa	29780000	23934000	19438000	24582000	17826000	19522000	22641000	29407000	26640000	29111000	25110000	19644000	10520000	23591000	6683600	12962000	19621000	16694000	24534000	14980000	17507000	18529000	16203000	25236000	12797000	11961000	16074000	22323000	11597000	21247000	17725000	19465000	14981000	25052000	14276000	15980000
683	RNA helicase OS=Sparus aurata OX=8175 GN=DDX39A PE=4 SV=1	A0A671YB58	49 kDa	34699000	47437000	30290000	45248000	36881000	46119000	36885000	89390000	35463000	22780000	54737000	15874000	46362000	81156000	84875000	48116000	68227000	53446000	71977000	52793000	85300000	76658000	96169000	52750000	9528400	20552000	9190000	9971900	9440500	24382000	8592100	7886200	14308000	4528400	18567000	2330700
684	Sulfite oxidase OS=Sparus aurata OX=8175 GN=suox PE=4 SV=1	A0A671Y9Y1	63 kDa	47232000	39580000	73620000	50957000	19529000	34650000	44382000	54104000	38858000	35942000	60835000	43873000	58586000	56592000	62169000	43635000	47366000	73381000	52535000	48188000	54831000	49993000	22674000	51437000	56795000	59275000	32617000	42841000	44868000	34326000	33986000	49850000	19755000	40783000	35744000	45228000
685	C1q domain-containing protein OS=Sparus aurata OX=8175 PE=4 SV=1	A0A671X0C7 (+1)	33 kDa	100540000	130480000	65091000	69839000	76611000	110170000	62903000	54969000	118290000	41916000	85584000	48583000	67587000	47783000	58340000	85808000	52052000	54288000	0	17750000	43542000	30313000	21874000	47992000	25200000	29093000	96047000	53232000	49269000	71479000	174400000	81786000	73358000	79318000	122630000	92852000
686	Sulfotransferase OS=Sparus aurata OX=8175 GN=LOC115584904 PE=3 SV=1	A0A671VKS3	33 kDa	76967000	12691000	99764000	90459000	17749000	62496000	83114000	74747000	37095000	30837000	93879000	1083300	41472000	58396000	135500000	42239000	58089000	139050000	0	87566000	998180	0	0	1315100	82645000	50483000	11266000	2170800	0	17887000	28132000	16982000	32107000	77688000	19758000	23683000
687	T-complex protein 1 subunit gamma OS=Sparus aurata OX=8175 GN=cct3 PE=3 SV=1	A0A671UN07 (+2)	58 kDa	58111000	57432000	42432000	54397000	71570000	27049000	68382000	52676000	68527000	45590000	32571000	43108000	53765000	54413000	45872000	42524000	55566000	45460000	81529000	33158000	70301000	49647000	69791000	74519000	41067000	48714000	45089000	45344000	57222000	51459000	46805000	46072000	24694000	19564000	46473000	50096000
688	Uncharacterized protein OS=Sparus aurata OX=8175 GN=mst1 PE=3 SV=1	A0A671W9Y9	81 kDa	34391000	23401000	3363600	4130800	3300900	10827000	22092000	18351000	15712000	14508000	15764000	5240700	23972000	47512000	40189000	25349000	43365000	26328000	81020000	50296000	62939000	65603000	67447000	70224000	3997700	14454000	3980000	12838000	4792400	5784700	11969000	2786700	6079600	8649500	2749300	3647000
689	Uncharacterized protein OS=Sparus aurata OX=8175 GN=LOC115575888 PE=3 SV=1	A0A671YYR3	28 kDa	81876000	186330000	152570000	73188000	0	42051000	201100000	105680000	99545000	60312000	57640000	45762000	20002000	343130000	29932000	103450000	91410000	64166000	1504000	52110000	0	0	20078000	0	0	0	0	0	102510000	2399500	112620000	33275000	47708000	40679000	37142000	66864000
690	Uncharacterized protein OS=Sparus aurata OX=8175 GN=LOC115572257 PE=3 SV=1	A0A671VK19	51 kDa	116260000	52415000	85258000	172310000	147090000	52415000	65089000	120390000	61999000	121110000	60889000	69721000	205530000	85484000	176010000	161750000	150870000	110230000	266730000	182810000	192440000	118260000	357230000	161030000	133340000	63421000	83370000	190520000	153810000	167470000	149940000	103670000	167870000	105960000	103840000	76858000
691	SCP2 domain-containing protein OS=Sparus aurata OX=8175 GN=LOC115591873 PE=4 SV=1	A0A671V1J4	15 kDa	79753000	199600000	89738000	52365000	42865000	71748000	63529000	110340000	36630000	90311000	80644000	86294000	139590000	174030000	158340000	114840000	132320000	76267000	42309000	72539000	61889000	98622000	57617000	51946000	90792000	63871000	79524000	76743000	49178000	27973000	96273000	107800000	73636000	101370000	53214000	69156000
692	Sulfotransferase OS=Sparus aurata OX=8175 GN=LOC115584904 PE=3 SV=1	A0A671VKQ3	35 kDa	78241000	29496000	122570000	103420000	8575000	72827000	83114000	74747000	14820000	0	87470000	20781000	40585000	60357000	165720000	91741000	89245000	142340000	5525200	93469000	19896000	51716000	40147000	23149000	82645000	64068000	15374000	11957000	52397000	36223000	41951000	71782000	65644000	59850000	39595000	89952000
693	myosin regulatory light chain 2, smooth muscle minor isoform OS=Cottoperca gobio OX=56716 GN=LOC115025647 PE=4 SV=1	A0A6J2RX66	20 kDa	80236000	73127000	63170000	49644000	134570000	46831000	71108000	58137000	93212000	70808000	55729000	86511000	64976000	36880000	53405000	57053000	70920000	60302000	56033000	39536000	53375000	69955000	30519000	73233000	75378000	62332000	74248000	65051000	71495000	66424000	76760000	36629000	68343000	74793000	56923000	61902000
694	GTP-binding nuclear protein Ran OS=Sparus aurata OX=8175 PE=3 SV=1	A0A671V8D0 (+1)	26 kDa	75984000	123830000	55998000	108990000	71851000	68927000	111530000	106180000	113790000	102770000	21571000	117730000	128110000	50347000	108470000	81379000	67781000	58180000	171810000	134260000	94409000	106770000	114260000	128970000	75995000	79734000	76001000	89704000	53627000	82662000	75851000	48833000	108070000	70728000	46370000	79906000
695	Signal recognition particle subunit SRP72 OS=Sparus aurata OX=8175 GN=srp72 PE=3 SV=1	A0A671UVK3 (+2)	69 kDa	66518000	71159000	32344000	35295000	38835000	23455000	44072000	28262000	51640000	29680000	47794000	31533000	27893000	32887000	49598000	29508000	24980000	41643000	29581000	67706000	31555000	29869000	67866000	29496000	38994000	71823000	55680000	42896000	78255000	43026000	60721000	70703000	60148000	36414000	34152000	37542000
696	Uncharacterized protein OS=Sparus aurata OX=8175 GN=LOC115586710 PE=4 SV=1	A0A671U0D4	51 kDa	29418000	46535000	34862000	33697000	21608000	13408000	30675000	49200000	31924000	14997000	36453000	16691000	44382000	52177000	43575000	27219000	26065000	13824000	20394000	16161000	24341000	25412000	17490000	22128000	18103000	22864000	9381000	18306000	17923000	27873000	15145000	14203000	12706000	15536000	17069000	13160000
697	Eukaryotic translation initiation factor 3 subunit G OS=Sparus aurata OX=8175 GN=EIF3G PE=3 SV=1	A0A671WZM3	31 kDa	94004000	85937000	92016000	96607000	100990000	64660000	89592000	117990000	97726000	85522000	134340000	70420000	61629000	55548000	72244000	8649200	64904000	61494000	60749000	61365000	91567000	67419000	97589000	69991000	67372000	78633000	93100000	68172000	33487000	62180000	81019000	91242000	84698000	110420000	7030700	55375000
698	40S ribosomal protein S11 OS=Liparis tanakae OX=230148 GN=rps11 PE=3 SV=1	A0A4Z2FJR5 (+6)	19 kDa	915240000	622580000	707540000	500080000	0	677310000	681040000	668080000	165370000	101000000	718620000	140460000	217710000	283260000	233080000	954860000	662880000	187280000	1148200000	907940000	913000000	238290000	1063100000	995210000	625200000	764630000	588800000	19985000	758540000	692510000	134240000	735200000	159970000	40414000	119880000	157090000
699	Adducin 1 (alpha) OS=Sparus aurata OX=8175 PE=3 SV=1	A0A671VW53	80 kDa	22967000	26755000	18136000	10919000	23410000	16530000	38532000	21580000	22711000	11476000	9156900	34983000	31613000	11904000	22643000	25480000	11605000	41625000	8847100	12875000	83474000	18837000	14001000	51115000	22386000	9970400	11086000	9668700	22768000	25558000	25669000	13804000	30324000	28850000	4610700	9376000
700	Phosphomannomutase OS=Sparus aurata OX=8175 GN=LOC115592228 PE=3 SV=1	A0A671UVY5	29 kDa	33877000	50390000	39778000	30714000	38806000	68914000	44622000	43696000	29642000	43605000	49393000	50643000	33613000	61963000	18606000	44331000	49121000	50692000	72264000	61366000	39232000	62302000	64045000	66167000	37547000	38408000	43778000	24878000	40929000	32358000	38350000	41443000	38058000	18318000	37975000	38535000
701	Junctional adhesion molecule 1 OS=Sparus aurata OX=8175 GN=F11R PE=2 SV=1	A0A0E3DBL6 (+1)	33 kDa	22610000	29082000	4627800	11118000	33039000	6800600	16611000	16248000	7987700	7909100	14445000	25326000	29346000	26685000	21572000	20138000	19801000	19856000	27025000	21335000	29539000	31717000	35655000	25594000	7004700	17972000	7294700	19301000	20636000	21990000	14372000	23285000	10142000	8722800	17589000	21919000
702	Peptidylprolyl isomerase OS=Sparus aurata OX=8175 GN=fkbp11 PE=4 SV=1	A0A671X563	21 kDa	65327000	24597000	25629000	71207000	93327000	9253700	46131000	22973000	104580000	24525000	33569000	64265000	26090000	53172000	33472000	52666000	69890000	105300000	55836000	51699000	49343000	63794000	73780000	107700000	39307000	88878000	34648000	95296000	64059000	87047000	91537000	97052000	103970000	32117000	68626000	82632000
703	Uncharacterized protein OS=Sparus aurata OX=8175 GN=uggt1 PE=3 SV=1	A0A671YMB6 (+1)	174 kDa	187140000	172360000	130810000	11815000	161080000	123580000	170300000	129750000	17143000	9441200	19945000	7350000	8908100	20601000	10436000	122560000	6607600	8091900	65245000	174560000	19602000	18385000	214100000	179950000	150920000	10943000	15171000	19197000	170130000	17920000	11553000	148730000	12855000	13043000	21365000	12753000
704	Glutaminyl-tRNA synthetase OS=Sparus aurata OX=8175 GN=qars1 PE=3 SV=1	A0A671WX03	87 kDa	40126000	35344000	29409000	30325000	33042000	8677300	31411000	12658000	26450000	6350400	12807000	20614000	36322000	35587000	30812000	12331000	16929000	21902000	75848000	23388000	26356000	28260000	78073000	42056000	17909000	13671000	6915000	15555000	20233000	29711000	21032000	17778000	11618000	3058500	14953000	12294000
705	Uncharacterized protein OS=Sparus aurata OX=8175 GN=LOC115586501 PE=3 SV=1	A0A671YQM8 (+1)	32 kDa	55681000	60650000	78249000	61975000	21739000	27397000	51723000	58523000	19037000	31796000	48544000	35321000	74900000	65226000	39791000	13031000	84518000	17671000	103790000	55494000	45299000	57572000	60569000	14265000	51590000	14271000	66590000	79735000	1296800	12807000	34178000	41661000	76001000	57290000	5338000	53706000
706	Collagen, type I, alpha 2 OS=Sparus aurata OX=8175 PE=4 SV=1	A0A671TPX8	127 kDa	68954000	10309000	36491000	55726000	54913000	15623000	36109000	84109000	82930000	35556000	33629000	33781000	45090000	20009000	42530000	303560000	70876000	79952000	20106000	180670000	45471000	47282000	62561000	96726000	25141000	140020000	29638000	88382000	81266000	35117000	58172000	45862000	17283000	123310000	19120000	60680000
707	Coatomer subunit beta' OS=Sparus aurata OX=8175 GN=LOC115572437 PE=3 SV=1	A0A671Z3D3	106 kDa	27894000	18239000	97268000	69582000	5382000	76039000	17920000	63817000	76664000	8980100	78844000	55016000	33212000	45611000	7321800	44681000	11847000	38346000	33095000	15531000	18219000	51414000	34188000	60123000	57457000	8949000	54962000	13103000	53739000	56103000	57907000	14630000	6733700	16294000	52911000	18043000
708	Aldo_ket_red domain-containing protein OS=Sparus aurata OX=8175 GN=akr1a1 PE=3 SV=1	A0A671UWY0	37 kDa	36146000	111400000	82045000	118580000	108290000	34708000	127950000	42446000	95182000	32407000	16946000	26994000	94496000	85897000	17992000	77125000	120060000	101980000	42563000	61553000	86865000	70502000	31446000	17015000	36278000	101010000	40199000	10416000	18010000	20172000	127520000	85966000	4898600	149150000	48084000	66940000
709	Rab1 OS=Sciaenops ocellatus OX=76340 PE=2 SV=1	G3CVI9	22 kDa	24146000	21386000	49429000	19422000	27019000	19365000	71334000	24831000	24012000	23672000	15562000	26125000	23591000	53868000	19505000	19406000	20912000	50125000	45862000	22528000	22274000	22588000	28430000	28549000	20249000	18959000	15249000	23272000	25264000	25016000	20465000	94935000	15919000	10771000	23032000	27236000
710	DNA-(apurinic or apyrimidinic site) endonuclease OS=Sparus aurata OX=8175 GN=apex1 PE=3 SV=1	A0A671VI81	41 kDa	40876000	37286000	32243000	28619000	17441000	27048000	36051000	29442000	39764000	34789000	28070000	31819000	26813000	42869000	33683000	11283000	11985000	14440000	30266000	21202000	34898000	24656000	15695000	12692000	12577000	29248000	28605000	23385000	27725000	10565000	29002000	32467000	34671000	37202000	28524000	30954000
711	Acyl-CoA binding domain containing 7 OS=Sparus aurata OX=8175 PE=4 SV=1	A0A671UQK5	9 kDa	101100000	119390000	101690000	99450000	87271000	88116000	112920000	114070000	72837000	85771000	125290000	97710000	107940000	43799000	90797000	51922000	99958000	82424000	31615000	60428000	61949000	70047000	25307000	43782000	94065000	104940000	74079000	27412000	86489000	77691000	91991000	96366000	40993000	79155000	55544000	82695000
712	Glutathione peroxidase OS=Sparus aurata OX=8175 PE=2 SV=1	K9US36	19 kDa	45781000	111210000	40839000	96336000	127400000	12529000	101290000	156060000	31574000	113870000	162340000	39996000	161230000	254600000	176400000	85627000	80911000	151570000	65738000	155720000	145950000	69730000	142330000	72164000	165840000	89622000	51199000	87918000	115570000	17241000	124210000	81042000	34082000	53253000	64066000	31668000
713	C-type lectin domain-containing protein OS=Sparus aurata OX=8175 GN=LOC115566268 PE=4 SV=1	A0A671U6R0	35 kDa	74088000	77950000	68543000	44645000	8291500	41899000	69763000	86104000	58953000	64900000	92722000	63382000	103990000	78500000	67230000	45972000	77488000	10294000	112070000	84758000	112600000	24778000	108400000	79070000	62526000	69133000	68566000	56785000	77144000	67529000	57821000	77312000	64817000	62048000	56888000	58762000
714	Uncharacterized protein OS=Sparus aurata OX=8175 GN=LOC115575887 PE=3 SV=1	A0A671YXL5	28 kDa	81876000	227230000	152570000	119160000	79657000	42493000	201100000	105680000	126670000	89268000	57640000	66931000	18848000	343130000	53062000	103450000	91410000	114440000	0	50239000	8679800	0	16521000	11482000	47226000	15665000	26267000	1248000	138510000	886430	112620000	32297000	47708000	39112000	34239000	66192000
715	Uncharacterized protein OS=Sparus aurata OX=8175 GN=LOC115582832 PE=4 SV=1	A0A671XQY0 (+1)	185 kDa	79395000	66267000	73595000	0	0	51579000	42061000	48156000	1895300	0	62114000	45779000	53358000	41180000	2100500	71006000	86434000	80859000	186270000	87260000	102860000	96093000	125700000	114910000	57160000	58752000	45590000	66959000	98783000	115110000	4320000	85133000	38686000	158360000	125430000	52034000
716	Eukaryotic peptide chain release factor subunit 1 OS=Labrus bergylta OX=56723 PE=3 SV=1	A0A3Q3E2Y8 (+2)	50 kDa	44616000	61417000	42917000	42437000	51319000	37687000	42747000	43238000	42658000	34763000	41961000	41551000	54376000	36160000	41419000	31862000	22305000	23166000	62375000	56474000	51819000	47730000	68664000	55763000	23126000	42347000	41469000	40065000	29155000	43070000	23165000	38397000	35329000	12625000	37411000	40864000
717	F-lectin OS=Sparus aurata OX=8175 PE=2 SV=1	A0A190KRF1	35 kDa	43661000	38657000	84467000	41209000	79101000	76299000	47057000	68582000	176860000	104580000	73984000	165000000	90854000	98422000	33601000	101060000	64690000	27148000	161110000	70999000	144310000	189870000	83108000	59878000	43183000	114310000	39591000	53540000	81738000	146820000	69962000	0	81162000	123810000	151650000	30766000
718	NADH-cytochrome b5 reductase OS=Sparus aurata OX=8175 GN=LOC115595493 PE=3 SV=1	A0A671XD12 (+2)	34 kDa	45417000	58262000	1233800	37670000	1134700	35048000	47279000	16666000	58993000	33697000	18322000	38378000	60996000	41974000	41046000	14936000	26959000	36160000	38787000	20780000	35435000	26031000	23936000	35378000	17879000	0	8622300	35374000	48106000	49251000	18931000	43050000	33155000	26123000	34459000	21394000
719	60S ribosomal protein L18a OS=Collichthys lucidus OX=240159 GN=D9C73_024528 PE=3 SV=1	A0A4U5VPH5 (+5)	27 kDa	303180000	300800000	166800000	326950000	71921000	171760000	220850000	52955000	229690000	207520000	15411000	23128000	155010000	193470000	115570000	124850000	366490000	120490000	327100000	160930000	219480000	145330000	256370000	447300000	191260000	322760000	15196000	91389000	87790000	359460000	64095000	322530000	84752000	97434000	35075000	60339000
720	60S ribosomal protein L21 OS=Sparus aurata OX=8175 GN=rpl21 PE=3 SV=1	A0A671TYS8 (+1)	18 kDa	105790000	5941400	49813000	70083000	28671000	34811000	82893000	57935000	47966000	66025000	47907000	65957000	78337000	6896100	80308000	2722600	22000000	20934000	140930000	99016000	77329000	69802000	170860000	38500000	5618400	66259000	46214000	24969000	78543000	31822000	97356000	27053000	88801000	36681000	28700000	94639000
721	Uncharacterized protein OS=Sparus aurata OX=8175 GN=EIF4G1 PE=3 SV=1	A0A671XWK8 (+3)	191 kDa	21508000	130010000	25502000	21711000	40298000	12514000	22343000	41204000	85797000	20091000	31075000	86163000	13670000	17534000	14098000	11390000	23079000	5970100	48779000	13366000	16776000	10919000	24805000	1589300	12216000	13994000	35799000	18145000	58504000	9351900	19997000	8302700	13451000	8698100	18245000	15933000
722	Uncharacterized protein OS=Takifugu bimaculatus OX=433685 GN=fugu_005207 PE=3 SV=1	A0A4Z2B9C7	40 kDa	43033000	64018000	46800000	44291000	73219000	47180000	43256000	29255000	73737000	47586000	21722000	40041000	44754000	43006000	9049800	17040000	29419000	0	59004000	20863000	37337000	20911000	53636000	45757000	36048000	29357000	29004000	45421000	43659000	31460000	43705000	53860000	38121000	34574000	57524000	41549000
723	Uncharacterized protein OS=Sparus aurata OX=8175 GN=acsf2 PE=3 SV=1	A0A671YHJ5 (+4)	68 kDa	111450000	154700000	88123000	114450000	53206000	79653000	92150000	165110000	75771000	61319000	97413000	27080000	86954000	12339000	57805000	57128000	2504800	37091000	25003000	23234000	46210000	130770000	33808000	10446000	67492000	20888000	17962000	54367000	43176000	77093000	51261000	29020000	0	21811000	59577000	15980000
724	Monoacylglycerol lipase ABHD12b OS=Sparus aurata OX=8175 GN=ABHD12b PE=2 SV=1	A0A023I9E1 (+1)	39 kDa	14109000	11723000	4339400	35571000	0	12616000	24000000	24442000	25324000	13221000	8512900	20552000	4181000	82642000	24943000	24276000	31297000	44961000	30525000	10432000	23797000	54369000	29412000	44813000	15002000	21986000	19687000	6609800	12677000	0	16288000	24216000	31460000	0	6255700	13979000
725	26S proteasome non-ATPase regulatory subunit 8 OS=Sparus aurata OX=8175 GN=psmd8 PE=3 SV=1	A0A671XM59	31 kDa	35637000	24825000	25635000	37935000	22739000	17253000	31517000	38328000	20127000	15607000	15388000	20436000	20611000	18463000	13226000	13100000	22620000	14891000	50484000	15056000	28882000	10252000	29668000	34634000	18203000	12611000	16210000	18719000	22142000	23345000	16835000	22723000	14070000	39082000	14852000	15395000
726	Sepiapterin reductase OS=Sparus aurata OX=8175 GN=spr PE=3 SV=1	A0A671YBV4	29 kDa	96211000	77466000	111340000	344790000	97475000	159600000	85661000	20282000	57624000	281560000	68047000	93435000	58957000	38048000	40814000	48950000	65260000	97751000	47351000	174050000	54704000	38758000	16384000	90979000	71888000	41177000	131140000	41268000	43454000	94219000	123200000	95494000	325340000	103910000	130260000	55166000
727	Uncharacterized protein OS=Etheostoma spectabile OX=54343 GN=FQN60_001941 PE=4 SV=1	A0A5J5D8I5	230 kDa	190900000	89956000	149010000	154780000	131500000	60994000	183210000	109410000	77247000	5702600	155630000	78268000	128780000	195560000	76241000	8137400	204220000	80132000	131790000	157940000	236010000	4417400	63352000	165070000	119590000	58519000	125890000	126430000	116660000	174600000	87205000	60630000	86532000	98067000	117190000	122780000
728	Annexin OS=Sparus aurata OX=8175 GN=LOC115570116 PE=3 SV=1	A0A671X5P7 (+1)	35 kDa	74523000	54959000	58875000	33310000	78695000	56454000	37177000	6792800	61187000	8218700	5962700	21770000	51218000	15350000	27032000	5387000	35720000	85767000	4214100	38585000	59331000	8243400	31385000	38840000	47368000	28112000	55404000	17183000	26097000	27752000	40813000	41745000	31485000	28662000	9782400	21295000
729	Thioredoxin-disulfide reductase OS=Sparus aurata OX=8175 GN=TXNRD1 PE=4 SV=1	A0A671WLF3	55 kDa	52239000	43358000	25453000	32713000	44674000	18978000	40882000	40037000	47373000	51776000	19904000	41320000	33590000	42268000	45222000	30283000	24090000	33523000	21174000	32671000	45574000	25114000	29403000	52821000	24275000	45496000	35339000	45262000	55357000	19783000	57566000	19918000	60785000	36504000	22349000	47206000
730	Peptidase_M24 domain-containing protein OS=Sparus aurata OX=8175 GN=pa2g4 PE=3 SV=1	A0A671WCM6	43 kDa	27168000	27771000	34335000	38524000	35824000	19802000	33648000	34087000	15626000	35275000	31776000	32229000	37640000	57767000	42811000	39222000	56300000	36064000	37960000	31795000	37809000	44724000	29842000	35358000	40092000	32323000	46767000	26392000	37953000	26281000	36383000	50313000	47341000	27614000	22494000	27482000
731	Calcium-transporting ATPase OS=Sparus aurata OX=8175 GN=LOC115583443 PE=3 SV=1	A0A671XZW3 (+4)	131 kDa	29991000	29285000	28728000	27501000	23477000	25345000	15530000	38551000	23916000	28067000	28142000	21785000	38853000	42867000	37878000	23151000	29701000	18902000	49830000	46564000	38182000	43421000	55427000	47978000	25244000	15733000	33105000	14159000	37107000	29434000	11248000	21144000	12329000	10312000	14235000	33178000
732	Cathepsin L OS=Sparus aurata OX=8175 GN=CTSL PE=2 SV=1	A0A2R2YUM7 (+1)	38 kDa	34410000	32352000	32727000	98647000	90647000	10255000	43372000	57466000	34276000	40839000	11170000	45846000	81476000	86334000	18121000	57314000	34790000	16016000	226060000	51542000	114710000	86096000	238890000	80198000	33926000	6947400	28504000	30616000	30859000	18138000	34030000	6070600	27532000	10603000	26555000	6152200
733	Dehydrogenase/reductase (SDR family) member 4 OS=Sparus aurata OX=8175 PE=3 SV=1	A0A671UR37	31 kDa	135910000	131990000	86972000	82972000	3125700	47388000	55474000	16808000	61346000	134270000	78966000	81739000	60271000	62883000	216730000	52335000	263170000	202740000	75326000	73582000	115270000	214720000	110970000	94973000	40499000	43525000	33454000	12059000	81403000	44311000	7768500	81500000	7368000	75212000	24039000	5090600
734	Trifunctional purine biosynthetic protein adenosine-3 OS=Sparus aurata OX=8175 PE=3 SV=1	A0A671XQS6 (+2)	106 kDa	18210000	20129000	16459000	21697000	26128000	17364000	11113000	4639200	21679000	15320000	26716000	12517000	28193000	16238000	41259000	13976000	18218000	41974000	5552800	18565000	15454000	14782000	10898000	19899000	39444000	14540000	23215000	12863000	40668000	23467000	26268000	43729000	17305000	14246000	0	13039000
735	Cytosol aminopeptidase OS=Sparus aurata OX=8175 GN=lap3 PE=3 SV=1	A0A671YJU8	56 kDa	16430000	62190000	22004000	19344000	12510000	22374000	0	19719000	59791000	26482000	9086600	17586000	59123000	38047000	37477000	14359000	27181000	20996000	91919000	19975000	36245000	38526000	55621000	30331000	45064000	64844000	31784000	16566000	35668000	29487000	28303000	27482000	56700000	28544000	23477000	13090000
736	Kynureninase OS=Sparus aurata OX=8175 GN=LOC115577035 PE=3 SV=1	A0A671YUM8	51 kDa	149090000	73147000	28567000	86289000	82695000	17425000	103090000	95833000	169800000	58939000	85262000	138820000	69547000	26174000	49514000	56151000	30432000	55294000	17964000	12102000	34667000	11121000	0	8966300	13503000	99776000	20991000	2110800	132230000	44564000	38875000	127190000	30156000	105460000	39590000	108950000
737	Methenyltetrahydrofolate cyclohydrolase OS=Larimichthys crocea OX=215358 GN=D5F01_LYC14431 PE=3 SV=1	A0A6G0I5N2	34 kDa	136890000	101350000	143460000	163060000	72127000	140220000	109370000	65383000	156740000	133870000	80656000	164810000	118360000	106710000	150530000	183190000	69026000	123320000	30808000	101230000	35551000	117980000	30459000	136370000	102030000	154460000	215480000	234900000	152510000	151820000	220110000	83060000	167460000	97680000	167470000	54359000
738	Uncharacterized protein OS=Sparus aurata OX=8175 GN=dync1h1 PE=3 SV=1	A0A671V6I0 (+1)	533 kDa	16381000	19039000	9351300	23759000	28477000	17190000	29155000	12322000	42936000	43241000	14421000	9355400	16055000	20262000	14561000	16146000	9808800	5389000	31326000	26704000	52046000	9630200	10265000	22134000	54457000	18409000	14274000	19775000	11055000	3929300	15585000	16078000	11914000	20619000	15326000	18708000
739	Peptidyl-prolyl cis-trans isomerase OS=Sparus aurata OX=8175 GN=LOC115581389 PE=3 SV=1	A0A671TNN9	18 kDa	247700000	88852000	206840000	88363000	130950000	98833000	150330000	94299000	155580000	61499000	58564000	251940000	82321000	88821000	142380000	96298000	131980000	43944000	124150000	70994000	66286000	79215000	50560000	91156000	135770000	86883000	34526000	136280000	87031000	169050000	175950000	104500000	131890000	10988000	132540000	206360000
740	D-ser_dehydrat domain-containing protein OS=Sparus aurata OX=8175 GN=LOC115572022 PE=3 SV=1	A0A671YLA9	41 kDa	59754000	39015000	63611000	39617000	7805100	56601000	65087000	31430000	50510000	8509300	29443000	13720000	48666000	69350000	85544000	55096000	102480000	102170000	6663000	58556000	66039000	55854000	24765000	37004000	57354000	69849000	64161000	24951000	50823000	17486000	51901000	15119000	45826000	35284000	5872700	42773000
741	Uncharacterized protein OS=Sparus aurata OX=8175 GN=LOC115584500 PE=4 SV=1	A0A671TJV9	78 kDa	26181000	34200000	34009000	6299800	33835000	16858000	29510000	33769000	19459000	32408000	25613000	20564000	42941000	2844400	4681400	11964000	22732000	6707300	0	17136000	13484000	2649000	0	11983000	5732000	4833400	13183000	2881500	17488000	20947000	23617000	17243000	16188000	29806000	11918000	16150000
742	Uncharacterized protein OS=Sparus aurata OX=8175 GN=rpl22 PE=3 SV=1	A0A671U4B1 (+3)	16 kDa	308770000	263960000	197080000	314760000	218820000	195570000	301780000	259770000	130400000	254020000	280270000	272560000	230760000	237720000	206800000	116810000	141710000	87943000	157290000	271730000	271380000	242130000	308250000	140980000	255090000	119970000	261720000	308410000	314910000	300380000	265650000	264130000	272120000	70525000	108800000	249900000
743	Vacuolar proton pump subunit B OS=Sparus aurata OX=8175 GN=LOC115596559 PE=3 SV=1	A0A671UXZ1	56 kDa	33208000	39699000	35536000	23995000	52144000	16844000	35631000	26134000	38190000	32179000	20407000	40552000	46497000	29093000	36851000	17127000	28055000	45468000	51338000	11685000	31297000	44054000	43142000	45442000	16209000	12318000	27745000	12212000	38484000	7432600	22975000	24723000	12638000	16394000	32852000	22265000
744	Uncharacterized protein OS=Sparus aurata OX=8175 GN=stip1 PE=4 SV=1	A0A671U0T5	63 kDa	39102000	63495000	31182000	47035000	76600000	32137000	46890000	39639000	35214000	19887000	73482000	50951000	102760000	54881000	62355000	69532000	49023000	47749000	62650000	65530000	60906000	49290000	72407000	66977000	42537000	33061000	73530000	35119000	30751000	7855300	31967000	36433000	42874000	0	50627000	48606000
745	Zgc:110843 OS=Sparus aurata OX=8175 PE=4 SV=1	A0A671YGE4	13 kDa	174170000	206080000	163220000	131720000	59730000	66071000	148700000	219620000	146160000	160480000	142080000	193310000	258950000	297040000	173360000	122310000	187270000	106390000	287670000	191490000	201800000	240370000	282170000	207580000	193170000	203140000	206870000	192500000	175730000	158250000	135220000	161510000	176900000	70878000	138670000	152370000
746	60S ribosomal protein L18 OS=Larimichthys crocea OX=215358 GN=EH28_01814 PE=3 SV=1	A0A0F8B7U1 (+2)	27 kDa	621040000	571790000	466210000	605960000	126030000	221860000	597850000	470510000	573920000	461060000	505020000	491520000	451170000	371520000	466580000	121980000	236000000	177850000	673800000	488200000	421200000	402650000	639240000	131840000	245870000	323970000	441530000	372540000	475140000	448740000	394660000	330330000	573090000	451420000	68469000	369240000
747	Uncharacterized protein OS=Sparus aurata OX=8175 GN=oplah PE=3 SV=1	A0A671WEW8	142 kDa	23674000	29325000	9802500	15222000	13065000	10271000	29717000	33934000	29287000	14883000	14815000	20734000	22973000	37570000	43200000	19000000	26667000	16550000	11297000	32541000	21022000	45604000	30559000	9995200	16523000	20235000	12732000	13857000	37339000	33547000	20438000	20525000	14288000	5841300	21848000	13535000
748	Alcohol dehydrogenase iron-containing protein 1 OS=Sparus aurata OX=8175 PE=3 SV=1	A0A671TVC4	54 kDa	13034000	50931000	22988000	24903000	16897000	22599000	46362000	45341000	17771000	27057000	36598000	9473100	8754800	25234000	38940000	40081000	25954000	27984000	20343000	39611000	25785000	46989000	41126000	18615000	30930000	46582000	7923000	4062100	16210000	42673000	26842000	30842000	13077000	14018000	56185000	6836300
749	Uncharacterized protein OS=Sparus aurata OX=8175 GN=LOC115594324 PE=3 SV=1	A0A671YGC2	23 kDa	216860000	123890000	94426000	78330000	109960000	108050000	151600000	169220000	148140000	137990000	72361000	135050000	106040000	172880000	132250000	70710000	129340000	100110000	37145000	131420000	172830000	87574000	176200000	126250000	63608000	103620000	99769000	18970000	29939000	103210000	79264000	84976000	84205000	85683000	56536000	36012000
750	Aspartate carbamoyltransferase OS=Sparus aurata OX=8175 PE=3 SV=1	A0A671U9H7 (+3)	245 kDa	12710000	8991900	5410000	23215000	23461000	23241000	23058000	16008000	13892000	12664000	27890000	13056000	8193500	2564100	8626800	18357000	10236000	12160000	29536000	10417000	16772000	6143100	12517000	11938000	19165000	24087000	19142000	12890000	24736000	22848000	15381000	19088000	11269000	16000000	0	12217000
751	Uncharacterized protein OS=Sparus aurata OX=8175 GN=arf1 PE=3 SV=1	A0A671TWL3	26 kDa	46142000	23905000	22246000	40951000	39596000	29745000	48044000	25895000	53049000	35288000	24709000	34753000	34647000	48721000	19921000	29438000	40377000	28550000	92873000	23709000	43342000	34763000	55781000	45309000	39757000	32454000	33725000	44849000	0	41750000	22395000	41227000	39467000	46067000	33446000	38469000
752	Uncharacterized protein OS=Sparus aurata OX=8175 PE=3 SV=1	A0A671VVV5 (+2)	66 kDa	52452000	72499000	39742000	34748000	24921000	33451000	19065000	42974000	23347000	27475000	37565000	41272000	15863000	48615000	3991700	30759000	29449000	36337000	0	15044000	19956000	60256000	0	5208900	9226100	13901000	24164000	8127600	11852000	19753000	20102000	29599000	4706100	17957000	0	3392500
753	Glycine amidinotransferase, mitochondrial OS=Sparus aurata OX=8175 GN=gatm PE=3 SV=1	A0A671XX23	48 kDa	0	5287700	4171400	11451000	0	0	0	4037800	8725700	6606900	0	7055500	68002000	0	25291000	25522000	26522000	15684000	0	51225000	15260000	24840000	4115900	25138000	4372000	14991000	19865000	43817000	14037000	18318000	68409000	26352000	34415000	25516000	15643000	14055000
754	Glutaredoxin domain-containing protein OS=Sparus aurata OX=8175 GN=glrx PE=4 SV=1	A0A671U4I7	12 kDa	60395000	50993000	43349000	80799000	37363000	15721000	34387000	24658000	29971000	29601000	48462000	66703000	73305000	51401000	77985000	69416000	71671000	56003000	48193000	72970000	76275000	88138000	52895000	69875000	11973000	18385000	14981000	43542000	47063000	65292000	32074000	32079000	69332000	62605000	14138000	26127000
755	Uncharacterized protein OS=Sparus aurata OX=8175 GN=tmem214 PE=3 SV=1	A0A671U0S2	77 kDa	20962000	18693000	10327000	14107000	28740000	32526000	32551000	20542000	10497000	10380000	20951000	12993000	14040000	1964000	11533000	7198100	18847000	15993000	144730000	81688000	102730000	29145000	119900000	50470000	20163000	30034000	43785000	36832000	21176000	18978000	57023000	26220000	32691000	44450000	25089000	10295000
756	Eukaryotic translation initiation factor 3 subunit D OS=Sparus aurata OX=8175 GN=eif3d PE=3 SV=1	A0A671Z0K2	64 kDa	11689000	91587000	29950000	78271000	185400000	8219800	42730000	28292000	122350000	92361000	26359000	12404000	41907000	34280000	38078000	10943000	31921000	31038000	45190000	45303000	47975000	27598000	45571000	55642000	3073000	119420000	33946000	37426000	39404000	126930000	141500000	37762000	31194000	28669000	15351000	9278000
757	40S ribosomal protein S15a OS=Labrus bergylta OX=56723 PE=3 SV=1	A0A3Q3GYC3 (+4)	15 kDa	340200000	262800000	164590000	223260000	229860000	174940000	320440000	166540000	320000000	191460000	172420000	248540000	281120000	163480000	174270000	240750000	157350000	226730000	301180000	238950000	178270000	195160000	533820000	212680000	163620000	170480000	168230000	187800000	289020000	179360000	291190000	166500000	194160000	229270000	144940000	153800000
758	Tr-type G domain-containing protein OS=Sparus aurata OX=8175 GN=LOC115575857 PE=4 SV=1	A0A671V5N6	64 kDa	38258000	36880000	23332000	26031000	35415000	10928000	30728000	36797000	22964000	28178000	23020000	31173000	27312000	19116000	12166000	188000000	5240000	325500000	307440000	38056000	18792000	26127000	47921000	37058000	5014200	8589900	11739000	18525000	18490000	13514000	25370000	16387000	33076000	42845000	0	16378000
759	Adenosylhomocysteinase OS=Sparus aurata OX=8175 GN=AHCYL2 PE=3 SV=1	A0A671W028 (+1)	70 kDa	83579000	47072000	25253000	15384000	68910000	33644000	63407000	73204000	25637000	63106000	28523000	27718000	30800000	118940000	77188000	33043000	120110000	65404000	0	120010000	97787000	112230000	105670000	108910000	78680000	31444000	63294000	75636000	81335000	85315000	76070000	64342000	20904000	52845000	19697000	73305000
760	14_3_3 domain-containing protein OS=Sparus aurata OX=8175 GN=ywhaq PE=3 SV=1	A0A671YNB7	30 kDa	345450000	324870000	248580000	342390000	408670000	163590000	365010000	153580000	354490000	179150000	117780000	165940000	397500000	183300000	144990000	340330000	383250000	180160000	317580000	190370000	359960000	38694000	277830000	42378000	364530000	302080000	46418000	28124000	353920000	30571000	355760000	199640000	286130000	0	244080000	296550000
761	Transcription factor BTF3 OS=Perca flavescens OX=8167 GN=EPR50_G00127990 PE=3 SV=1	A0A484CQG0	19 kDa	108030000	17524000	87564000	47033000	63447000	13072000	68817000	57295000	58448000	54036000	97625000	57166000	19870000	23213000	9713100	63748000	25802000	37478000	22178000	66754000	29927000	15922000	33255000	74947000	51096000	15227000	20730000	23610000	68063000	27789000	41941000	16340000	43160000	299040000	50594000	63459000
762	10 kDa heat shock protein, mitochondrial OS=Sparus aurata OX=8175 GN=HSP10 PE=2 SV=1	A0A0B4KJH0 (+2)	11 kDa	206070000	263380000	192370000	232160000	101760000	209790000	190310000	241630000	192810000	192450000	200210000	312220000	214820000	211800000	173150000	78917000	92015000	107510000	198880000	131810000	164180000	109060000	134080000	180330000	178180000	164550000	153650000	258120000	129370000	99716000	166950000	190280000	53845000	59684000	260060000	178030000
763	RNA helicase OS=Sparus aurata OX=8175 GN=LOC115583406 PE=4 SV=1	A0A671WUJ4	55 kDa	26699000	30900000	21402000	24667000	30492000	24586000	25497000	30517000	27622000	26753000	23053000	25870000	23150000	8560400	21833000	24420000	16646000	29375000	5089600	8785500	14300000	8926800	8155600	14016000	18447000	25195000	23278000	10378000	14885000	20568000	15021000	17735000	12051000	25708000	9723700	15410000
764	Ferritin OS=Sparus aurata OX=8175 GN=LOC115580735 PE=3 SV=1	A0A671TR55	21 kDa	159100000	13829000	5650600	13660000	29004000	4004400	42169000	43536000	67867000	36424000	37007000	6366500	35366000	80599000	91412000	73348000	70232000	153060000	191840000	111290000	67569000	46025000	281330000	164400000	34940000	56069000	76518000	52982000	99378000	34554000	14674000	63859000	79473000	36418000	103160000	31351000
765	26S proteasome non-ATPase regulatory subunit 4 OS=Labrus bergylta OX=56723 PE=3 SV=1	A0A3Q3GLE8	40 kDa	29184000	33508000	25754000	30273000	36325000	24308000	43620000	28962000	27697000	27848000	26067000	29798000	27823000	9127400	42156000	15965000	45217000	28577000	17456000	43809000	8573500	9001800	8951400	6714900	35080000	22289000	24320000	22378000	24015000	25834000	28048000	23139000	23949000	21857000	17467000	21777000
766	tRNA-binding domain-containing protein OS=Sparus aurata OX=8175 GN=aimp1 PE=4 SV=1	A0A671WZ73 (+1)	35 kDa	24785000	35475000	30369000	43436000	40218000	34095000	43173000	42516000	39061000	29758000	42919000	42300000	26046000	47039000	27726000	4560000	24924000	35290000	124990000	20822000	52840000	19562000	114910000	39015000	20676000	24799000	23227000	13812000	34878000	14176000	27305000	15382000	19754000	20871000	14222000	16774000
767	Methionine--tRNA ligase, cytoplasmic OS=Sparus aurata OX=8175 GN=mars1 PE=3 SV=1	A0A671Y775 (+1)	104 kDa	18487000	21181000	9253800	24772000	31006000	18084000	29576000	12674000	31840000	20828000	16272000	10186000	36107000	41454000	27199000	0	17462000	10790000	79068000	63445000	50334000	34564000	73666000	26190000	25939000	36196000	5868500	17921000	39066000	14408000	13742000	22311000	53747000	28672000	14131000	33620000
768	Cytochrome b-c1 complex subunit 1 OS=Sparus aurata OX=8175 GN=UQCRC1 PE=2 SV=1	A0A0F6MX27 (+2)	52 kDa	29558000	35898000	11124000	5641000	32596000	29122000	40013000	29319000	26458000	0	35105000	9633500	32818000	36516000	21108000	24570000	31706000	21040000	44055000	25962000	23663000	22577000	32681000	21158000	21682000	3935600	13892000	20642000	19151000	15132000	27281000	0	23805000	29476000	0	33630000
769	Signal sequence receptor subunit alpha OS=Larimichthys crocea OX=215358 GN=D5F01_LYC21743 PE=3 SV=1	A0A6G0HKX0	33 kDa	102780000	97445000	53779000	67169000	81621000	101070000	94289000	83426000	81007000	63219000	71498000	80319000	65105000	83231000	58952000	54960000	80273000	37776000	110960000	108320000	77944000	60300000	103880000	125210000	62254000	84368000	101850000	35066000	50917000	75426000	79740000	133520000	61818000	74068000	47103000	41164000
770	Bleomycin hydrolase OS=Sparus aurata OX=8175 GN=blmh PE=3 SV=1	A0A671WFF2 (+6)	52 kDa	16439000	35739000	16101000	15344000	21938000	13407000	22414000	36960000	26262000	28640000	49185000	20114000	44933000	33854000	45905000	14742000	63739000	66504000	54871000	67150000	73047000	28685000	45862000	79204000	28094000	21593000	22946000	21956000	2927600	39872000	24786000	41480000	19201000	38093000	24587000	24354000
771	Sulfide quinone oxidoreductase OS=Sparus aurata OX=8175 PE=4 SV=1	A0A671W9J4 (+1)	49 kDa	7955000	9384800	61454000	65061000	815720	32575000	16782000	37989000	39005000	25880000	18381000	51590000	32201000	39737000	47880000	39021000	8719700	15780000	376580000	37394000	28713000	53463000	48454000	37962000	50408000	50622000	67039000	44140000	49257000	50208000	80939000	63527000	62067000	60573000	100080000	49193000
772	Uncharacterized protein OS=Labrus bergylta OX=56723 GN=RAB1A PE=4 SV=1	A0A3Q3H315 (+2)	22 kDa	23868000	22953000	47747000	23217000	22948000	17229000	72536000	24170000	25721000	22878000	15271000	26640000	20563000	56854000	6089300	21474000	22690000	51451000	48825000	19589000	23331000	6060900	14554000	28547000	18006000	19928000	14394000	24599000	30394000	27082000	20394000	98241000	16435000	15544000	27093000	29867000
773	Histone H2A OS=Collichthys lucidus OX=240159 GN=D9C73_012947 PE=3 SV=1	A0A4V6APW1	14 kDa	660400000	867850000	824270000	5413100	1036900000	881560000	792740000	973310000	763870000	40630000	6710400	43053000	1227800000	62377000	55995000	903850000	1100000000	957700000	491340000	982690000	1046800000	884590000	931360000	77237000	683310000	36257000	10545000	745650000	1086500000	857040000	6838700	1063700000	905800000	37674000	891800000	887490000
774	Uncharacterized protein OS=Sparus aurata OX=8175 GN=steap4 PE=3 SV=1	A0A671TTR3	54 kDa	11867000	12518000	2821400	7122100	10148000	7066700	33924000	20991000	9521600	8674000	23958000	29649000	88385000	35550000	112280000	37149000	55660000	69691000	49280000	416620000	79006000	143680000	694380000	326820000	39632000	45556000	48884000	51298000	143630000	23637000	8192800	41718000	22882000	17170000	7664000	16987000
775	Uncharacterized protein OS=Sparus aurata OX=8175 PE=3 SV=1	A0A671UJ02	32 kDa	45146000	34316000	23208000	33681000	6830900	52449000	38815000	47118000	32679000	40494000	37349000	28022000	18405000	17615000	31464000	27985000	42560000	37070000	0	21617000	24086000	10077000	4715200	15262000	42215000	30686000	21625000	53489000	43390000	37526000	42353000	28459000	46647000	43392000	35367000	56364000
776	Acid phosphatase OS=Sparus aurata OX=8175 PE=3 SV=1	A0A671XJT3	22 kDa	69643000	90657000	42320000	74585000	61750000	63012000	81041000	48956000	40906000	66663000	31465000	69910000	101800000	132840000	54022000	36567000	42807000	65461000	115750000	44481000	52225000	73169000	101200000	10335000	40444000	40990000	60774000	79948000	11150000	44829000	69516000	88116000	34429000	28439000	0	64573000
777	Uncharacterized protein OS=Sparus aurata OX=8175 GN=LOC115575148 PE=4 SV=1	A0A671YMN4	137 kDa	25193000	0	43588000	38248000	56464000	12515000	16514000	100010000	62486000	22864000	40602000	29709000	35565000	2289800	48375000	314250000	48259000	49660000	9799200	168200000	21707000	34071000	62782000	74768000	10957000	110640000	35258000	64562000	62113000	16791000	49662000	29034000	29335000	95660000	17401000	47691000
778	Uncharacterized protein OS=Sparus aurata OX=8175 GN=LOC115569225 PE=3 SV=1	A0A671Y9G9 (+2)	53 kDa	19783000	52414000	12880000	9979000	88952000	3916400	90235000	13239000	30832000	38861000	0	102510000	33210000	150340000	143150000	78187000	122280000	17341000	576140000	106080000	165200000	141190000	611610000	98969000	43353000	3187200	31550000	22177000	129910000	61851000	30142000	118670000	0	21520000	28009000	52962000
779	Uncharacterized protein OS=Sparus aurata OX=8175 PE=4 SV=1	A0A671XKF1 (+1)	183 kDa	0	0	0	0	0	130760000	0	0	0	0	270570000	0	0	0	177930000	166010000	0	0	0	237400000	263950000	0	0	0	34664000	0	0	0	0	0	0	204840000	202600000	471640000	331230000	0
780	Copine I OS=Sparus aurata OX=8175 PE=3 SV=1	A0A671YCU1	58 kDa	17636000	41249000	10783000	27713000	50291000	35356000	35439000	45334000	46326000	34174000	35514000	41823000	47865000	17300000	37061000	25179000	45236000	39371000	51116000	38960000	53784000	53498000	41497000	42225000	41712000	4899900	22185000	7048600	29214000	40944000	10810000	55700000	20386000	41787000	13099000	6924900
781	Retinol binding protein 2 OS=Sparus aurata OX=8175 GN=rbp2 PE=2 SV=1	A0A185NW17	16 kDa	164870000	77038000	104270000	88064000	92618000	128190000	128570000	38902000	143920000	121040000	197760000	135040000	47253000	38299000	83474000	67492000	143360000	91188000	2939500	81444000	8540700	0	0	12545000	155570000	68174000	16201000	111710000	78105000	15230000	20832000	65772000	77561000	26380000	23981000	74565000
782	Profilin OS=Sparus aurata OX=8175 GN=LOC115572473 PE=3 SV=1	A0A671ULP2	15 kDa	101550000	88697000	68925000	80965000	90612000	57686000	83642000	68190000	73884000	71249000	67843000	79183000	75327000	58070000	57015000	56373000	79296000	66192000	11324000	52082000	61791000	19010000	47214000	54597000	76871000	58264000	74218000	62233000	70406000	70285000	55501000	15486000	65955000	83008000	43965000	68290000
783	HD domain-containing protein OS=Sparus aurata OX=8175 GN=hddc3 PE=4 SV=1	A0A671U510	20 kDa	47271000	44408000	47567000	50594000	38022000	49420000	45994000	56139000	7734500	40718000	57624000	50916000	28848000	27945000	61749000	4150600	50036000	36417000	1887700	17716000	42049000	18756000	29241000	38093000	35481000	62856000	58409000	51400000	27950000	47264000	69173000	64466000	47790000	20202000	4075300	46648000
784	Uncharacterized protein OS=Sparus aurata OX=8175 GN=rplp1 PE=3 SV=1	A0A671WN82	12 kDa	29578000	23962000	18157000	23451000	19339000	14805000	13130000	32203000	9118600	7913100	24258000	27606000	18546000	21760000	12908000	23226000	26221000	17506000	20692000	24407000	29998000	36120000	51861000	12329000	19743000	30941000	13902000	26776000	26933000	29133000	19740000	22510000	18871000	12926000	27923000	25260000
785	Uncharacterized protein OS=Sparus aurata OX=8175 GN=LOC115589961 PE=4 SV=1	A0A671UCT2 (+1)	81 kDa	20634000	33658000	18643000	13273000	7953300	21278000	13148000	23647000	20778000	26084000	19369000	12593000	18019000	15575000	17412000	24392000	24728000	14110000	83639000	23547000	35993000	25815000	66784000	54235000	10154000	28814000	7219600	26582000	13979000	21177000	7817300	2709900	8738500	9550400	2743700	0
786	Coronin OS=Sparus aurata OX=8175 GN=LOC115575280 PE=3 SV=1	A0A671Y936	51 kDa	21999000	47616000	38631000	9628300	153390000	37278000	27823000	33980000	42140000	23736000	41660000	37148000	15065000	25890000	12727000	40897000	30513000	38471000	10235000	36264000	27137000	34804000	16734000	22741000	36190000	17165000	26888000	41322000	31044000	28905000	16252000	11776000	8257600	37489000	37192000	10703000
787	Uncharacterized protein OS=Sparus aurata OX=8175 GN=ppid PE=4 SV=1	A0A671VRQ6	41 kDa	79764000	48097000	38697000	36120000	81413000	37958000	82024000	42775000	71414000	76369000	71565000	85238000	37255000	23617000	40079000	50740000	23280000	43604000	72643000	74861000	45371000	30127000	72071000	64043000	56151000	62769000	41467000	50650000	56652000	57856000	64851000	2139600	38193000	45698000	44714000	49549000
788	Eukaryotic translation initiation factor 5A OS=Sparus aurata OX=8175 GN=LOC115597404 PE=3 SV=1	A0A671YTM4 (+1)	17 kDa	33909000	11234000	7765700	16161000	27051000	0	33318000	11872000	39409000	7610300	20191000	21479000	35719000	37925000	20818000	18806000	35741000	19751000	20665000	26101000	19834000	17961000	25147000	23956000	24668000	7281000	3106300	16172000	35017000	30801000	15128000	9355600	11477000	8008500	6404100	6927400
789	Transferrin receptor protein 1 OS=Sparus aurata OX=8175 PE=3 SV=1	A0A671ULQ2 (+2)	85 kDa	21497000	10125000	89555000	71859000	6066700	74151000	26401000	19806000	39340000	77941000	76676000	76661000	51895000	58248000	0	2031100	9318300	1167400	75519000	10300000	76995000	0	63971000	3282500	2241300	9670700	4354500	62911000	5357300	3313700	12353000	80305000	5761200	65305000	63591000	18377000
790	Sulfurtransferase OS=Sparus aurata OX=8175 PE=4 SV=1	A0A671WIK7 (+1)	34 kDa	0	44939000	58641000	39906000	10300000	38003000	50605000	49213000	52126000	66136000	49985000	71631000	55134000	62286000	37025000	57806000	23100000	11243000	14747000	27145000	0	65750000	0	10510000	75222000	60142000	46464000	69096000	45393000	23632000	55035000	24609000	65540000	77311000	49442000	22325000
791	Sulfide quinone oxidoreductase OS=Sparus aurata OX=8175 PE=4 SV=1	A0A671W5H1 (+1)	50 kDa	0	17004000	29194000	49472000	6657200	17939000	21257000	37755000	23651000	26905000	22180000	40296000	26354000	27564000	0	26140000	5213100	3250200	73869000	35676000	28608000	45022000	55060000	38290000	0	42674000	58168000	55699000	40050000	60339000	68912000	53560000	51741000	50758000	94703000	33495000
792	Uncharacterized protein OS=Sparus aurata OX=8175 GN=hnrnpa1 PE=4 SV=1	A0A671X7L2	36 kDa	50561000	51222000	35776000	37401000	42933000	33302000	47190000	47159000	47987000	33213000	5569200	36516000	27774000	24128000	30026000	16005000	15232000	15815000	45382000	20856000	38911000	19925000	26233000	26052000	31098000	24295000	34286000	27585000	24873000	20356000	8156600	17854000	20571000	29641000	18125000	19703000
793	Prohibitin OS=Sparus aurata OX=8175 GN=phb2 PE=3 SV=1	A0A671UQP8	34 kDa	45989000	240600000	46991000	197140000	140980000	141790000	201560000	277770000	220530000	52209000	232550000	218740000	221130000	300970000	52597000	150440000	187930000	6936200	82290000	199960000	36347000	241510000	274480000	6277000	21109000	227440000	17570000	190910000	156460000	43097000	43359000	210880000	28797000	11467000	171170000	158830000
794	Uncharacterized protein OS=Sparus aurata OX=8175 GN=acads PE=3 SV=1	A0A671XPL1	43 kDa	78595000	25262000	38762000	26263000	29889000	39796000	54566000	16356000	59964000	108230000	57019000	58033000	23179000	51921000	46703000	59942000	23539000	49347000	33528000	19341000	23093000	52636000	34632000	27232000	64663000	21372000	49113000	46255000	25173000	44038000	51346000	24964000	41547000	12093000	46216000	42772000
795	Lysozyme g OS=Sparus aurata OX=8175 GN=LOC115585844 PE=3 SV=1	A0A671VMJ2	20 kDa	22019000	31188000	29158000	0	173450000	35992000	25457000	24702000	38435000	15447000	40094000	39454000	24884000	22162000	11236000	91627000	31691000	17591000	6154000	7468700	24251000	45882000	13408000	17169000	38635000	8115500	6808900	52173000	30620000	17241000	23592000	18927000	6130600	34926000	143670000	11187000
796	Uncharacterized protein OS=Sparus aurata OX=8175 PE=3 SV=1	A0A671YLX0	59 kDa	70183000	64486000	23092000	2962800	0	15962000	47771000	41184000	56205000	44137000	29658000	24564000	44183000	63802000	52475000	25247000	49000000	28655000	0	36287000	33575000	55512000	19890000	6740400	41666000	3836600	15821000	4325800	5911700	6197100	30940000	26290000	14446000	33878000	3950700	3835100
797	Peptidase S1 domain-containing protein OS=Sparus aurata OX=8175 GN=LOC115584357 PE=4 SV=1	A0A671X6W7	29 kDa	58861000	35753000	31589000	103470000	42589000	50198000	53165000	7534700	153100000	30800000	63344000	10533000	55530000	9248500	0	122670000	9292100	41343000	0	21777000	44467000	14074000	27342000	48576000	18413000	40095000	18496000	152700000	29365000	66548000	66489000	124150000	119290000	59183000	44939000	91977000
798	Uncharacterized protein OS=Sparus aurata OX=8175 GN=myo1b PE=3 SV=1	A0A671UZT9 (+8)	135 kDa	23311000	23712000	15842000	18100000	10907000	15724000	11742000	24073000	22521000	15285000	23232000	13619000	22815000	24489000	13818000	14048000	17254000	7336400	22809000	17167000	27865000	20357000	36858000	27244000	10715000	22903000	17174000	20109000	31764000	28573000	13577000	16081000	16824000	14927000	18690000	35612000
799	Succinate dehydrogenase [ubiquinone] flavoprotein subunit, mitochondrial OS=Sparus aurata OX=8175 GN=SDHA PE=2 SV=1	A0A0F6MX15 (+1)	73 kDa	32782000	36503000	33839000	28116000	22749000	36273000	31654000	34594000	40604000	30375000	28162000	34811000	32297000	47398000	20752000	26109000	31786000	33278000	40891000	30418000	31537000	38573000	35956000	24138000	34119000	40814000	32894000	40023000	32637000	62397000	35859000	39703000	36249000	26117000	49679000	39818000
800	PB1 domain-containing protein OS=Sparus aurata OX=8175 GN=tfg PE=4 SV=1	A0A671V126 (+1)	45 kDa	54112000	55871000	7641200	39466000	46481000	20130000	40693000	27015000	23949000	15350000	37841000	38391000	36591000	31649000	32502000	29803000	34085000	7426200	60548000	12955000	39410000	34103000	47488000	36998000	37570000	20962000	42766000	50937000	27694000	18576000	40842000	46983000	19449000	12212000	13895000	41958000
801	nascent polypeptide-associated complex subunit alpha isoform X3 OS=Cottoperca gobio OX=56716 GN=naca PE=4 SV=1	A0A6J2Q113	49 kDa	128620000	148730000	95101000	121900000	154320000	81435000	148130000	130000000	79484000	119300000	100840000	84338000	100820000	103280000	86953000	60981000	87633000	18342000	128350000	99870000	118620000	95477000	152530000	108440000	87603000	57743000	85753000	98496000	98644000	101300000	83534000	86239000	80664000	41335000	87993000	89115000
802	Aspartate dehydrogenase domain-containing protein OS=Sparus aurata OX=8175 PE=3 SV=1	A0A671VRU8	29 kDa	24594000	86859000	47615000	103290000	56432000	69648000	70610000	69918000	90438000	88668000	42256000	78451000	95649000	85046000	87814000	49162000	89151000	57997000	58814000	51985000	65153000	32045000	80234000	35815000	102850000	69274000	36435000	28974000	73927000	64921000	61090000	65434000	55624000	76207000	16247000	55922000
803	Ubiquitin-conjugating enzyme E2 N OS=Sparus aurata OX=8175 GN=UBE2N PE=2 SV=1	A0A2R2YUN3 (+1)	17 kDa	54548000	58742000	40627000	58598000	50277000	39803000	59949000	40930000	47347000	32270000	52375000	53384000	19164000	35405000	39307000	24095000	57291000	51006000	51864000	46205000	56369000	49994000	41260000	54870000	41029000	44149000	40227000	47361000	35863000	41058000	50105000	76820000	33322000	33494000	32133000	42507000
804	Uncharacterized protein OS=Sparus aurata OX=8175 GN=asmtl PE=3 SV=1	A0A671Y722	79 kDa	32455000	70448000	42327000	33687000	46402000	19597000	24236000	35502000	10160000	19123000	39142000	1993700	12268000	16518000	0	13366000	21699000	13871000	49654000	4960000	42056000	6868500	65163000	14634000	16245000	6903500	15949000	13802000	41209000	19039000	10315000	15880000	6088800	19617000	4095000	16016000
805	T1-TrpRS OS=Sparus aurata OX=8175 GN=WARS1 PE=3 SV=1	A0A671TSU2 (+7)	52 kDa	15698000	31466000	7694200	10990000	34664000	10993000	17172000	24343000	18345000	11178000	26788000	12554000	18267000	24813000	8859200	5763200	20378000	7917200	47665000	18446000	27237000	11047000	67342000	23888000	12417000	20961000	5834500	13542000	9148000	16102000	9324900	13084000	5969900	5504600	6732000	14957000
806	Plexin b2a OS=Sparus aurata OX=8175 PE=3 SV=1	A0A671Y1Q8	210 kDa	18911000	15579000	10278000	5913400	6284000	4884600	20075000	21039000	23809000	9033800	19340000	6562500	19528000	22531000	13187000	13051000	11629000	12028000	14492000	24515000	16454000	40343000	46135000	30067000	14398000	13073000	15513000	10497000	13249000	16479000	12854000	10742000	12867000	7577000	8612700	11380000
807	60S ribosomal protein L11 OS=Labrus bergylta OX=56723 PE=3 SV=1	A0A3Q3L4N6 (+12)	20 kDa	101540000	143680000	155720000	134960000	204300000	121470000	168760000	149740000	179800000	93672000	162540000	196230000	119620000	122200000	154590000	118230000	119760000	113710000	307620000	204940000	181380000	182300000	309460000	210820000	97371000	175420000	135120000	140920000	198390000	144920000	179570000	196570000	147570000	54874000	205520000	152750000
808	Enoyl CoA hydratase 1, peroxisomal OS=Sparus aurata OX=8175 PE=4 SV=1	A0A671UN71 (+3)	33 kDa	28721000	80006000	33925000	34080000	14439000	905840	27990000	41193000	54249000	5556400	26571000	6045500	9879000	85146000	8255100	51900000	12379000	4600500	6027000	3343300	2252400	59927000	39538000	8376100	1920600	2431200	14963000	3411400	3930000	2136800	1979900	2373000	746640	0	14987000	28442000
809	C-type lectin domain-containing protein OS=Sparus aurata OX=8175 GN=LOC115581781 PE=4 SV=1	A0A671X8R6	29 kDa	59390000	37682000	88535000	69941000	18569000	73892000	107250000	138590000	78823000	89854000	124080000	117290000	188500000	121830000	156160000	42704000	63371000	50827000	3810900	77713000	118390000	100890000	43531000	58259000	105810000	155500000	58691000	133620000	125040000	104320000	154220000	118610000	134650000	104760000	115090000	88438000
810	Receptor protein-tyrosine kinase OS=Collichthys lucidus OX=240159 GN=D9C73_027473 PE=4 SV=1	A0A4U5VVX0	640 kDa	13313000	12763000	38980000	10248000	15940000	8558700	70636000	52680000	15772000	12044000	6923800	11594000	3585700	44377000	1408400	15222000	11849000	59779000	25385000	19335000	7317700	17052000	12684000	18564000	35186000	6285500	6562900	8526100	21891000	17407000	7262300	91372000	7850200	8089800	14891000	18379000
811	Septin-type G domain-containing protein OS=Sparus aurata OX=8175 GN=LOC115573142 PE=3 SV=1	A0A671XN93	42 kDa	23403000	47269000	19651000	11682000	28222000	20837000	22324000	45424000	18757000	12859000	40594000	26137000	39376000	26695000	19969000	17427000	18409000	18197000	12182000	9136400	35659000	24203000	40362000	17532000	14933000	19127000	16357000	19780000	32394000	18941000	12567000	13738000	10755000	23872000	25501000	29061000
812	Uncharacterized protein OS=Sparus aurata OX=8175 GN=dbnl PE=3 SV=1	A0A671YCF7 (+1)	53 kDa	12763000	25411000	17730000	17835000	21725000	10486000	12924000	6261500	18230000	19015000	19802000	25292000	30120000	13433000	17762000	18808000	17920000	20185000	10804000	20129000	13851000	21656000	12081000	19311000	26581000	19953000	16437000	17937000	27321000	18713000	18901000	24079000	24205000	30677000	20586000	23439000
813	Collagen, type I, alpha 1b OS=Sparus aurata OX=8175 PE=4 SV=1	A0A671YED8 (+1)	131 kDa	44647000	10596000	39940000	53396000	35077000	16293000	17558000	60537000	41316000	21193000	29942000	25104000	27573000	8190200	60865000	246770000	45377000	68489000	11849000	147340000	31208000	44486000	58535000	74539000	9045800	109810000	26916000	65947000	63879000	13035000	45699000	27072000	22227000	98233000	19356000	56233000
814	Eukaryotic translation initiation factor 5A OS=Takifugu bimaculatus OX=433685 GN=fugu_015775 PE=3 SV=1	A0A4Z2BV68	17 kDa	153130000	149970000	139080000	165240000	128230000	150480000	147820000	177710000	114320000	178880000	178440000	202620000	145760000	161080000	160250000	128730000	136240000	130550000	177600000	117950000	187340000	186490000	189630000	181850000	115040000	152150000	132140000	180240000	129460000	184350000	140090000	164900000	100070000	116040000	146410000	174440000
815	Uncharacterized protein OS=Sparus aurata OX=8175 PE=4 SV=1	A0A671YTV0 (+1)	378 kDa	21517000	30991000	28129000	28379000	55913000	73558000	23010000	14714000	46256000	17438000	12541000	15867000	43033000	0	4849200	24313000	8080000	19470000	3099800	20569000	6834700	7103400	3308000	11351000	28213000	41971000	42510000	134620000	11746000	8672000	28552000	19978000	18254000	30007000	25177000	86932000
816	Ubiquitin carboxyl-terminal hydrolase OS=Sparus aurata OX=8175 GN=usp14 PE=3 SV=1	A0A671Y160	56 kDa	21635000	21617000	20827000	15427000	19114000	11369000	27715000	37960000	18445000	32412000	25312000	17187000	21833000	19454000	19026000	6774700	17808000	7127200	34797000	26484000	20686000	25125000	29787000	14098000	9973000	21045000	17771000	6621300	28708000	21189000	26710000	19831000	11716000	20420000	9805200	21064000
817	Sulfurtransferase OS=Sparus aurata OX=8175 GN=LOC115576047 PE=4 SV=1	A0A671WJ80	36 kDa	59525000	38828000	37281000	40407000	8056200	6114600	6939700	41225000	47122000	22393000	43922000	27783000	29359000	9506500	53372000	32089000	15111000	30000000	15405000	35059000	20559000	19516000	4842700	16165000	51568000	52531000	68796000	34681000	33051000	23559000	50665000	56429000	64886000	18905000	16227000	16925000
818	ATP-dependent 6-phosphofructokinase OS=Sparus aurata OX=8175 PE=3 SV=1	A0A671Z3G9 (+6)	83 kDa	11787000	19882000	6174100	20266000	42508000	12126000	17097000	33047000	31926000	28872000	14376000	21560000	46325000	23616000	9032500	4001300	18328000	39540000	61139000	34434000	56009000	15240000	228600000	34631000	11629000	11215000	10853000	36777000	30081000	17901000	42206000	20245000	13394000	26227000	12451000	29425000
819	Uncharacterized protein OS=Sparus aurata OX=8175 GN=LOC115575083 PE=4 SV=1	A0A671X6V8	28 kDa	50287000	18660000	30833000	64375000	0	32931000	34158000	42895000	38264000	25866000	31640000	39459000	33085000	61901000	24278000	66970000	62554000	83669000	49753000	65751000	71719000	5004100	0	23398000	53345000	27632000	17865000	48889000	47500000	60047000	76117000	43737000	35190000	52256000	21141000	51362000
820	Peptidylprolyl isomerase OS=Mola mola OX=94237 PE=4 SV=1	A0A3Q3VUV7	19 kDa	131580000	134060000	78371000	54693000	133740000	52278000	107470000	34016000	119050000	79248000	24331000	119780000	130910000	109070000	85821000	86298000	110260000	58895000	311910000	130310000	156060000	167480000	196430000	199580000	43045000	95447000	38163000	81661000	64053000	152190000	69884000	95243000	68744000	49037000	122000000	122310000
821	Uncharacterized protein OS=Sparus aurata OX=8175 GN=efhd2 PE=4 SV=1	A0A671TVG7	27 kDa	175670000	68127000	108700000	21247000	82979000	8000300	156240000	104690000	160730000	89664000	150440000	170600000	112520000	203640000	165470000	149850000	172280000	171320000	95677000	90755000	146010000	149120000	34588000	153250000	79179000	100090000	223790000	94528000	168510000	10514000	313420000	3749800	191720000	208890000	94310000	36609000
822	NTP_transferase domain-containing protein OS=Sparus aurata OX=8175 GN=LOC115587866 PE=4 SV=1	A0A671V241 (+1)	31 kDa	38655000	110480000	167770000	126320000	10895000	142620000	74332000	26652000	28163000	196780000	97061000	184980000	76858000	120580000	32262000	41861000	170420000	79513000	20419000	13745000	4590500	19055000	89586000	28322000	56395000	118540000	16658000	34166000	93852000	51443000	29209000	15221000	19516000	61858000	34447000	2011900
823	26S proteasome non-ATPase regulatory subunit 4 OS=Sparus aurata OX=8175 GN=PSMD4 PE=2 SV=1	A0A2R2YUM6	40 kDa	27711000	33410000	30862000	36403000	36688000	23570000	47184000	25137000	32766000	33624000	34093000	39098000	34801000	5214000	49429000	18822000	44786000	28972000	15077000	47996000	6907700	3671200	8087200	5734100	42452000	29291000	35304000	23422000	28643000	25701000	37094000	34261000	31623000	31668000	18148000	24548000
824	Vacuolar protein sorting-associated protein 35 OS=Sparus aurata OX=8175 GN=vps35 PE=3 SV=1	A0A671U9A4	92 kDa	45898000	40589000	34102000	23949000	50189000	15645000	39723000	26740000	41877000	35941000	38841000	47780000	43756000	59065000	29425000	7458300	40858000	10369000	46155000	49958000	54516000	55538000	35373000	35501000	45820000	33961000	14709000	49531000	28641000	37876000	13704000	28060000	27686000	51067000	15035000	25937000
825	T-complex protein 1 subunit eta OS=Sparus aurata OX=8175 GN=cct7 PE=3 SV=1	A0A671TS45 (+1)	59 kDa	52937000	43687000	52186000	55115000	59476000	27245000	40046000	36248000	43347000	19509000	31545000	41698000	47697000	17497000	38552000	25024000	44198000	18933000	68301000	64619000	63312000	15596000	52561000	42206000	28889000	21932000	30300000	20708000	52174000	26110000	22404000	24104000	21677000	41735000	18997000	42507000
826	Rhodanese domain-containing protein OS=Sparus aurata OX=8175 GN=LOC115569623 PE=4 SV=1	A0A671W8U0	19 kDa	95718000	106400000	98802000	124640000	0	45950000	94204000	231110000	93514000	97807000	189350000	171090000	119490000	151870000	95314000	165330000	71445000	73316000	108300000	59391000	124660000	147350000	67663000	62087000	79215000	69993000	120570000	146680000	137330000	68526000	66229000	86443000	83476000	70316000	151390000	66899000
827	PPM-type phosphatase domain-containing protein OS=Sparus aurata OX=8175 GN=LOC115571115 PE=3 SV=1	A0A671YVI7 (+2)	42 kDa	27755000	44573000	33108000	21356000	3824900	2275800	27436000	40073000	0	0	52594000	29438000	35346000	18764000	43391000	44818000	41658000	28641000	34978000	19841000	32080000	12953000	4618800	18115000	22164000	7178100	46661000	4417400	31291000	11217000	11792000	36808000	15717000	7510000	16133000	34300000
828	Uncharacterized protein OS=Sparus aurata OX=8175 GN=LOC115591541 PE=3 SV=1	A0A671WS89	33 kDa	26215000	0	15697000	22105000	90707000	13905000	41333000	8642700	46927000	28195000	130980000	40463000	15379000	33885000	9282400	32068000	45114000	21733000	8184200	7050900	0	11403000	113410000	9950600	2244900	15433000	5676000	22480000	3794800	23173000	47217000	15956000	29366000	23831000	17221000	0
829	Glutathione peroxidase OS=Sparus aurata OX=8175 GN=GPX1 PE=3 SV=1	A0A671UWT4 (+1)	21 kDa	31618000	26120000	21126000	22865000	36564000	14019000	24285000	34266000	28676000	27445000	30104000	42906000	18481000	17526000	37044000	38691000	42900000	40619000	37887000	32866000	13553000	35539000	14775000	21841000	32246000	11303000	28495000	48177000	15719000	25786000	23091000	36737000	40996000	25119000	37412000	27087000
830	Uncharacterized protein OS=Sparus aurata OX=8175 GN=LOC115573936 PE=4 SV=1	A0A671WYY3 (+1)	60 kDa	13446000	21275000	14612000	12799000	18287000	6419600	10947000	15840000	18786000	7957400	14167000	12976000	12623000	20971000	20424000	14553000	21964000	16752000	21492000	15020000	29826000	24143000	38018000	22383000	11274000	8088400	15972000	26117000	20466000	9651700	8008900	22848000	11272000	9958000	14804000	10369000
831	Uncharacterized protein OS=Sparus aurata OX=8175 GN=pgm2 PE=3 SV=1	A0A671TVW9 (+7)	64 kDa	28923000	31575000	33787000	37444000	33173000	24280000	36762000	21139000	29464000	25611000	18607000	16505000	46493000	12266000	36075000	36577000	38188000	43150000	20009000	36628000	32732000	29655000	33888000	34031000	14806000	13943000	83236000	15328000	31208000	17251000	34346000	34125000	24300000	27175000	3732800	25017000
832	26S proteasome non-ATPase regulatory subunit 6 OS=Sparus aurata OX=8175 GN=psmd6 PE=3 SV=1	A0A671UKQ7	46 kDa	22600000	67522000	64520000	28181000	75758000	38902000	69888000	58478000	49226000	40162000	81051000	44257000	39350000	45764000	54636000	28818000	49762000	43888000	84008000	43203000	61463000	45456000	83379000	41242000	24271000	24827000	31533000	21578000	23561000	28536000	49543000	48836000	45658000	85346000	46881000	33634000
833	Ribosomal protein L22 OS=Sparus aurata OX=8175 PE=3 SV=1	A0A671VDN9 (+1)	14 kDa	259970000	172770000	125660000	257510000	190300000	163820000	246470000	237060000	89333000	212300000	215710000	217320000	201800000	225590000	185400000	69522000	212440000	70834000	141480000	220640000	156100000	213540000	282030000	101630000	204620000	7905900	213390000	240320000	247610000	168220000	210150000	219010000	221830000	40388000	0	197630000
834	Uncharacterized protein OS=Sparus aurata OX=8175 GN=LOC115581077 PE=3 SV=1	A0A671VJC2 (+1)	47 kDa	29357000	10814000	15060000	29521000	10666000	19454000	32067000	21282000	24673000	24264000	30158000	31151000	37480000	35789000	28732000	34263000	59696000	40081000	21614000	28041000	42575000	19521000	26825000	30424000	36238000	43644000	36718000	27492000	26039000	31055000	51386000	40912000	28465000	28320000	20001000	41525000
835	Methyltranfer_dom domain-containing protein OS=Sparus aurata OX=8175 GN=LOC115573291 PE=4 SV=1	A0A671XKW9	40 kDa	81240000	32955000	39150000	18773000	20628000	18236000	19296000	33990000	58414000	29644000	16274000	25369000	20881000	24935000	18307000	21218000	21145000	23855000	3056700	10433000	20849000	9838900	2887600	15232000	33562000	17080000	25660000	24334000	28475000	24139000	30090000	16675000	23822000	32098000	23578000	23374000
836	Heterogeneous nuclear ribonucleoprotein K OS=Sparus aurata OX=8175 GN=hnrnpk PE=4 SV=1	A0A671V2S5 (+1)	46 kDa	20270000	22457000	15752000	17454000	16057000	14137000	17517000	22070000	16155000	17623000	14121000	18222000	20748000	23073000	15330000	16005000	21331000	14768000	26878000	19563000	23458000	20136000	24209000	20279000	14250000	14841000	31741000	16429000	12302000	15304000	14312000	12280000	26561000	16465000	8685400	13787000
837	eIF2B_5 domain-containing protein OS=Sparus aurata OX=8175 GN=eif2s2 PE=3 SV=1	A0A671VRR0 (+2)	39 kDa	21620000	19987000	11511000	21595000	33551000	11644000	22517000	19029000	33673000	19016000	9632700	151140000	20341000	12260000	8204700	9462000	21989000	9094600	37219000	12961000	16932000	19303000	27727000	15687000	9376500	11178000	5678600	13521000	18888000	15722000	13862000	13275000	36201000	22224000	9871700	13208000
838	Uncharacterized protein OS=Sparus aurata OX=8175 GN=mgst3 PE=4 SV=1	A0A671W1S7	17 kDa	75794000	41789000	44544000	21986000	16843000	30450000	39188000	31180000	36378000	53842000	25860000	45214000	79884000	126630000	70904000	23598000	69933000	60988000	33143000	50102000	46158000	47330000	58614000	22337000	39886000	35363000	15260000	56699000	28387000	51220000	49656000	38476000	36012000	83183000	23986000	21382000
839	Peptidyl-prolyl cis-trans isomerase OS=Sparus aurata OX=8175 GN=LOC115592634 PE=3 SV=1	A0A671YP63	11 kDa	693720000	831520000	1034900000	472610000	1208000000	677390000	815010000	892570000	902200000	888540000	994310000	1327200000	1174600000	904990000	1014900000	144420000	782690000	100140000	936010000	1080900000	909160000	1199400000	1033100000	1112400000	916910000	693230000	87988000	820560000	800050000	885340000	63490000	701530000	575880000	76988000	105380000	960080000
840	Uncharacterized protein OS=Sparus aurata OX=8175 PE=3 SV=1	A0A671V1M2	154 kDa	45850000	5675200	35225000	4324300	58401000	4406300	49793000	29126000	43035000	57845000	81584000	32935000	32411000	22316000	0	33816000	50467000	45900000	5428200	0	14093000	6380900	0	15063000	41139000	22325000	0	8055600	33923000	33773000	6339400	31962000	0	40436000	93534000	23143000
841	Cytochrome c1 OS=Sparus aurata OX=8175 GN=Cyc1 PE=2 SV=1	A0A0F6MX22 (+1)	34 kDa	66084000	93199000	59496000	32862000	51479000	28699000	102170000	39700000	61502000	49905000	37665000	66748000	49776000	16080000	48403000	13499000	26203000	13557000	24398000	11315000	10798000	11711000	22978000	1716100	30610000	17622000	65013000	42094000	14218000	1652100	30521000	16094000	36411000	42685000	26829000	25832000
842	Uncharacterized protein OS=Sparus aurata OX=8175 GN=LOC115571253 PE=4 SV=1	A0A671TUA6	49 kDa	22370000	29413000	32333000	26220000	26896000	19541000	31724000	34595000	20175000	18171000	29382000	35993000	39022000	9886100	17562000	19212000	15639000	16795000	24623000	21905000	8212600	19744000	31765000	24214000	28897000	24011000	44860000	31971000	25081000	37710000	41499000	29615000	29798000	29189000	20470000	31523000
843	Uncharacterized protein OS=Sparus aurata OX=8175 GN=LOC115581583 PE=3 SV=1	A0A671U7Z2	60 kDa	11127000	87551000	30766000	75724000	3573700	15468000	22478000	75554000	8965500	11545000	11028000	30300000	84788000	81192000	89163000	71630000	6881000	71371000	230310000	134710000	119210000	126300000	174760000	125310000	19459000	63680000	22737000	35984000	107240000	87477000	20350000	68815000	26237000	97934000	97772000	82225000
844	Uncharacterized protein OS=Sparus aurata OX=8175 GN=eea1 PE=4 SV=1	A0A671X967 (+1)	160 kDa	7418000	14794000	7302400	21925000	18475000	15086000	4878700	26028000	6457100	14020000	16327000	4997700	23164000	20531000	5102500	0	10466000	3655600	26437000	18337000	15077000	7151600	27424000	16336000	16091000	9633800	12692000	20364000	12879000	13842000	22826000	16043000	17753000	25570000	10699000	19501000
845	Uncharacterized protein OS=Sparus aurata OX=8175 GN=LOC115585903 PE=3 SV=1	A0A671VJE1	56 kDa	88607000	130740000	64306000	1511100	0	64304000	106540000	80162000	102650000	11861000	40024000	38666000	16733000	46960000	83233000	42872000	44719000	31883000	29170000	51471000	19776000	58175000	26856000	41579000	30025000	3040600	0	28610000	3545600	1601100	31543000	5516200	1595400	9419100	3513600	23425000
846	Uncharacterized protein OS=Sparus aurata OX=8175 GN=bdh2 PE=4 SV=1	A0A671WXL2	26 kDa	100950000	94428000	84343000	84047000	55183000	77570000	86210000	86250000	66427000	70850000	69872000	83244000	113490000	96870000	103340000	82366000	107710000	115310000	47992000	94584000	88867000	80291000	48922000	80798000	71496000	61825000	124650000	75999000	109130000	79971000	99328000	119310000	91893000	62172000	61847000	93317000
847	Poly(RC)-binding protein 2 OS=Larimichthys crocea OX=215358 GN=EH28_02935 PE=4 SV=1	A0A0F8CXH3	99 kDa	36869000	37912000	27985000	40283000	41475000	10380000	41729000	19196000	26243000	25908000	33057000	38842000	83871000	73172000	71728000	67387000	68467000	51343000	90680000	82873000	74738000	78987000	105470000	97430000	28959000	20650000	27044000	47176000	30765000	29786000	40870000	20171000	32532000	24668000	7764100	16797000
848	Nop domain-containing protein OS=Sparus aurata OX=8175 GN=nop56 PE=3 SV=1	A0A671U1L6 (+1)	60 kDa	24114000	35123000	6582800	23639000	14459000	2745000	10803000	22071000	22786000	12999000	10685000	23288000	29599000	18260000	8783400	6030200	26737000	8538700	29484000	26847000	12440000	33716000	43541000	38742000	19894000	13349000	11819000	15646000	15642000	23841000	15108000	16945000	17926000	12226000	2263500	12919000
849	Probable tRNA N6-adenosine threonylcarbamoyltransferase OS=Sparus aurata OX=8175 GN=OSGEP PE=3 SV=1	A0A671VPK1 (+1)	40 kDa	32713000	22457000	20457000	18575000	23675000	15879000	30775000	28820000	33824000	25020000	17465000	28330000	54737000	47166000	36244000	36161000	37775000	32790000	39233000	36124000	43175000	52374000	55024000	40249000	30738000	35235000	32751000	33502000	41595000	42552000	38897000	32189000	26506000	37857000	23691000	45978000
850	Uncharacterized protein OS=Sparus aurata OX=8175 GN=LOC115576375 PE=4 SV=1	A0A671XZB4	53 kDa	69571000	49408000	59438000	62860000	52527000	49891000	59095000	78940000	51467000	40776000	68531000	80022000	57443000	119820000	104170000	37159000	79388000	48789000	134940000	67982000	66696000	40029000	109000000	71498000	70522000	47686000	79212000	98142000	93450000	55543000	83606000	55342000	100200000	71601000	118050000	86714000
851	Gamma-glutamyl carboxylase OS=Sparus aurata OX=8175 GN=ggcx PE=2 SV=1	A1KXW0	88 kDa	35567000	31304000	21112000	19943000	5791800	5769100	15226000	43333000	20885000	13756000	12644000	19935000	25405000	48592000	16757000	19108000	25585000	16067000	125520000	25413000	39070000	33303000	49534000	37499000	32830000	18061000	18313000	18482000	15573000	55583000	18514000	21706000	26151000	29416000	60105000	18399000
852	Uncharacterized protein OS=Sparus aurata OX=8175 GN=LOC115582693 PE=3 SV=1	A0A671W811	20 kDa	136700000	12306000	87476000	44670000	132110000	16963000	107910000	74044000	86424000	57231000	54404000	43422000	66562000	79339000	70632000	33707000	73910000	40510000	479800000	126670000	151250000	72908000	187560000	175420000	76349000	65055000	56806000	88753000	33390000	78672000	61641000	49475000	83259000	15338000	76254000	5484100
853	Lipopolysaccharide-binding protein OS=Sparus aurata OX=8175 PE=3 SV=1	A0A671Z349 (+1)	51 kDa	0	10080000	28323000	9201100	233910000	19025000	40215000	5623600	65612000	0	38226000	28253000	51563000	31772000	30334000	149370000	46183000	5974400	89886000	109350000	44602000	61071000	92526000	128040000	29534000	3305000	15534000	64870000	9638200	11541000	0	13429000	10065000	23563000	111490000	4529500
854	Proteasome subunit beta OS=Sparus aurata OX=8175 PE=3 SV=1	A0A671XKP8 (+1)	30 kDa	23909000	33288000	20149000	26309000	53067000	44968000	59128000	58131000	41088000	27077000	66879000	40479000	35079000	60613000	30780000	39883000	54332000	45605000	72702000	35253000	51859000	20030000	31058000	16067000	54281000	65074000	64425000	30824000	47643000	47941000	59439000	47163000	43980000	12179000	18418000	39426000
855	Solute carrier family 25 member 22a OS=Sparus aurata OX=8175 PE=3 SV=1	A0A671WJ83 (+3)	34 kDa	63290000	34927000	41304000	59489000	44447000	6940800	34188000	25490000	33913000	22639000	6511200	28404000	53121000	29700000	16834000	66192000	31527000	60708000	48081000	56932000	18953000	69563000	40313000	55135000	39304000	7855300	18557000	52226000	51495000	25097000	41651000	51592000	50837000	39276000	24285000	16982000
856	ADF-H domain-containing protein OS=Sparus aurata OX=8175 GN=cfl2 PE=3 SV=1	A0A671YIH5	19 kDa	36746000	38782000	48504000	90247000	63970000	46018000	44913000	42494000	38486000	33037000	56989000	50604000	137940000	120390000	43094000	51873000	71834000	99020000	111140000	69542000	116740000	121440000	137130000	116030000	80999000	75330000	79292000	72428000	140150000	79898000	79947000	86603000	67650000	27219000	77590000	124200000
857	Carbohydrate sulfotransferase OS=Perca fluviatilis OX=8168 GN=PFLUV_G00272540 PE=3 SV=1	A0A6A5E1H8	282 kDa	495330000	470020000	404890000	521350000	143470000	109660000	404000000	367300000	191290000	360060000	251520000	383250000	284750000	265990000	268190000	365980000	270280000	263360000	449800000	382110000	329390000	276470000	168300000	101130000	158090000	541000000	382710000	66456000	444070000	199760000	38455000	27719000	134750000	58923000	432600000	481380000
858	Vitellogenin domain-containing protein OS=Sparus aurata OX=8175 GN=LOC115597359 PE=4 SV=1	A0A671VIR8	492 kDa	46431000	24122000	39534000	13393000	21717000	7148000	40452000	9378500	40875000	12783000	8584200	1184800	10762000	8387400	6104300	7625200	13019000	10854000	2920400	0	9603700	10933000	17710000	0	9358400	3649500	4249400	12381000	37187000	8625200	2817800	5148700	0	4839200	0	0
859	Arylamine N-acetyltransferase OS=Sparus aurata OX=8175 PE=3 SV=1	A0A671XEL2	29 kDa	28604000	20017000	21413000	26059000	20886000	24797000	44773000	34407000	24559000	24060000	20898000	29439000	28148000	28772000	29595000	20459000	33347000	27066000	16287000	24153000	28117000	24689000	15122000	29445000	27645000	27455000	20725000	25218000	27416000	27148000	25296000	23253000	20236000	13367000	18044000	25068000
860	Uncharacterized protein OS=Sparus aurata OX=8175 GN=xpnpep1 PE=3 SV=1	A0A671WBI7 (+4)	73 kDa	36486000	32063000	19874000	27556000	20376000	23596000	34961000	33395000	36631000	20654000	32479000	18318000	32571000	38074000	33371000	18837000	28338000	30828000	28780000	31803000	37180000	16846000	25062000	12886000	37165000	31051000	37729000	28331000	56214000	27152000	25773000	40260000	30110000	33392000	18413000	32418000
861	Protein kinase C OS=Sparus aurata OX=8175 GN=prkca PE=3 SV=1	A0A671U9K4 (+4)	77 kDa	22273000	30841000	19892000	23267000	24977000	53999000	17982000	14603000	22154000	10447000	13423000	11346000	38036000	49917000	21949000	12147000	18901000	27998000	27721000	23138000	16150000	27026000	19866000	23382000	14308000	14202000	15423000	11908000	21781000	20599000	22468000	22017000	20328000	51732000	9218100	27323000
862	WD_REPEATS_REGION domain-containing protein OS=Sparus aurata OX=8175 GN=LOC115571196 PE=3 SV=1	A0A671XY19	131 kDa	22572000	50725000	29339000	7835000	29007000	7890600	45999000	40699000	15074000	9366200	27409000	31662000	9262800	10952000	13881000	8843200	9741600	7580000	4516600	8359100	9793600	13884000	8884400	13308000	17544000	14597000	21268000	35799000	38049000	13842000	15147000	15102000	18569000	3096100	17302000	13699000
863	NSFL1 cofactor p47 OS=Sparus aurata OX=8175 GN=nsfl1c PE=4 SV=1	A0A671WXW5	41 kDa	42139000	57179000	23908000	45444000	16333000	17076000	30322000	29161000	21387000	48234000	20854000	47795000	49683000	31875000	29896000	36608000	32317000	21668000	13066000	28370000	20308000	33955000	38483000	14365000	25505000	15735000	13270000	3423000	3544200	9805700	15360000	30502000	4183000	49593000	12942000	34580000
864	Uncharacterized protein OS=Sparus aurata OX=8175 GN=slc25a21 PE=3 SV=1	A0A671Z145	31 kDa	82839000	264270000	211120000	158020000	8928200	2831200	77512000	252660000	39854000	194210000	22992000	170920000	212990000	197660000	244710000	244220000	306470000	240740000	190410000	213200000	266150000	328130000	185410000	242830000	55529000	214450000	28876000	163030000	203770000	235910000	155030000	57571000	105590000	192000000	119900000	159460000
865	Propanoyl-CoA:carbon dioxide ligase subunit alpha OS=Sparus aurata OX=8175 GN=pcca PE=4 SV=1	A0A671W324 (+7)	78 kDa	13087000	11422000	24042000	12247000	0	4956200	6732200	10161000	12704000	12815000	13741000	12576000	14231000	19504000	4456200	15642000	13382000	6410500	11362000	2343500	10020000	6584000	2682200	11621000	12153000	21452000	3073800	18912000	14595000	23704000	12470000	12135000	6807000	4894600	27976000	17933000
866	NADH-ubiquinone oxidoreductase 75 kDa subunit, mitochondrial OS=Sparus aurata OX=8175 PE=3 SV=1	A0A671UHY3 (+2)	75 kDa	24350000	13194000	16152000	9783400	14680000	14394000	25071000	10367000	13034000	20531000	6199500	23272000	13925000	20908000	9236700	39373000	21483000	19693000	8202300	7166100	17219000	21022000	12990000	9182800	11779000	10842000	26696000	21636000	6750500	9088000	28920000	21186000	10699000	13320000	21934000	18024000
867	Uncharacterized protein OS=Sparus aurata OX=8175 GN=galk1 PE=3 SV=1	A0A671VEI1	42 kDa	29990000	18063000	32980000	21991000	4732700	13635000	31682000	25376000	33811000	36166000	26913000	8730100	29600000	27539000	27557000	20802000	29727000	29415000	10628000	13179000	46133000	38804000	43028000	15814000	73601000	51096000	25425000	57793000	23145000	21673000	18054000	66463000	42644000	26976000	22453000	51282000
868	40S ribosomal protein S20 OS=Takifugu flavidus OX=433684 GN=D4764_17G0008780 PE=3 SV=1	A0A5C6NWQ2 (+7)	15 kDa	474430000	263430000	260770000	202610000	318300000	103120000	250230000	178710000	270560000	247150000	253790000	126580000	337260000	360610000	220960000	303990000	165780000	209250000	582300000	406710000	311980000	259120000	592800000	561740000	246090000	112020000	128220000	149440000	162810000	222420000	129610000	170770000	264970000	178920000	204750000	127760000
869	Protein transport protein SEC23 OS=Sparus aurata OX=8175 GN=LOC115565857 PE=3 SV=1	A0A671YHF0 (+1)	86 kDa	31554000	38267000	29462000	41763000	26142000	40103000	33518000	45641000	35032000	30297000	57147000	47371000	0	34636000	44240000	29546000	35713000	34598000	21043000	46120000	54169000	48660000	18445000	50261000	39365000	49631000	49121000	55972000	44089000	51903000	55908000	40286000	37751000	53838000	39144000	0
870	V-type proton ATPase subunit G OS=Sparus aurata OX=8175 GN=LOC115593197 PE=3 SV=1	A0A671W205	13 kDa	58592000	66511000	47255000	31753000	94824000	28636000	50242000	58122000	54728000	127030000	122500000	100970000	93706000	79027000	91312000	72879000	78060000	67653000	41806000	72360000	81515000	97980000	60489000	69055000	69432000	88456000	52395000	76360000	81149000	70929000	81510000	87439000	84498000	108550000	66313000	60874000
871	Uncharacterized protein OS=Sparus aurata OX=8175 GN=hsd17b10 PE=3 SV=1	A0A671VGZ6	27 kDa	6235700	24823000	15422000	8913100	3646100	13569000	925700	20817000	1038300	13584000	18812000	20828000	12103000	19771000	3111700	9538300	15978000	2508000	25726000	7660100	16011000	15495000	13656000	9937600	19245000	21096000	26926000	4208200	11487000	21667000	19715000	13122000	16327000	8209000	27188000	11935000
872	Glutathione transferase OS=Oplegnathus fasciatus OX=163134 PE=2 SV=1	F1AQ80	28 kDa	29849000	47934000	18534000	0	27492000	0	51057000	2960600	40472000	0	3515300	7185100	83733000	280090000	77815000	291480000	73676000	358740000	0	19843000	167650000	609310000	128220000	195890000	119790000	0	0	12276000	0	112240000	0	0	0	0	0	0
873	Arf-GAP domain-containing protein OS=Sparus aurata OX=8175 GN=arfgap3 PE=4 SV=1	A0A671VU95	59 kDa	27482000	31785000	28814000	29985000	25283000	25546000	26921000	20496000	26424000	27793000	34179000	25416000	19722000	11546000	20966000	19151000	12962000	18839000	8163200	18369000	17488000	20334000	10887000	17101000	24780000	21320000	30257000	23738000	19922000	16207000	30380000	16646000	19297000	36482000	20598000	22459000
874	Ribosomal protein, large P2, like OS=Sparus aurata OX=8175 PE=3 SV=1	A0A671TSZ7	11 kDa	52330000	102840000	83395000	61442000	95730000	54402000	136570000	67442000	55953000	57644000	68299000	138970000	82859000	64101000	57930000	72313000	98906000	66336000	158870000	50752000	135270000	94690000	205680000	207500000	113670000	134140000	113070000	100460000	79203000	84593000	73883000	69745000	82732000	11665000	94256000	130800000
875	Actin-depolymerizing factor OS=Sparus aurata OX=8175 GN=gsn PE=3 SV=1	A0A671YZN2	85 kDa	29342000	28431000	13467000	16225000	57756000	25894000	18274000	30242000	27932000	37388000	17411000	11395000	31773000	14914000	31494000	10602000	11138000	25869000	7807400	27518000	13614000	31799000	3085800	37638000	11702000	33297000	31660000	21998000	19518000	14848000	38040000	19880000	23706000	12064000	24910000	20247000
876	Amine oxidase OS=Sparus aurata OX=8175 PE=3 SV=1	A0A671UNM2	92 kDa	20567000	32178000	9122500	28659000	84489000	0	11081000	26740000	27899000	0	18145000	32631000	43447000	38566000	35748000	8716300	24390000	45934000	81257000	15703000	36489000	30696000	52894000	47269000	26778000	25786000	25634000	31917000	27271000	22467000	34058000	18813000	29127000	41546000	23887000	31837000
877	Glutaredoxin domain-containing protein OS=Sparus aurata OX=8175 GN=LOC115588278 PE=4 SV=1	A0A671XD13	55 kDa	26813000	39243000	21878000	27922000	0	24272000	26074000	21533000	23601000	16097000	40198000	14187000	35356000	36223000	52827000	18497000	8624400	19448000	28371000	29558000	32499000	10398000	30924000	9255600	41874000	4644600	24208000	8283400	28014000	22922000	22398000	0	18018000	0	11838000	19925000
878	FERM domain-containing protein OS=Sparus aurata OX=8175 GN=LOC115566183 PE=4 SV=1	A0A671WU50 (+1)	73 kDa	27801000	35864000	34336000	32980000	103190000	34351000	7624100	22784000	36386000	7538100	93927000	90848000	127880000	0	26949000	0	0	37280000	0	30739000	0	8232400	0	27156000	29470000	19251000	19387000	12947000	6963400	12888000	20838000	14718000	10267000	14265000	70976000	70356000
879	Uncharacterized protein OS=Sparus aurata OX=8175 PE=4 SV=1	A0A671WYI9	55 kDa	22930000	18942000	26838000	17833000	54817000	24706000	16017000	25474000	30084000	18020000	16006000	25109000	23490000	13493000	12391000	21989000	10953000	10023000	11124000	22867000	20480000	19368000	8828800	18301000	9035100	21655000	27914000	23154000	7285700	19905000	25110000	10280000	16362000	31054000	10338000	24668000
880	Cytidine deaminase OS=Sparus aurata OX=8175 GN=LOC115590281 PE=3 SV=1	A0A671UIU3 (+1)	15 kDa	62572000	32884000	20231000	47237000	7597600	29044000	75637000	31170000	39846000	13952000	24043000	24439000	98738000	125640000	94182000	86456000	143130000	52593000	106580000	83200000	150770000	92814000	96488000	134600000	52789000	36748000	41131000	51744000	82994000	85436000	47160000	73752000	39049000	44262000	25311000	49854000
881	Phosphoacetylglucosamine mutase OS=Sparus aurata OX=8175 GN=pgm3 PE=3 SV=1	A0A671X0C9	60 kDa	22925000	12649000	5603100	21303000	69034000	12207000	15306000	8300200	14824000	8366600	7242600	11741000	20963000	114100000	4759500	10577000	15639000	11796000	17224000	7426500	22615000	8913000	9640900	14463000	23297000	15977000	5875700	14371000	7133900	14509000	13592000	21302000	7068600	14521000	4691000	15832000
882	PlsC domain-containing protein OS=Sparus aurata OX=8175 GN=agpat3 PE=3 SV=1	A0A671XDA4	44 kDa	42382000	122990000	47293000	81433000	8258400	62982000	69632000	97668000	41517000	85569000	106970000	49641000	23955000	102130000	91508000	59119000	69175000	53488000	139450000	5985700	83319000	97269000	102970000	26688000	37302000	57773000	63987000	7503600	50364000	55851000	19115000	57443000	58538000	52822000	55525000	50010000
883	60S ribosomal protein L36 OS=Sparus aurata OX=8175 GN=rpl36 PE=3 SV=1	A0A671YDJ0	12 kDa	106940000	0	100760000	180800000	62102000	64363000	107510000	93187000	117910000	83199000	108020000	95415000	224320000	141290000	172390000	203460000	223090000	114110000	414530000	361350000	282660000	132640000	335070000	274460000	214560000	237890000	129020000	258500000	160390000	166420000	230850000	82627000	77300000	20024000	77481000	97704000
884	Uncharacterized protein OS=Sparus aurata OX=8175 GN=pacsin2 PE=3 SV=1	A0A671VQU0 (+2)	57 kDa	47993000	51974000	28002000	32820000	16458000	17761000	42109000	36809000	30642000	28487000	30624000	43268000	26411000	3545900	23390000	29076000	12915000	22672000	0	41207000	29770000	26389000	43075000	27961000	28682000	35552000	24260000	5460000	37836000	31338000	9628500	29439000	8646900	0	10074000	29283000
885	Sodium/potassium-transporting ATPase subunit beta OS=Sparus aurata OX=8175 GN=LOC115591063 PE=3 SV=1	A0A671UZW6	35 kDa	25072000	37597000	33282000	34198000	65364000	32215000	52136000	48445000	27707000	22379000	44650000	48908000	69673000	65065000	64190000	66322000	44954000	53159000	65199000	68327000	50981000	65556000	100400000	69448000	50874000	37036000	28105000	52503000	51228000	43946000	51583000	23604000	47906000	46532000	37694000	34505000
886	Profilin OS=Sparus aurata OX=8175 GN=LOC115578193 PE=3 SV=1	A0A671WUH9 (+1)	15 kDa	29381000	22904000	35771000	21725000	207840000	25984000	31381000	25953000	46850000	18619000	24028000	54668000	89175000	61237000	54884000	83303000	78829000	39689000	14465000	73424000	63581000	60252000	47724000	42534000	34789000	18030000	22970000	101970000	84135000	95379000	10606000	19069000	9485400	24918000	81884000	33929000
887	60S ribosomal protein L27 OS=Tetraodon nigroviridis OX=99883 PE=3 SV=1	H3BXT4	16 kDa	211580000	141470000	145440000	171680000	109730000	39861000	255870000	195950000	70629000	82321000	281240000	162170000	67526000	236360000	60915000	126440000	271000000	121860000	489360000	183180000	198790000	160220000	464860000	306090000	172320000	251820000	154350000	197330000	48357000	170480000	120840000	163150000	120390000	199570000	104110000	225990000
888	Selenoprotein J OS=Sparus aurata OX=8175 PE=3 SV=1	A0A671Y2R8	35 kDa	17004000	23622000	15643000	3103700	18638000	15703000	19226000	18686000	18453000	20521000	20234000	17340000	25737000	13309000	14043000	10200000	34070000	27636000	3782400	24819000	10957000	7669600	5135200	17329000	26953000	29899000	19035000	8426600	20451000	17221000	21608000	24458000	24808000	24954000	12076000	10159000
889	Peptidylprolyl isomerase OS=Sparus aurata OX=8175 GN=LOC115584657 PE=4 SV=1	A0A671VVH3	12 kDa	65133000	61021000	66169000	22067000	60119000	46077000	57230000	37384000	58188000	66700000	52726000	72647000	50221000	56184000	20226000	53457000	55826000	55690000	36784000	19394000	47357000	53705000	19067000	58249000	37878000	27192000	50696000	22375000	26809000	26702000	33251000	46226000	22069000	13393000	15818000	28099000
890	Glycogen [starch] synthase OS=Sparus aurata OX=8175 GN=gys1 PE=3 SV=1	A0A671VQL3 (+5)	81 kDa	53609000	57944000	38035000	35444000	37756000	38890000	43503000	24241000	54957000	35569000	30604000	39200000	24752000	50319000	29084000	29746000	30476000	23441000	32036000	32225000	29370000	32468000	17961000	33306000	47179000	11607000	39868000	24265000	34212000	31158000	34664000	35259000	0	0	12462000	40148000
891	Dehydrogenase/reductase (SDR family) member 9 OS=Sparus aurata OX=8175 PE=3 SV=1	A0A671TML1	35 kDa	119410000	75584000	20623000	58399000	0	44610000	107550000	71316000	77102000	86134000	13905000	64811000	92584000	185110000	57694000	93795000	107350000	103410000	93845000	68016000	89185000	59024000	79678000	10024000	60488000	64564000	59784000	109810000	92679000	52238000	77326000	147310000	72973000	0	127230000	0
892	Fructose-bisphosphate aldolase OS=Sparus aurata OX=8175 GN=LOC115570913 PE=3 SV=1	A0A671YH82	40 kDa	0	0	0	0	0	0	0	0	0	0	0	304030000	0	1029300000	0	309970000	0	923920000	0	0	966410000	0	0	0	0	775180000	0	861330000	0	0	296480000	0	0	0	625730000	0
893	CAAX prenyl protease OS=Sparus aurata OX=8175 GN=zmpste24 PE=3 SV=1	A0A671TXU1	53 kDa	34944000	58727000	36176000	45790000	22253000	26139000	39268000	60487000	31756000	45330000	53595000	24768000	21735000	28593000	27700000	24675000	11557000	13309000	42136000	15783000	20616000	18099000	21651000	23041000	12295000	17051000	17402000	12097000	11260000	14349000	25635000	17612000	14628000	20012000	10905000	6593100
894	Programmed cell death protein 4 OS=Sparus aurata OX=8175 GN=LOC115583503 PE=3 SV=1	A0A671X7B3	52 kDa	18250000	20692000	7409000	19593000	12278000	9492200	19437000	11702000	8194700	13744000	24356000	21368000	10897000	12557000	38839000	26865000	16611000	28193000	2512600	22674000	5259100	18441000	11438000	6578000	9795300	29972000	14669000	28065000	11899000	8959500	28280000	8140400	24269000	6907800	3512900	26477000
895	60S ribosomal protein L35a OS=Labrus bergylta OX=56723 PE=3 SV=1	A0A3Q3FCQ7	13 kDa	286160000	246780000	76448000	142860000	16544000	60667000	260280000	291580000	243500000	69410000	127640000	82326000	159490000	13369000	79709000	154370000	114900000	53877000	60054000	29262000	116570000	126620000	231640000	208840000	49581000	81121000	78118000	103440000	61382000	115030000	97987000	0	105220000	54180000	89666000	53572000
896	Uroporphyrinogen decarboxylase OS=Sparus aurata OX=8175 GN=urod PE=3 SV=1	A0A671WWX7	43 kDa	1355500	21002000	15462000	11990000	14231000	24884000	12756000	17762000	30072000	9735900	20923000	14086000	29945000	21379000	26828000	23991000	34638000	28004000	29089000	32071000	31796000	9163500	10078000	26274000	5295600	17741000	136360000	6543600	5294800	15740000	13694000	1390300	19259000	0	9325000	2341500
897	Calcium-transporting ATPase OS=Sparus aurata OX=8175 GN=LOC115581752 PE=3 SV=1	A0A671WZ47 (+2)	114 kDa	0	0	0	0	0	0	0	0	0	0	0	0	0	0	0	0	0	18006000	103980000	0	0	0	81673000	0	6020000	0	0	216400000	0	28628000	0	0	0	0	0	0
898	PCI domain-containing protein OS=Sparus aurata OX=8175 GN=psmd3 PE=3 SV=1	A0A671WHM3	60 kDa	50367000	19317000	50239000	15074000	25579000	15301000	27181000	14373000	30618000	17286000	6348900	16763000	10807000	3802800	8210500	6474400	22828000	4715700	32850000	20979000	18470000	6008200	23752000	25189000	22371000	4754900	6054500	9259900	26549000	18058000	14901000	12002000	4223000	16593000	18112000	5487100
899	Kynurenine formamidase OS=Sparus aurata OX=8175 GN=afmid PE=3 SV=1	A0A671TJU1	33 kDa	26048000	39593000	8187500	13409000	8474400	10460000	16013000	24505000	18458000	12364000	52615000	8827500	6780600	47397000	10337000	9435600	47787000	32455000	10280000	9656100	52263000	9908200	31842000	41085000	39034000	11884000	10152000	32856000	15793000	36712000	11010000	14159000	11616000	16982000	6772100	14253000
900	Uncharacterized protein OS=Sparus aurata OX=8175 GN=sar1b PE=3 SV=1	A0A671XXS5 (+2)	23 kDa	64655000	70740000	11903000	80911000	20399000	65814000	78306000	49123000	88882000	56979000	61515000	16687000	74014000	28320000	35195000	64278000	51381000	54593000	153100000	77929000	76255000	62990000	37386000	73428000	40795000	28285000	82383000	42097000	64752000	39398000	77565000	86648000	29562000	50861000	18944000	6360800
901	Uncharacterized protein OS=Sparus aurata OX=8175 GN=LOC115586800 PE=3 SV=1	A0A671XFZ9 (+1)	42 kDa	24450000	41209000	36945000	26840000	39455000	22711000	16961000	10758000	18685000	22042000	32685000	26306000	19736000	9023100	24286000	18681000	24194000	7234900	33015000	14182000	42492000	27757000	32266000	28161000	15344000	11367000	7174000	11511000	13363000	19489000	15353000	14949000	9490000	9148800	13705000	11065000
902	S-adenosylmethionine synthase OS=Sparus aurata OX=8175 GN=LOC115592803 PE=3 SV=1	A0A671WKB1	43 kDa	24333000	29682000	14780000	10013000	27914000	28238000	11031000	5669000	36423000	18813000	16743000	15792000	56982000	21448000	26613000	25164000	37661000	15776000	37401000	43548000	42065000	46751000	50347000	40066000	15364000	12226000	2134500	9825800	18248000	17828000	21556000	33598000	12294000	3522100	6705100	3183300
903	AP-2 complex subunit mu-A OS=Larimichthys crocea OX=215358 GN=D5F01_LYC10652 PE=3 SV=1	A0A6G0IHM2	127 kDa	11610000	21499000	18767000	13754000	11185000	9956800	9812300	12839000	18558000	24831000	26642000	21624000	61226000	35594000	0	7350600	24227000	22347000	79236000	24343000	52521000	51032000	74254000	47638000	14256000	15007000	12086000	10539000	18197000	10311000	13959000	19106000	9231800	23240000	12477000	12670000
[truncated: 835 more rows]

## Sheet: Liver OverCrowdingReproducible
				Liver Overcrowding (OC)
NOTE: LOG10 transformed of TOP3 ion intensities are shown				Liver OC Control						Liver OC45
[truncated: 1,444 more rows]

## Sheet: Liver NetHandlingReproducible
				Liver Net-handling (NET)
[truncated: 1,434 more rows]

## Sheet: Liver HypoxiaReproducible
				Liver Hypoxia (HYP)
[truncated: 1,419 more rows]
