# Supplementary material for: Gilthead Seabream Liver Integrative Proteomics and Metabolomics Analysis Reveals Regulation by Different Prosurvival Pathways in the Metabolic Adaptation to Stress
Source: Int J Mol Sci. 2022 Dec 6;23(23):15395. doi: 10.3390/ijms232315395 (PMC9741202; doi:10.3390/ijms232315395)
Supplement: Supplementary file 1 [file ijms-23-15395-s001.zip › Table S3.xlsx]

## Sheet: OC
Table S3. DAPs in S. aurata under overcrowding (OC), repetitive net-handling (NET) and hypoxia (HYP). Significant differences between control and corresponding experimental groups were assessed by Student's t-test (p < 0.05) at FDR < 0.05.
NOTE: Protein relative abundance was estimated on normalized TOP3 most intense ion precursors. Log10 transformed ion intensities are shown.
Protein ID	Identified Proteins	UniProt Accession Number	Molecular Weight	Student's T-test p-value OC45_OCControl	-Log(P-value)	Student's T-test Difference OC45_OCControl	Student's T-test Test statistic OC45_OCControl	query Item ON STRING	D. rerio string Id	identity	bitscore	STRING preferred Name	STRING annotation	Entrez Gene Id	Species	DAVID Gene Name	OC_CTRL_10.2	OC_CTRL_10.3	OC_CTRL_14.1	OC_CTRL_14.2	OC_CTRL_16.2	OC_CTRL_16.3	OC45_12.1	OC45_12.3	OC45_15.1	OC45_15.2	OC45_18.1	OC45_18.3
30	Isocitrate dehydrogenase [NADP] OS=Sparus aurata OX=8175 GN=IDH1 PE=2 SV=1	A0A0B4KJN8 (+4)	47 kDa	0.0010276	2.98818	-0.124322	-4.56915	tr|A0A0B4KJN8|A0A0B4KJN8_SPAAU	7955.ENSDARP00000023774	90.8	792.0	idh1	Isocitrate dehydrogenase [nadp] cytoplasmic; Isocitrate dehydrogenase 1 (NADP+), soluble; Belongs to the isocitrate and isopropylmalate dehydrogenases family	100006589	Danio rerio	isocitrate dehydrogenase (NADP(+)) 1(idh1)	9.38121	9.43793	9.38614	9.37585	9.3297	9.40099	9.25612	9.27471	9.3145	9.2852	9.15217	9.28319
72	Vitellogenin domain-containing protein OS=Sparus aurata OX=8175 PE=4 SV=1	A0A671W5I3 (+1)	417 kDa	0.0475621	1.32274	-0.201003	-2.2576	tr|A0A671W5I3|A0A671W5I3_SPAAU	7955.ENSDARP00000119179	46.4	3077.7	apobb	Apolipoprotein Bb, tandem duplicate 1; Apolipoprotein Bb				7.94078	8.15954	7.90556	8.19	8.17837	8.17263	7.95335	7.86464	7.93116	8.05438	7.9799	7.55742
124	M20_dimer domain-containing protein OS=Sparus aurata OX=8175 GN=cndp2 PE=3 SV=1	A0A671W6L7	53 kDa	0.0087025	2.06036	-0.274254	-3.25122	tr|A0A671W6L7|A0A671W6L7_SPAAU	7955.ENSDARP00000120032	88.2	880.9	cndp2	Cytosolic non-specific dipeptidase; CNDP dipeptidase 2 (metallopeptidase M20 family)	327288	Danio rerio	carnosine dipeptidase 2(cndp2)	8.46503	8.44826	8.79339	8.56942	8.37863	8.6054	8.10602	8.43468	8.30421	8.0803	8.31475	8.37464
245	Amidohydrolase domain-containing protein 1 OS=Sparus aurata OX=8175 GN=AMDHD1 PE=3 SV=1	A0A671WWB4 (+1)	47 kDa	0.0418936	1.37785	0.169333	2.33219	tr|A0A671WWB4|A0A671WWB4_SPAAU	7955.ENSDARP00000028107	78.5	618.6	AMDHD1	Probable imidazolonepropionase; Amidohydrolase domain containing 1	402826	Danio rerio	amidohydrolase domain containing 1(amdhd1)	8.56006	8.16953	8.49032	8.61668	8.28937	8.50063	8.65477	8.61479	8.61661	8.59716	8.6365	8.52276
351	Perilipin OS=Sparus aurata OX=8175 GN=LOC115588941 PE=3 SV=1	A0A671YVB0	49 kDa	0.00888501	2.05134	-0.571159	-3.23896	tr|A0A671YVB0|A0A671YVB0_SPAAU	7955.ENSDARP00000110556	58.1	351.3	plin2	Perilipin-2; Perilipin 2; Belongs to the perilipin family	794841	Danio rerio	perilipin 2(plin2)	8.09868	8.21751	8.66439	8.34396	9.00492	8.59715	7.85441	7.92042	8.34449	8.10247	7.66579	7.61208
522	Vitellogenin domain-containing protein OS=Sparus aurata OX=8175 GN=pum2 PE=4 SV=1	A0A671WBH0	364 kDa	0.00106207	2.97385	-0.399568	-4.54768	tr|A0A671WBH0|A0A671WBH0_SPAAU	7955.ENSDARP00000062792	35.3	1984.9	apoba	Apolipoprotein b-100; Apolipoprotein Ba	566465	Danio rerio	apolipoprotein Ba(apoba)	7.85827	7.84978	7.88854	8.18187	8.07544	7.89044	7.34549	7.48937	7.59974	7.44543	7.80689	7.66
608	Aspartyl aminopeptidase OS=Sparus aurata OX=8175 GN=dnpep PE=3 SV=1	A0A671YVA6 (+1)	52 kDa	0.0417772	1.37906	0.167681	2.33382	tr|A0A671YVA6|A0A671YVA6_SPAAU	7955.ENSDARP00000110484	83.5	798.9	dnpep	Aspartyl aminopeptidase; Belongs to the peptidase M18 family	393122	Danio rerio	aspartyl aminopeptidase(dnpep)	7.51063	7.59601	7.53214	7.31963	7.43916	7.1829	7.60523	7.61196	7.47189	7.72995	7.54451	7.62301
644	Sacchrp_dh_NADP domain-containing protein OS=Sparus aurata OX=8175 GN=sccpdh PE=4 SV=1	A0A671UW85 (+2)	48 kDa	0.0110954	1.95486	-0.193058	-3.10816	tr|A0A671UW85|A0A671UW85_SPAAU	7955.ENSDARP00000101665	72.7	644.8	sccpdha	Saccharopine dehydrogenase a, tandem duplicate 1; Saccharopine dehydrogenase a				7.87426	7.97706	8.04139	8.1417	7.86355	8.14454	7.66996	7.85231	7.90026	7.88327	7.82604	7.75233
671	Ubiquitin carboxyl-terminal hydrolase OS=Sparus aurata OX=8175 GN=UCHL3 PE=2 SV=1	A0A2R2YUM4	26 kDa	0.0204136	1.69008	-0.339043	-2.75184	tr|A0A2R2YUM4|A0A2R2YUM4_SPAAU	7955.ENSDARP00000095097	79.0	376.7	uchl3	Ubiquitin carboxyl-terminal hydrolase isozyme l3; Ubiquitin carboxyl-terminal esterase L3 (ubiquitin thiolesterase)	554104	Danio rerio	ubiquitin carboxyl-terminal esterase L3 (ubiquitin thiolesterase)(uchl3)	8.14236	8.22735	8.10588	7.71119	8.4587	8.27992	8.13043	7.8546	7.81449	7.70393	7.69014	7.69755
728	Annexin OS=Sparus aurata OX=8175 GN=LOC115570116 PE=3 SV=1	A0A671X5P7 (+1)	35 kDa	0.0118907	1.92479	-0.555898	-3.06753	tr|A0A671X5P7|A0A671X5P7_SPAAU	7955.ENSDARP00000016879	79.1	495.0	anxa13	Annexin A13	81880	Danio rerio	annexin A13(anxa13)	7.87229	7.74004	7.76993	7.52257	7.89595	7.75169	7.57027	6.83205	7.78666	6.9148	6.77544	7.33786
770	Bleomycin hydrolase OS=Sparus aurata OX=8175 GN=blmh PE=3 SV=1	A0A671WFF2 (+6)	52 kDa	0.0488374	1.31125	0.193257	2.24201	tr|A0A671WFF2|A0A671WFF2_SPAAU	7955.ENSDARP00000060254	89.1	863.2	blmh	Bleomycin hydrolase; Belongs to the peptidase C1 family	336541	Danio rerio	bleomycin hydrolase(blmh)	7.21588	7.55314	7.20685	7.18594	7.3412	7.12733	7.35052	7.56773	7.41933	7.45697	7.69183	7.3035
774	Uncharacterized protein OS=Sparus aurata OX=8175 GN=steap4 PE=3 SV=1	A0A671TTR3	54 kDa	0.0227857	1.64234	0.381731	2.6878	tr|A0A671TTR3|A0A671TTR3_SPAAU	7955.ENSDARP00000118847	67.5	610.9	steap4	Metalloreductase steap4; STEAP family member 4	550429	Danio rerio	STEAP family member 4(steap4)	7.07434	7.09754	6.45046	6.85261	7.00638	6.84922	7.53051	7.32203	6.97871	6.93822	7.37945	7.47201
809	C-type lectin domain-containing protein OS=Sparus aurata OX=8175 GN=LOC115581781 PE=4 SV=1	A0A671X8R6	29 kDa	0.0155913	1.80712	0.3177	2.90901	tr|A0A671X8R6|A0A671X8R6_SPAAU	7955.ENSDARP00000121334	44.2	190.7	asgrl1	annotation not available	100000463	Danio rerio	asialoglycoprotein receptor-like 1(asgrl1)	7.77371	7.57613	7.94711	7.84473	7.26879	7.8686	8.0304	8.14173	7.89665	7.95354	8.0937	8.06926
815	Uncharacterized protein OS=Sparus aurata OX=8175 PE=4 SV=1	A0A671YTV0 (+1)	378 kDa	0.0466769	1.3309	-0.267529	-2.26866	tr|A0A671YTV0|A0A671YTV0_SPAAU	7955.ENSDARP00000125774	58.6	2184.8	eppk1	Epiplakin 1	101885652	Danio rerio	epiplakin 1(eppk1)	7.33278	7.49124	7.44915	7.453	7.74751	7.86663	7.36192	7.16773	7.66517	7.2415	7.09833	7.20049
861	Protein kinase C OS=Sparus aurata OX=8175 GN=prkca PE=3 SV=1	A0A671U9K4 (+4)	77 kDa	0.00666229	2.17638	-0.277639	-3.40964	tr|A0A671U9K4|A0A671U9K4_SPAAU	7955.ENSDARP00000081054	89.1	1256.5	prkca	Classical protein kinase c alpha type; Belongs to the protein kinase superfamily. AGC Ser/Thr protein kinase family. PKC subfamily				7.34778	7.48913	7.29868	7.36674	7.39754	7.73239	7.25484	7.16444	7.34545	7.01899	7.12785	7.05484
901	Uncharacterized protein OS=Sparus aurata OX=8175 GN=LOC115586800 PE=3 SV=1	A0A671XFZ9 (+1)	42 kDa	0.0440524	1.35603	-0.19027	-2.30269	tr|A0A671XFZ9|A0A671XFZ9_SPAAU	7955.ENSDARP00000094479	72.6	463.8	nap1l4a	Nucleosome assembly protein 1-like 4a; Belongs to the nucleosome assembly protein (NAP) family	337155	Danio rerio	nucleosome assembly protein 1-like 4a(nap1l4a)	7.38828	7.61499	7.56756	7.42878	7.5961	7.35624	7.22945	7.03173	7.27149	7.34325	7.51435	7.42005
965	Cytochrome c oxidase subunit 4 isoform 2 OS=Sparus aurata OX=8175 GN=Cox4b PE=2 SV=1	A0A0F6MX34	20 kDa	0.0411712	1.38541	0.204321	2.34239	tr|A0A0F6MX34|A0A0F6MX34_SPAAU	7955.ENSDARP00000095260	67.2	255.4	cox4i2	Cytochrome c oxidase subunit 4 isoform 2, mitochondrial; Cytochrome c oxidase subunit IV isoform 2	393776	Danio rerio	cytochrome c oxidase subunit 4I2(cox4i2)	8.30046	7.91896	8.20884	8.10432	7.91086	7.81465	8.18136	8.31823	8.21384	8.17583	8.18537	8.40939
977	Arginase OS=Sparus aurata OX=8175 GN=arg1 PE=3 SV=1	A0A671WQ11	35 kDa	0.0464634	1.33289	0.463041	2.27136	tr|A0A671WQ11|A0A671WQ11_SPAAU	7955.ENSDARP00000097045	71.9	488.0	ENSDARP00000097045	Arginase 1				6.99814	7.21394	7.26942	7.28418	6.51284	7.72248	7.64098	7.45139	7.9975	7.85146	7.14495	7.69298
1025	PX domain-containing protein OS=Sparus aurata OX=8175 GN=snx3 PE=4 SV=1	A0A671V4H4	19 kDa	0.0225925	1.64604	0.377484	2.74686	tr|A0A671V4H4|A0A671V4H4_SPAAU	7955.ENSDARP00000012094	90.7	312.0	snx3	Sorting nexin-3/12; Sorting nexin 3	563511	Danio rerio	sorting nexin 3(snx3)	7.01845	7.39855	0	7.00758	7.08357	6.93049	7.03695	7.30775	7.46922	7.60747	7.73951	7.63038
1072	Uncharacterized protein OS=Sparus aurata OX=8175 GN=LOC115580500 PE=3 SV=1	A0A671Y4W9	35 kDa	0.0343408	1.46419	0.342386	2.44859	tr|A0A671Y4W9|A0A671Y4W9_SPAAU	7955.ENSDARP00000089612	77.0	478.4	hsd17b12b	17beta-estradiol 17-dehydrogenase / very-long-chain 3-oxoacyl-CoA reductase; Very-long-chain 3-oxoacyl-CoA reductase-B; Catalyzes the second of the four reactions of the long- chain fatty acids elongation cycle. This endoplasmic reticulum- bound enzymatic process, allows the addition of two carbons to the chain of long- and very long-chain fatty acids/VLCFAs per cycle. This enzyme has a 3-ketoacy…	322626	Danio rerio	hydroxysteroid (17-beta) dehydrogenase 12b(hsd17b12b)	7.26371	7.28619	7.35	6.77045	7.01528	7.23679	7.42969	7.29106	7.62231	7.5554	7.16776	7.91052
1080	Amino_oxidase domain-containing protein OS=Sparus aurata OX=8175 GN=retsat PE=4 SV=1	A0A671VYE8	68 kDa	0.0294527	1.53087	-0.620388	-2.53822	tr|A0A671VYE8|A0A671VYE8_SPAAU	7955.ENSDARP00000024120	73.2	942.6	retsat	Putative all-trans-retinol 13,14-reductase; Catalyzes the saturation of all-trans-retinol to all- trans-13,14-dihydroretinol; Belongs to the carotenoid/retinoid oxidoreductase family. CrtISO subfamily				7.3413	7.3931	7.58719	7.76372	7.40348	7.86439	6.35622	7.43968	7.27066	7.60109	6.48602	6.47719
1085	Uncharacterized protein OS=Takifugu bimaculatus OX=433685 GN=fugu_005121 PE=4 SV=1	A0A4Z2BA66 (+3)	22 kDa	0.0253245	1.59646	-0.214326	-2.74318	tr|A0A4Z2BA66|A0A4Z2BA66_9TELE	7955.ENSDARP00000109720	96.4	382.1	rhoab	Rho-related GTP-binding protein RhoA-B; Regulates a signal transduction pathway linking plasma membrane receptors to the assembly of focal adhesions and actin stress fibers	100006041	Danio rerio	ras homolog gene family, member Ab(rhoab)	7.41809	7.28468	7.28228	7.29855	7.52311	0	7.05568	7.13824	7.0149	0	7.15406	7.37219
1095	Uncharacterized protein OS=Sparus aurata OX=8175 GN=LOC115581786 PE=3 SV=1	A0A671U8E1	65 kDa	0.0379972	1.42025	-0.292134	-2.38941	tr|A0A671U8E1|A0A671U8E1_SPAAU	7955.ENSDARP00000112026	94.0	1068.5	nt5c2b	Cytosolic purine 5'-nucleotidase; 5'-nucleotidase, cytosolic IIb	557972	Danio rerio	5'-nucleotidase, cytosolic IIb(nt5c2b)	7.36511	7.35214	7.74229	7.56779	7.48875	7.38687	7.23226	7.38858	6.73883	7.40023	7.0456	7.34467
1098	SAP domain-containing protein OS=Sparus aurata OX=8175 GN=LOC115589281 PE=4 SV=1	A0A671UR52	138 kDa	0.0440143	1.35641	0.288159	2.30319	tr|A0A671UR52|A0A671UR52_SPAAU	7955.ENSDARP00000029637	56.1	465.7	acin1b	Apoptotic chromatin condensation inducer in the nucleus; Apoptotic chromatin condensation inducer 1b	327495	Danio rerio	apoptotic chromatin condensation inducer 1b(acin1b)	6.54633	7.20265	6.55987	6.70923	7.08572	6.84937	7.23464	7.28999	7.06554	7.04891	7.1395	6.90354
1105	Proteasome subunit beta OS=Takifugu flavidus OX=433684 GN=D4764_03G0002230 PE=3 SV=1	A0A5C6N7X3 (+1)	25 kDa	0.0235659	1.62772	0.159581	2.66818	tr|A0A5C6N7X3|A0A5C6N7X3_9TELE	7955.ENSDARP00000025226	77.9	371.3	psmb6	20S proteasome subunit beta 1; Proteasome (prosome, macropain) subunit, beta type, 6	30388	Danio rerio	proteasome 20S subunit beta 6(psmb6)	7.5088	7.41052	7.6404	7.60441	7.3404	7.64169	7.75708	7.7773	7.58916	7.69525	7.64001	7.64491
1113	Kynurenine aminotransferase 1 OS=Sparus aurata OX=8175 PE=4 SV=1	A0A671W3U3 (+1)	53 kDa	0.0244111	1.61241	-0.641933	-2.64766	tr|A0A671W3U3|A0A671W3U3_SPAAU	7955.ENSDARP00000019368	72.6	704.9	ccbl1	Kynurenine---oxoglutarate transaminase / cysteine-s-conjugate beta-lyase / glutamine---phenylpyruvate transaminase; Cysteine conjugate-beta lyase; cytoplasmic (glutamine transaminase K, kyneurenine aminotransferase)				8.00983	7.00677	8.01515	7.19874	7.18713	6.69402	6.6569	6.70599	6.44951	6.63269	6.64907	7.16587
1119	RNA-splicing ligase RtcB homolog OS=Sparus aurata OX=8175 GN=LOC115595779 PE=3 SV=1	A0A671WMT3	55 kDa	0.0405039	1.3925	-0.222252	-2.35198	tr|A0A671WMT3|A0A671WMT3_SPAAU	7955.ENSDARP00000101805	96.4	1000.0	rtcb	tRNA-splicing ligase RtcB homolog; Catalytic subunit of the tRNA-splicing ligase complex that acts by directly joining spliced tRNA halves to mature-sized tRNAs by incorporating the precursor-derived splice junction phosphate into the mature tRNA as a canonical 3',5'- phosphodiester. May act as an RNA ligase with broad substrate specificity, and may function toward other RNAs; Belongs to the RtcB…	406376	Danio rerio	RNA 2',3'-cyclic phosphate and 5'-OH ligase(rtcb)	7.42933	7.55927	7.36103	7.4099	7.25773	7.35881	7.38755	7.07653	7.28391	7.37293	6.85946	7.06217
1151	Sulfatase domain-containing protein OS=Sparus aurata OX=8175 GN=LOC115587920 PE=3 SV=1	A0A671Z4E4	66 kDa	0.0321097	1.49336	0.443158	2.66763	tr|A0A671Z4E4|A0A671Z4E4_SPAAU	7955.ENSDARP00000128408	62.4	737.6	arsh	Arylsulfatase d/f/h; Arylsulfatase H	100332997	Danio rerio	arylsulfatase H(arsh)	7.09216	7.18441	6.39632	0	6.67223	0	7.33401	7.35742	7.16835	0	7.25263	7.28477
1182	Uncharacterized protein OS=Sparus aurata OX=8175 PE=4 SV=1	A0A671YKG0	81 kDa	0.0121815	1.9143	-0.425354	-3.12695	tr|A0A671YKG0|A0A671YKG0_SPAAU	7955.ENSDARP00000109908	34.5	104.4	LOC100001114	Microtubule-associated protein 4-like isoform x1; Microtubule-associated protein 4	100001114	Danio rerio	microtubule-associated protein 4-like(LOC100001114)	7.43656	7.08239	7.0421	7.66449	7.32824	0	7.16035	7.09096	6.82971	6.78403	6.67338	6.77398
1226	Uncharacterized protein OS=Sparus aurata OX=8175 GN=eif2b4 PE=3 SV=1	A0A671VAZ4	60 kDa	0.0148647	1.82784	0.15512	2.93688	tr|A0A671VAZ4|A0A671VAZ4_SPAAU	7955.ENSDARP00000005720	87.7	686.8	eif2b4	Eukaryotic translation initiation factor 2B, subunit 4 delta; Belongs to the eIF-2B alpha/beta/delta subunits family	541548	Danio rerio	eukaryotic translation initiation factor 2B, subunit 4 delta(eif2b4)	7.17132	7.27012	7.20804	7.20241	7.06494	7.10123	7.3728	7.30839	7.39492	7.12843	7.42149	7.32274
1243	40S ribosomal protein S23 OS=Collichthys lucidus OX=240159 GN=D9C73_005725 PE=3 SV=1	A0A4U5U8Y4	77 kDa	0.0458007	1.33913	0.340822	2.27981	tr|A0A4U5U8Y4|A0A4U5U8Y4_COLLU	7955.ENSDARP00000006838	56.7	444.5	LOC568371	Ankyrin repeat and SOCS box-containing 14a				6.77803	7.61026	7.64687	7.45145	7.15963	7.68337	7.82716	7.7729	7.71052	7.5789	7.69911	7.78596
1250	Vesicle-associated membrane protein-associated protein A OS=Sparus aurata OX=8175 GN=vapa PE=3 SV=1	A0A671VT40	27 kDa	0.0386054	1.41335	0.255766	2.38011	tr|A0A671VT40|A0A671VT40_SPAAU	7955.ENSDARP00000088945	71.5	349.7	vapal	VAMP (vesicle-associated membrane protein)-associated protein A, like	436819	Danio rerio	VAMP (vesicle-associated membrane protein)-associated protein A, like(vapal)	7.551	7.12597	6.74802	7.10264	7.08153	7.11614	7.30428	7.43753	7.33744	7.36955	7.46987	7.34124
1295	RAN binding protein 1 OS=Sparus aurata OX=8175 PE=4 SV=1	A0A671YKS9	25 kDa	0.00525541	2.27939	-0.577349	-4.27133	tr|A0A671YKS9|A0A671YKS9_SPAAU	7955.ENSDARP00000101406	85.7	312.0	ranbp1	Ran-specific gtpase-activating protein; RAN binding protein 1	337046	Danio rerio	RAN binding protein 1(ranbp1)	7.62313	7.70249	0	7.6878	0	7.44826	7.01712	6.82206	6.92933	7.38376	0	0
1316	Xylulose kinase OS=Labrus bergylta OX=56723 PE=3 SV=1	A0A3Q3E2A8	78 kDa	0.0325093	1.48799	0.363433	2.52484	tr|A0A3Q3E2A8|A0A3Q3E2A8_9LABR	7955.ENSDARP00000063503	64.7	585.9	xylb	Xylulokinase homolog (H. influenzae)	393350	Danio rerio	xylulokinase homolog (H. influenzae)(xylb)	7.26446	6.54193	7.13551	7.04092	6.78504	6.93292	7.4619	7.21402	7.25491	7.05622	0	7.58077
1322	High mobility group box 2b OS=Gasterosteus aculeatus OX=69293 PE=4 SV=1	G3N886	23 kDa	0.0463654	1.33381	0.405437	2.3083	tr|G3N886|G3N886_GASAC	7955.ENSDARP00000058363	72.7	261.2	hmgb2b	High mobility group protein b2b; High-mobility group box 2b	447936	Danio rerio	high mobility group box 2b(hmgb2b)	7.20782	7.40473	7.24286	6.40878	7.03467	0	7.71147	7.44911	7.61578	7.20761	7.38279	7.42451
1347	Galectin OS=Sparus aurata OX=8175 GN=LOC115585577 PE=4 SV=1	A0A671U5I6 (+1)	15 kDa	0.0144283	1.84079	0.42606	3.02218	tr|A0A671U5I6|A0A671U5I6_SPAAU	7955.ENSDARP00000124716	59.8	155.2	lgals2b	Galectin; Lectin, galactoside-binding, soluble, 2b	393486	Danio rerio	lectin, galactoside-binding, soluble, 2b(lgals2b)	6.78531	0	6.94424	6.91756	7.29486	6.70177	6.93742	7.4726	7.46151	7.61878	7.38874	7.24978
1358	Alkylglycerone-phosphate synthase OS=Sparus aurata OX=8175 GN=agps PE=3 SV=1	A0A671YFC0	71 kDa	0.00765548	2.11603	-0.31346	-3.32708	tr|A0A671YFC0|A0A671YFC0_SPAAU	7955.ENSDARP00000062849	84.7	1122.1	agps	Alkyldihydroxyacetonephosphate synthase, peroxisomal; Alkylglycerone-phosphate synthase; Catalyzes the exchange of an acyl for a long-chain alkyl group and the formation of the ether bond in the biosynthesis of ether phospholipids; Belongs to the FAD-binding oxidoreductase/transferase type 4 family	386801	Danio rerio	alkylglycerone phosphate synthase(agps)	6.79682	6.99467	6.41239	6.54902	6.82919	6.85026	6.35459	6.41009	6.40817	6.44537	6.57838	6.35501
1388	Peptidyl-prolyl cis-trans isomerase OS=Sparus aurata OX=8175 GN=PPIF PE=3 SV=1	A0A671XFE4	21 kDa	0.0160568	1.79434	0.223997	2.89183	tr|A0A671XFE4|A0A671XFE4_SPAAU	7955.ENSDARP00000069254	84.9	349.7	ppifb	Peptidyl-prolyl cis-trans isomerase f, mitochondrial; Peptidyl-prolyl cis-trans isomerase; PPIases accelerate the folding of proteins. It catalyzes the cis-trans isomerization of proline imidic peptide bonds in oligopeptides	641328	Danio rerio	peptidylprolyl isomerase Fb(ppifb)	6.94782	7.12192	7.06104	6.97236	6.82792	7.11704	7.30615	7.40231	7.24976	7.07386	7.02226	7.33774
1466	Uncharacterized protein OS=Sparus aurata OX=8175 GN=rdh8 PE=3 SV=1	A0A671X1F1 (+1)	35 kDa	0.0478723	1.31992	-0.427352	-2.33386	tr|A0A671X1F1|A0A671X1F1_SPAAU	7955.ENSDARP00000032715	85.8	563.9	rdh8a	Photoreceptor associated retinol dehydrogenase type 2; Retinol dehydrogenase 8a; Belongs to the short-chain dehydrogenases/reductases (SDR) family	280648	Danio rerio	retinol dehydrogenase 8a(rdh8a)	6.6572	0	7.54035	6.60209	7.12616	7.21514	6.70865	6.5154	6.52157	0	6.72337	6.53521
1536	Sugar phosphate phosphatase OS=Sparus aurata OX=8175 GN=armt1 PE=3 SV=1	A0A671VN35	51 kDa	0.0492895	1.30725	0.18336	2.31517	tr|A0A671VN35|A0A671VN35_SPAAU	7955.ENSDARP00000072525	70.7	665.2	zgc:110816	Protein-glutamate O-methyltransferase; O-methyltransferase that methylates glutamate residues of target proteins to form gamma-glutamyl methyl ester residues				6.77809	7.09051	7.23732	7.00389	7.06183	0	7.26607	7.26072	7.17921	7.13344	7.249	0

## Sheet: NET
Protein ID	Identified Proteins	UniProt Accession Number	Molecular Weight	Student's T-test p-value NET4_NETControl	-Log(P-value)	Student's T-test Difference NET4_NETControl	Student's T-test Test statistic NET4_NETControl	query Item ON STRING	D. rerio string Id	identity	bitscore	STRING preferred Name	STRING annotation	Entrez Gene Id	Species	DAVID Gene Name	NET_CTRL_11.1	NET_CTRL_11.2	NET_CTRL_13.1	NET_CTRL_13.2	NET_CTRL_17.1	NET_CTRL_17.2	NET4_12.1	NET4_12.3	NET4_14.1	NET4_14.3	NET4_16.1	NET4_16.3
6	Alpha-1,4 glucan phosphorylase OS=Sparus aurata OX=8175 GN=pygl PE=3 SV=1	A0A671WEA0	98 kDa	0.0254748	1.59389	-0.139853	-2.6228	tr|A0A671WEA0|A0A671WEA0_SPAAU	7955.ENSDARP00000025885	81.5	1441.4	pygb	Glycogen phosphorylase, brain form; Alpha-1,4 glucan phosphorylase; Phosphorylase is an important allosteric enzyme in carbohydrate metabolism. Enzymes from different sources differ in their regulatory mechanisms and in their natural substrates. However, all known phosphorylases share catalytic and structural properties	403051	Danio rerio	phosphorylase, glycogen; brain(pygb)	9.38187	9.35077	9.38236	9.38046	9.25662	9.36961	9.13991	9.22935	9.36886	9.06729	9.1365	9.34066
10	Uncharacterized protein OS=Sparus aurata OX=8175 GN=LOC115587339 PE=4 SV=1	A0A671UD72	39 kDa	0.0331488	1.47953	-0.145546	-2.46923										9.41233	9.46852	9.60343	9.61536	9.62733	9.61001	9.3004	9.46295	9.47709	9.53212	9.2465	9.44464
11	Elongation factor 1-alpha OS=Sparus aurata OX=8175 GN=LOC115578802 PE=3 SV=1	A0A671YTU1	50 kDa	0.0053906	2.26836	0.21407	3.53622	tr|A0A671YTU1|A0A671YTU1_SPAAU	7955.ENSDARP00000006339	89.4	828.9	eef1a1l1	Elongation factor 1-alpha; This protein promotes the GTP-dependent binding of aminoacyl-tRNA to the A-site of ribosomes during protein biosynthesis	30516	Danio rerio	eukaryotic translation elongation factor 1 alpha 1, like 1(eef1a1l1)	9.60569	9.41064	9.59703	9.46558	9.41606	9.4987	9.82161	9.76093	9.63786	9.54553	9.86012	9.65206
17	10-formyltetrahydrofolate dehydrogenase OS=Sparus aurata OX=8175 GN=ALDH1L1 PE=3 SV=1	A0A671UB54 (+1)	102 kDa	0.00796252	2.09895	-0.198005	-3.30378	tr|A0A671UB54|A0A671UB54_SPAAU	7955.ENSDARP00000099570	85.4	1605.9	aldh1l1	Aldehyde dehydrogenase 1 family, member L1; In the C-terminal section; belongs to the aldehyde dehydrogenase family. ALDH1L subfamily	100526683	Danio rerio	aldehyde dehydrogenase 1 family, member L1(aldh1l1)	8.76458	8.74393	8.91564	8.8862	9.00247	8.93893	8.61588	8.80845	8.76759	8.57863	8.55848	8.7347
18	Protein disulfide-isomerase OS=Sparus aurata OX=8175 GN=p4hb PE=3 SV=1	A0A671TLY7	57 kDa	0.00886168	2.05248	0.174704	3.24052	tr|A0A671TLY7|A0A671TLY7_SPAAU	7955.ENSDARP00000093898	84.2	845.5	p4hb	Protein disulfide-isomerase precursor; Protein disulfide-isomerase; Procollagen-proline, 2-oxoglutarate 4-dioxygenase (proline 4-hydroxylase), beta polypeptide	406673	Danio rerio	prolyl 4-hydroxylase, beta polypeptide(p4hb)	9.05717	9.15709	9.25377	9.0816	9.13171	9.03519	9.472	9.19246	9.22243	9.24805	9.36528	9.26456
21	Rib_recp_KP_reg domain-containing protein OS=Sparus aurata OX=8175 GN=rrbp1 PE=4 SV=1	A0A671YV38	120 kDa	0.00380762	2.41935	0.166616	3.74618	tr|A0A671YV38|A0A671YV38_SPAAU	7955.ENSDARP00000118039	48.4	225.7	rrbp1a	Ribosome-binding protein 1a; Ribosome binding protein 1 homolog a (dog)	553448	Danio rerio	ribosome binding protein 1a(rrbp1a)	8.66915	8.43291	8.60878	8.55075	8.54476	8.43596	8.75346	8.72136	8.68139	8.62529	8.77885	8.68166
25	Methanethiol oxidase OS=Sparus aurata OX=8175 PE=3 SV=1	A0A671U4Y0	51 kDa	0.00506782	2.29518	-0.241747	-3.5733	tr|A0A671U4Y0|A0A671U4Y0_SPAAU	7955.ENSDARP00000116604	81.2	852.8	selenbp1	Selenium-binding protein 1; Selenium-binding protein which may be involved in the sensing of reactive xenobiotics in the cytoplasm. May be involved in intra-Golgi protein transport (By similarity)				9.42672	9.36246	9.52106	9.496	9.47674	9.47076	8.96473	9.32828	9.30842	9.35187	9.08789	9.26209
27	78 kDa glucose-regulated protein OS=Sparus aurata OX=8175 PE=3 SV=1	A0A671V0I2 (+2)	73 kDa	0.000305787	3.51458	0.400025	5.38985	tr|A0A671V0I2|A0A671V0I2_SPAAU	7955.ENSDARP00000017456	92.2	1176.8	hspa5	Endoplasmic reticulum chaperone bip precursor; Immunoglobulin binding protein; Heat shock protein 5; Belongs to the heat shock protein 70 family	378848	Danio rerio	heat shock protein 5(hspa5)	8.79436	8.8341	8.69504	8.7265	8.77743	8.69467	9.39876	9.01624	9.06453	8.97134	9.32317	9.1482
29	Protein disulfide-isomerase OS=Sparus aurata OX=8175 PE=3 SV=1	A0A671XUZ1 (+2)	56 kDa	0.000913815	3.03914	0.278685	4.64584	tr|A0A671XUZ1|A0A671XUZ1_SPAAU	7955.ENSDARP00000129394	83.7	830.1	pdia3	Protein disulfide-isomerase a3 precursor; Protein disulfide isomerase family A, member 3	378851	Danio rerio	protein disulfide isomerase family A, member 3(pdia3)	9.00634	9.05026	8.98338	8.97505	8.90139	8.8381	9.45567	9.15445	9.147	9.17243	9.32414	9.17295
31	Glutathione transferase OS=Sparus aurata OX=8175 GN=LOC115581722 PE=3 SV=1	A0A671X715	32 kDa	0.0206449	1.68519	-0.324386	-2.74528	tr|A0A671X715|A0A671X715_SPAAU	7955.ENSDARP00000062219	65.7	333.2	gstt1a	Glutathione s-transferase theta-1a; Glutathione S-transferase theta 1a; Belongs to the GST superfamily	563972	Danio rerio	glutathione S-transferase theta 1a(gstt1a)	9.36996	9.23254	9.29949	9.34126	9.3491	9.33949	8.44648	9.14451	9.08916	9.20696	8.94016	9.15824
32	Methanethiol oxidase OS=Sparus aurata OX=8175 PE=3 SV=1	A0A671U4P3	50 kDa	0.0147628	1.83083	-0.210677	-3.00804	tr|A0A671U4P3|A0A671U4P3_SPAAU	7955.ENSDARP00000116604	81.5	824.7	selenbp1	Selenium-binding protein 1; Selenium-binding protein which may be involved in the sensing of reactive xenobiotics in the cytoplasm. May be involved in intra-Golgi protein transport (By similarity)	393542	Danio rerio	selenium binding protein 1(selenbp1)	9.42672	9.36246	9.52106	9.50326	9.47674	9.47076	8.96473	9.32828	9.31919	9.35187	0	9.28339
33	Tr-type G domain-containing protein OS=Sparus aurata OX=8175 GN=LOC115591303 PE=3 SV=1	A0A671UK25	95 kDa	0.00435457	2.36105	0.340119	3.66477	tr|A0A671UK25|A0A671UK25_SPAAU	7955.ENSDARP00000024752	90.2	1582.0	eef2b	Eukaryotic translation elongation factor 2, like; Eukaryotic translation elongation factor 2b	326929	Danio rerio	eukaryotic translation elongation factor 2b(eef2b)	8.61968	8.4364	8.59059	8.58204	8.52346	8.5563	9.16014	8.95155	8.70391	8.62	9.10517	8.80841
35	Uncharacterized protein OS=Sparus aurata OX=8175 GN=LOC115582874 PE=4 SV=1	A0A671YQN5	185 kDa	0.000828149	3.08189	0.232091	4.7106	tr|A0A671YQN5|A0A671YQN5_SPAAU	7955.ENSDARP00000052687	49.9	1554.3	c3a	Complement component c3a, duplicate 1; Complement component c3a				8.52131	8.45605	8.58662	8.58286	8.48693	8.58131	8.98449	8.71921	8.74206	8.72244	8.73268	8.70674
38	Uncharacterized protein OS=Sparus aurata OX=8175 GN=LOC115582848 PE=4 SV=1	A0A671YB48	185 kDa	0.000828149	3.08189	0.232091	4.7106	tr|A0A671YB48|A0A671YB48_SPAAU	7955.ENSDARP00000052687	50.2	1560.0	c3a	Complement component c3a, duplicate 1; Complement component c3a				8.52131	8.45605	8.58662	8.58286	8.48693	8.58131	8.98449	8.71921	8.74206	8.72244	8.73268	8.70674
39	Serotransferrin OS=Sparus aurata OX=8175 GN=Tf PE=2 SV=1	F2YLA1	74 kDa	0.00984323	2.00686	0.198487	3.17858	tr|F2YLA1|F2YLA1_SPAAU	7955.ENSDARP00000025702	47.6	639.4	tfa	Transferrin-a precursor; Serotransferrin; Transferrins are iron binding transport proteins which bind Fe(3+) ion in association with the binding of an anion, usually bicarbonate	30255	Danio rerio	transferrin-a(tfa)	8.80994	8.87112	8.76099	8.89217	8.86219	8.90774	9.1682	8.81953	9.16527	8.93023	9.08615	9.12568
42	Serine hydroxymethyltransferase OS=Sparus aurata OX=8175 PE=3 SV=1	A0A671WIA5	53 kDa	0.00828003	2.08197	-0.163149	-3.28064	tr|A0A671WIA5|A0A671WIA5_SPAAU	7955.ENSDARP00000069223	84.5	849.4	shmt1	Serine hydroxymethyltransferase; Interconversion of serine and glycine; Belongs to the SHMT family	394021	Danio rerio	serine hydroxymethyltransferase 1 (soluble)(shmt1)	9.00775	9.03563	9.15026	9.09314	9.15546	9.20134	8.76609	8.96518	9.02873	8.97789	8.91464	9.01216
43	Glyceraldehyde-3-phosphate dehydrogenase OS=Sparus aurata OX=8175 GN=gapdh PE=3 SV=1	A0A671WIK2	36 kDa	0.00901642	2.04497	-0.137781	-3.2303	tr|A0A671WIK2|A0A671WIK2_SPAAU	7955.ENSDARP00000063799	92.5	625.2	gapdh	Glyceraldehyde-3-phosphate dehydrogenase; Has both glyceraldehyde-3-phosphate dehydrogenase and nitrosylase activities, thereby playing a role in glycolysis and nuclear functions, respectively. Glyceraldehyde-3-phosphate dehydrogenase is a key enzyme in glycolysis that catalyzes the first step of the pathway by converting D-glyceraldehyde 3- phosphate (G3P) into 3-phospho-D-glyceroyl phosphate. M…	317743	Danio rerio	glyceraldehyde-3-phosphate dehydrogenase(gapdh)	9.43865	9.48326	9.4957	9.5166	9.51976	9.5367	9.23404	9.47667	9.42239	9.25215	9.35944	9.41929
45	Heat shock protein family A (Hsp70) member 8 OS=Sparus aurata OX=8175 GN=HSPA8 PE=3 SV=1	A0A671U9L6 (+1)	72 kDa	0.011157	1.95245	0.165202	3.10491	tr|A0A671U9L6|A0A671U9L6_SPAAU	7955.ENSDARP00000090766	97.1	1179.1	hspa8	Heat shock cognate 71 kda protein; Molecular chaperone implicated in a wide variety of cellular processes, including protection of the proteome from stress, folding and transport of newly synthesized polypeptides, activation of proteolysis of misfolded proteins and the formation and dissociation of protein complexes. Plays a pivotal role in the protein quality control system, ensuring the correct…	573376	Danio rerio	heat shock protein 8(hspa8)	8.86435	8.7865	8.69977	8.79535	8.81357	8.76095	9.13789	8.8567	8.87248	8.83313	9.00822	9.00329
50	Heat shock protein 90, beta (grp94), member 1 OS=Sparus aurata OX=8175 PE=3 SV=1	A0A671XH81	97 kDa	0.000289801	3.5379	0.460117	5.42778	tr|A0A671XH81|A0A671XH81_SPAAU	7955.ENSDARP00000013441	91.3	1283.1	hsp90b1	Heat shock protein 90, beta (grp94), member 1	386590	Danio rerio	heat shock protein 90, beta (grp94), member 1(hsp90b1)	8.60424	8.67564	8.44414	8.46807	8.50699	8.31139	9.2168	8.846	8.91162	8.77683	9.09458	8.92534
52	Clathrin heavy chain OS=Sparus aurata OX=8175 PE=3 SV=1	A0A671V0B5	193 kDa	0.00771915	2.11243	0.150816	3.32217	tr|A0A671V0B5|A0A671V0B5_SPAAU	7955.ENSDARP00000063848	95.8	3222.6	cltca	Clathrin, heavy chain a (hc); Clathrin heavy chain; Clathrin is the major protein of the polyhedral coat of coated pits and vesicles	323579	Danio rerio	clathrin, heavy chain a (Hc)(cltca)	8.54305	8.46807	8.54437	8.32042	8.44601	8.36994	8.66564	8.57561	8.57197	8.53386	8.69352	8.55615
59	Uncharacterized protein OS=Sparus aurata OX=8175 GN=hdlbp PE=4 SV=1	A0A671VJ82	142 kDa	0.0236013	1.62706	0.144694	2.66731	tr|A0A671VJ82|A0A671VJ82_SPAAU	7955.ENSDARP00000055770	89.0	2228.0	hdlbpa	High density lipoprotein-binding protein a	794178	Danio rerio	high density lipoprotein binding protein a(hdlbpa)	8.2584	8.34447	8.20295	8.2416	8.30835	8.17287	8.56346	8.37533	8.4248	8.26371	8.48674	8.28276
60	Peptidase S1 domain-containing protein OS=Sparus aurata OX=8175 GN=LOC115566654 PE=4 SV=1	A0A671WIL2 (+2)	30 kDa	0.0268343	1.57131	-0.272891	-2.59251	tr|A0A671WIL2|A0A671WIL2_SPAAU	7955.ENSDARP00000123920	76.1	411.0	prss59.2	Protease, serine, 59, tandem duplicate 2; Si:ch73-103b2.3; Belongs to the peptidase S1 family	100535672	Danio rerio	serine protease 59, tandem duplicate 2(prss59.2)	9.03129	9.07019	9.00702	9.18633	9.10745	9.20866	8.37947	8.92676	8.93468	8.86778	8.76945	9.09545
61	5-aminoimidazole-4-carboxamide ribonucleotide formyltransferase OS=Sparus aurata OX=8175 GN=atic PE=3 SV=1	A0A671WYC6	64 kDa	0.00766887	2.11527	-0.152532	-3.32604	tr|A0A671WYC6|A0A671WYC6_SPAAU	7955.ENSDARP00000024082	85.4	1023.5	atic	5-aminoimidazole-4-carboxamide ribonucleotide formyltransferase/IMP cyclohydrolase	140622	Danio rerio	5-aminoimidazole-4-carboxamide ribonucleotide formyltransferase/IMP cyclohydrolase(atic)	8.66987	8.57366	8.76462	8.63085	8.76458	8.72289	8.41564	8.57419	8.59077	8.59178	8.44571	8.59319
64	Formimidoyltetrahydrofolate cyclodeaminase OS=Sparus aurata OX=8175 GN=ftcd PE=3 SV=1	A0A671YZ77	59 kDa	9.25583e-05	4.03358	-0.275264	-6.27047	tr|A0A671YZ77|A0A671YZ77_SPAAU	7955.ENSDARP00000044682	77.4	842.0	ftcd	Glutamate formiminotransferase / formiminotetrahydrofolate cyclodeaminase; Formiminotransferase cyclodeaminase	394052	Danio rerio	formimidoyltransferase cyclodeaminase(ftcd)	8.90339	8.73169	8.93688	8.88271	8.94584	9.00307	8.59627	8.58399	8.66238	8.71188	8.63235	8.56513
65	C-1-tetrahydrofolate synthase, cytoplasmic OS=Sparus aurata OX=8175 GN=LOC115566338 PE=3 SV=1	A0A671XDP2	100 kDa	0.00476052	2.32235	-0.167183	-3.61096	tr|A0A671XDP2|A0A671XDP2_SPAAU	7955.ENSDARP00000020770	85.4	1608.6	mthfd1b	Methylenetetrahydrofolate dehydrogenase (nadp+) / methenyltetrahydrofolate cyclohydrolase / formyltetrahydrofolate synthetase; Methylenetetrahydrofolate dehydrogenase (NADP+ dependent) 1b	260441	Danio rerio	methylenetetrahydrofolate dehydrogenase (NADP+ dependent) 1b(mthfd1b)	8.47766	8.41358	8.56704	8.50803	8.5617	8.60213	8.23707	8.46662	8.40458	8.34435	8.26373	8.41069
66	Uncharacterized protein OS=Sparus aurata OX=8175 GN=efcab7 PE=3 SV=1	A0A671W4Y2 (+2)	61 kDa	0.0135072	1.86943	-0.141383	-2.99287	tr|A0A671W4Y2|A0A671W4Y2_SPAAU	7955.ENSDARP00000006510	91.2	1036.6	pgm1	Phosphoglucomutase-1; Phosphoglucomutase 1; Belongs to the phosphohexose mutase family	394000	Danio rerio	phosphoglucomutase 1(pgm1)	8.77839	8.91489	8.81922	8.73222	8.91793	8.80926	8.65276	8.86126	8.6615	8.66636	8.60638	8.67535
67	Staphylococcal nuclease domain-containing protein OS=Sparus aurata OX=8175 GN=snd1 PE=4 SV=1	A0A671Z3A8	102 kDa	0.00186499	2.72932	0.199929	4.18762	tr|A0A671Z3A8|A0A671Z3A8_SPAAU	7955.ENSDARP00000040404	89.0	1628.2	snd1	Staphylococcal nuclease domain-containing protein 1 isoform p100s; Staphylococcal nuclease domain containing 1	324404	Danio rerio	staphylococcal nuclease and tudor domain containing 1(snd1)	8.57826	8.51057	8.49509	8.50507	8.44855	8.48349	8.87241	8.69073	8.63595	8.55841	8.77259	8.69052
74	ATP-citrate synthase OS=Sparus aurata OX=8175 PE=3 SV=1	A0A671XM43 (+2)	121 kDa	0.0429674	1.36686	0.343844	2.31733	tr|A0A671XM43|A0A671XM43_SPAAU	7955.ENSDARP00000128715	90.8	2026.9	aclya	ATP-citrate synthase; ATP-citrate synthase is the primary enzyme responsible for the synthesis of cytosolic acetyl-CoA in many tissues; In the C-terminal section; belongs to the succinate/malate CoA ligase alpha subunit family	436922	Danio rerio	ATP citrate lyase a(aclya)	7.63961	7.18551	7.36485	7.31921	7.30242	7.3625	7.69291	8.18015	7.69257	7.34741	7.35443	7.96968
78	Calreticulin OS=Sparus aurata OX=8175 GN=CALR PE=2 SV=1	A0A0E3EKU7 (+1)	52 kDa	0.000848302	3.07145	0.228921	4.69475	tr|A0A0E3EKU7|A0A0E3EKU7_SPAAU	7955.ENSDARP00000023354	86.0	456.4	calrl	Calreticulin 3b precursor; Calreticulin like				8.78983	8.86368	8.83994	8.73815	8.79294	8.70701	9.19692	8.89623	8.96387	8.99227	9.06793	8.98785
79	PKS_ER domain-containing protein OS=Sparus aurata OX=8175 GN=LOC115566466 PE=3 SV=1	A0A671WN04	43 kDa	0.0265119	1.57656	-0.179444	-2.59955	tr|A0A671WN04|A0A671WN04_SPAAU	7955.ENSDARP00000024643	72.8	560.8	adh8a	S-(hydroxymethyl)glutathione dehydrogenase / alcohol dehydrogenase; Alcohol dehydrogenase 8a	322482	Danio rerio	alcohol dehydrogenase 8a(adh8a)	9.12969	9.04234	9.30235	9.0558	9.27168	9.28328	8.85033	9.15174	9.04906	9.10326	8.88912	8.96497
81	Phe-4-monooxygenase OS=Sparus aurata OX=8175 GN=pah PE=3 SV=1	A0A671WT04	53 kDa	0.0185662	1.73128	-0.267716	-2.80712	tr|A0A671WT04|A0A671WT04_SPAAU	7955.ENSDARP00000012808	80.7	771.5	pah	Phenylalanine-4-hydroxylase; Phenylalanine hydroxylase	378962	Danio rerio	phenylalanine hydroxylase(pah)	9.02547	8.86473	8.91962	8.77318	9.06096	8.87565	8.32432	8.69083	8.79719	8.84857	8.4756	8.7768
82	Glutathione S-transferase rho OS=Sparus aurata OX=8175 PE=4 SV=1	A0A671U158	34 kDa	0.000398078	3.40003	-0.371104	-5.20557	tr|A0A671U158|A0A671U158_SPAAU	7955.ENSDARP00000062517	65.5	311.2	zgc:162356	Rho-class glutathione s-transferase; Belongs to the GST superfamily				9.22886	9.1608	9.2528	9.15655	9.21002	9.23358	8.54387	9.0244	8.83042	8.94035	8.75871	8.91825
83	PKS_ER domain-containing protein OS=Sparus aurata OX=8175 GN=LOC115566408 PE=3 SV=1	A0A671WYA9 (+7)	41 kDa	0.0105538	1.97659	-0.21391	-3.13757	tr|A0A671WYA9|A0A671WYA9_SPAAU	7955.ENSDARP00000024643	68.5	540.0	adh8a	S-(hydroxymethyl)glutathione dehydrogenase / alcohol dehydrogenase; Alcohol dehydrogenase 8a				9.07059	9.04836	9.20493	9.07965	9.13605	9.15409	8.75351	9.05042	8.94035	8.99579	8.66416	9.00599
84	Uncharacterized protein OS=Sparus aurata OX=8175 GN=dmgdh PE=3 SV=1	A0A671VKX2	97 kDa	0.0378726	1.42168	-0.170011	-2.39133	tr|A0A671VKX2|A0A671VKX2_SPAAU	7955.ENSDARP00000003841	73.6	1350.5	dmgdh	Dimethylglycine dehydrogenase, mitochondrial; Dimethylglycine dehydrogenase	100141496	Danio rerio	dimethylglycine dehydrogenase(dmgdh)	8.51537	8.5088	8.39947	8.63632	8.69141	8.42768	8.19557	8.40109	8.4667	8.50997	8.20774	8.37791
85	Transitional endoplasmic reticulum ATPase OS=Sparus aurata OX=8175 GN=vcp PE=3 SV=1	A0A671VWG5	89 kDa	0.0235026	1.62888	0.233415	2.66975	tr|A0A671VWG5|A0A671VWG5_SPAAU	7955.ENSDARP00000012048	98.8	1528.8	vcp	Transitional endoplasmic reticulum ATPase; Necessary for the fragmentation of Golgi stacks during mitosis and for their reassembly after mitosis. Involved in the formation of the nuclear envelope, and of the transitional endoplasmic reticulum (tER). The transfer of membranes from the endoplasmic reticulum to the Golgi apparatus occurs via 50-70 nm transition vesicles which derive from part-rough,…	327197	Danio rerio	valosin containing protein(vcp)	8.02173	8.10958	8.30882	8.17161	7.97589	7.93884	8.53181	8.21869	8.18033	8.20243	8.52652	8.26717
92	Aldedh domain-containing protein OS=Sparus aurata OX=8175 GN=aldh4a1 PE=3 SV=1	A0A671VPN3	38 kDa	0.00268992	2.57026	-0.138222	-3.9592	tr|A0A671VPN3|A0A671VPN3_SPAAU	7955.ENSDARP00000055709	86.0	634.4	aldh4a1	Delta-1-pyrroline-5-carboxylate dehydrogenase, mitochondrial precursor; Irreversible conversion of delta-1-pyrroline-5-carboxylate (P5C), derived either from proline or ornithine, to glutamate. This is a necessary step in the pathway interconnecting the urea and tricarboxylic acid cycles (By similarity)	394133	Danio rerio	aldehyde dehydrogenase 4 family, member A1(aldh4a1)	8.9604	9.04167	8.94377	8.99604	8.86112	8.84952	8.7886	8.78606	8.77045	8.86552	8.76888	8.84366
97	Uncharacterized protein OS=Sparus aurata OX=8175 GN=LOC115573554 PE=4 SV=1	A0A671VSY4	127 kDa	0.00459409	2.3378	0.179119	3.63242	tr|A0A671VSY4|A0A671VSY4_SPAAU	7955.ENSDARP00000122366	41.4	765.4	si:dkey-21h14.12	Scavenger receptor cysteine-rich type 1 protein m130-like; Si:dkey-21h14.12; Scavenger receptor cysteine rich family, 5 domains				8.55981	8.67902	8.52069	8.37577	8.55962	8.42817	8.74692	8.67537	8.73688	8.62451	8.75856	8.65555
102	Homogentisate 1,2-dioxygenase OS=Sparus aurata OX=8175 GN=hgd PE=3 SV=1	A0A671WII9	50 kDa	4.73569e-05	4.32462	-0.300901	-6.80085	tr|A0A671WII9|A0A671WII9_SPAAU	7955.ENSDARP00000074936	89.8	878.6	hgd	Homogentisate 1,2-dioxygenase	259189	Danio rerio	homogentisate 1,2-dioxygenase(hgd)	8.59566	8.73765	8.66454	8.66866	8.77823	8.7891	8.38238	8.44713	8.4261	8.29688	8.35514	8.5208
104	Aldedh domain-containing protein OS=Sparus aurata OX=8175 GN=aldh8a1 PE=3 SV=1	A0A671W9X5	53 kDa	0.00340614	2.46774	-0.192597	-3.81412	tr|A0A671W9X5|A0A671W9X5_SPAAU	7955.ENSDARP00000053398	81.5	837.0	aldh8a1	2-aminomuconic semialdehyde dehydrogenase; Aldehyde dehydrogenase family 8 member A1; Converts 9-cis-retinal to 9-cis-retinoic acid. Has lower activity towards 13-cis-retinal. Has much lower activity towards all-trans-retinal. Has highest activity with benzaldehyde and decanal (in vitro). Has a preference for NAD, but shows considerable activity with NADP (in vitro) (By similarity)	447801	Danio rerio	aldehyde dehydrogenase 8 family, member A1(aldh8a1)	8.63703	8.62279	8.54727	8.5853	8.5721	8.56522	8.19838	8.42315	8.47537	8.52604	8.3181	8.4331
106	Glutathione S-transferase (Fragment) OS=Sparus aurata OX=8175 PE=2 SV=1	Q6USB8	24 kDa	0.000398078	3.40003	-0.371104	-5.20557	tr|Q6USB8|Q6USB8_SPAAU	7955.ENSDARP00000062517	61.3	277.7	zgc:162356	Rho-class glutathione s-transferase; Belongs to the GST superfamily				9.22886	9.1608	9.2528	9.15655	9.21002	9.23358	8.54387	9.0244	8.83042	8.94035	8.75871	8.91825
111	Fetuin B OS=Sparus aurata OX=8175 PE=4 SV=1	A0A671VS13	66 kDa	0.0385716	1.41373	-0.191918	-2.38062	tr|A0A671VS13|A0A671VS13_SPAAU	7955.ENSDARP00000070561	62.7	320.9	fetub	Histidine-rich glycoprotein; Fetuin B	569489	Danio rerio	fetuin B(fetub)	8.52728	8.28158	8.43712	8.53255	8.39902	8.68886	8.46247	8.1695	8.39724	8.1529	8.37372	8.15906
114	Glutathione S-transferase rho OS=Sparus aurata OX=8175 PE=4 SV=1	A0A671U4Q2	34 kDa	0.000220124	3.65733	-0.357187	-5.62436	tr|A0A671U4Q2|A0A671U4Q2_SPAAU	7955.ENSDARP00000062517	62.8	302.0	zgc:162356	Rho-class glutathione s-transferase; Belongs to the GST superfamily				9.15091	9.1608	9.2075	9.08329	9.21002	9.15549	8.54387	8.91701	8.83042	8.89723	8.71811	8.91825
116	Uncharacterized protein OS=Sparus aurata OX=8175 GN=myh11 PE=3 SV=1	A0A671WNR2	228 kDa	0.0427021	1.36955	0.181204	2.32097	tr|A0A671WNR2|A0A671WNR2_SPAAU	7955.ENSDARP00000041141	89.2	1625.9	myh11a	Myosin, heavy polypeptide 11, smooth muscle a; Belongs to the TRAFAC class myosin-kinesin ATPase superfamily. Myosin family	554168	Danio rerio	myosin, heavy chain 11a, smooth muscle(myh11a)	7.63561	8.07207	7.76448	7.85899	7.77534	7.95591	8.08693	7.87984	7.9277	8.05273	8.00937	8.19307
120	Uncharacterized protein OS=Sparus aurata OX=8175 PE=3 SV=1	A0A671U4J9 (+2)	92 kDa	0.0182319	1.73917	-0.304565	-2.81772	tr|A0A671U4J9|A0A671U4J9_SPAAU	7955.ENSDARP00000095265	49.0	850.1	ces2b	Uncharacterized protein si:ch211-93f2.1; Si:ch211-93f2.1; Belongs to the type-B carboxylesterase/lipase family				8.65803	8.60869	8.70195	8.78197	8.5975	8.68913	8.28176	8.00655	8.3689	8.7774	8.28515	8.49011
122	90kDa heat shock protein beta OS=Sparus aurata OX=8175 GN=Hsp90b PE=2 SV=1	A0A2R2YUN5 (+5)	84 kDa	0.0126902	1.89653	0.227427	3.0294	tr|A0A2R2YUN5|A0A2R2YUN5_SPAAU	7955.ENSDARP00000014978	93.8	1216.4	hsp90ab1	Heat shock protein HSP 90-beta; Molecular chaperone that promotes the maturation, structural maintenance and proper regulation of specific target proteins involved for instance in cell cycle control and signal transduction. Undergoes a functional cycle that is linked to its ATPase activity. This cycle probably induces conformational changes in the client proteins, thereby causing their activation…	30573	Danio rerio	heat shock protein 90, alpha (cytosolic), class B member 1(hsp90ab1)	8.78796	8.53794	8.72816	8.68656	8.43433	8.60743	9.06922	8.84088	8.72193	8.77323	8.95173	8.78994
123	Fructose-bisphosphatase OS=Sparus aurata OX=8175 GN=LOC115593207 PE=3 SV=1	A0A671VE97	37 kDa	0.0195553	1.70874	-0.197008	-2.77687	tr|A0A671VE97|A0A671VE97_SPAAU	7955.ENSDARP00000051312	89.9	622.5	fbp1b	Fructose-1,6-bisphosphatase 1b; Belongs to the FBPase class 1 family	282672	Danio rerio	fructose-1,6-bisphosphatase 1b(fbp1b)	8.76527	8.89809	8.70323	8.93983	8.96578	9.08174	8.73158	8.69644	8.78971	8.73738	8.48917	8.7276
126	Uricase OS=Sparus aurata OX=8175 GN=LOC115590990 PE=3 SV=1	A0A671YRD6	34 kDa	9.50077e-05	4.02224	-0.455129	-6.25036	tr|A0A671YRD6|A0A671YRD6_SPAAU	7955.ENSDARP00000026870	75.6	447.2	uox	Urate oxidase; Uricase; Catalyzes the oxidation of uric acid to 5- hydroxyisourate, which is further processed to form (S)-allantoin	436604	Danio rerio	urate oxidase(uox)	8.99795	8.75861	8.82814	8.7057	8.68366	8.59628	8.22807	8.39947	8.402	8.20954	8.18015	8.42034
128	Filamin B OS=Sparus aurata OX=8175 GN=FLNB PE=3 SV=1	A0A671XMJ7	275 kDa	0.00571645	2.24287	0.235468	3.50105	tr|A0A671XMJ7|A0A671XMJ7_SPAAU	7955.ENSDARP00000024947	63.8	3551.9	flncb	Filamin C, gamma b (actin binding protein 280)	570288	Danio rerio	filamin C, gamma b (actin binding protein 280)(flncb)	7.97488	7.64409	7.64881	7.71435	7.60281	7.85956	8.04712	7.99626	7.84966	7.95323	8.05824	7.95282
130	DNA-(apurinic or apyrimidinic site) lyase OS=Sparus aurata OX=8175 GN=rps3 PE=3 SV=1	A0A671UC86	27 kDa	0.00418785	2.37801	0.128079	3.68841	tr|A0A671UC86|A0A671UC86_SPAAU	7955.ENSDARP00000067802	98.4	470.3	rps3	Small subunit ribosomal protein s3e; Ribosomal protein S3; Belongs to the universal ribosomal protein uS3 family	336550	Danio rerio	ribosomal protein S3(rps3)	8.83551	8.79806	8.87461	8.82921	8.87405	8.82098	9.03407	8.91835	8.97657	8.83441	9.0477	8.98979
131	Major vault protein OS=Sparus aurata OX=8175 GN=LOC115577945 PE=4 SV=1	A0A671WGR6	98 kDa	0.0210459	1.67683	0.269907	2.73407	tr|A0A671WGR6|A0A671WGR6_SPAAU	7955.ENSDARP00000112736	83.2	1297.3	mvp	Major vault protein; Required for normal vault structure. Vaults are multi- subunit structures that may act as scaffolds for proteins involved in signal transduction. Vaults may also play a role in nucleo- cytoplasmic transport (By similarity)	373081	Danio rerio	major vault protein(mvp)	8.23545	8.37383	7.81336	8.04801	8.23639	8.11167	8.50178	8.22704	8.51636	8.2164	8.5047	8.47186
135	Nucleoside diphosphate kinase OS=Sparus aurata OX=8175 GN=LOC115575180 PE=3 SV=1	A0A671W9T0	22 kDa	0.0139659	1.85493	-0.338657	-2.97334	tr|A0A671W9T0|A0A671W9T0_SPAAU	7955.ENSDARP00000116332	69.8	241.1	nme4	Nucleoside diphosphate kinase, mitochondrial; Nucleoside diphosphate kinase; Non-metastatic cells 4, protein expressed in	394170	Danio rerio	NME/NM23 nucleoside diphosphate kinase 4(nme4)	8.8881	9.2909	9.11401	9.13078	8.92037	9.22261	8.7741	8.73993	8.96136	8.77421	8.33377	8.95147
139	Protein disulfide-isomerase A4 OS=Sparus aurata OX=8175 GN=pdia4 PE=3 SV=1	A0A671WKI0	72 kDa	0.000746461	3.12699	0.322559	4.77935	tr|A0A671WKI0|A0A671WKI0_SPAAU	7955.ENSDARP00000018458	82.1	1036.9	pdia4	Protein disulfide-isomerase A4; Protein disulfide isomerase associated 4; Belongs to the protein disulfide isomerase family	554998	Danio rerio	protein disulfide isomerase family A, member 4(pdia4)	8.33013	8.35139	8.34684	8.25643	8.32362	8.12714	8.8642	8.53159	8.53662	8.50888	8.69499	8.53462
143	Uncharacterized protein OS=Sparus aurata OX=8175 GN=ncl PE=4 SV=1	A0A671Z3U5	73 kDa	0.00522974	2.28152	0.167891	3.5544	tr|A0A671Z3U5|A0A671Z3U5_SPAAU	7955.ENSDARP00000013803	75.4	536.6	ncl	Nucleolin	767714	Danio rerio	nucleolin(ncl)	8.49163	8.51399	8.46693	8.38593	8.42495	8.2682	8.67029	8.51275	8.57942	8.54008	8.69465	8.56178
147	Carboxylic ester hydrolase OS=Sparus aurata OX=8175 PE=3 SV=1	A0A671U248 (+1)	60 kDa	0.0180648	1.74317	-0.301181	-2.82309	tr|A0A671U248|A0A671U248_SPAAU	7955.ENSDARP00000095265	48.0	498.8	ces2b	Uncharacterized protein si:ch211-93f2.1; Si:ch211-93f2.1; Belongs to the type-B carboxylesterase/lipase family	561967	Danio rerio	carboxylesterase 2b(ces2b)	8.64014	8.56681	8.70195	8.78197	8.58324	8.68744	8.28176	8.02169	8.3689	8.7774	8.26839	8.43634
149	(S)-3-amino-2-methylpropionate transaminase OS=Sparus aurata OX=8175 PE=3 SV=1	A0A671V2K2 (+1)	56 kDa	0.0304269	1.51674	-0.168873	-2.51924	tr|A0A671V2K2|A0A671V2K2_SPAAU	7955.ENSDARP00000125625	82.0	850.1	abat	4-aminobutyrate aminotransferase / (S)-3-amino-2-methylpropionate transaminase; 4-aminobutyrate aminotransferase; Belongs to the class-III pyridoxal-phosphate-dependent aminotransferase family	378968	Danio rerio	4-aminobutyrate aminotransferase(abat)	8.28258	8.25722	8.17476	8.11681	8.14832	8.1494	7.9299	8.12975	8.0242	8.19142	7.77313	8.06744
150	Ribosomal protein L4 (Fragment) OS=Pagrus major OX=143350 PE=2 SV=1	Q6Y213	41 kDa	0.00384702	2.41488	0.175482	3.73992	tr|Q6Y213|Q6Y213_PAGMA	7955.ENSDARP00000060362	84.7	634.4	rpl4	Large subunit ribosomal protein l4e; Ribosomal protein L4	337090	Danio rerio	ribosomal protein L4(rpl4)	8.74077	8.63379	8.71225	8.66521	8.62868	8.63286	8.98402	8.82176	8.7752	8.72963	8.96344	8.79241
151	4-hydroxy-2-oxoglutarate aldolase, mitochondrial OS=Sparus aurata OX=8175 GN=hoga1 PE=3 SV=1	A0A671WT36	36 kDa	0.0424078	1.37255	-0.159564	-2.32503	tr|A0A671WT36|A0A671WT36_SPAAU	7955.ENSDARP00000021126	74.8	481.1	hoga1	4-hydroxy-2-oxoglutarate aldolase, mitochondrial precursor; 4-hydroxy-2-oxoglutarate aldolase, mitochondrial; Catalyzes the final step in the metabolic pathway of hydroxyproline	405806	Danio rerio	4-hydroxy-2-oxoglutarate aldolase 1(hoga1)	8.65789	8.93191	8.78128	8.68232	8.6951	8.78242	8.50383	8.51886	8.45802	8.78564	8.56941	8.73777
152	Alanine--tRNA ligase OS=Sparus aurata OX=8175 GN=AARS PE=3 SV=1	A0A671VHR4	108 kDa	0.0139708	1.85478	0.259633	2.97313	tr|A0A671VHR4|A0A671VHR4_SPAAU	7955.ENSDARP00000120649	88.6	1739.2	aars	Alanine--trna ligase, cytoplasmic isoform 2; Alanyl-tRNA synthetase; Catalyzes the attachment of alanine to tRNA(Ala) in a two-step reaction: alanine is first activated by ATP to form Ala- AMP and then transferred to the acceptor end of tRNA(Ala). Also edits incorrectly charged tRNA(Ala) via its editing domain				8.12662	8.01937	8.00505	7.76879	7.95675	7.98405	8.44792	8.2638	8.20339	7.94918	8.39457	8.15957
153	Dolichyl-diphosphooligosaccharide--protein glycosyltransferase subunit 1 OS=Sparus aurata OX=8175 GN=rpn1 PE=3 SV=1	A0A671VDG8 (+2)	67 kDa	0.000992358	3.00333	0.178991	4.5919	tr|A0A671VDG8|A0A671VDG8_SPAAU	7955.ENSDARP00000076844	85.0	984.6	rpn1	Dolichyl-diphosphooligosaccharide--protein glycosyltransferase subunit 1; Essential subunit of the N-oligosaccharyl transferase (OST) complex which catalyzes the transfer of a high mannose oligosaccharide from a lipid-linked oligosaccharide donor to an asparagine residue within an Asn-X-Ser/Thr consensus motif in nascent polypeptide chains	325561	Danio rerio	ribophorin I(rpn1)	8.41966	8.46749	8.45988	8.32201	8.34762	8.32172	8.66101	8.54916	8.52479	8.49973	8.64512	8.53253
154	Fructose-bisphosphatase OS=Takifugu bimaculatus OX=433685 GN=fugu_019223 PE=3 SV=1	A0A4Z2BIP5	37 kDa	0.00358101	2.44599	-0.225088	-3.78356	tr|A0A4Z2BIP5|A0A4Z2BIP5_9TELE	7955.ENSDARP00000051312	90.2	623.2	fbp1b	Fructose-1,6-bisphosphatase 1b; Belongs to the FBPase class 1 family				8.64891	8.78549	8.59367	8.76657	8.84301	8.89721	8.52394	8.55205	8.60734	8.58245	8.35776	8.56079
155	60S acidic ribosomal protein P0 OS=Sparus aurata OX=8175 GN=rplp0 PE=3 SV=1	A0A671TJZ8	34 kDa	0.0012048	2.91908	0.276535	4.46604	tr|A0A671TJZ8|A0A671TJZ8_SPAAU	7955.ENSDARP00000067953	92.7	516.5	rplp0	Large subunit ribosomal protein lp0; Ribosomal protein P0 is the functional equivalent of E.coli protein L10	58101	Danio rerio	ribosomal protein, large, P0(rplp0)	8.50522	8.49202	8.60957	8.4811	8.45353	8.56626	8.94884	8.58167	8.75906	8.71904	8.94058	8.81772
158	PKS_ER domain-containing protein OS=Sparus aurata OX=8175 GN=sord PE=3 SV=1	A0A671VAM2	38 kDa	0.0205905	1.68633	-0.289507	-2.74681	tr|A0A671VAM2|A0A671VAM2_SPAAU	7955.ENSDARP00000069904	79.4	593.2	LOC570613	L-iditol 2-dehydrogenase; Sorbitol dehydrogenase				8.61006	8.71237	8.50931	8.66487	8.83737	8.66476	8.0633	8.57879	8.49182	8.39999	8.11807	8.60974
160	Uncharacterized protein OS=Sparus aurata OX=8175 GN=dsp PE=4 SV=1	A0A671Y523	310 kDa	0.0197793	1.70379	-0.207107	-2.77024	tr|A0A671Y523|A0A671Y523_SPAAU	7955.ENSDARP00000031822	50.7	1432.5	dspa	Desmoplakin isoform x1; Desmoplakin a	324023	Danio rerio	desmoplakin a(dspa)	7.81718	7.6387	7.49661	7.82168	7.45796	7.83431	7.46346	7.48111	7.43897	7.58361	7.46613	7.39053
169	Dolichyl-diphosphooligosaccharide--protein glycosyltransferase subunit 2 OS=Sparus aurata OX=8175 GN=rpn2 PE=3 SV=1	A0A671Z3B3 (+5)	69 kDa	0.00168068	2.77452	0.23902	4.25332	tr|A0A671Z3B3|A0A671Z3B3_SPAAU	7955.ENSDARP00000012197	79.3	879.8	rpn2	Dolichyl-diphosphooligosaccharide--protein glycosyltransferase subunit 2 precursor; Subunit of the oligosaccharyl transferase (OST) complex that catalyzes the initial transfer of a defined glycan (Glc(3)Man(9)GlcNAc(2) in eukaryotes) from the lipid carrier dolichol- pyrophosphate to an asparagine residue within an Asn-X-Ser/Thr consensus motif in nascent polypeptide chains, the first step in prot…	335985	Danio rerio	ribophorin II(rpn2)	8.41353	8.47946	8.43753	8.27119	8.29682	8.25042	8.74622	8.54432	8.50864	8.55277	8.69376	8.53737
170	40S ribosomal protein SA OS=Collichthys lucidus OX=240159 GN=RPSA PE=3 SV=1	A0A4U5VU06 (+1)	33 kDa	0.00116569	2.93342	0.181574	4.48735	tr|A0A4U5VU06|A0A4U5VU06_COLLU	7955.ENSDARP00000123183	89.3	518.8	rpsa	40S ribosomal protein SA; Required for the assembly and/or stability of the 40S ribosomal subunit. Required for the processing of the 20S rRNA- precursor to mature 18S rRNA in a late step of the maturation of 40S ribosomal subunits. Also functions as a cell surface receptor for laminin. Plays a role in cell adhesion to the basement membrane and in the consequent activation of signaling transducti…	394027	Danio rerio	ribosomal protein SA(rpsa)	8.68592	8.62015	8.69076	8.63097	8.70834	8.63735	8.99093	8.80504	8.8167	8.73542	8.91331	8.80154
171	Cysteinyl-tRNA synthetase OS=Sparus aurata OX=8175 PE=3 SV=1	A0A671X9X4	93 kDa	0.0363462	1.43954	0.216326	2.4154	tr|A0A671X9X4|A0A671X9X4_SPAAU	7955.ENSDARP00000052513	80.3	1266.1	cars	Cysteine--trna ligase, cytoplasmic; cysteinyl-tRNA synthetase				8.10377	8.08796	7.90045	7.81461	7.82692	7.93475	8.34998	8.13229	8.12662	7.85751	8.34025	8.15978
173	40S ribosomal protein S2 OS=Sparus aurata OX=8175 PE=3 SV=1	A0A671Y3F5	56 kDa	0.00725682	2.13925	0.126444	3.35881	tr|A0A671Y3F5|A0A671Y3F5_SPAAU	7955.ENSDARP00000117673	96.2	464.5	rps2	Small subunit ribosomal protein s2e; Ribosomal protein S2; Belongs to the universal ribosomal protein uS5 family	406565	Danio rerio	ribosomal protein S2(rps2)	8.86127	8.77329	8.84808	8.79811	8.77162	8.77204	8.94745	8.96177	8.91718	8.80622	9.05694	8.8935
175	Liver-type fatty acid-binding protein OS=Sparus aurata OX=8175 GN=FABP1 PE=2 SV=1	A0A0E3EKJ9 (+1)	14 kDa	0.017092	1.76721	-0.246212	-2.85537	tr|A0A0E3EKJ9|A0A0E3EKJ9_SPAAU	7955.ENSDARP00000003282	63.8	167.5	fabp1a	Fatty acid binding protein 1-A, liver; Binds free fatty acids and their coenzyme A derivatives, bilirubin, and some other small molecules in the cytoplasm. May be involved in intracellular lipid transport (By similarity); Belongs to the calycin superfamily. Fatty-acid binding protein (FABP) family	791610	Danio rerio	fatty acid binding protein 1a, liver(fabp1a)	9.22868	9.27307	9.41992	9.24383	9.25127	9.33435	8.80072	9.18659	9.19507	9.248	8.81515	9.02833
176	Phosphoglycerate mutase OS=Sparus aurata OX=8175 GN=LOC115596456 PE=3 SV=1	A0A671YQM0	29 kDa	0.0328557	1.48339	-0.14362	-2.47441	tr|A0A671YQM0|A0A671YQM0_SPAAU	7955.ENSDARP00000108556	91.7	493.0	pgam1b	2,3-bisphosphoglycerate-dependent phosphoglycerate mutase; Phosphoglycerate mutase 1b; Belongs to the phosphoglycerate mutase family. BPG- dependent PGAM subfamily	327165	Danio rerio	phosphoglycerate mutase 1b(pgam1b)	8.6782	8.72642	8.85308	8.68566	8.83043	8.82575	8.4747	8.73474	8.76739	8.58397	8.51501	8.66201
177	Amidohydro-rel domain-containing protein OS=Sparus aurata OX=8175 GN=dpys PE=3 SV=1	A0A671VE14 (+1)	55 kDa	0.000506035	3.29582	-0.262177	-5.0408	tr|A0A671VE14|A0A671VE14_SPAAU	7955.ENSDARP00000103150	82.7	850.1	dpys	Dihydropyrimidinase	100144569	Danio rerio	dihydropyrimidinase(dpys)	8.47526	8.48562	8.459	8.51111	8.66441	8.51258	8.2739	8.30359	8.3076	8.19246	8.08289	8.37447
180	Uncharacterized protein OS=Sparus aurata OX=8175 PE=3 SV=1	A0A671VJ39	56 kDa	0.00659656	2.18068	-0.256845	-3.41555	tr|A0A671VJ39|A0A671VJ39_SPAAU	7955.ENSDARP00000064595	64.0	655.6	cyp2x8	Cytochrome P450, family 2, subfamily X, polypeptide 8	431734	Danio rerio	cytochrome P450, family 2, subfamily X, polypeptide 8(cyp2x8)	8.2858	8.31336	8.33108	8.25539	8.18472	8.13602	7.78838	8.0103	8.05123	8.26368	7.84628	8.00544
182	Uncharacterized protein OS=Sparus aurata OX=8175 GN=LOC115594799 PE=3 SV=1	A0A671Y725 (+1)	34 kDa	0.0467721	1.33001	-0.133725	-2.26746	tr|A0A671Y725|A0A671Y725_SPAAU	7955.ENSDARP00000120430	56.2	280.8	zgc:56585	15-hydroxyprostaglandin dehydrogenase (NAD); Zgc:56585; Belongs to the short-chain dehydrogenases/reductases (SDR) family	393297	Danio rerio	zgc:56585(zgc:56585)	8.80477	8.81685	8.70785	8.80819	8.99295	8.8688	8.58078	8.75782	8.66934	8.56902	8.79843	8.82168
185	Uncharacterized protein OS=Sparus aurata OX=8175 PE=4 SV=1	A0A671VRJ6	49 kDa	0.00448904	2.34785	0.192347	3.64639	tr|A0A671VRJ6|A0A671VRJ6_SPAAU	7955.ENSDARP00000072983	86.3	704.5	eef1g	Elongation factor 1-gamma; Probably plays a role in anchoring the complex to other cellular components	195822	Danio rerio	eukaryotic translation elongation factor 1 gamma(eef1g)	8.56083	8.5215	8.46657	8.48917	8.52764	8.46491	8.84435	8.65814	8.65319	8.51022	8.82432	8.69449
186	Uncharacterized protein OS=Sparus aurata OX=8175 GN=pdia6 PE=3 SV=1	A0A671WDS1 (+1)	49 kDa	0.000727826	3.13797	0.590668	4.79615	tr|A0A671WDS1|A0A671WDS1_SPAAU	7955.ENSDARP00000027662	77.8	688.0	pdip5	Protein disulfide isomerase family A, member 6; Protein disulfide isomerase-related protein (provisional); Belongs to the protein disulfide isomerase family				8.284	8.15232	8.30417	8.09121	8.25183	8.03036	9.22329	8.58297	8.68927	8.47789	9.00078	8.68369
188	Uncharacterized protein OS=Sparus aurata OX=8175 GN=hsd17b4 PE=4 SV=1	A0A671UV56	80 kDa	0.0111599	1.95234	-0.315425	-3.10475	tr|A0A671UV56|A0A671UV56_SPAAU	7955.ENSDARP00000046430	76.1	1134.8	hsd17b4	(3R)-3-hydroxyacyl-CoA dehydrogenase / 3a,7a,12a-trihydroxy-5b-cholest-24-enoyl-CoA hydratase / enoyl-CoA hydratase 2; Hydroxysteroid (17-beta) dehydrogenase 4	393105	Danio rerio	hydroxysteroid (17-beta) dehydrogenase 4(hsd17b4)	8.44118	8.46607	8.48722	8.31944	8.42411	8.24888	7.97349	7.91635	8.31046	8.41951	7.84011	8.03443
189	Uncharacterized protein OS=Sparus aurata OX=8175 PE=4 SV=1	A0A671W6A2	34 kDa	0.0237287	1.62473	-0.163666	-2.66417	tr|A0A671W6A2|A0A671W6A2_SPAAU	7955.ENSDARP00000123099	78.2	501.1	phyhd1	Phytanoyl-CoA dioxygenase domain-containing protein 1; Has alpha-ketoglutarate-dependent dioxygenase activity. Does not show detectable activity towards fatty acid CoA thioesters. Is not expected to be active with phytanoyl CoA (By similarity)	492804	Danio rerio	phytanoyl-CoA dioxygenase domain containing 1(phyhd1)	8.23593	8.28463	8.60668	8.3267	8.39138	8.41926	8.06729	8.2223	8.22616	8.27515	8.24438	8.24731
191	40S ribosomal protein S5 OS=Larimichthys crocea OX=215358 GN=D5F01_LYC19374 PE=3 SV=1	A0A6G0HS08 (+1)	23 kDa	0.0133501	1.87452	0.16733	2.99972	tr|A0A6G0HS08|A0A6G0HS08_LARCR	7955.ENSDARP00000063788	97.0	390.2	rps5	Small subunit ribosomal protein s5e; Ribosomal protein S5; Belongs to the universal ribosomal protein uS7 family	192297	Danio rerio	ribosomal protein S5(rps5)	8.52644	8.40192	8.44085	8.30602	8.33005	8.25205	8.65619	8.54508	8.46407	8.44264	8.65439	8.49893
193	UDP-glucuronosyltransferase OS=Sparus aurata OX=8175 GN=ugt1a1 PE=3 SV=1	A0A671XNX3	59 kDa	0.0038031	2.41986	-0.222653	-3.74691	tr|A0A671XNX3|A0A671XNX3_SPAAU	7955.ENSDARP00000104687	60.8	679.5	ugt1a1	Udp glucuronosyltransferase 1 family a, b precursor; UDP glucuronosyltransferase 1 family, polypeptide A7; Belongs to the UDP-glycosyltransferase family	641488	Danio rerio	UDP glucuronosyltransferase 1 family, polypeptide A1(ugt1a1)	8.49413	8.45586	8.33254	8.43241	8.36857	8.44713	8.01945	8.06326	8.33798	8.26557	8.1931	8.31536
196	Peptidase S1 domain-containing protein OS=Sparus aurata OX=8175 GN=LOC115582584 PE=4 SV=1	A0A671UE78	29 kDa	0.0486529	1.31289	-0.417042	-2.24424	tr|A0A671UE78|A0A671UE78_SPAAU	7955.ENSDARP00000015328	69.5	393.7	zgc:92041	Zgc:92041 protein; Chymotrypsin-like elastase family, member 1; Belongs to the peptidase S1 family				8.91735	8.86456	8.7236	9.05219	8.91401	9.05503	7.82021	8.89934	8.71657	8.36344	8.2616	8.96334
197	40S ribosomal protein S4 OS=Sparus aurata OX=8175 GN=rps4x PE=3 SV=1	A0A671VF40	30 kDa	0.0352413	1.45295	0.159464	2.43346	tr|A0A671VF40|A0A671VF40_SPAAU	7955.ENSDARP00000108089	93.9	521.2	rps4x	40S ribosomal protein S4, X isoform; Ribosomal protein S4, X-linked; Belongs to the eukaryotic ribosomal protein eS4 family	449547	Danio rerio	ribosomal protein S4 X-linked(rps4x)	8.6572	8.46929	8.63284	8.39173	8.4496	8.45395	8.80553	8.70961	8.59356	8.5483	8.79752	8.55687
199	WD_REPEATS_REGION domain-containing protein OS=Sparus aurata OX=8175 GN=rack1 PE=4 SV=1	A0A671VDH3	35 kDa	0.00253104	2.5967	0.136565	3.99688	tr|A0A671VDH3|A0A671VDH3_SPAAU	7955.ENSDARP00000061000	94.3	552.4	gnb2l1	Guanine nucleotide-binding protein subunit beta-2-like 1; Involved in the recruitment, assembly and/or regulation of a variety of signaling molecules. Interacts with a wide variety of proteins and plays a role in many cellular processes (By similarity). Required for VANGL2 membrane localization, inhibits Wnt signaling and regulates cellular polarization and oriented cell division during gastrulat…				8.51166	8.45638	8.46517	8.39973	8.44489	8.36927	8.66054	8.54881	8.52537	8.49504	8.64813	8.5886
200	SERPIN domain-containing protein OS=Sparus aurata OX=8175 GN=LOC115574674 PE=3 SV=1	A0A671VHN9	49 kDa	0.0176297	1.75376	-0.13629	-2.8373	tr|A0A671VHN9|A0A671VHN9_SPAAU	7955.ENSDARP00000128898	59.1	447.2	serpina1	Alpha-1-antitrypsin precursor; Serine (or cysteine) proteinase inhibitor, clade A (alpha-1 antiproteinase, antitrypsin), member 1; Belongs to the serpin family	322701	Danio rerio	serpin peptidase inhibitor, clade A (alpha-1 antiproteinase, antitrypsin), member 1(serpina1)	8.70506	8.7274	8.67677	8.82766	8.62459	8.74496	8.52358	8.46805	8.71347	8.61682	8.50959	8.65718
204	Uncharacterized protein OS=Sparus aurata OX=8175 PE=3 SV=1	A0A671X3S2	58 kDa	0.0107522	1.9685	-0.312874	-3.12662	tr|A0A671X3S2|A0A671X3S2_SPAAU	7955.ENSDARP00000117366	62.7	641.7	cyp2k18	Cytochrome P450, family 2, subfamily k, polypeptide 21	393484	Danio rerio	cytochrome P450, family 2, subfamily K, polypeptide 18(cyp2k18)	8.40181	8.54194	8.5455	8.36816	8.48433	8.73934	8.03743	8.26776	8.31804	8.26884	7.87345	8.43832
206	Uncharacterized protein OS=Sparus aurata OX=8175 GN=LOC115596894 PE=3 SV=1	A0A671WT62 (+1)	30 kDa	0.00270214	2.56829	-0.216942	-3.9564	tr|A0A671WT62|A0A671WT62_SPAAU	7955.ENSDARP00000053151	75.0	429.1	cbr1	Carbonyl reductase [nadph] 1; Carbonyl reductase 1; Belongs to the short-chain dehydrogenases/reductases (SDR) family	373866	Danio rerio	carbonyl reductase 1(cbr1)	8.63023	8.64744	8.82657	8.61684	8.58363	8.71812	8.36724	8.59408	8.46567	8.36903	8.37218	8.55298
207	Kynurenine 3-monooxygenase OS=Sparus aurata OX=8175 GN=kmo PE=3 SV=1	A0A671TRG2	54 kDa	0.0456919	1.34016	-0.192113	-2.28121	tr|A0A671TRG2|A0A671TRG2_SPAAU	7955.ENSDARP00000024051	76.7	746.5	kmo	Kynurenine 3-monooxygenase; Catalyzes the hydroxylation of L-kynurenine (L-Kyn) to form 3-hydroxy-L-kynurenine (L-3OHKyn). Required for synthesis of quinolinic acid	368242	Danio rerio	kynurenine 3-monooxygenase(kmo)	8.65766	8.52772	8.3832	8.42638	8.26661	8.3249	8.33205	7.97542	8.18495	8.37639	8.34469	8.22029
209	Histidine ammonia-lyase OS=Sparus aurata OX=8175 GN=hal PE=3 SV=1	A0A671U285	72 kDa	0.0126051	1.89946	-0.287293	-3.03334	tr|A0A671U285|A0A671U285_SPAAU	7955.ENSDARP00000008857	88.5	1176.8	hal	Histidine ammonia-lyase; Belongs to the PAL/histidase family	100004331	Danio rerio	histidine ammonia-lyase(hal)	8.50244	8.60071	8.44493	8.31969	8.49034	8.23606	8.02288	8.26748	8.05034	8.22704	7.89112	8.41155
211	Glycerol-3-phosphate dehydrogenase [NAD(+)] OS=Sparus aurata OX=8175 GN=LOC115584761 PE=3 SV=1	A0A671W6R1	38 kDa	0.0127177	1.89559	-0.224898	-3.02813	tr|A0A671W6R1|A0A671W6R1_SPAAU	7955.ENSDARP00000114396	85.4	614.8	gpd1b	Glycerol-3-phosphate dehydrogenase [NAD(+)]; Glycerol-3-phosphate dehydrogenase 1b	325181	Danio rerio	glycerol-3-phosphate dehydrogenase 1b(gpd1b)	8.84163	8.78921	8.86364	8.93347	8.75022	8.88342	8.54686	8.76415	8.69868	8.73151	8.30829	8.66271
213	Fibrinogen C-terminal domain-containing protein OS=Sparus aurata OX=8175 GN=fgg PE=4 SV=1	A0A671YIN0	48 kDa	0.0305532	1.51494	0.176442	2.51682	tr|A0A671YIN0|A0A671YIN0_SPAAU	7955.ENSDARP00000054229	61.5	542.3	fgg	Fibrinogen gamma chain precursor; Fibrinogen, gamma polypeptide	406327	Danio rerio	fibrinogen gamma chain(fgg)	8.18318	8.25556	8.23626	8.12969	8.41333	8.29146	8.59427	8.3412	8.44646	8.25071	8.58979	8.34571
214	AdoHcyase_NAD domain-containing protein OS=Etheostoma spectabile OX=54343 GN=FQN60_002089 PE=3 SV=1	A0A5J5DDB4	133 kDa	0.00273253	2.56343	0.239869	3.94949	tr|A0A5J5DDB4|A0A5J5DDB4_9PERO	7955.ENSDARP00000004394	87.7	1109.0	hspa1b	Heat shock 70kda protein 1/2/6/8; Si:ch211-199o1.2; Belongs to the heat shock protein 70 family	798846	Danio rerio	heat shock protein family A (Hsp70) member 1B(hspa1b)	8.70731	8.76194	8.58751	8.5671	8.68997	8.58948	9.10068	8.77885	8.82701	8.77001	8.93491	8.93107
222	75 kDa glucose-regulated protein OS=Sparus aurata OX=8175 GN=hspa9 PE=3 SV=1	A0A671VJJ8 (+8)	71 kDa	0.0234148	1.63051	0.307197	2.67193	tr|A0A671VJJ8|A0A671VJJ8_SPAAU	7955.ENSDARP00000003744	94.5	1134.0	hspa9	Stress-70 protein, mitochondrial; Heat shock protein 9; Belongs to the heat shock protein 70 family	373085	Danio rerio	heat shock protein 9(hspa9)	7.75319	8.06933	7.74432	7.81916	7.82747	7.88142	8.36294	7.89827	8.06528	8.09479	8.56111	7.95569
224	DUF1907 domain-containing protein OS=Sparus aurata OX=8175 GN=C11orf54 PE=4 SV=1	A0A671U1P1	35 kDa	0.00280222	2.5525	-0.263058	-3.93395	tr|A0A671U1P1|A0A671U1P1_SPAAU	7955.ENSDARP00000038075	79.0	357.5	zgc:85789	Ester hydrolase C11orf54 homolog; Exhibits ester hydrolase activity on the substrate p- nitrophenyl acetate	322350	Danio rerio	zgc:85789(zgc:85789)	8.43746	8.47257	8.59173	8.43372	8.58417	8.51601	8.15137	8.33528	8.33171	8.32529	7.97915	8.33451
225	Eukaryotic translation initiation factor 3 subunit A OS=Sparus aurata OX=8175 GN=eif3a PE=3 SV=1	A0A671XTV4	147 kDa	0.0217802	1.66194	0.176521	2.71409	tr|A0A671XTV4|A0A671XTV4_SPAAU	7955.ENSDARP00000102398	96.8	1318.1	eif3s10	Eukaryotic translation initiation factor 3 subunit A; RNA-binding component of the eukaryotic translation initiation factor 3 (eIF-3) complex, which is involved in protein synthesis of a specialized repertoire of mRNAs and, together with other initiation factors, stimulates binding of mRNA and methionyl-tRNAi to the 40S ribosome. The eIF-3 complex specifically targets and initiates translation of…	327515	Danio rerio	eukaryotic translation initiation factor 3, subunit 10 (theta)(eif3s10)	7.78632	7.84259	7.6718	7.58162	7.52254	7.60184	7.85088	7.83217	7.75833	7.73576	8.01515	7.87354
232	Clathrin heavy chain 1 OS=Takifugu flavidus OX=433684 GN=D4764_05G0001880 PE=3 SV=1	A0A5C6N066	238 kDa	0.00276625	2.55811	0.251008	3.94192	tr|A0A5C6N066|A0A5C6N066_9TELE	7955.ENSDARP00000063848	88.5	2953.7	cltca	Clathrin, heavy chain a (hc); Clathrin heavy chain; Clathrin is the major protein of the polyhedral coat of coated pits and vesicles				8.38304	8.50286	8.37005	8.28648	8.28015	8.15296	8.73437	8.57863	8.62634	8.48237	8.60444	8.45544
233	Methyltranfer_dom domain-containing protein OS=Sparus aurata OX=8175 GN=as3mt PE=4 SV=1	A0A671TYC6	41 kDa	0.00694494	2.15833	-0.167467	-3.38492	tr|A0A671TYC6|A0A671TYC6_SPAAU	7955.ENSDARP00000057878	64.8	498.8	as3mt	Arsenite methyltransferase; Arsenic (+3 oxidation state) methyltransferase	664699	Danio rerio	arsenite methyltransferase(as3mt)	8.30745	8.25761	8.09283	8.25283	8.29868	8.21067	7.89009	8.10975	8.13168	8.11187	8.05057	8.1213
236	Aldehyde dehydrogenase OS=Sparus aurata OX=8175 GN=LOC115594636 PE=3 SV=1	A0A671W7A1 (+6)	55 kDa	0.0385239	1.41427	-0.150939	-2.38134	tr|A0A671W7A1|A0A671W7A1_SPAAU	7955.ENSDARP00000103212	76.8	795.4	aldh3a2b	Aldehyde dehydrogenase 3 family, member A2b; Belongs to the aldehyde dehydrogenase family	447920	Danio rerio	aldehyde dehydrogenase 3 family, member A2b(aldh3a2b)	8.44806	8.67225	8.52476	8.52194	8.38021	8.40615	8.44464	8.12333	8.36773	8.41332	8.35495	8.34376
245	Amidohydrolase domain-containing protein 1 OS=Sparus aurata OX=8175 GN=AMDHD1 PE=3 SV=1	A0A671WWB4 (+1)	47 kDa	0.0285102	1.545	-0.146448	-2.55719	tr|A0A671WWB4|A0A671WWB4_SPAAU	7955.ENSDARP00000028107	78.5	618.6	AMDHD1	Probable imidazolonepropionase; Amidohydrolase domain containing 1	402826	Danio rerio	amidohydrolase domain containing 1(amdhd1)	8.71736	8.41629	8.69036	8.64892	8.66343	8.62255	8.45539	8.5567	8.55262	8.38032	8.37276	8.56241
246	Maleylacetoacetate isomerase OS=Sparus aurata OX=8175 GN=gstz1 PE=3 SV=1	A0A671U8C5	24 kDa	0.00731383	2.13586	-0.167573	-3.35417	tr|A0A671U8C5|A0A671U8C5_SPAAU	7955.ENSDARP00000128101	81.3	367.9	gstz1	Maleylacetoacetate isomerase isoform 2; Belongs to the GST superfamily	436754	Danio rerio	glutathione S-transferase zeta 1(gstz1)	9.01077	8.94262	9.04591	8.97768	8.98245	9.03519	8.83385	8.97789	8.92145	8.64565	8.83573	8.7746
248	RNA helicase OS=Sparus aurata OX=8175 GN=LOC115589498 PE=3 SV=1	A0A671XKQ0	46 kDa	0.0131853	1.87991	0.247715	3.00699	tr|A0A671XKQ0|A0A671XKQ0_SPAAU	7955.ENSDARP00000018923	90.6	731.1	eif4a1b	Eukaryotic translation initiation factor 4A, isoform 1B; Belongs to the DEAD box helicase family	399484	Danio rerio	eukaryotic translation initiation factor 4A1B(eif4a1b)	8.0032	8.12077	7.89865	7.90401	8.02461	7.89038	8.53408	8.16982	8.09875	8.12323	8.33355	8.06848
249	Dimethylargininase OS=Sparus aurata OX=8175 GN=DDAH1 PE=3 SV=1	A0A671Y2H0	31 kDa	0.00306173	2.51403	-0.22606	-3.87944	tr|A0A671Y2H0|A0A671Y2H0_SPAAU	7955.ENSDARP00000122125	48.7	263.8	ddah2	N(g),n(g)-dimethylarginine dimethylaminohydrolase 2; Dimethylarginine dimethylaminohydrolase 2	799954	Danio rerio	dimethylarginine dimethylaminohydrolase 2(ddah2)	8.19215	8.08711	8.31302	8.20453	8.21408	8.25681	7.77246	8.06982	8.03149	8.05949	7.9069	8.07118
250	Non-specific lipid-transfer protein OS=Sparus aurata OX=8175 GN=SCP2 PE=3 SV=1	A0A671V0N2	61 kDa	0.00175976	2.75455	-0.221047	-4.22424	tr|A0A671V0N2|A0A671V0N2_SPAAU	7955.ENSDARP00000009052	84.6	933.7	scp2a	Non-specific lipid-transfer protein; Sterol carrier protein 2a; Belongs to the thiolase family	393839	Danio rerio	sterol carrier protein 2a(scp2a)	8.53259	8.48727	8.59118	8.425	8.49875	8.29868	8.1357	8.33304	8.20181	8.32133	8.21524	8.30005
256	40S ribosomal protein S3a OS=Larimichthys crocea OX=215358 GN=RPS3A PE=3 SV=1	A0A0F8AGM8	30 kDa	0.00511055	2.29153	0.146819	3.56826	tr|A0A0F8AGM8|A0A0F8AGM8_LARCR	7955.ENSDARP00000051762	96.3	506.5	rps3a	Small subunit ribosomal protein s3ae; Ribosomal protein S3A; Belongs to the eukaryotic ribosomal protein eS1 family	337240	Danio rerio	ribosomal protein S3A(rps3a)	8.80846	8.72229	8.74977	8.71905	8.6995	8.67273	9.00134	8.89412	8.80552	8.75235	8.93466	8.86471
259	Uncharacterized protein OS=Sparus aurata OX=8175 GN=LOC115582857 PE=4 SV=1	A0A671YQC5 (+1)	184 kDa	0.00256562	2.59081	0.313464	3.98847	tr|A0A671YQC5|A0A671YQC5_SPAAU	7955.ENSDARP00000052687	48.6	1488.8	c3a	Complement component c3a, duplicate 1; Complement component c3a				7.79707	7.86193	7.49065	7.84655	7.89839	7.87389	8.30677	8.00052	8.06375	8.02403	8.18963	8.06457
260	Uncharacterized protein OS=Sparus aurata OX=8175 GN=LOC115568692 PE=3 SV=1	A0A671WZW0	95 kDa	0.000246462	3.60825	0.277338	5.5431	tr|A0A671WZW0|A0A671WZW0_SPAAU	7955.ENSDARP00000026086	74.8	1135.6	hspa4a	Heat shock protein 4a; Belongs to the heat shock protein 70 family	335865	Danio rerio	heat shock protein 4a(hspa4a)	7.37042	7.58451	7.605	7.5583	7.58193	7.54422	7.86887	7.69274	7.74335	7.82207	7.84829	7.93308
265	Hcy-binding domain-containing protein OS=Sparus aurata OX=8175 GN=LOC115582328 PE=4 SV=1	A0A671UZA2	40 kDa	0.0314052	1.503	-0.236825	-2.50077	tr|A0A671UZA2|A0A671UZA2_SPAAU	7955.ENSDARP00000040421	73.8	568.9	bhmt	Betaine--homocysteine s-methyltransferase 1; Involved in the regulation of homocysteine metabolism. Converts betaine and homocysteine to dimethylglycine and methionine, respectively. This reaction is also required for the irreversible oxidation of choline (By similarity)	322228	Danio rerio	betaine-homocysteine methyltransferase(bhmt)	8.76603	8.53439	8.73574	8.8996	8.88731	8.90125	8.45694	8.78219	8.44912	8.70781	8.29528	8.61203
269	Uncharacterized protein OS=Sparus aurata OX=8175 GN=LOC115592573 PE=3 SV=1	A0A671V615	56 kDa	4.7157e-05	4.32645	0.184664	6.80429	tr|A0A671V615|A0A671V615_SPAAU	7955.ENSDARP00000076810	60.9	634.8	LOC564077	Lysosome membrane protein 2; Uncharacterized protein; Belongs to the CD36 family				8.3349	8.32091	8.31616	8.21888	8.19501	8.24487	8.50277	8.42361	8.45924	8.45414	8.4716	8.42736
271	Uncharacterized protein OS=Sparus aurata OX=8175 GN=LOC115578776 PE=4 SV=1	A0A671U2K6	26 kDa	6.45039e-05	4.19041	-0.454521	-7.5757	tr|A0A671U2K6|A0A671U2K6_SPAAU	7955.ENSDARP00000062517	65.9	317.0	zgc:162356	Rho-class glutathione s-transferase; Belongs to the GST superfamily				8.87326	8.79172	8.86362	8.77073	8.97202	8.78166	8.23239	8.50919	8.39869	8.41032	0	0
272	60S ribosomal protein L7a OS=Sparus aurata OX=8175 GN=RPL7A PE=3 SV=1	A0A671W8S7	30 kDa	0.0117061	1.93159	0.184574	3.07671	tr|A0A671W8S7|A0A671W8S7_SPAAU	7955.ENSDARP00000010055	95.1	499.6	rpl7a	Large subunit ribosomal protein l7ae; Ribosomal protein L7a	337010	Danio rerio	ribosomal protein L7a(rpl7a)	8.73132	8.55413	8.71463	8.56471	8.646	8.62902	8.96609	8.83906	8.76536	8.63679	8.96413	8.77583
275	Lectin, mannose-binding, 1 OS=Sparus aurata OX=8175 PE=4 SV=1	A0A671VHL7	58 kDa	0.0160902	1.79344	0.242313	2.89062	tr|A0A671VHL7|A0A671VHL7_SPAAU	7955.ENSDARP00000093080	77.5	716.1	lman1	Lectin, mannose-binding, 1	559775	Danio rerio	lectin, mannose-binding, 1(lman1)	8.06674	8.10779	8.03306	7.74708	7.89529	7.80292	8.40317	8.18952	8.2026	8.05173	8.24859	8.01115
276	Uncharacterized protein OS=Sparus aurata OX=8175 PE=4 SV=1	A0A671XNE4	61 kDa	0.0207206	1.6836	-0.27967	-2.74314	tr|A0A671XNE4|A0A671XNE4_SPAAU	7955.ENSDARP00000113843	72.4	372.9	hnmt	Histamine n-methyltransferase; Inactivates histamine by N-methylation. Plays an important role in degrading histamine and in regulating the airway response to histamine	445242	Danio rerio	histamine N-methyltransferase(hnmt)	8.03024	7.87719	8.02263	8.34244	8.44557	8.19209	7.65527	7.83675	7.9261	8.02995	7.9356	7.84847
280	Polyadenylate-binding protein OS=Sparus aurata OX=8175 GN=LOC115567413 PE=3 SV=1	A0A671V5S3	71 kDa	0.0226278	1.64536	0.220633	2.69185	tr|A0A671V5S3|A0A671V5S3_SPAAU	7955.ENSDARP00000021064	90.3	1111.3	pabpc1a	Polyadenylate-binding protein 1a; Polyadenylate-binding protein; Binds the poly(A) tail of mRNA	606498	Danio rerio	poly(A) binding protein, cytoplasmic 1a(pabpc1a)	8.13735	7.81451	7.88573	7.84169	7.85892	7.76177	8.26958	8.05629	8.05519	7.98534	8.31279	7.94458
283	Peptidyl-prolyl cis-trans isomerase OS=Sparus aurata OX=8175 GN=ppib PE=3 SV=1	A0A671WUB1	24 kDa	0.00295972	2.52875	0.25814	3.90027	tr|A0A671WUB1|A0A671WUB1_SPAAU	7955.ENSDARP00000069300	88.0	387.1	ppib	Peptidyl-prolyl cis-trans isomerase b (cyclophilin b); PPIases accelerate the folding of proteins. It catalyzes the cis-trans isomerization of proline imidic peptide bonds in oligopeptides	406292	Danio rerio	peptidylprolyl isomerase B (cyclophilin B)(ppib)	8.50638	8.46532	8.4351	8.44375	8.21764	8.28646	8.82708	8.54347	8.53527	8.6064	8.74536	8.64589
285	Uncharacterized protein OS=Sparus aurata OX=8175 GN=acaa1 PE=3 SV=1	A0A671VMM4	44 kDa	2.39007e-05	4.62159	-0.215194	-7.37257	tr|A0A671VMM4|A0A671VMM4_SPAAU	7955.ENSDARP00000017622	80.5	660.6	acaa1	3-ketoacyl-CoA thiolase, peroxisomal; acetyl-Coenzyme A acyltransferase 1; Belongs to the thiolase family	431754	Danio rerio	acetyl-CoA acyltransferase 1(acaa1)	8.23651	8.20529	8.20935	8.2445	8.13915	8.14261	7.92458	7.92549	8.00749	8.07015	7.96703	7.99151
286	Uncharacterized protein OS=Sparus aurata OX=8175 GN=rpl7 PE=3 SV=1	A0A671XN20 (+1)	29 kDa	0.0103409	1.98544	0.146238	3.14955	tr|A0A671XN20|A0A671XN20_SPAAU	7955.ENSDARP00000018980	75.7	367.1	rpl7	Large subunit ribosomal protein l7e; Ribosomal protein L7	336710	Danio rerio	ribosomal protein L7(rpl7)	8.80576	8.62254	8.80534	8.65183	8.69898	8.6729	8.95044	8.87325	8.80667	8.75692	8.95052	8.79697
287	Uncharacterized protein OS=Sparus aurata OX=8175 GN=agmat PE=3 SV=1	A0A671TGI2	39 kDa	0.00433122	2.36339	-0.209564	-3.66803	tr|A0A671TGI2|A0A671TGI2_SPAAU	7955.ENSDARP00000077706	83.7	583.9	agmat	Agmatine ureohydrolase (agmatinase); Belongs to the arginase family	556522	Danio rerio	agmatine ureohydrolase (agmatinase)(agmat)	8.15314	8.18915	8.3088	8.15348	8.20363	8.146	7.80173	7.9372	8.11554	8.11401	7.89848	8.02987
289	Calnexin OS=Sparus aurata OX=8175 PE=3 SV=1	A0A671UDM8	69 kDa	0.00666006	2.17652	0.235103	3.40984	tr|A0A671UDM8|A0A671UDM8_SPAAU	7955.ENSDARP00000083454	78.2	585.9	canx	Calnexin precursor; Calnexin	406757	Danio rerio	calnexin(canx)	8.10548	8.2721	8.20629	8.11368	8.11671	7.92371	8.54954	8.23206	8.31395	8.30168	8.46231	8.28903
292	60S ribosomal protein L6 OS=Larimichthys crocea OX=215358 GN=D5F01_LYC09228 PE=3 SV=1	A0A6G0IKK3	73 kDa	0.00366162	2.43633	0.165771	3.76999	tr|A0A6G0IKK3|A0A6G0IKK3_LARCR	7955.ENSDARP00000056766	90.9	721.1	acaa2	3-ketoacyl-CoA thiolase, mitochondrial; acetyl-CoA acyltransferase 2; Belongs to the thiolase family	406325	Danio rerio	acetyl-CoA acyltransferase 2(acaa2)	8.78784	8.72443	8.73699	8.68729	8.73769	8.70175	9.01498	8.9115	8.85394	8.75519	9.00406	8.83094
303	Multifunctional fusion protein OS=Gasterosteus aculeatus OX=69293 PE=3 SV=1	G3NGT2 (+3)	61 kDa	0.00503278	2.29819	-0.135036	-3.57748	tr|G3NGT2|G3NGT2_GASAC	7955.ENSDARP00000055709	83.8	975.3	aldh4a1	Delta-1-pyrroline-5-carboxylate dehydrogenase, mitochondrial precursor; Irreversible conversion of delta-1-pyrroline-5-carboxylate (P5C), derived either from proline or ornithine, to glutamate. This is a necessary step in the pathway interconnecting the urea and tricarboxylic acid cycles (By similarity)				8.83195	8.99321	8.87036	8.90417	8.80272	8.77639	8.72713	8.66012	8.70824	8.79771	8.70693	8.76845
306	Uncharacterized protein OS=Sparus aurata OX=8175 GN=gcn1 PE=3 SV=1	A0A671VNW3	291 kDa	0.00203415	2.69162	0.327619	4.13309	tr|A0A671VNW3|A0A671VNW3_SPAAU	7955.ENSDARP00000075715	82.2	4107.8	gcn1l1	GCN1 eIF2 alpha kinase activator homolog; GCN1 general control of amino-acid synthesis 1-like 1 (yeast)				7.55351	7.55977	7.52982	7.46568	7.45257	7.14829	7.879	7.77924	7.74521	7.58286	7.91489	7.77416
307	Leucyl-tRNA synthetase OS=Sparus aurata OX=8175 GN=lars1 PE=3 SV=1	A0A671UYG2	133 kDa	0.0420467	1.37627	0.240549	2.33005	tr|A0A671UYG2|A0A671UYG2_SPAAU	7955.ENSDARP00000003359	88.4	1515.7	larsb	Leucine--trna ligase, cytoplasmic; leucyl-tRNA synthetase b				7.67307	7.63706	7.655	7.26687	7.49531	7.59555	8.09541	7.86241	7.64096	7.52648	7.88727	7.75362
310	Polyadenylate-binding protein OS=Sparus aurata OX=8175 PE=3 SV=1	A0A671TP16	71 kDa	0.0245995	1.60907	0.222813	2.64318	tr|A0A671TP16|A0A671TP16_SPAAU	7955.ENSDARP00000034822	90.1	1069.7	pabpc1b	Polyadenylate-binding protein 1b; Polyadenylate-binding protein; Binds the poly(A) tail of mRNA	393856	Danio rerio	poly A binding protein, cytoplasmic 1 b(pabpc1b)	8.13735	7.81739	7.88573	7.84169	7.86045	7.73194	8.26958	8.05629	8.05519	7.98534	8.31279	7.93223
321	2-deoxy-D-ribose 5-phosphate aldolase OS=Sparus aurata OX=8175 GN=dera PE=4 SV=1	A0A671TP17	35 kDa	0.007424	2.12936	-0.261913	-3.34529	tr|A0A671TP17|A0A671TP17_SPAAU	7955.ENSDARP00000008455	85.5	558.9	dera	Deoxyribose-phosphate aldolase (putative); 2-deoxyribose-5-phosphate aldolase homolog (C. elegans)	450077	Danio rerio	deoxyribose-phosphate aldolase (putative)(dera)	8.05007	8.07214	8.12467	8.04116	8.18727	8.27715	7.98218	8.1295	7.88142	7.69355	7.73455	7.75977
322	Uncharacterized protein OS=Sparus aurata OX=8175 GN=LOC115578776 PE=4 SV=1	A0A671U4W1	26 kDa	0.0040452	2.39306	-0.588959	-3.70942	tr|A0A671U4W1|A0A671U4W1_SPAAU	7955.ENSDARP00000062517	64.6	304.3	zgc:162356	Rho-class glutathione s-transferase; Belongs to the GST superfamily				8.78328	8.70983	8.81167	8.66457	8.8931	8.69739	8.18392	8.30094	8.38934	8.40809	7.41367	8.33011
324	Isoleucyl-tRNA synthetase OS=Sparus aurata OX=8175 GN=iars1 PE=3 SV=1	A0A671U5F4	144 kDa	0.0433055	1.36346	0.243367	2.31273	tr|A0A671U5F4|A0A671U5F4_SPAAU	7955.ENSDARP00000009149	82.9	2181.0	iars	Isoleucine--trna ligase, cytoplasmic; isoleucyl-tRNA synthetase; Belongs to the class-I aminoacyl-tRNA synthetase family				7.59028	7.63426	7.48647	7.26914	7.47725	7.54317	8.01098	7.62517	7.69876	7.4504	8.00941	7.66606
333	Coatomer subunit alpha OS=Sparus aurata OX=8175 GN=copa PE=4 SV=1	A0A671W9R9	138 kDa	0.0105536	1.9766	0.237715	3.13757	tr|A0A671W9R9|A0A671W9R9_SPAAU	7955.ENSDARP00000107355	92.2	1914.8	copa	Coatomer subunit alpha; The coatomer is a cytosolic protein complex that binds to dilysine motifs and reversibly associates with Golgi non- clathrin-coated vesicles, which further mediate biosynthetic protein transport from the ER, via the Golgi up to the trans Golgi network	260439	Danio rerio	COPI coat complex subunit alpha(copa)	7.63687	7.69143	7.53811	7.52649	7.5315	7.23995	7.90561	7.69642	7.6971	7.65909	7.86626	7.76617
335	Glutathione transferase OS=Sparus aurata OX=8175 GN=LOC115596411 PE=3 SV=1	A0A671YM61	34 kDa	0.00867225	2.06187	-0.290038	-3.25328	tr|A0A671YM61|A0A671YM61_SPAAU	7955.ENSDARP00000058259	63.1	272.7	gstal	Glutathione s-transferase, alpha tandem duplicate 1; Belongs to the GST superfamily				8.64177	8.71683	8.72315	8.58087	8.84904	8.76021	8.16806	8.62068	8.59057	8.50533	8.1887	8.45831
339	Uncharacterized protein OS=Sparus aurata OX=8175 GN=psme1 PE=3 SV=1	A0A671VJZ2	28 kDa	0.0354317	1.45061	-0.136116	-2.4303	tr|A0A671VJZ2|A0A671VJZ2_SPAAU	7955.ENSDARP00000012691	70.6	298.1	psme1	Proteasome activator subunit 1 (pa28 alpha); Proteasome activator subunit 1	30648	Danio rerio	proteasome activator subunit 1(psme1)	8.24219	8.14532	8.15458	7.93251	8.12434	8.18463	7.93623	7.97322	8.16661	7.925	7.98979	7.97603
340	40S ribosomal protein S8 OS=Anoplopoma fimbria OX=229290 GN=RS8 PE=2 SV=1	C3KGU8	24 kDa	0.00523236	2.2813	0.169046	3.5541	tr|C3KGU8|C3KGU8_ANOFI	7955.ENSDARP00000074464	89.9	382.9	rps8b	Small subunit ribosomal protein s8e; Ribosomal protein S8b; Belongs to the eukaryotic ribosomal protein eS8 family	100000836	Danio rerio	ribosomal protein S8b(rps8b)	8.73295	8.66821	8.68306	8.63402	8.67099	8.62451	9.00337	8.80774	8.78396	8.71451	8.93996	8.77845
341	Dimethylaniline monooxygenase [N-oxide-forming] OS=Sparus aurata OX=8175 GN=LOC115591440 PE=3 SV=1	A0A671V279	64 kDa	0.0174227	1.75888	0.33555	2.84419	tr|A0A671V279|A0A671V279_SPAAU	7955.ENSDARP00000038651	67.1	808.5	fmo5	Dimethylaniline monooxygenase [n-oxide-forming] 5; Flavin containing monooxygenase 5	794311	Danio rerio	flavin containing dimethylaniline monoxygenase 5(fmo5)	7.81449	8.00039	7.71272	7.61745	7.72221	7.71409	8.02424	7.82591	8.01115	8.3843	8.44847	7.90058
342	Eukaryotic translation initiation factor 3 subunit L OS=Sparus aurata OX=8175 GN=EIF3L PE=3 SV=1	A0A671XI04	63 kDa	0.0305474	1.51503	0.190484	2.51694	tr|A0A671XI04|A0A671XI04_SPAAU	7955.ENSDARP00000090402	90.8	987.3	eif3s6ip	Eukaryotic translation initiation factor 3 subunit L; Component of the eukaryotic translation initiation factor 3 (eIF-3) complex, which is involved in protein synthesis of a specialized repertoire of mRNAs and, together with other initiation factors, stimulates binding of mRNA and methionyl-tRNAi to the 40S ribosome. The eIF-3 complex specifically targets and initiates translation of a subset of…	406402	Danio rerio	eukaryotic translation initiation factor 3, subunit 6 interacting protein(eif3s6ip)	7.70289	7.58192	7.53358	7.528	7.31317	7.50625	7.82769	7.81786	7.5286	7.69165	7.85008	7.59284
343	Superoxide dismutase [Cu-Zn] OS=Sparus aurata OX=8175 GN=Cu-Zn-SOD PE=2 SV=1	M9NZV8	16 kDa	0.00667885	2.1753	-0.134083	-3.40816	tr|M9NZV8|M9NZV8_SPAAU	7955.ENSDARP00000064375	81.8	256.9	sod1	Superoxide dismutase [Cu-Zn]; Destroys radicals which are normally produced within the cells and which are toxic to biological systems; Belongs to the Cu-Zn superoxide dismutase family	30553	Danio rerio	superoxide dismutase 1, soluble(sod1)	8.33796	8.23086	8.20973	8.18199	8.3157	8.14697	8.11197	8.00903	8.11317	8.18865	8.06852	8.12736
348	CSD_1 domain-containing protein OS=Sparus aurata OX=8175 GN=ybx1 PE=4 SV=1	A0A671TKV3	33 kDa	0.00078085	3.10743	0.175619	4.74948	tr|A0A671TKV3|A0A671TKV3_SPAAU	7955.ENSDARP00000010482	66.7	241.5	ybx1	Y-box-binding protein 1; DNA- and RNA-binding protein involved in various processes, such as translational repression, RNA stabilization, mRNA splicing and transcription regulation . Binds preferentially to the 5'-[CU]CUGCG-3' RNA motif and specifically recognizes mRNA transcripts modified by C5-methylcytosine (m5C) . Promotes mRNA stabilization: acts by binding to m5C- containing mRNAs and recru…	795398	Danio rerio	Y box binding protein 1(ybx1)	8.15887	8.08849	8.15317	8.09566	8.08393	8.03846	8.34723	8.16755	8.2184	8.28092	8.37816	8.28003
354	Mitochondrial ADP/ATP translocase 2 OS=Sparus aurata OX=8175 GN=SLC25A5 PE=2 SV=1	A0A2D1CJ11 (+1)	33 kDa	0.00312769	2.50478	0.233231	3.86635	tr|A0A2D1CJ11|A0A2D1CJ11_SPAAU	7955.ENSDARP00000096504	94.3	577.8	slc25a5	Solute carrier family 25 (mitochondrial adenine nucleotide translocator), member 4/5/6/31; Solute carrier family 25 alpha, member 5; Belongs to the mitochondrial carrier (TC 2.A.29) family	192321	Danio rerio	solute carrier family 25 member 5(slc25a5)	8.46377	8.49739	8.45352	8.42891	8.44523	8.35263	8.85757	8.54974	8.57226	8.55687	8.82934	8.67505
355	S-formylglutathione hydrolase OS=Larimichthys crocea OX=215358 GN=EH28_03943 PE=3 SV=1	A0A0F8C6Y8	31 kDa	0.0308931	1.51014	-0.131527	-2.51037	tr|A0A0F8C6Y8|A0A0F8C6Y8_LARCR	7955.ENSDARP00000024121	87.9	542.7	esd	S-formylglutathione hydrolase; Serine hydrolase involved in the detoxification of formaldehyde	550494	Danio rerio	esterase D/formylglutathione hydrolase(esd)	8.64586	8.71671	8.73301	8.7402	8.90475	8.77799	8.57747	8.58223	8.71352	8.64717	8.47769	8.73129
356	Glucose-6-phosphate 1-dehydrogenase OS=Sparus aurata OX=8175 GN=G6PD PE=3 SV=1	A0A671XQ70 (+2)	58 kDa	0.0167093	1.77704	-0.38105	-2.86858	tr|A0A671XQ70|A0A671XQ70_SPAAU	7955.ENSDARP00000115363	80.7	875.5	g6pd	Glucose-6-phosphate 1-dehydrogenase isoform X1; Catalyzes the rate-limiting step of the oxidative pentose- phosphate pathway, which represents a route for the dissimilation of carbohydrates besides glycolysis	570579	Danio rerio	glucose-6-phosphate dehydrogenase(g6pd)	7.91757	7.67694	7.93227	7.88399	7.94843	7.82881	7.51872	7.76197	7.56239	7.40056	6.91766	7.74043
358	60S ribosomal protein L17 OS=Mola mola OX=94237 PE=3 SV=1	A0A3Q3WJ08 (+6)	21 kDa	0.00367564	2.43467	0.199549	3.76766	tr|A0A3Q3WJ08|A0A3Q3WJ08_MOLML	7955.ENSDARP00000119756	97.5	321.6	rpl17	Ribosomal protein L17; Chromosome 18 open reading frame 32; Belongs to the universal ribosomal protein uL22 family	336641	Danio rerio	ribosomal protein L17(rpl17)	8.5451	8.47346	8.3906	8.38945	8.40851	8.34639	8.76335	8.63473	8.59012	8.4739	8.72937	8.55934
361	Asparagine--tRNA ligase OS=Sparus aurata OX=8175 GN=nars1 PE=3 SV=1	A0A671V3Q9	64 kDa	0.0202295	1.69401	0.339576	2.75712	tr|A0A671V3Q9|A0A671V3Q9_SPAAU	7955.ENSDARP00000121524	89.9	1037.7	nars	Asparagine--trna ligase, cytoplasmic; asparaginyl-tRNA synthetase				7.80934	8.06733	7.69317	7.32924	7.7196	7.52994	8.1887	7.84055	8.08375	7.83464	8.22822	8.01021
363	Mitochondrial enoyl-CoA hydratase OS=Sparus aurata OX=8175 GN=ECH PE=2 SV=1	M9P050	31 kDa	0.0015656	2.80532	-0.197402	-4.29831	tr|M9P050|M9P050_SPAAU	7955.ENSDARP00000001565	86.6	492.3	echs1	Enoyl Coenzyme A hydratase, short chain, 1, mitochondrial; Belongs to the enoyl-CoA hydratase/isomerase family	368912	Danio rerio	enoyl CoA hydratase, short chain, 1, mitochondrial(echs1)	8.20107	8.21896	8.24635	8.1697	8.10391	8.13091	7.93303	7.98221	8.06228	8.12846	7.86293	7.91757
369	Uncharacterized protein OS=Sparus aurata OX=8175 GN=hyou1 PE=3 SV=1	A0A671VD86	111 kDa	0.00379081	2.42127	0.445432	3.74888	tr|A0A671VD86|A0A671VD86_SPAAU	7955.ENSDARP00000090804	76.8	1208.7	hyou1	Hypoxia up-regulated protein 1 precursor; Has a pivotal role in cytoprotective cellular mechanisms triggered by oxygen deprivation. May play a role as a molecular chaperone and participate in protein folding	327133	Danio rerio	hypoxia up-regulated 1(hyou1)	7.54721	7.89382	7.89826	7.57434	7.68933	7.58748	8.48153	7.99081	8.1567	7.87043	8.38117	7.98238
371	Carboxymethylenebutenolidase homolog OS=Sparus aurata OX=8175 GN=cmbl PE=3 SV=1	A0A671XEN8	28 kDa	0.0391528	1.40724	-0.232454	-2.37186	tr|A0A671XEN8|A0A671XEN8_SPAAU	7955.ENSDARP00000103658	78.0	436.4	cmbl	Carboxymethylenebutenolidase homolog (pseudomonas); Carboxymethylenebutenolidase-like (Pseudomonas)	100151256	Danio rerio	carboxymethylenebutenolidase homolog (Pseudomonas)(cmbl)	8.0434	8.15017	8.03395	7.89756	7.96177	7.9856	7.62728	8.12564	7.98824	7.68096	7.69481	7.56079
373	Enoyl-CoA hydratase OS=Sparus aurata OX=8175 GN=ehhadh PE=3 SV=1	A0A671Z256	78 kDa	0.00318912	2.49633	-0.305021	-3.85443	tr|A0A671Z256|A0A671Z256_SPAAU	7955.ENSDARP00000093211	65.6	952.6	ehhadh	Peroxisomal bifunctional enzyme; enoyl-Coenzyme A, hydratase/3-hydroxyacyl Coenzyme A dehydrogenase; In the N-terminal section; belongs to the enoyl-CoA hydratase/isomerase family	100000859	Danio rerio	enoyl-CoA, hydratase/3-hydroxyacyl CoA dehydrogenase(ehhadh)	7.82164	7.78499	7.94921	7.77422	7.75166	7.77045	7.23421	7.44364	7.59269	7.70214	7.38851	7.66086
375	Methyltransf_25 domain-containing protein OS=Sparus aurata OX=8175 GN=LOC115568209 PE=4 SV=1	A0A671VYI3 (+1)	56 kDa	0.00389582	2.4094	0.421297	3.73226	tr|A0A671VYI3|A0A671VYI3_SPAAU	7955.ENSDARP00000088538	65.7	459.1	pmt	Phosphoethanolamine n-methyltransferase; Phosphoethanolamine methyltransferase	767699	Danio rerio	phosphoethanolamine methyltransferase(pmt)	7.82522	7.88818	7.80223	7.20507	7.47015	7.76486	8.14799	8.0159	8.1172	7.96266	8.09156	8.14817
376	CBM20 domain-containing protein OS=Sparus aurata OX=8175 GN=stbd1 PE=4 SV=1	A0A671W389	134 kDa	0.013652	1.8648	-0.428351	-2.98663	tr|A0A671W389|A0A671W389_SPAAU	7955.ENSDARP00000112004	39.8	150.6	LOC792854	Starch-binding domain-containing protein 1 isoform x1; Starch binding domain 1				7.63466	6.84577	7.60147	7.46601	7.30233	7.20903	6.55281	6.94071	7.12743	6.98443	6.93807	6.94571
377	Serine--pyruvate aminotransferase OS=Sparus aurata OX=8175 PE=3 SV=1	A0A671VX56	44 kDa	0.0093403	2.02964	-0.222069	-3.20948	tr|A0A671VX56|A0A671VX56_SPAAU	7955.ENSDARP00000068371	72.0	596.7	agxta	Alanine-glyoxylate transaminase / serine-glyoxylate transaminase / serine-pyruvate transaminase; Alanine-glyoxylate aminotransferase a	436603	Danio rerio	alanine--glyoxylate and serine--pyruvate aminotransferase a(agxta)	8.2014	8.17234	8.27121	8.17292	8.15821	7.94797	7.69233	7.97944	7.94785	8.07954	7.98059	7.9119
378	40S ribosomal protein S18 OS=Larimichthys crocea OX=215358 GN=D5F01_LYC19987 PE=3 SV=1	A0A6G0HUC6	18 kDa	0.0314548	1.50231	0.160554	2.49985	tr|A0A6G0HUC6|A0A6G0HUC6_LARCR	7955.ENSDARP00000005719	98.0	298.1	rps18	Small subunit ribosomal protein s18e; 40S ribosomal protein S18; Located at the top of the head of the 40S subunit, it contacts several helices of the 18S rRNA (By similarity). Plays an essential role in early embryonic development	192300	Danio rerio	ribosomal protein S18(rps18)	8.7769	8.65226	8.71665	8.69143	8.78195	8.67772	9.07558	8.92684	8.92344	8.62952	8.89132	8.81353
386	Apobec1 complementation factor OS=Sparus aurata OX=8175 PE=4 SV=1	A0A671X0T3	64 kDa	0.0436774	1.35974	0.171223	2.30771	tr|A0A671X0T3|A0A671X0T3_SPAAU	7955.ENSDARP00000016279	77.3	907.5	a1cf	Apobec1 complementation factor	562916	Danio rerio	apobec1 complementation factor(a1cf)	7.7741	8.02407	8.03197	7.66497	7.79564	8.08583	8.10599	8.03153	8.1084	8.07386	8.11327	7.97087
390	40S ribosomal protein S12 OS=Takifugu bimaculatus OX=433685 GN=fugu_017762 PE=3 SV=1	A0A4Z2BRZ8	14 kDa	0.00368496	2.43357	0.146865	3.76612	tr|A0A4Z2BRZ8|A0A4Z2BRZ8_9TELE	7955.ENSDARP00000053541	97.7	262.3	rps12	Small subunit ribosomal protein s12e; Ribosomal protein S12; Belongs to the eukaryotic ribosomal protein eS12 family	337007	Danio rerio	ribosomal protein S12(rps12)	8.54926	8.48639	8.45446	8.44309	8.51392	8.36741	8.74535	8.61096	8.53793	8.56359	8.62349	8.61441
393	60S ribosomal protein L8 OS=Perca fluviatilis OX=8168 GN=PFLUV_G00147720 PE=3 SV=1	A0A6A5EKL3 (+1)	28 kDa	0.0142649	1.84573	0.257502	2.96095	tr|A0A6A5EKL3|A0A6A5EKL3_PERFL	7955.ENSDARP00000115147	98.1	518.1	rpl8	60S ribosomal protein L8; Component of the large ribosomal subunit	393686	Danio rerio	ribosomal protein L8(rpl8)	8.54208	8.46712	8.56361	8.10904	8.60595	8.39803	8.85631	8.62353	8.70723	8.56934	8.81453	8.65991
395	Maillard deglycase OS=Sparus aurata OX=8175 GN=park7 PE=3 SV=1	A0A671VZE2	20 kDa	0.00572912	2.24191	-0.178286	-3.49973	tr|A0A671VZE2|A0A671VZE2_SPAAU	7955.ENSDARP00000041530	88.9	338.6	park7	Parkinson disease protein 7 homolog; Protein/nucleic acid deglycase DJ-1; Protein and nucleotide deglycase that catalyzes the deglycation of the Maillard adducts formed between amino groups of proteins or nucleotides and reactive carbonyl groups of glyoxals. Thus, functions as a protein deglycase that repairs methylglyoxal- and glyoxal-glycated proteins, and releases repaired proteins and lactate…	449674	Danio rerio	parkinson protein 7(park7)	8.36942	8.28977	8.35326	8.26136	8.40033	8.37387	7.99391	8.20699	8.25816	8.27713	8.06104	8.18107
396	Eukaryotic translation initiation factor 3 subunit C OS=Sparus aurata OX=8175 GN=LOC115571361 PE=3 SV=1	A0A671YKL5	108 kDa	0.0174522	1.75815	0.141268	2.84321	tr|A0A671YKL5|A0A671YKL5_SPAAU	7955.ENSDARP00000111179	87.7	1276.9	eif3c	Component of the eukaryotic translation initiation factor 3 (eIF-3) complex, which is involved in protein synthesis of a specialized repertoire of mRNAs and, together with other initiation factors, stimulates binding of mRNA and methionyl-tRNAi to the 40S ribosome. The eIF-3 complex specifically targets and initiates translation of a subset of mRNAs involved in cell proliferation	334234	Danio rerio	eukaryotic translation initiation factor 3, subunit C(eif3c)	7.88619	7.79933	7.63209	7.86635	7.83312	7.76994	8.02284	7.9244	7.92239	7.8222	8.03775	7.90505
400	2-amino-3-carboxymuconate-6-semialdehyde decarboxylase OS=Sparus aurata OX=8175 GN=acmsd PE=3 SV=1	A0A671VSR5	38 kDa	0.0264289	1.57792	-0.167061	-2.60138	tr|A0A671VSR5|A0A671VSR5_SPAAU	7955.ENSDARP00000114101	87.2	647.1	acmsd	2-amino-3-carboxymuconate-6-semialdehyde decarboxylase; Converts alpha-amino-beta-carboxymuconate-epsilon- semialdehyde (ACMS) to alpha-aminomuconate semialdehyde (AMS)	557166	Danio rerio	aminocarboxymuconate semialdehyde decarboxylase(acmsd)	8.24366	8.10061	8.45419	8.24	8.37048	8.29081	8.02938	8.13328	8.23802	8.11988	7.97479	8.20202
402	Voltage-dependent anion-selective channel protein 3 OS=Sparus aurata OX=8175 PE=3 SV=1	A0A671YIU7 (+5)	33 kDa	0.0117634	1.92947	-0.22758	-3.07385	tr|A0A671YIU7|A0A671YIU7_SPAAU	7955.ENSDARP00000121437	85.1	498.4	vdac3	Voltage-dependent anion-selective channel protein 3; Voltage-dependent anion channel 3	406529	Danio rerio	voltage-dependent anion channel 3(vdac3)	8.2383	8.35307	8.06254	8.27884	8.12911	8.19945	7.92907	8.01402	7.99628	8.17583	7.72965	8.051
406	Uncharacterized protein OS=Sparus aurata OX=8175 GN=c5 PE=4 SV=1	A0A671TKG8	187 kDa	0.0462563	1.33483	0.516283	2.27398	tr|A0A671TKG8|A0A671TKG8_SPAAU	7955.ENSDARP00000088095	44.1	1352.8	c5	Complement component 5	565774	Danio rerio	complement component 5(c5)	7.13056	7.47176	7.20423	8.10643	7.22686	7.3751	7.58599	8.29983	7.60724	7.46024	8.37227	8.28706
407	Uncharacterized protein OS=Sparus aurata OX=8175 GN=LOC115567819 PE=2 SV=1	Q4QY86	16 kDa	0.0328249	1.4838	-0.230905	-2.47496										8.38682	8.24574	8.24467	8.19167	8.31572	8.35141	7.63516	8.11544	8.22464	8.1907	8.04864	8.13602
408	Calreticulin OS=Sparus aurata OX=8175 GN=LOC115592024 PE=3 SV=1	A0A671Y4D4	49 kDa	0.00314905	2.50182	0.349701	3.86218	tr|A0A671Y4D4|A0A671Y4D4_SPAAU	7955.ENSDARP00000063524	80.6	445.7	calr	Calreticulin 3a precursor; Calreticulin	325317	Danio rerio	calreticulin(calr)	8.19791	8.56369	8.4804	8.10237	8.44508	8.27487	8.91912	8.54019	8.63452	8.63376	8.74712	8.68782
415	Methyltransf_11 domain-containing protein OS=Sparus aurata OX=8175 GN=LOC115588553 PE=4 SV=1	A0A671VYS5	31 kDa	0.0431048	1.36547	-0.131742	-2.31546	tr|A0A671VYS5|A0A671VYS5_SPAAU	7955.ENSDARP00000092093	63.2	362.8	zgc:162396	Trans-aconitate 3-methyltransferase; Zgc:162396	555292	Danio rerio	zgc:162396(zgc:162396)	8.26409	8.2655	8.28812	8.05042	8.07218	8.17647	8.02617	8.08016	8.18038	8.09489	7.90021	8.0445
424	Uncharacterized protein OS=Sparus aurata OX=8175 GN=hpgd PE=3 SV=1	A0A671U0X7	28 kDa	0.0137392	1.86204	-0.181929	-2.98291	tr|A0A671U0X7|A0A671U0X7_SPAAU	7955.ENSDARP00000015036	80.1	434.5	LOC565975	15-hydroxyprostaglandin dehydrogenase [NAD(+)]; 15-hydroxyprostaglandin dehydrogenase; Belongs to the short-chain dehydrogenases/reductases (SDR) family				8.32364	8.3542	8.45235	8.42053	8.55191	8.47758	8.18946	8.29008	8.31677	8.30728	8.02338	8.36169
433	Creatine kinase OS=Sparus aurata OX=8175 GN=ckb PE=3 SV=1	A0A671XBG1	43 kDa	0.00632853	2.1987	0.556604	3.44027	tr|A0A671XBG1|A0A671XBG1_SPAAU	7955.ENSDARP00000015917	88.5	724.9	ckba	Creatine kinase, brain a; Belongs to the ATP:guanido phosphotransferase family	564694	Danio rerio	creatine kinase, brain a(ckba)	7.51312	7.47821	7.80342	7.37809	8.0333	7.7602	8.84135	8.05381	8.11827	8.05388	8.18775	8.05092
438	Protein-synthesizing GTPase OS=Sparus aurata OX=8175 GN=eif2s3 PE=4 SV=1	A0A671XBB7	52 kDa	0.00588023	2.23061	0.258997	3.48415	tr|A0A671XBB7|A0A671XBB7_SPAAU	7955.ENSDARP00000027695	98.3	919.5	eif2s3	Eukaryotic translation initiation factor 2 subunit 3; As a subunit of eukaryotic initiation factor 2 (eIF2), involved in the early steps of protein synthesis. In the presence of GTP, eIF2 forms a ternary complex with initiator tRNA Met-tRNAi and then recruits the 40S ribosomal complex, a step that determines the rate of protein translation. This step is followed by mRNA binding to form the 43S pr…	327341	Danio rerio	eukaryotic translation initiation factor 2, subunit 3 gamma(eif2s3)	7.7896	7.80014	7.60376	7.58447	7.58809	7.59083	8.11667	7.88949	7.81051	7.74184	8.07835	7.87401
441	60S ribosomal protein L13 OS=Sparus aurata OX=8175 GN=rpl13 PE=3 SV=1	A0A671XSV9	24 kDa	0.013496	1.86979	0.155051	2.99336	tr|A0A671XSV9|A0A671XSV9_SPAAU	7955.ENSDARP00000047390	90.0	355.5	rpl13	Large subunit ribosomal protein l13e; Ribosomal protein L13; Belongs to the eukaryotic ribosomal protein eL13 family	378961	Danio rerio	ribosomal protein L13(rpl13)	8.83243	8.70584	8.79935	8.70372	8.68206	8.69367	9.02833	8.92234	8.81153	8.75765	9.00195	8.82559
449	Sarcosine oxidase OS=Sparus aurata OX=8175 GN=pipox PE=3 SV=1	A0A671WXD5 (+2)	43 kDa	0.00247881	2.60576	-0.309114	-4.00981	tr|A0A671WXD5|A0A671WXD5_SPAAU	7955.ENSDARP00000072446	65.9	550.4	pipox	Sarcosine oxidase / l-pipecolate oxidase; Pipecolic acid oxidase	558601	Danio rerio	pipecolic acid oxidase(pipox)	7.78442	8.08902	7.96861	7.75459	7.97749	7.71188	7.61787	7.59983	7.66265	7.60406	7.60106	7.34584
454	60S ribosomal protein L23 OS=Sparus aurata OX=8175 GN=rpl23 PE=3 SV=1	A0A671UMH5 (+1)	15 kDa	0.0019427	2.71159	0.245162	4.16195	tr|A0A671UMH5|A0A671UMH5_SPAAU	7955.ENSDARP00000069977	100.0	272.7	rpl23	Large subunit ribosomal protein l23e; Ribosomal protein L23; Belongs to the universal ribosomal protein uL14 family	336812	Danio rerio	ribosomal protein L23(rpl23)	8.42663	8.50786	8.61712	8.36325	8.51144	8.34258	8.85154	8.61494	8.67461	8.62182	8.81119	8.66575
455	Galectin OS=Sparus aurata OX=8175 GN=LOC115574269 PE=4 SV=1	A0A671VTX0	38 kDa	0.00976873	2.01016	-0.283198	-3.18305	tr|A0A671VTX0|A0A671VTX0_SPAAU	7955.ENSDARP00000060156	47.8	336.7	zgc:92326	Lectin, galactoside-binding, soluble, 9 (galectin 9)-like 3; Galectin; Zgc:92326				8.41	8.24165	8.50784	8.30116	8.45998	8.43191	8.3194	8.27584	8.16191	7.79083	8.0984	8.00698
462	Reticulon OS=Sparus aurata OX=8175 GN=rtn4 PE=4 SV=1	A0A671YHD6 (+2)	42 kDa	0.0362329	1.4409	-0.154438	-2.41723	tr|A0A671YHD6|A0A671YHD6_SPAAU	7955.ENSDARP00000076404	74.5	280.0	rtn4a	Reticulon-4a isoform 1; Reticulon 4a	447816	Danio rerio	reticulon 4a(rtn4a)	8.64904	8.53259	8.52401	8.57173	8.4268	8.49365	8.48001	8.41877	8.10673	8.44006	8.44929	8.37634
466	Uncharacterized protein OS=Sparus aurata OX=8175 GN=LOC115576905 PE=4 SV=1	A0A671YCL8 (+3)	186 kDa	0.00666661	2.1761	0.210891	3.5054	tr|A0A671YCL8|A0A671YCL8_SPAAU	7955.ENSDARP00000052687	48.8	1478.0	c3a	Complement component c3a, duplicate 1; Complement component c3a				7.95694	7.79098	7.78959	7.99952	7.9967	8.02073	0	8.08365	8.11438	8.0443	8.27427	8.16658
470	Eukaryotic translation initiation factor 2 subunit 1 OS=Sparus aurata OX=8175 GN=eif2s1 PE=3 SV=1	A0A671U9T7	36 kDa	0.0093049	2.03129	0.250335	3.21172	tr|A0A671U9T7|A0A671U9T7_SPAAU	7955.ENSDARP00000068470	97.5	593.6	eif2s1b	Eukaryotic translation initiation factor 2, subunit 1 alpha b	321564	Danio rerio	eukaryotic translation initiation factor 2, subunit 1 alpha b(eif2s1b)	8.22678	7.71571	8.16367	8.09503	7.91537	8.02206	8.31216	8.28841	8.22781	8.22866	8.33218	8.25142
472	Uncharacterized protein OS=Sparus aurata OX=8175 GN=LOC115594938 PE=3 SV=1	A0A671WSF2 (+1)	56 kDa	0.015033	1.82296	-0.454174	-2.9303	tr|A0A671WSF2|A0A671WSF2_SPAAU	7955.ENSDARP00000013280	63.4	647.5	cyp2y3	Cytochrome P450, family 2, subfamily Y, polypeptide 3	368352	Danio rerio	cytochrome P450, family 2, subfamily Y, polypeptide 3(cyp2y3)	8.00406	8.29372	7.53033	8.32531	7.83013	7.82379	7.29015	7.2331	7.52758	7.85036	7.60035	7.58077
473	Eukaryotic translation initiation factor 3 subunit B OS=Sparus aurata OX=8175 GN=EIF3B PE=3 SV=1	A0A671UV01 (+1)	78 kDa	0.0111563	1.95248	0.160741	3.10495	tr|A0A671UV01|A0A671UV01_SPAAU	7955.ENSDARP00000077564	88.6	1212.2	eif3ba	Eukaryotic translation initiation factor 3, subunit ba; Component of the eukaryotic translation initiation factor 3 (eIF-3) complex, which is involved in protein synthesis and, together with other initiation factors, stimulates binding of mRNA and methionyl-tRNAi to the 40S ribosome	796380	Danio rerio	eukaryotic translation initiation factor 3, subunit Ba(eif3ba)	7.73669	7.74523	7.61252	7.61988	7.52616	7.5676	7.93382	7.74617	7.68525	7.73563	7.84652	7.82513
474	Pyridoxal phosphate homeostasis protein OS=Sparus aurata OX=8175 GN=plpbp PE=3 SV=1	A0A671TTM1	32 kDa	0.0384793	1.41477	-0.19722	-2.38202	tr|A0A671TTM1|A0A671TTM1_SPAAU	7955.ENSDARP00000079227	72.4	425.6	prosc	Pyridoxal phosphate homeostasis protein; Pyridoxal 5'-phosphate (PLP)-binding protein, which may be involved in intracellular homeostatic regulation of pyridoxal 5'-phosphate (PLP), the active form of vitamin B6				8.05242	7.74511	7.87821	7.90069	7.93922	7.87284	7.36127	7.86352	7.76427	7.74251	7.68398	7.78962
477	Uncharacterized protein OS=Sparus aurata OX=8175 GN=DHRS9 PE=3 SV=1	A0A671UUN0	35 kDa	0.004735	2.32468	-0.201387	-3.6142	tr|A0A671UUN0|A0A671UUN0_SPAAU	7955.ENSDARP00000027139	68.3	449.1	dhrs9	Dehydrogenase/reductase (SDR family) member 9; Belongs to the short-chain dehydrogenases/reductases (SDR) family	322529	Danio rerio	dehydrogenase/reductase (SDR family) member 9(dhrs9)	8.50185	8.44556	8.40763	8.44868	8.35942	8.26703	8.16844	8.26877	8.30888	8.24937	8.00346	8.22292
478	Uncharacterized protein OS=Sparus aurata OX=8175 GN=txndc5 PE=3 SV=1	A0A671VP65 (+1)	47 kDa	0.0219808	1.65796	0.215483	2.70875	tr|A0A671VP65|A0A671VP65_SPAAU	7955.ENSDARP00000116609	75.0	655.6	txndc5	Thioredoxin domain-containing protein 5; Thioredoxin domain containing 5; Belongs to the protein disulfide isomerase family	406289	Danio rerio	thioredoxin domain containing 5(txndc5)	7.88185	7.88886	7.69616	7.55421	7.73823	7.61811	8.21582	7.91681	7.85294	7.92008	7.93634	7.82834
485	C-type lectin domain-containing protein OS=Sparus aurata OX=8175 GN=LOC115566269 PE=4 SV=1	A0A671U7I0	36 kDa	0.0174561	1.75805	0.13123	2.84307	tr|A0A671U7I0|A0A671U7I0_SPAAU	7955.ENSDARP00000121395	38.5	100.9	si:ch73-343l4.8	C-type lectin domain family 4 member e; Si:ch73-343l4.8	100320176	Danio rerio	si:ch73-343l4.8(si:ch73-343l4.8)	8.14423	8.1285	8.03173	7.94989	8.08583	7.89125	8.1525	8.118	8.21269	8.19791	8.22886	8.10884
490	Coatomer subunit delta OS=Sparus aurata OX=8175 GN=arcn1 PE=3 SV=1	A0A671UKJ5 (+3)	57 kDa	0.00715462	2.14541	0.132192	3.36724	tr|A0A671UKJ5|A0A671UKJ5_SPAAU	7955.ENSDARP00000011311	84.5	850.5	arcn1a	Coatomer subunit delta; The coatomer is a cytosolic protein complex that binds to dilysine motifs and reversibly associates with Golgi non- clathrin-coated vesicles, which further mediate biosynthetic protein transport from the ER, via the Golgi up to the trans Golgi network. Coatomer complex is required for budding from Golgi membranes, and is essential for the retrograde Golgi-to-ER transport o…	266982	Danio rerio	archain 1a(arcn1a)	7.82037	7.84205	7.79569	7.69502	7.73865	7.62604	7.92051	7.796	7.93502	7.87473	7.8789	7.9058
491	Parahox neighbor OS=Sparus aurata OX=8175 GN=urad PE=3 SV=1	A0A671TX04	19 kDa	0.0142421	1.84643	-0.173939	-2.96189	tr|A0A671TX04|A0A671TX04_SPAAU	7955.ENSDARP00000096695	68.4	241.9	urad	2-oxo-4-hydroxy-4-carboxy-5-ureidoimidazoline decarboxylase; Catalyzes the stereoselective decarboxylation of 2-oxo- 4-hydroxy-4-carboxy-5-ureidoimidazoline (OHCU) to (S)-allantoin	557735	Danio rerio	ureidoimidazoline (2-oxo-4-hydroxy-4-carboxy-5-) decarboxylase(urad)	8.24704	8.0197	8.13392	8.08127	8.09819	7.95254	7.90287	7.73576	7.94825	8.04226	7.96788	7.89203
493	Cystathionine beta-synthase OS=Sparus aurata OX=8175 GN=LOC115576919 PE=3 SV=1	A0A671XCW5 (+1)	65 kDa	0.0183121	1.73726	0.280789	2.81516	tr|A0A671XCW5|A0A671XCW5_SPAAU	7955.ENSDARP00000053931	82.2	956.1	cbsa	Cystathionine-beta-synthase a; Belongs to the cysteine synthase/cystathionine beta- synthase family	550524	Danio rerio	cystathionine beta-synthase a(cbsa)	7.63923	7.88123	7.62727	7.68614	7.62765	7.64914	8.0707	8.15975	7.84278	7.72353	8.24957	7.74907
498	Arginine--tRNA ligase, cytoplasmic OS=Sparus aurata OX=8175 GN=LOC115594794 PE=3 SV=1	A0A671UPK1	76 kDa	0.0371091	1.43052	0.362905	2.40325	tr|A0A671UPK1|A0A671UPK1_SPAAU	7955.ENSDARP00000107383	83.4	1137.5	rars	Arginine--trna ligase, cytoplasmic; arginyl-tRNA synthetase; Belongs to the class-I aminoacyl-tRNA synthetase family				7.8291	7.71434	7.59382	7.32517	7.64475	7.58632	8.36844	7.8875	7.77924	7.53448	8.35773	7.94354
500	Annexin OS=Sparus aurata OX=8175 GN=LOC115571266 PE=3 SV=1	A0A671XDR7 (+7)	54 kDa	0.00161608	2.79154	-0.185604	-4.27816	tr|A0A671XDR7|A0A671XDR7_SPAAU	7955.ENSDARP00000124670	88.6	563.1	anxa11b	Annexin a7/11; Annexin A11b	353365	Danio rerio	annexin A11b(anxa11b)	7.80108	7.5537	7.70367	7.75142	7.61058	7.68245	7.51327	7.45547	7.58318	7.45837	7.44237	7.53662
507	Uncharacterized protein OS=Sparus aurata OX=8175 GN=decr2 PE=4 SV=1	A0A671WMU6	32 kDa	0.0152177	1.81765	-0.192739	-2.92317	tr|A0A671WMU6|A0A671WMU6_SPAAU	7955.ENSDARP00000066557	81.1	489.6	decr2	2,4-dienoyl-CoA reductase [(3E)-enoyl-CoA-producing], peroxisomal; Peroxisomal 2,4-dienoyl-CoA reductase; Auxiliary enzyme of beta-oxidation. Participates in the degradation of unsaturated fatty enoyl-CoA esters having double bonds in both even- and odd-numbered positions in peroxisome. Catalyzes the NADP-dependent reduction of 2,4-dienoyl-CoA to yield trans-3-enoyl-CoA (By similarity)	406623	Danio rerio	2,4-dienoyl CoA reductase 2, peroxisomal(decr2)	8.15482	8.06614	8.30597	8.16616	8.06513	8.15278	7.76117	8.12051	8.0187	8.03683	7.83226	7.9851
511	Uncharacterized protein OS=Sparus aurata OX=8175 GN=LOC115584107 PE=3 SV=1	A0A671VC43	99 kDa	0.00354344	2.45058	0.298429	3.78999	tr|A0A671VC43|A0A671VC43_SPAAU	7955.ENSDARP00000113767	63.5	1114.0	zgc:110377	Inter-alpha-trypsin inhibitor heavy chain 3a; Zgc:110377				7.27226	7.69753	7.4468	7.30007	7.44111	7.55676	7.78638	7.54695	7.86119	7.79689	7.72518	7.78854
512	40S ribosomal protein S6 OS=Sparus aurata OX=8175 GN=rps6 PE=3 SV=1	A0A671WV63 (+1)	29 kDa	0.0109396	1.961	0.155298	3.11647	tr|A0A671WV63|A0A671WV63_SPAAU	7955.ENSDARP00000011148	97.6	331.6	rps6	Small subunit ribosomal protein s6e; Ribosomal protein S6; Belongs to the eukaryotic ribosomal protein eS6 family	445028	Danio rerio	ribosomal protein S6(rps6)	8.47235	8.37621	8.45219	8.26479	8.37566	8.38743	8.66109	8.53282	8.50077	8.4302	8.66265	8.47287
513	Uncharacterized protein OS=Sparus aurata OX=8175 GN=dhrs1 PE=3 SV=1	A0A671XF69	34 kDa	0.0283029	1.54817	-0.253517	-2.56145	tr|A0A671XF69|A0A671XF69_SPAAU	7955.ENSDARP00000070950	75.2	499.2	dhrs1	Dehydrogenase/reductase (SDR family) member 1	368670	Danio rerio	dehydrogenase/reductase (SDR family) member 1(dhrs1)	8.04677	7.90088	7.97257	8.41804	8.05519	8.37623	8.02131	7.9371	7.70057	7.91728	7.83525	7.83705
525	40S ribosomal protein S13 OS=Labrus bergylta OX=56723 PE=3 SV=1	A0A3Q3L6U9 (+1)	17 kDa	0.0113582	1.94469	0.153568	3.09441	tr|A0A3Q3L6U9|A0A3Q3L6U9_9LABR	7955.ENSDARP00000052729	98.0	296.2	rps13	Small subunit ribosomal protein s13e; Ribosomal protein S13; Belongs to the universal ribosomal protein uS15 family	415169	Danio rerio	ribosomal protein S13(rps13)	8.49577	8.44486	8.38924	8.36003	8.43815	8.35036	8.73236	8.5127	8.49622	8.45761	8.66598	8.53493
526	Heat shock protein 4b OS=Mola mola OX=94237 PE=3 SV=1	A0A3Q3W9V8	91 kDa	0.0160125	1.79554	0.161799	2.89344	tr|A0A3Q3W9V8|A0A3Q3W9V8_MOLML	7955.ENSDARP00000026086	75.6	1182.2	hspa4a	Heat shock protein 4a; Belongs to the heat shock protein 70 family				7.28382	7.33766	7.49254	7.41424	7.42682	7.31146	7.60547	7.38652	7.59869	7.40632	7.61477	7.62556
527	Glyceraldehyde-3-phosphate dehydrogenase OS=Sparus aurata OX=8175 GN=LOC115567360 PE=3 SV=1	A0A671WFH9	36 kDa	0.0224495	1.64879	-0.347577	-2.69646	tr|A0A671WFH9|A0A671WFH9_SPAAU	7955.ENSDARP00000058383	91.6	633.6	gapdhs	Glyceraldehyde-3-phosphate dehydrogenase, spermatogenic; Glyceraldehyde-3-phosphate dehydrogenase is a key enzyme in glycolysis that catalyzes the first step of the pathway by converting D-glyceraldehyde 3-phosphate (G3P) into 3-phospho-D-glyceroyl phosphate	406367	Danio rerio	glyceraldehyde-3-phosphate dehydrogenase, spermatogenic(gapdhs)	8.54099	8.51595	8.54448	8.53531	8.48806	8.49772	8.082	8.07151	7.74503	8.05511	8.60552	8.47787
530	40S ribosomal protein S19 OS=Takifugu rubripes OX=31033 PE=3 SV=2	H2TYD0	21 kDa	0.00807875	2.09266	0.208889	3.2952	tr|H2TYD0|H2TYD0_TAKRU	7955.ENSDARP00000120183	93.5	262.7	rps19	Small subunit ribosomal protein s19e; Ribosomal protein S19	393723	Danio rerio	ribosomal protein S19(rps19)	8.70057	8.47229	8.69102	8.43815	8.54544	8.42284	8.84113	8.76346	8.66116	8.63492	8.86768	8.75529
531	Uncharacterized protein OS=Sparus aurata OX=8175 PE=4 SV=1	A0A671USN8	65 kDa	0.000115712	3.93662	-0.850858	-6.46779	tr|A0A671USN8|A0A671USN8_SPAAU	7955.ENSDARP00000126029	38.8	385.6	ENSDARP00000126029	Immunoglobulin heavy variable 1-4				7.81605	8.06209	7.75727	8.08479	7.97982	8.17386	0	7.17129	7.24289	7.34811	6.65794	7.22037
535	Coatomer subunit gamma OS=Sparus aurata OX=8175 GN=copg2 PE=3 SV=1	A0A671Z1E9	97 kDa	0.0425819	1.37077	0.2192	2.32262	tr|A0A671Z1E9|A0A671Z1E9_SPAAU	7955.ENSDARP00000043659	96.1	1657.9	copg2	Coatomer subunit gamma-2; The coatomer is a cytosolic protein complex that binds to dilysine motifs and reversibly associates with Golgi non- clathrin-coated vesicles, which further mediate biosynthetic protein transport from the ER, via the Golgi up to the trans Golgi network. Coatomer complex is required for budding from Golgi membranes, and is essential for the retrograde Golgi-to-ER transport…	30187	Danio rerio	COPI coat complex subunit gamma 2(copg2)	7.68529	7.57372	7.75691	7.66702	7.26534	7.60458	8.00937	7.70598	7.72605	7.799	7.98808	7.6396
536	Thioredoxin-disulfide reductase OS=Sparus aurata OX=8175 PE=3 SV=1	A0A671UZF4 (+4)	65 kDa	0.00256388	2.5911	-0.296235	-3.98889	tr|A0A671UZF4|A0A671UZF4_SPAAU	7955.ENSDARP00000064708	82.7	1060.4	txnrd1	Thioredoxin reductase (nadph); Thioredoxin reductase 1; Belongs to the class-I pyridine nucleotide-disulfide oxidoreductase family				7.70664	7.76779	7.77126	7.73846	7.68869	7.7214	7.20306	7.46371	7.60896	7.45794	7.24861	7.63455
541	60S ribosomal protein L27a OS=Labrus bergylta OX=56723 GN=RPL27A PE=3 SV=1	A0A3Q3L4P2 (+3)	17 kDa	0.00350764	2.45499	0.18868	3.79619										8.62518	8.51513	8.72079	8.61207	8.51204	8.61841	8.91841	8.79877	8.72852	8.67368	8.87499	8.74133
545	Ribosomal_L18_c domain-containing protein OS=Sparus aurata OX=8175 GN=rpl5 PE=3 SV=1	A0A671V0V7 (+2)	34 kDa	0.00242919	2.61454	0.221152	4.02236	tr|A0A671V0V7|A0A671V0V7_SPAAU	7955.ENSDARP00000106359	90.1	534.6	rpl5b	Large subunit ribosomal protein l5e; Ribosomal protein L5b	415196	Danio rerio	ribosomal protein L5b(rpl5b)	8.40761	8.23037	8.3991	8.34604	8.31078	8.30144	8.69671	8.5499	8.4956	8.40601	8.68871	8.48532
550	Uncharacterized protein OS=Sparus aurata OX=8175 GN=LOC115585467 PE=3 SV=1	A0A671UT85	503 kDa	0.00771234	2.11281	0.284628	3.32269	tr|A0A671UT85|A0A671UT85_SPAAU	7955.ENSDARP00000082641	84.2	5080.8	LOC565797	Low-density lipoprotein receptor-related protein 1 (alpha-2-macroglobulin receptor); Low density lipoprotein receptor-related protein 1b				7.45668	7.20474	7.3839	7.23366	7.24988	7.23434	7.65266	7.63139	7.6183	7.37055	7.83831	7.35976
556	4a-hydroxytetrahydrobiopterin dehydratase OS=Sparus aurata OX=8175 GN=LOC115596322 PE=3 SV=1	A0A671XME6 (+1)	12 kDa	0.00217204	2.66313	-0.280356	-4.09205	tr|A0A671XME6|A0A671XME6_SPAAU	7955.ENSDARP00000046049	88.1	190.7	pcbd1	Pterin-4 alpha-carbinolamine dehydratase/dimerization cofactor of hepatocyte nuclear factor 1 alpha; 6-pyruvoyl-tetrahydropterin synthase/dimerization cofactor of hepatocyte nuclear factor 1 alpha (TCF1)	393787	Danio rerio	pterin-4 alpha-carbinolamine dehydratase/dimerization cofactor of hepatocyte nuclear factor 1 alpha(pcbd1)	8.19676	8.51731	8.31031	8.30612	8.26031	8.40873	8.16979	7.93173	8.04583	8.11661	7.88146	8.17199
557	RNA helicase OS=Sparus aurata OX=8175 GN=LOC115587515 PE=3 SV=1	A0A671TVN7 (+1)	81 kDa	0.00134048	2.87274	0.300102	4.39741	tr|A0A671TVN7|A0A671TVN7_SPAAU	7955.ENSDARP00000002260	80.5	1075.1	ddx3	DEAD (Asp-Glu-Ala-Asp) box polypeptide 3; Belongs to the DEAD box helicase family				7.5038	7.24785	7.3609	7.40133	7.386	7.33411	7.86693	7.57163	7.58338	7.54881	7.84603	7.61783
558	Uncharacterized protein OS=Sparus aurata OX=8175 GN=LOC115579851 PE=3 SV=1	A0A671UC39	86 kDa	0.0405233	1.3923	-0.27576	-2.3517	tr|A0A671UC39|A0A671UC39_SPAAU	7955.ENSDARP00000101802	62.4	560.5	pkp3b	Plakophilin-3-like; Plakophilin 3	100330353	Danio rerio	plakophilin 3b(pkp3b)	7.62795	7.52209	7.55119	7.53485	7.47805	7.59656	7.31898	7.35603	7.44004	7.56412	6.74913	7.22784
561	Ribosomal protein L23a OS=Takifugu rubripes OX=31033 PE=3 SV=2	A0A3B5JY71 (+17)	18 kDa	0.00770935	2.11298	0.176209	3.32292	tr|A0A3B5JY71|A0A3B5JY71_TAKRU	7955.ENSDARP00000006624	94.2	276.9	rpl23a	Large subunit ribosomal protein l23ae; Ribosomal protein L23a; Belongs to the universal ribosomal protein uL23 family	335539	Danio rerio	ribosomal protein L23a(rpl23a)	8.86492	8.7635	8.65431	8.74283	8.73437	8.59763	8.98909	8.9464	8.87751	8.73117	8.94327	8.92738
562	Amine oxidase OS=Sparus aurata OX=8175 PE=3 SV=1	A0A671TPY8 (+7)	64 kDa	0.00506061	2.2958	-0.3317	-3.57416	tr|A0A671TPY8|A0A671TPY8_SPAAU	7955.ENSDARP00000032834	82.4	924.9	mao	Amine oxidase [flavin-containing]; Catalyzes the oxidative deamination of biogenic and xenobiotic amines and has important functions in the metabolism of neuroactive and vasoactive amines in the central nervous system and peripheral tissues. Oxidizes both 5-hydroxytryptamine (5-HT) and beta-phenylethylamine (PEA); Belongs to the flavin monoamine oxidase family	404730	Danio rerio	monoamine oxidase(mao)	7.95846	7.79283	7.61928	7.78836	7.56265	7.57681	7.13865	7.44339	7.32174	7.55414	7.29044	7.55983
564	TCTP domain-containing protein OS=Sparus aurata OX=8175 GN=tpt1 PE=3 SV=1	A0A671WRH3	19 kDa	0.000553393	3.25697	0.438892	4.98004	tr|A0A671WRH3|A0A671WRH3_SPAAU	7955.ENSDARP00000110449	66.0	198.4	tpt1	Translationally-controlled tumor protein homolog; Involved in calcium binding and microtubule stabilization	30723	Danio rerio	tumor protein, translationally-controlled 1(tpt1)	8.20096	8.38311	7.88783	7.88691	7.97753	8.05854	8.49762	8.45117	8.61015	8.43979	8.40502	8.62448
566	Testin OS=Sparus aurata OX=8175 GN=tes PE=3 SV=1	A0A671V1X9	69 kDa	0.0288928	1.53921	0.257874	2.54942	tr|A0A671V1X9|A0A671V1X9_SPAAU	7955.ENSDARP00000068054	54.2	567.4	tes	Testis derived transcript (3 LIM domains)	403032	Danio rerio	testis derived transcript (3 LIM domains)(tes)	7.597	7.24507	7.5087	7.37118	7.4651	7.53839	8.01932	7.3912	7.65936	7.65347	7.69002	7.85931
571	ATP-dependent dihydroxyacetone kinase OS=Sparus aurata OX=8175 PE=4 SV=1	A0A671VJH6	61 kDa	0.00976597	2.01028	-0.217623	-3.18322	tr|A0A671VJH6|A0A671VJH6_SPAAU	7955.ENSDARP00000083766	69.5	764.2	dak	Triose/dihydroxyacetone kinase / fad-amp lyase (cyclizing); Triokinase/FMN cyclase; Dihydroxyacetone kinase 2 homolog (S. cerevisiae)				7.85759	7.85033	7.61263	7.86177	7.77694	7.72419	7.57114	7.78912	7.55118	7.36609	7.52793	7.57226
572	Cathepsin X OS=Sparus aurata OX=8175 GN=ctsz PE=3 SV=1	A0A671YLM6	32 kDa	0.0205289	1.68763	0.253851	2.74856	tr|A0A671YLM6|A0A671YLM6_SPAAU	7955.ENSDARP00000063250	83.6	500.7	ctsz	Cathepsin z precursor; Cathepsin Z; Belongs to the peptidase C1 family	450022	Danio rerio	cathepsin Z(ctsz)	8.28484	8.30788	8.29248	8.06081	7.94971	7.91824	8.56917	8.31879	8.5074	8.33325	8.41159	8.19687
584	Uncharacterized protein OS=Sparus aurata OX=8175 GN=dcxr PE=4 SV=1	A0A671V4N3	26 kDa	0.0099468	2.00232	-0.281362	-3.17241	tr|A0A671V4N3|A0A671V4N3_SPAAU	7955.ENSDARP00000019859	85.2	420.6	dcxr	dicarbonyl/L-xylulose reductase	550282	Danio rerio	dicarbonyl/L-xylulose reductase(dcxr)	8.21535	8.08867	8.01081	7.92844	8.12441	8.10789	7.59921	7.70795	8.0865	7.8836	7.60472	7.9054
587	CCT-theta OS=Sparus aurata OX=8175 GN=cct8 PE=3 SV=1	A0A671WRK3 (+1)	59 kDa	0.00870175	2.06039	0.196237	3.25127	tr|A0A671WRK3|A0A671WRK3_SPAAU	7955.ENSDARP00000003468	89.6	995.3	cct8	Chaperonin-containing TCP1, subunit 8 (theta); Molecular chaperone; assists the folding of proteins upon ATP hydrolysis	394037	Danio rerio	chaperonin containing TCP1, subunit 8 (theta)(cct8)	7.60614	7.53408	7.30328	7.3014	7.42075	7.5134	7.73961	7.61977	7.71389	7.54998	7.56926	7.66396
589	Uncharacterized protein OS=Sparus aurata OX=8175 GN=LOC115568943 PE=4 SV=1	A0A671WGY5	60 kDa	0.0498629	1.30222	0.143992	2.22976	tr|A0A671WGY5|A0A671WGY5_SPAAU	7955.ENSDARP00000015404	89.6	941.4	ehd1a	Eh domain-containing protein 1a; EH-domain containing 1a; Belongs to the TRAFAC class dynamin-like GTPase superfamily. Dynamin/Fzo/YdjA family	405810	Danio rerio	EH-domain containing 1a(ehd1a)	7.26616	7.62957	7.67718	7.59145	7.60631	7.56638	7.62562	7.75879	7.70871	7.6358	7.76176	7.71032
590	Ribosomal protein L19 OS=Mola mola OX=94237 PE=3 SV=1	A0A3Q3X8V4 (+4)	23 kDa	0.0142045	1.84757	0.253951	2.96343	tr|A0A3Q3X8V4|A0A3Q3X8V4_MOLML	7955.ENSDARP00000105649	98.0	288.9	rpl19	Large subunit ribosomal protein l19e; Ribosomal protein L19; Belongs to the eukaryotic ribosomal protein eL19 family	406489	Danio rerio	ribosomal protein L19(rpl19)	8.52965	8.58798	8.68334	8.55253	8.63751	8.18884	8.92201	8.66932	8.73014	8.67866	8.92105	8.78238
593	Glucose-6-phosphate 1-dehydrogenase OS=Sparus aurata OX=8175 PE=3 SV=1	A0A671W0X6	56 kDa	0.0122412	1.91218	-0.463428	-3.0505	tr|A0A671W0X6|A0A671W0X6_SPAAU	7955.ENSDARP00000115363	81.4	865.1	g6pd	Glucose-6-phosphate 1-dehydrogenase isoform X1; Catalyzes the rate-limiting step of the oxidative pentose- phosphate pathway, which represents a route for the dissimilation of carbohydrates besides glycolysis				7.70919	7.67189	7.68113	7.87097	7.43815	7.37972	7.19676	7.22963	6.86889	6.7705	7.21698	7.68772
597	Hemopexin OS=Sparus aurata OX=8175 GN=LOC115587478 PE=3 SV=1	A0A671W147	49 kDa	0.00620161	2.2075	-0.86061	-3.68196	tr|A0A671W147|A0A671W147_SPAAU	7955.ENSDARP00000111337	71.7	633.6	hpx	Hemopexin precursor; Hemopexin; Binds heme and transports it to the liver for breakdown and iron recovery, after which the free hemopexin returns to the circulation				7.3296	7.0993	6.96758	7.72631	7.61217	7.82793	0	6.09722	6.55156	7.03076	0	6.58661
600	Transmembrane p24 trafficking protein 10 OS=Mola mola OX=94237 PE=3 SV=1	A0A3Q3XDK0 (+2)	23 kDa	0.03235	1.49013	0.220326	2.48347	tr|A0A3Q3XDK0|A0A3Q3XDK0_MOLML	7955.ENSDARP00000060684	88.0	345.5	tmed10	Transmembrane emp24 domain-containing protein 10 isoform 2 precursor; Transmembrane emp24-like trafficking protein 10 (yeast)	326716	Danio rerio	transmembrane p24 trafficking protein 10(tmed10)	7.65296	7.72892	8.14971	7.99228	8.06551	8.02301	8.31742	8.09377	8.10623	8.085	8.19992	8.132
602	Cytochrome P450 1A1 OS=Sparus aurata OX=8175 GN=cyp1a1 PE=2 SV=1	O42457	59 kDa	0.0258505	1.58753	-0.681046	-2.72988	sp|O42457|CP1A1_SPAAU	7955.ENSDARP00000033498	76.8	833.6	cyp1a	Cytochrome p450 family 1 subfamily a polypeptide 1; Cytochrome P450; Cytochromes P450 are a group of heme-thiolate monooxygenases	140634	Danio rerio	cytochrome P450, family 1, subfamily A(cyp1a)	7.54387	8.19201	7.42106	7.62695	7.67654	7.28461	0	7.44966	6.74388	7.21569	0	6.36327
610	Uncharacterized protein OS=Sparus aurata OX=8175 GN=LOC115592393 PE=3 SV=1	A0A671TSL2 (+3)	34 kDa	0.00709833	2.14884	0.373929	3.37193	tr|A0A671TSL2|A0A671TSL2_SPAAU	7955.ENSDARP00000104198	90.0	529.3	slc25a1b	Slc25a1 solute carrier family 25 (mitochondrial carrier; citrate transporter), member 1b; Belongs to the mitochondrial carrier (TC 2.A.29) family	795332	Danio rerio	slc25a1 solute carrier family 25 member 1b(slc25a1b)	7.90583	8.3478	7.96126	8.06134	7.69115	7.8205	8.55934	8.3073	8.45504	8.19304	8.34891	8.16782
611	Asparagine synthetase [glutamine-hydrolyzing] OS=Sparus aurata OX=8175 GN=asns PE=4 SV=1	A0A671WEI7	65 kDa	0.0169025	1.77205	0.69617	2.92469	tr|A0A671WEI7|A0A671WEI7_SPAAU	7955.ENSDARP00000110193	80.2	952.2	asns	Asparagine synthetase [glutamine-hydrolyzing]; Asparagine synthetase	394138	Danio rerio	asparagine synthetase(asns)	7.35066	7.76215	7.10904	0	7.07489	6.4831	8.3043	7.733	7.78294	7.35685	8.08686	7.84888
612	Ribosomal protein S16 OS=Mola mola OX=94237 PE=3 SV=1	A0A3Q3W438 (+1)	16 kDa	0.00882447	2.05431	0.176154	3.243	tr|A0A3Q3W438|A0A3Q3W438_MOLML	7955.ENSDARP00000066897	97.3	285.8	rps16	Small subunit ribosomal protein s16e; Ribosomal protein S16; Belongs to the universal ribosomal protein uS9 family	767765	Danio rerio	ribosomal protein S16(rps16)	8.33413	8.29824	8.11143	8.232	8.26545	8.17777	8.56183	8.38637	8.35877	8.29853	8.52277	8.34768
614	Coatomer subunit beta OS=Sparus aurata OX=8175 GN=copb1 PE=4 SV=1	A0A671UWT9	107 kDa	7.42662e-05	4.12921	0.242276	6.44164	tr|A0A671UWT9|A0A671UWT9_SPAAU	7955.ENSDARP00000073498	97.5	1795.4	copb1	Coatomer subunit beta; The coatomer is a cytosolic protein complex that binds to dilysine motifs and reversibly associates with Golgi non- clathrin-coated vesicles, which further mediate biosynthetic protein transport from the ER, via the Golgi up to the trans Golgi network. Coatomer complex is required for budding from Golgi membranes, and is essential for the retrograde Golgi-to-ER transport of…	338138	Danio rerio	COPI coat complex subunit beta 1(copb1)	7.57743	7.523	7.56663	7.42165	7.45272	7.47034	7.83863	7.78209	7.74019	7.65087	7.76261	7.69105
618	Flotillin OS=Sparus aurata OX=8175 GN=LOC115567612 PE=3 SV=1	A0A671YMW0	48 kDa	0.00418376	2.37843	0.4087	3.689	tr|A0A671YMW0|A0A671YMW0_SPAAU	7955.ENSDARP00000094800	95.5	394.8	flot1b	Flotillin-1b; Belongs to the band 7/mec-2 family. Flotillin subfamily	245697	Danio rerio	flotillin 1b(flot1b)	7.32094	7.47156	7.38943	7.09124	7.28344	6.7524	7.63965	7.61837	7.52211	7.74893	7.63152	7.60064
628	C1q domain-containing protein OS=Sparus aurata OX=8175 PE=4 SV=1	A0A671X089	44 kDa	0.0187903	1.72607	-0.190046	-2.85968	tr|A0A671X089|A0A671X089_SPAAU	7955.ENSDARP00000107225	41.3	109.0	cbln11	Cerebellin 11 precursor; Cerebellin 11				7.65552	7.33381	7.36698	7.61023	7.5338	7.56657	0	7.38705	7.36084	7.37333	7.22209	7.26221
631	Sorting nexin OS=Sparus aurata OX=8175 GN=snx5 PE=3 SV=1	A0A671YVH5	46 kDa	0.0104075	1.98265	0.1915	3.14577	tr|A0A671YVH5|A0A671YVH5_SPAAU	7955.ENSDARP00000018231	85.2	672.9	snx5	Sorting nexin-5/6/32; Sorting nexin; Involved in several stages of intracellular trafficking	406797	Danio rerio	sorting nexin 5(snx5)	7.73042	7.84895	7.83987	7.56288	7.69044	7.7542	8.02926	7.8294	8.06453	7.85263	7.96843	7.83149
635	Gal_mutarotas_2 domain-containing protein OS=Sparus aurata OX=8175 GN=ganab PE=3 SV=1	A0A671WPC5	108 kDa	0.0210982	1.67575	0.488549	2.73262	tr|A0A671WPC5|A0A671WPC5_SPAAU	7955.ENSDARP00000098331	78.4	1564.7	ganab	Mannosyl-oligosaccharide alpha-1,3-glucosidase; Glucosidase, alpha; neutral AB; Belongs to the glycosyl hydrolase 31 family				7.23042	7.28049	7.23591	6.78086	7.18884	6.76038	8.06194	7.29179	7.49877	7.11511	7.93445	7.50613
636	Uncharacterized protein OS=Sparus aurata OX=8175 GN=cct5 PE=3 SV=1	A0A671XH78	60 kDa	0.00653613	2.18468	0.515828	3.42103	tr|A0A671XH78|A0A671XH78_SPAAU	7955.ENSDARP00000066759	91.5	988.8	cct5	Chaperonin-containing TCP1, subunit 5 (epsilon); Molecular chaperone; assists the folding of proteins upon ATP hydrolysis	322258	Danio rerio	chaperonin containing TCP1, subunit 5 (epsilon)(cct5)	7.01085	7.04968	7.08938	6.9346	7.51712	6.85919	7.79454	7.59686	7.56746	7.04485	7.83349	7.71858
645	Uncharacterized protein OS=Sparus aurata OX=8175 GN=LOC115579707 PE=3 SV=1	A0A671XXF9 (+1)	70 kDa	0.00522666	2.28178	-0.570607	-3.55476	tr|A0A671XXF9|A0A671XXF9_SPAAU	7955.ENSDARP00000080769	59.3	765.0	slc27a2b	Zgc:101540; Solute carrier family 27 (fatty acid transporter), member 2b	100004228	Danio rerio	solute carrier family 27 member 2b(slc27a2b)	7.58331	7.81517	7.57688	7.83402	7.66578	7.70711	6.7686	7.52657	7.25064	7.39519	6.56147	7.25616
652	Uncharacterized protein OS=Sparus aurata OX=8175 PE=3 SV=1	A0A671V956	60 kDa	0.0355296	1.44941	-0.192222	-2.42869	tr|A0A671V956|A0A671V956_SPAAU	7955.ENSDARP00000063107	55.2	575.1	cyp2p8	Cytochrome p450, family 2, subfamily j, polypeptide 23; Cytochrome P450, family 2, subfamily P, polypeptide 8	100034366	Danio rerio	cytochrome P450, family 2, subfamily P, polypeptide 8(cyp2p8)	7.59314	7.7392	7.73617	7.6392	7.70445	7.69278	7.29745	7.52005	7.49872	7.78573	7.28805	7.5616
654	60S ribosomal protein L13a OS=Collichthys lucidus OX=240159 GN=D9C73_020812 PE=3 SV=1	A0A4U5VES5 (+1)	24 kDa	0.00978225	2.00956	0.362458	3.18224	tr|A0A4U5VES5|A0A4U5VES5_COLLU	7955.ENSDARP00000108949	93.2	379.8	rpl13a	Large subunit ribosomal protein l13ae; Ribosomal protein L13a; Belongs to the universal ribosomal protein uL13 family	560828	Danio rerio	ribosomal protein L13a(rpl13a)	8.3742	8.17513	8.34416	8.00156	7.995	7.75058	8.67278	8.44478	8.37149	8.36401	8.62827	8.33405
664	Uncharacterized protein OS=Sparus aurata OX=8175 GN=ahnak PE=4 SV=1	A0A671VWS5	698 kDa	0.0451982	1.34488	-0.235525	-2.2876	tr|A0A671VWS5|A0A671VWS5_SPAAU	7955.ENSDARP00000082917	34.5	289.3	ahnak	Neuroblast differentiation-associated protein ahnak isoform x1; AHNAK nucleoprotein	559276	Danio rerio	AHNAK nucleoprotein(ahnak)	7.69827	7.44146	7.21643	7.59033	7.3622	7.53779	7.47758	7.09517	7.22113	7.31958	6.96851	7.35135
665	Uncharacterized protein OS=Sparus aurata OX=8175 GN=ECHDC3 PE=4 SV=1	A0A671XYS3	32 kDa	0.0012444	2.90504	-0.268247	-4.4452	tr|A0A671XYS3|A0A671XYS3_SPAAU	7955.ENSDARP00000087743	55.3	77.0	echdc3	Enoyl-CoA hydratase domain-containing protein 3, mitochondrial; Enoyl CoA hydratase domain containing 3	780842	Danio rerio	enoyl CoA hydratase domain containing 3(echdc3)	7.89989	8.10978	8.17762	8.09075	7.96859	7.97701	7.69113	7.62981	7.76856	7.82593	7.76996	7.92877
668	Malate synthase OS=Sparus aurata OX=8175 GN=LOC115568837 PE=4 SV=1	A0A671VCT7 (+2)	62 kDa	0.0246385	1.60839	-0.308269	-2.64225	tr|A0A671VCT7|A0A671VCT7_SPAAU	7955.ENSDARP00000088599	75.0	811.2	LOC564844	Zmp:0000000758; Malate synthase-like (LOC564844), mRNA				8.12366	8.1089	8.00065	7.87815	8.1682	7.68932	7.3638	7.75175	7.75819	7.99251	7.7434	7.50962
670	40S ribosomal protein S9 OS=Notothenia coriiceps OX=8208 GN=rps9 PE=4 SV=1	A0A6I9PIH7	23 kDa	0.03036	1.5177	0.266706	2.52053	tr|A0A6I9PIH7|A0A6I9PIH7_9TELE	7955.ENSDARP00000108965	97.2	342.0	rps9	Small subunit ribosomal protein s9e; Ribosomal protein S9; Belongs to the universal ribosomal protein uS4 family	114420	Danio rerio	ribosomal protein S9(rps9)	8.40822	8.30705	7.94082	8.25871	8.35463	8.1756	8.62239	8.51216	8.44595	8.14983	8.60247	8.71246
685	C1q domain-containing protein OS=Sparus aurata OX=8175 PE=4 SV=1	A0A671X0C7 (+1)	33 kDa	0.00698842	2.15562	-0.298462	-3.47546	tr|A0A671X0C7|A0A671X0C7_SPAAU	7955.ENSDARP00000107225	41.3	109.0	cbln11	Cerebellin 11 precursor; Cerebellin 11	100149559	Danio rerio	cerebellin 11(cbln11)	7.82986	7.67927	7.76597	7.93353	7.71644	7.7347	0	7.2492	7.63891	7.48163	7.33993	7.68117
688	Uncharacterized protein OS=Sparus aurata OX=8175 GN=mst1 PE=3 SV=1	A0A671W9Y9	81 kDa	0.000657378	3.18218	0.296547	4.8641	tr|A0A671W9Y9|A0A671W9Y9_SPAAU	7955.ENSDARP00000045407	84.6	1337.4	mst1	Macrophage stimulating 1 (hepatocyte growth factor-like); Belongs to the peptidase S1 family. Plasminogen subfamily	259260	Danio rerio	macrophage stimulating 1(mst1)	7.3797	7.6768	7.60411	7.40396	7.63714	7.42042	7.90859	7.70153	7.79892	7.81692	7.82896	7.84649
691	SCP2 domain-containing protein OS=Sparus aurata OX=8175 GN=LOC115591873 PE=4 SV=1	A0A671V1J4	15 kDa	0.0014881	2.82737	-0.316738	-4.33062	tr|A0A671V1J4|A0A671V1J4_SPAAU	7955.ENSDARP00000047681	80.3	228.0	scp2b	Sterol carrier protein 2b	450073	Danio rerio	sterol carrier protein 2b(scp2b)	8.14485	8.24062	8.19959	8.06009	8.12163	7.88234	7.62643	7.86057	7.79161	7.99397	7.76055	7.71555
692	Sulfotransferase OS=Sparus aurata OX=8175 GN=LOC115584904 PE=3 SV=1	A0A671VKQ3	35 kDa	0.0297188	1.52697	-0.496892	-2.53298	tr|A0A671VKQ3|A0A671VKQ3_SPAAU	7955.ENSDARP00000006665	74.7	473.0	sult1st3	Cytosolic sulfotransferase 3; Sulfotransferase that utilizes 3'-phospho-5'-adenylyl sulfate (PAPS) as sulfonate donor to catalyze the sulfate conjugation of a variety of xenobiotic and endogenous compounds, including dopamine, T3 (triiodo-L-thyronine), T4 (thyroxine), estrone, DHEA (dehydroepiandrosterone), flavonoids, isoflavonoids and other phenolic compounds	368270	Danio rerio	sulfotransferase family 1, cytosolic sulfotransferase 3(sult1st3)	7.60837	7.78073	8.21937	7.96256	7.95058	8.15333	6.74235	7.97067	7.29877	7.71362	7.60365	7.36453
694	GTP-binding nuclear protein Ran OS=Sparus aurata OX=8175 PE=3 SV=1	A0A671V8D0 (+1)	26 kDa	0.0236712	1.62578	0.197263	2.66559	tr|A0A671V8D0|A0A671V8D0_SPAAU	7955.ENSDARP00000108629	86.3	399.1	ran	GTP-binding nuclear protein Ran; GTPase involved in nucleocytoplasmic transport, participating both to the import and the export from the nucleus of proteins and RNAs. Switches between a cytoplasmic GDP- and a nuclear GTP-bound state by nucleotide exchange and GTP hydrolysis. Nuclear import receptors such as importin beta bind their substrates only in the absence of GTP-bound RAN and release them…	30572	Danio rerio	RAN, member RAS oncogene family(ran)	8.10758	7.70197	8.03531	7.91051	7.83111	7.76477	8.23505	8.12795	7.97501	8.02845	8.05789	8.11049
698	40S ribosomal protein S11 OS=Liparis tanakae OX=230148 GN=rps11 PE=3 SV=1	A0A4Z2FJR5 (+6)	19 kDa	0.0474814	1.32348	0.358118	2.2586	tr|A0A4Z2FJR5|A0A4Z2FJR5_9TELE	7955.ENSDARP00000069513	91.3	298.5	rps11	Small subunit ribosomal protein s11e; Ribosomal protein S11; Belongs to the universal ribosomal protein uS17 family	406686	Danio rerio	ribosomal protein S11(rps11)	8.33788	8.45219	8.36751	8.97994	8.82143	8.27249	9.06002	8.95806	8.96047	8.37711	9.02657	8.99791
703	Uncharacterized protein OS=Sparus aurata OX=8175 GN=uggt1 PE=3 SV=1	A0A671YMB6 (+1)	174 kDa	0.0340626	1.46772	0.683396	2.45334	tr|A0A671YMB6|A0A671YMB6_SPAAU	7955.ENSDARP00000107250	82.8	2540.8	uggt1	Udp-glucose:glycoprotein glucosyltransferase 1 precursor; UDP-glucose glycoprotein glucosyltransferase 1	553288	Danio rerio	UDP-glucose glycoprotein glucosyltransferase 1(uggt1)	6.94979	7.31389	7.01853	8.08835	6.82004	6.90805	7.81455	8.24194	7.2923	7.26446	8.33062	8.25515
714	Uncharacterized protein OS=Sparus aurata OX=8175 GN=LOC115575887 PE=3 SV=1	A0A671YXL5	28 kDa	0.023268	1.63324	-0.6989	-2.79804	tr|A0A671YXL5|A0A671YXL5_SPAAU	7955.ENSDARP00000120690	54.8	275.4	zgc:92161	Uncharacterized protein loc447817; Zgc:92161; Belongs to the short-chain dehydrogenases/reductases (SDR) family	447817	Danio rerio	zgc:92161(zgc:92161)	7.27527	8.53546	7.72478	8.01473	7.96099	8.05858	0	7.70104	6.93851	0	7.21804	7.06002
716	Eukaryotic peptide chain release factor subunit 1 OS=Labrus bergylta OX=56723 PE=3 SV=1	A0A3Q3E2Y8 (+2)	50 kDa	0.00503725	2.29781	0.232642	3.57694	tr|A0A3Q3E2Y8|A0A3Q3E2Y8_9LABR	7955.ENSDARP00000064557	97.7	856.3	etf1	Eukaryotic peptide chain release factor subunit 1b; Eukaryotic translation termination factor 1				7.73541	7.55823	7.6172	7.50327	7.3484	7.36485	7.79501	7.75185	7.71449	7.67879	7.83673	7.74635
720	60S ribosomal protein L21 OS=Sparus aurata OX=8175 GN=rpl21 PE=3 SV=1	A0A671TYS8 (+1)	18 kDa	0.0270486	1.56785	0.659905	2.58787	tr|A0A671TYS8|A0A671TYS8_SPAAU	7955.ENSDARP00000016158	90.0	297.7	rpl21	Large subunit ribosomal protein l21e; Ribosomal protein L21	336568	Danio rerio	ribosomal protein L21(rpl21)	7.89397	6.8386	7.90476	6.43498	7.34242	7.32085	8.149	7.99571	7.88834	7.84387	8.23264	7.58546
731	Calcium-transporting ATPase OS=Sparus aurata OX=8175 GN=LOC115583443 PE=3 SV=1	A0A671XZW3 (+4)	131 kDa	0.0143627	1.84276	0.18268	2.95696	tr|A0A671XZW3|A0A671XZW3_SPAAU	7955.ENSDARP00000109303	89.0	1998.4	atp2b4	Plasma membrane calcium-transporting atpase 4; Calcium-transporting ATPase; This magnesium-dependent enzyme catalyzes the hydrolysis of ATP coupled with the transport of calcium	768304	Danio rerio	ATPase plasma membrane Ca2+ transporting 4(atp2b4)	7.58942	7.63212	7.57839	7.36457	7.47277	7.27651	7.69749	7.66805	7.58186	7.6377	7.74372	7.68104
732	Cathepsin L OS=Sparus aurata OX=8175 GN=CTSL PE=2 SV=1	A0A2R2YUM7 (+1)	38 kDa	0.0226695	1.64456	0.455611	2.69078	tr|A0A2R2YUM7|A0A2R2YUM7_SPAAU	7955.ENSDARP00000106602	83.8	617.5	ctsla	Cathepsin la precursor; Cathepsin La; Belongs to the peptidase C1 family	321453	Danio rerio	cathepsin La(ctsla)	7.91103	7.93618	7.25818	7.75826	7.54145	7.20455	8.35422	7.71216	8.0596	7.93498	8.3782	7.90416
734	Trifunctional purine biosynthetic protein adenosine-3 OS=Sparus aurata OX=8175 PE=3 SV=1	A0A671XQS6 (+2)	106 kDa	0.0496592	1.304	-0.26615	-2.23217	tr|A0A671XQS6|A0A671XQS6_SPAAU	7955.ENSDARP00000068050	69.3	1356.3	gart	Phosphoribosylglycinamide formyltransferase	58141	Danio rerio	phosphoribosylglycinamide formyltransferase(gart)	7.45014	7.21053	7.61552	7.14538	7.2605	7.62298	6.74451	7.26869	7.18904	7.16973	7.03735	7.29883
736	Kynureninase OS=Sparus aurata OX=8175 GN=LOC115577035 PE=3 SV=1	A0A671YUM8	51 kDa	0.00310306	2.50821	-0.479854	-4.00157	tr|A0A671YUM8|A0A671YUM8_SPAAU	7955.ENSDARP00000037670	71.0	238.0	kynu	Kynureninase; Catalyzes the cleavage of L-kynurenine (L-Kyn) and L-3- hydroxykynurenine (L-3OHKyn) into anthranilic acid (AA) and 3- hydroxyanthranilic acid (3-OHAA), respectively	100334830	Danio rerio	kynureninase(kynu)	7.84228	7.41787	7.69473	7.74936	7.48333	7.74268	7.2544	7.08286	7.53992	7.04614	0	6.95261
755	Uncharacterized protein OS=Sparus aurata OX=8175 GN=tmem214 PE=3 SV=1	A0A671U0S2	77 kDa	0.00052425	3.28046	0.915332	5.01674	tr|A0A671U0S2|A0A671U0S2_SPAAU	7955.ENSDARP00000109245	65.1	836.3	tmem214	Transmembrane protein 214	402840	Danio rerio	transmembrane protein 214(tmem214)	7.14737	6.29314	7.06194	6.85722	7.27524	7.20393	8.16056	7.91216	8.0117	7.46456	8.07882	7.70303
763	RNA helicase OS=Sparus aurata OX=8175 GN=LOC115583406 PE=4 SV=1	A0A671WUJ4	55 kDa	0.0120599	1.91866	-0.316438	-3.05925	tr|A0A671WUJ4|A0A671WUJ4_SPAAU	7955.ENSDARP00000003250	90.2	822.0	ddx19	DEAD/H (Asp-Glu-Ala-Asp/His) box polypeptide 19 (DBP5 homolog, yeast)				7.36455	6.93249	7.33911	7.38775	7.22131	7.46798	6.70668	6.94377	7.15534	6.9507	6.91146	7.14662
767	Methionine--tRNA ligase, cytoplasmic OS=Sparus aurata OX=8175 GN=mars1 PE=3 SV=1	A0A671Y775 (+1)	104 kDa	0.0326074	1.48668	0.327416	2.52301	tr|A0A671Y775|A0A671Y775_SPAAU	7955.ENSDARP00000123109	70.9	1367.4	mars	Methionine--trna ligase, cytoplasmic; methionine-tRNA synthetase; Belongs to the class-I aminoacyl-tRNA synthetase family				7.55759	7.61757	7.43455	0	7.24209	7.03302	7.898	7.8024	7.70186	7.53862	7.86727	7.41814
769	Signal sequence receptor subunit alpha OS=Larimichthys crocea OX=215358 GN=D5F01_LYC21743 PE=3 SV=1	A0A6G0HKX0	33 kDa	0.0224103	1.64955	0.189986	2.69748	tr|A0A6G0HKX0|A0A6G0HKX0_LARCR	7955.ENSDARP00000108188	88.3	348.2	ssr1	Translocon-associated protein subunit alpha precursor; Signal sequence receptor, alpha	373100	Danio rerio	signal sequence receptor, alpha(ssr1)	7.81361	7.92029	7.7705	7.74005	7.90457	7.57722	8.04517	8.03471	7.89178	7.78032	8.01653	8.09764
774	Uncharacterized protein OS=Sparus aurata OX=8175 GN=steap4 PE=3 SV=1	A0A671TTR3	54 kDa	0.0303555	1.51776	0.502864	2.52061	tr|A0A671TTR3|A0A671TTR3_SPAAU	7955.ENSDARP00000118847	67.5	610.9	steap4	Metalloreductase steap4; STEAP family member 4	550429	Danio rerio	STEAP family member 4(steap4)	7.94638	7.55084	8.0503	7.56995	7.74554	7.84318	7.69267	8.61974	7.89766	8.1574	8.8416	8.51431
775	Uncharacterized protein OS=Sparus aurata OX=8175 PE=3 SV=1	A0A671UJ02	32 kDa	0.0399579	1.3984	-0.326863	-2.39908										7.26494	7.24588	7.49781	7.44693	7.629	7.56902	0	7.3348	7.38176	7.00333	6.6735	7.18361
781	Retinol binding protein 2 OS=Sparus aurata OX=8175 GN=rbp2 PE=2 SV=1	A0A185NW17	16 kDa	0.0201611	1.69549	-0.751857	-2.89123	tr|A0A185NW17|A0A185NW17_SPAAU	7955.ENSDARP00000093236	88.0	255.4	rbp2a	Putative cellular retinol-binding protein; Retinol binding protein 2a, cellular; Belongs to the calycin superfamily. Fatty-acid binding protein (FABP) family	568032	Danio rerio	retinol binding protein 2a, cellular(rbp2a)	7.67443	7.58319	7.92155	7.82925	8.15643	7.95994	6.46827	7.91086	6.93149	0	0	7.09847
785	Uncharacterized protein OS=Sparus aurata OX=8175 GN=LOC115589961 PE=4 SV=1	A0A671UCT2 (+1)	81 kDa	0.00449371	2.34739	0.367069	3.64576	tr|A0A671UCT2|A0A671UCT2_SPAAU	7955.ENSDARP00000053576	50.3	576.6	cfi	Peptidase s1 domain-containing protein; Belongs to the peptidase S1 family	557557	Danio rerio	complement factor I(cfi)	7.25573	7.19243	7.24085	7.38725	7.39319	7.14953	7.92241	7.37194	7.55622	7.41187	7.82467	7.73428
787	Uncharacterized protein OS=Sparus aurata OX=8175 GN=ppid PE=4 SV=1	A0A671VRQ6	41 kDa	0.0337168	1.47215	0.212705	2.4593	tr|A0A671VRQ6|A0A671VRQ6_SPAAU	7955.ENSDARP00000107677	82.9	389.8	ppid	Peptidylprolyl isomerase d (cyclophilin d); Peptidylprolyl isomerase D	415155	Danio rerio	peptidylprolyl isomerase D(ppid)	7.57118	7.37322	7.60292	7.70535	7.36698	7.63953	7.86119	7.87426	7.65678	7.47896	7.85776	7.80647
791	Sulfide quinone oxidoreductase OS=Sparus aurata OX=8175 PE=4 SV=1	A0A671W5H1 (+1)	50 kDa	0.0208614	1.68066	0.540945	2.79562	tr|A0A671W5H1|A0A671W5H1_SPAAU	7955.ENSDARP00000117779	76.2	719.2	sqrdl	Sulfide:quinone oxidoreductase, mitochondrial; Sulfide quinone reductase-like (yeast)				7.42085	7.44034	0	7.41731	6.7171	6.51191	7.86846	7.55238	7.45649	7.65342	7.74084	7.58309
806	Plexin b2a OS=Sparus aurata OX=8175 PE=3 SV=1	A0A671Y1Q8	210 kDa	0.0277257	1.55712	0.248293	2.57346	tr|A0A671Y1Q8|A0A671Y1Q8_SPAAU	7955.ENSDARP00000048820	70.3	2596.6	plxnb2a	Plexin-B2a precursor; Plexin b2a				7.29066	7.35278	7.12015	7.11564	7.06554	7.08019	7.16113	7.38943	7.21627	7.60577	7.66403	7.47809
807	60S ribosomal protein L11 OS=Labrus bergylta OX=56723 PE=3 SV=1	A0A3Q3L4N6 (+12)	20 kDa	0.000269153	3.57	0.262106	5.48024	tr|A0A3Q3L4N6|A0A3Q3L4N6_9LABR	7955.ENSDARP00000063869	97.8	356.3	rpl11	Large subunit ribosomal protein l11e; Ribosomal protein L11; Belongs to the universal ribosomal protein uL5 family	415229	Danio rerio	ribosomal protein L11(rpl11)	8.0778	8.08707	8.18918	8.07273	8.07831	8.0558	8.48801	8.31163	8.25859	8.26079	8.4906	8.32391
820	Peptidylprolyl isomerase OS=Mola mola OX=94237 PE=4 SV=1	A0A3Q3VUV7	19 kDa	0.00214171	2.66924	0.297136	4.10084	tr|A0A3Q3VUV7|A0A3Q3VUV7_MOLML	7955.ENSDARP00000065396	85.5	241.9	fkbp2	Peptidyl-prolyl cis-trans isomerase fkbp2 precursor; Peptidylprolyl isomerase; FK506 binding protein 2	447939	Danio rerio	FKBP prolyl isomerase 2(fkbp2)	8.11697	8.03771	7.93359	7.936	8.04242	7.77008	8.49403	8.11498	8.19329	8.22396	8.29321	8.30012
822	NTP_transferase domain-containing protein OS=Sparus aurata OX=8175 GN=LOC115587866 PE=4 SV=1	A0A671V241 (+1)	31 kDa	0.0186842	1.72853	-0.572502	-2.80343	tr|A0A671V241|A0A671V241_SPAAU	7955.ENSDARP00000019928	66.8	391.7	zgc:136439	Uncharacterized protein loc678627; Zgc:136439	678627	Danio rerio	zgc:136439(zgc:136439)	7.88569	8.08127	7.50869	7.62181	8.23152	7.90044	7.31003	7.13814	6.66186	7.28001	7.95224	7.45212
834	Uncharacterized protein OS=Sparus aurata OX=8175 GN=LOC115581077 PE=3 SV=1	A0A671VJC2 (+1)	47 kDa	0.0470783	1.32718	-0.147614	-2.26362	tr|A0A671VJC2|A0A671VJC2_SPAAU	7955.ENSDARP00000056360	66.8	541.2	ido1	Indoleamine 2,3-dioxygenase 1	571967	Danio rerio	indoleamine 2,3-dioxygenase 1(ido1)	7.5738	7.55375	7.45837	7.53483	7.77595	7.60294	7.33473	7.44779	7.62915	7.2905	7.42854	7.48322
835	Methyltranfer_dom domain-containing protein OS=Sparus aurata OX=8175 GN=LOC115573291 PE=4 SV=1	A0A671XKW9	40 kDa	0.0164436	1.784	-0.424947	-2.87794	tr|A0A671XKW9|A0A671XKW9_SPAAU	7955.ENSDARP00000090730	62.3	462.2	zgc:153372	Uncharacterized protein loc767695; Zgc:153372	767695	Danio rerio	zgc:153372(zgc:153372)	7.31975	7.39681	7.26262	7.3267	7.32521	7.37758	6.48525	7.01841	7.31909	6.99295	6.46054	7.18276
840	Uncharacterized protein OS=Sparus aurata OX=8175 PE=3 SV=1	A0A671V1M2	154 kDa	0.00211182	2.67534	-0.584037	-4.73839	tr|A0A671V1M2|A0A671V1M2_SPAAU	7955.ENSDARP00000073195	51.8	1377.1	a2ml	Alpha-2-macroglobulin-like precursor; Alpha-2-macroglobulin-like	100006972	Danio rerio	alpha-2-macroglobulin-like(a2ml)	7.51069	7.34862	0	7.52912	7.70301	7.66181	6.73466	0	7.149	6.80488	0	7.17791
843	Uncharacterized protein OS=Sparus aurata OX=8175 GN=LOC115581583 PE=3 SV=1	A0A671U7Z2	60 kDa	0.0353887	1.45114	0.445926	2.43102	tr|A0A671U7Z2|A0A671U7Z2_SPAAU	7955.ENSDARP00000111091	72.9	808.5	scarb2	Scavenger receptor class B, member 2; Belongs to the CD36 family				7.92833	7.90951	7.95018	7.85509	6.83765	7.85352	8.36231	8.1294	8.07631	8.1014	8.24244	8.09799
846	Uncharacterized protein OS=Sparus aurata OX=8175 GN=bdh2 PE=4 SV=1	A0A671WXL2	26 kDa	0.0203156	1.69217	-0.159665	-2.75465	tr|A0A671WXL2|A0A671WXL2_SPAAU	7955.ENSDARP00000069085	89.8	444.1	bdh2	3-hydroxybutyrate dehydrogenase type 2; Dehydrogenase that mediates the formation of 2,5- dihydroxybenzoic acid (2,5-DHBA), a siderophore that shares structural similarities with bacterial enterobactin and associates with lcn2 (By similarity). It thereby plays a key role in iron homeostasis and transport	550507	Danio rerio	3-hydroxybutyrate dehydrogenase, type 2(bdh2)	8.05496	7.98619	8.01427	7.91575	8.03226	8.06187	7.68117	7.97582	7.94874	7.90467	7.6895	7.9074
848	Nop domain-containing protein OS=Sparus aurata OX=8175 GN=nop56 PE=3 SV=1	A0A671U1L6 (+1)	60 kDa	0.0467879	1.32987	0.322157	2.26726	tr|A0A671U1L6|A0A671U1L6_SPAAU	7955.ENSDARP00000099474	89.4	734.2	nop56	NOP56 ribonucleoprotein homolog	394196	Danio rerio	NOP56 ribonucleoprotein homolog(nop56)	7.47128	7.2615	6.94366	6.78033	7.42711	6.93139	7.46959	7.4289	7.09482	7.52784	7.6389	7.58818
851	Gamma-glutamyl carboxylase OS=Sparus aurata OX=8175 GN=ggcx PE=2 SV=1	A1KXW0	88 kDa	0.0452467	1.34441	0.279367	2.28696	tr|A1KXW0|A1KXW0_SPAAU	7955.ENSDARP00000089863	76.3	1226.1	ggcx	Vitamin k-dependent gamma-carboxylase; Gamma-glutamyl carboxylase	557240	Danio rerio	gamma-glutamyl carboxylase(ggcx)	7.40492	7.68656	7.2242	7.28122	7.40799	7.20594	8.09871	7.40506	7.59184	7.52248	7.6949	7.57402
852	Uncharacterized protein OS=Sparus aurata OX=8175 GN=LOC115582693 PE=3 SV=1	A0A671W811	20 kDa	0.00446434	2.35024	0.461287	3.64972	tr|A0A671W811|A0A671W811_SPAAU	7955.ENSDARP00000086515	82.2	305.4	manf	Mesencephalic astrocyte-derived neurotrophic factor	767691	Danio rerio	mesencephalic astrocyte-derived neurotrophic factor(manf)	7.82323	7.89949	7.849	7.52772	7.8687	7.60756	8.68106	8.10267	8.1797	7.86278	8.27314	8.24408
868	40S ribosomal protein S20 OS=Takifugu flavidus OX=433684 GN=D4764_17G0008780 PE=3 SV=1	A0A5C6NWQ2 (+7)	15 kDa	0.0220801	1.656	0.225355	2.70612										8.52796	8.55704	8.34431	8.48286	8.21953	8.32067	8.76515	8.60928	8.49413	8.4135	8.77291	8.74954
874	Ribosomal protein, large P2, like OS=Sparus aurata OX=8175 PE=3 SV=1	A0A671TSZ7	11 kDa	0.0356139	1.44838	0.246653	2.42731	tr|A0A671TSZ7|A0A671TSZ7_SPAAU	7955.ENSDARP00000025616	71.6	90.1	rplp2	Large subunit ribosomal protein lp2; Ribosomal protein, large P2; Belongs to the eukaryotic ribosomal protein P1/P2 family	335629	Danio rerio	ribosomal protein, large P2(rplp2)	7.91834	7.80686	7.7629	7.85922	7.99522	7.82175	8.20104	7.70545	8.1312	7.9763	8.31319	8.31702
883	60S ribosomal protein L36 OS=Sparus aurata OX=8175 GN=rpl36 PE=3 SV=1	A0A671YDJ0	12 kDa	0.034895	1.45724	0.210211	2.43923	tr|A0A671YDJ0|A0A671YDJ0_SPAAU	7955.ENSDARP00000124304	89.5	186.4	rpl36	60S ribosomal protein L36; Component of the large ribosomal subunit	405888	Danio rerio	ribosomal protein L36(rpl36)	8.35087	8.15011	8.23651	8.30848	8.34848	8.05732	8.61756	8.55793	8.45126	8.12267	8.52514	8.43848
887	60S ribosomal protein L27 OS=Tetraodon nigroviridis OX=99883 PE=3 SV=1	H3BXT4	16 kDa	0.0376225	1.42455	0.333384	2.39521	tr|H3BXT4|H3BXT4_TETNG	7955.ENSDARP00000117864	97.8	261.2	rpl27	60S ribosomal protein L27; Component of the large ribosomal subunit	325618	Danio rerio	ribosomal protein L27(rpl27)	7.82947	8.37357	7.78472	8.10188	8.43297	8.08586	8.68963	8.26288	8.29839	8.20472	8.66732	8.48585
898	PCI domain-containing protein OS=Sparus aurata OX=8175 GN=psmd3 PE=3 SV=1	A0A671WHM3	60 kDa	0.0337772	1.47138	0.381508	2.45825	tr|A0A671WHM3|A0A671WHM3_SPAAU	7955.ENSDARP00000025779	88.3	865.1	psmd3	Proteasome (prosome, macropain) 26S subunit, non-ATPase, 3	393544	Danio rerio	proteasome 26S subunit, non-ATPase 3(psmd3)	7.03371	6.5801	6.91437	6.8112	7.35847	6.67355	7.51654	7.32178	7.26647	6.77874	7.3757	7.40121
901	Uncharacterized protein OS=Sparus aurata OX=8175 GN=LOC115586800 PE=3 SV=1	A0A671XFZ9 (+1)	42 kDa	0.04614	1.33592	0.258335	2.27547	tr|A0A671XFZ9|A0A671XFZ9_SPAAU	7955.ENSDARP00000094479	72.6	463.8	nap1l4a	Nucleosome assembly protein 1-like 4a; Belongs to the nucleosome assembly protein (NAP) family	337155	Danio rerio	nucleosome assembly protein 1-like 4a(nap1l4a)	7.29526	6.95536	7.38536	7.2714	7.38371	6.85943	7.51871	7.15174	7.62831	7.44337	7.50875	7.44965
902	S-adenosylmethionine synthase OS=Sparus aurata OX=8175 GN=LOC115592803 PE=3 SV=1	A0A671WKB1	43 kDa	0.0450522	1.34628	0.187238	2.2895	tr|A0A671WKB1|A0A671WKB1_SPAAU	7955.ENSDARP00000087660	86.9	705.3	mat2al	Methionine adenosyltransferase ii, alpha-like; S-adenosylmethionine synthase; Catalyzes the formation of S-adenosylmethionine from methionine and ATP	678634	Danio rerio	methionine adenosyltransferase II, alpha-like(mat2al)	7.75574	7.33139	7.42509	7.40078	7.57589	7.198	7.57288	7.63897	7.62392	7.66979	7.70197	7.60278
906	Signal sequence receptor subunit delta OS=Perca fluviatilis OX=8168 GN=PFLUV_G00058980 PE=3 SV=1	A0A6A5EMH1	57 kDa	0.0138046	1.85998	0.331124	2.98013	tr|A0A6A5EMH1|A0A6A5EMH1_PERFL	7955.ENSDARP00000047174	80.5	276.2	ssr4	Translocon-associated protein subunit delta precursor; Signal sequence receptor, delta	326701	Danio rerio	signal sequence receptor, delta(ssr4)	8.02702	7.68919	8.18418	7.8101	7.88566	7.63915	8.38292	8.1274	8.26205	7.91	8.37199	8.1677
916	Putative hydroxypyruvate isomerase OS=Sparus aurata OX=8175 PE=3 SV=1	A0A671X8A8	27 kDa	0.000105097	3.97841	-0.270763	-6.17304	tr|A0A671X8A8|A0A671X8A8_SPAAU	7955.ENSDARP00000044088	57.1	278.9	hyi	Putative hydroxypyruvate isomerase; Catalyzes the reversible isomerization between hydroxypyruvate and 2-hydroxy-3-oxopropanoate (also termed tartronate semialdehyde)	393305	Danio rerio	hydroxypyruvate isomerase(hyi)	7.7126	7.71117	7.68677	7.67242	7.85089	7.68933	7.44764	7.57858	7.47924	7.35125	7.36048	7.4814
920	Succinyl-CoA:3-ketoacid-coenzyme A transferase OS=Sparus aurata OX=8175 GN=oxct1 PE=3 SV=1	A0A671V3I3 (+6)	57 kDa	0.0210803	1.67612	-0.301765	-2.73312	tr|A0A671V3I3|A0A671V3I3_SPAAU	7955.ENSDARP00000002234	87.5	922.2	oxct1a	Succinyl-CoA:3-ketoacid coenzyme A transferase 1, mitochondrial; Succinyl-CoA:3-ketoacid-coenzyme A transferase; Key enzyme for ketone body catabolism. Transfers the CoA moiety from succinate to acetoacetate. Formation of the enzyme-CoA intermediate proceeds via an unstable anhydride species formed between the carboxylate groups of the enzyme and substrate	442923	Danio rerio	3-oxoacid CoA transferase 1a(oxct1a)	7.63356	7.80245	7.46219	7.50545	7.62199	8.03145	7.52325	7.28605	7.37387	7.61502	7.15051	7.29778
923	Uncharacterized protein OS=Sparus aurata OX=8175 PE=4 SV=1	A0A671U2N2 (+2)	43 kDa	0.0238973	1.62165	-0.323313	-2.78074	tr|A0A671U2N2|A0A671U2N2_SPAAU	7955.ENSDARP00000107277	62.7	482.3	ugt2b3	UDP-glucuronosyltransferase; UDP glucuronosyltransferase 2 family, polypeptide B3; Belongs to the UDP-glycosyltransferase family	100384898	Danio rerio	UDP glucuronosyltransferase 2 family, polypeptide B3(ugt2b3)	7.98524	7.73428	7.66812	7.97224	7.52785	7.45551	0	7.33818	7.48818	7.34317	7.43271	0
927	Peptidase S1 domain-containing protein OS=Sparus aurata OX=8175 GN=LOC115590847 PE=4 SV=1	A0A671WI94	30 kDa	0.0434777	1.36173	-0.20052	-2.3104	tr|A0A671WI94|A0A671WI94_SPAAU	7955.ENSDARP00000014849	54.6	330.5	ela3l	Elastase 3 like; Belongs to the peptidase S1 family	554107	Danio rerio	elastase 3 like(ela3l)	7.50944	7.32991	7.43916	7.31549	7.40941	7.40978	7.22368	7.29464	6.93952	7.20282	7.03834	7.51107
932	Chorein_N domain-containing protein OS=Sparus aurata OX=8175 GN=uhrf1bp1l PE=4 SV=1	A0A671VSM0 (+1)	163 kDa	0.0292082	1.5345	0.358272	2.54309	tr|A0A671VSM0|A0A671VSM0_SPAAU	7955.ENSDARP00000122870	63.4	1712.2	uhrf1bp1l	UHRF1-binding protein 1-like; UHRF1 (ICBP90) binding protein 1-like	562208	Danio rerio	UHRF1 binding protein 1-like(uhrf1bp1l)	6.97344	6.94334	7.12956	6.90238	6.21067	6.68142	6.99624	7.19808	7.13799	7.09764	7.32023	7.24027
946	Cysteine desulfurase, mitochondrial OS=Sparus aurata OX=8175 PE=3 SV=1	A0A671Y3N0	52 kDa	0.0262773	1.58042	0.310863	2.60473	tr|A0A671Y3N0|A0A671Y3N0_SPAAU	7955.ENSDARP00000084180	88.4	755.4	nfs1	NFS1 nitrogen fixation 1 (S. cerevisiae)	562714	Danio rerio	NFS1 cysteine desulfurase(nfs1)	6.69158	7.3082	6.98286	7.028	7.05007	6.8476	7.48864	6.98021	7.27791	7.26942	7.55222	7.2051
950	Uncharacterized protein OS=Sparus aurata OX=8175 GN=LOC115566489 PE=4 SV=1	A0A671YR78 (+1)	61 kDa	0.0253212	1.59652	0.640001	2.62633	tr|A0A671YR78|A0A671YR78_SPAAU	7955.ENSDARP00000127882	86.6	790.4	syncripl	Synaptotagmin-binding, cytoplasmic RNA-interacting protein,-like; Synaptotagmin binding, cytoplasmic RNA interacting protein, like	324384	Danio rerio	synaptotagmin binding, cytoplasmic RNA interacting protein, like(syncripl)	7.20014	7.3369	6.5287	6.20696	7.29159	6.12238	7.63891	7.17085	7.55457	7.19413	7.5885	7.37972
953	NTP_transferase domain-containing protein OS=Sparus aurata OX=8175 GN=gmppb PE=3 SV=1	A0A671XWE4 (+1)	41 kDa	0.000545348	3.26333	0.410558	4.98996	tr|A0A671XWE4|A0A671XWE4_SPAAU	7955.ENSDARP00000022618	88.9	604.7	gmppb	Mannose-1-phosphate guanyltransferase beta; Catalyzes the formation of GDP-mannose, an essential precursor of glycan moieties of glycoproteins and glycolipids	445097	Danio rerio	GDP-mannose pyrophosphorylase B(gmppb)	7.4472	7.02633	7.26453	7.42519	7.1871	7.49571	7.72318	7.70749	7.80883	7.56912	7.80626	7.69455
960	Uncharacterized protein OS=Labrus bergylta OX=56723 PE=3 SV=1	A0A3Q3GBT4 (+3)	39 kDa	0.0488687	1.31097	0.229052	2.24163	tr|A0A3Q3GBT4|A0A3Q3GBT4_9LABR	7955.ENSDARP00000072251	94.6	620.9	vps26bl	Vacuolar protein sorting-associated protein 26b-like; Probable component of the retromer complex, a complex required to retrieve lysosomal enzyme receptors (IGF2R and M6PR) from endosomes to the trans-Golgi network	436688	Danio rerio	vacuolar protein sorting 26 homolog B, like(vps26bl)	6.95638	7.21304	7.1038	6.97917	7.27173	6.67537	7.31307	7.33379	7.31494	7.00758	7.34471	7.25971
964	Lipase OS=Sparus aurata OX=8175 PE=3 SV=1	A0A671XFV7 (+6)	48 kDa	0.0224235	1.6493	0.382462	2.75145	tr|A0A671XFV7|A0A671XFV7_SPAAU	7955.ENSDARP00000026364	69.8	562.4	lipf	Lysosomal acid lipase/cholesteryl ester hydrolase; Lipase, gastric; Belongs to the AB hydrolase superfamily. Lipase family	406713	Danio rerio	lipase, gastric(lipf)	7.48882	7.64519	0	7.13956	7.02727	7.21035	7.87381	7.36949	7.57308	7.60211	7.89793	7.79176
974	Thioredoxin domain-containing protein OS=Sparus aurata OX=8175 GN=erp44 PE=4 SV=1	A0A671UEJ4 (+2)	45 kDa	0.000861627	3.06468	0.314455	4.68448	tr|A0A671UEJ4|A0A671UEJ4_SPAAU	7955.ENSDARP00000017258	85.1	696.0	erp44	Thioredoxin domain containing 4 (Endoplasmic reticulum); Endoplasmic reticulum protein 44	393866	Danio rerio	endoplasmic reticulum protein 44(erp44)	7.2023	7.33993	7.3014	7.33288	7.47663	7.41288	7.68678	7.54927	7.60185	7.58156	7.91758	7.6157
982	J domain-containing protein OS=Sparus aurata OX=8175 GN=dnajb11 PE=4 SV=1	A0A671YDB6 (+4)	42 kDa	0.00225912	2.64606	0.433914	4.06752	tr|A0A671YDB6|A0A671YDB6_SPAAU	7955.ENSDARP00000107433	91.0	630.2	dnajb11	DnaJ (Hsp40) homolog, subfamily B, member 11	386709	Danio rerio	DnaJ heat shock protein family (Hsp40) member B11(dnajb11)	7.06269	7.09767	7.07799	7.0016	6.94205	6.90439	7.84429	7.36558	7.21693	7.20439	7.63128	7.4274
1012	Uncharacterized protein OS=Sparus aurata OX=8175 GN=abcf1 PE=4 SV=1	A0A671U290	96 kDa	0.00722315	2.14127	0.352593	3.45451	tr|A0A671U290|A0A671U290_SPAAU	7955.ENSDARP00000048976	92.2	1011.1	abcf1	ATP-binding cassette, sub-family F (GCN20), member 1	406467	Danio rerio	ATP-binding cassette, sub-family F (GCN20), member 1(abcf1)	7.17208	7.01081	6.9799	6.78265	6.94885	6.66532	7.2942	7.13586	7.35591	7.12054	7.48945	0
1013	WD repeat-containing protein 44 OS=Sparus aurata OX=8175 GN=wdr44 PE=4 SV=1	A0A671YKR7	100 kDa	0.00444502	2.35213	-0.500013	-3.65235	tr|A0A671YKR7|A0A671YKR7_SPAAU	7955.ENSDARP00000079110	77.4	1279.2	WDR44	Wd repeat-containing protein 44; WD repeat domain 44	569045	Danio rerio	WD repeat domain 44(wdr44)	7.30912	7.18153	7.13931	6.97997	7.20637	7.26281	6.19698	6.99649	7.06096	6.62603	6.56914	6.62942
1023	40S ribosomal protein S25 OS=Labrus bergylta OX=56723 PE=3 SV=1	A0A3Q3FAF9 (+7)	14 kDa	0.00085386	3.06861	0.251117	4.69044	tr|A0A3Q3FAF9|A0A3Q3FAF9_9LABR	7955.ENSDARP00000061273	90.2	198.0	rps25	Small subunit ribosomal protein s25e; Ribosomal protein S25; Belongs to the eukaryotic ribosomal protein eS25 family	393788	Danio rerio	ribosomal protein S25(rps25)	8.55368	8.31082	8.45975	8.37416	8.2733	8.28697	8.66484	8.58277	8.57935	8.55292	8.74221	8.6433
1026	Uncharacterized protein OS=Sparus aurata OX=8175 PE=4 SV=1	A0A671VW49	116 kDa	0.00913678	2.03921	0.382344	3.22247	tr|A0A671VW49|A0A671VW49_SPAAU	7955.ENSDARP00000118098	29.5	405.6	cfh	Complement factor h precursor; Complement factor H	553297	Danio rerio	complement factor H(cfh)	6.99742	7.22583	6.7453	7.35042	6.90932	7.35465	7.60634	7.39449	7.50515	7.2259	7.55397	7.59114
1028	Coronin OS=Sparus aurata OX=8175 PE=3 SV=1	A0A671X3H8	53 kDa	0.0188523	1.72464	0.195636	2.79821	tr|A0A671X3H8|A0A671X3H8_SPAAU	7955.ENSDARP00000026454	83.5	827.4	coro1ca	Coronin-1B/1C/6; Coronin, actin binding protein, 1Ca; Belongs to the WD repeat coronin family	317741	Danio rerio	coronin, actin binding protein, 1Ca(coro1ca)	7.42745	7.28818	7.16808	7.13411	7.0845	7.2915	7.48602	7.24596	7.42919	7.36972	7.58937	7.44741
1029	Post-proline cleaving enzyme OS=Sparus aurata OX=8175 GN=LOC115579481 PE=3 SV=1	A0A671VQN2	80 kDa	0.0152001	1.81815	0.477682	2.92384	tr|A0A671VQN2|A0A671VQN2_SPAAU	7955.ENSDARP00000103810	63.8	1001.1	prep	Prolyl oligopeptidase; Prolyl endopeptidase	553791	Danio rerio	prolyl endopeptidase(prep)	7.55961	7.04825	7.61363	6.65947	7.2316	6.92202	7.83419	7.63021	7.4492	7.53089	7.65597	7.80019
1032	Uncharacterized protein OS=Sparus aurata OX=8175 GN=LOC115594248 PE=4 SV=1	A0A671VEE3 (+2)	83 kDa	0.00298021	2.52575	0.712024	3.89603	tr|A0A671VEE3|A0A671VEE3_SPAAU	7955.ENSDARP00000072059	43.2	591.3	cfb	Complement factor b precursor; Complement factor B; Belongs to the peptidase S1 family	30604	Danio rerio	complement factor B(cfb)	8.12769	7.32907	7.26597	8.14082	8.16714	8.03949	8.76947	8.50308	8.51575	8.38812	8.6601	8.50581
1040	Uncharacterized protein OS=Sparus aurata OX=8175 GN=abce1 PE=4 SV=1	A0A671TPC2 (+1)	68 kDa	0.00549452	2.26007	0.306352	3.62896	tr|A0A671TPC2|A0A671TPC2_SPAAU	7955.ENSDARP00000011642	93.3	1135.6	abce1	ATP-binding cassette, sub-family E (OABP), member 1	406324	Danio rerio	ATP-binding cassette, sub-family E (OABP), member 1(abce1)	7.15314	7.22868	7.26262	6.99954	7.10425	0	7.39555	7.2847	7.74872	7.34947	7.48971	7.46783
1047	Coiled-coil domain-containing protein 47 OS=Mola mola OX=94237 PE=4 SV=1	A0A3Q3XGW9	53 kDa	0.0489689	1.31008	0.387428	2.24042	tr|A0A3Q3XGW9|A0A3Q3XGW9_MOLML	7955.ENSDARP00000051541	75.6	600.5	ccdc47	Coiled-coil domain-containing protein 47 precursor; Involved in the regulation of calcium ion homeostasis in the endoplasmic reticulum (By similarity). Required for proper protein degradation via the ERAD pathway (By similarity)	447812	Danio rerio	coiled-coil domain containing 47(ccdc47)	6.84185	7.02526	6.70002	6.71291	6.30244	6.55157	7.58737	6.67216	7.29239	6.99337	7.16274	6.75059
1062	S-adenosylmethionine synthase OS=Collichthys lucidus OX=240159 GN=D9C73_012505 PE=3 SV=1	A0A4U5UV51	42 kDa	0.0353959	1.45105	0.716435	2.47299	tr|A0A4U5UV51|A0A4U5UV51_COLLU	7955.ENSDARP00000105782	88.4	720.7	mat2aa	Methionine adenosyltransferase ii, alpha a; S-adenosylmethionine synthase; Catalyzes the formation of S-adenosylmethionine from methionine and ATP	323329	Danio rerio	methionine adenosyltransferase II, alpha a(mat2aa)	7.47433	7.76704	0	6.54461	6.77482	6.45844	8.02971	7.53818	7.94536	7.1084	8.08217	7.61788
1065	NTP_transferase domain-containing protein OS=Sparus aurata OX=8175 GN=gmppa PE=4 SV=1	A0A671XDS5 (+2)	44 kDa	0.0497384	1.30331	0.221349	2.23123	tr|A0A671XDS5|A0A671XDS5_SPAAU	7955.ENSDARP00000017348	82.9	672.9	gmppaa	Mannose-1-phosphate guanyltransferase alpha-A; GDP-mannose pyrophosphorylase Aa; Belongs to the transferase hexapeptide repeat family	431743	Danio rerio	GDP-mannose pyrophosphorylase Aa(gmppaa)	6.99837	7.36088	7.35856	7.23772	7.67013	7.38155	7.51456	7.64911	7.67802	7.38652	7.59062	7.51648
1069	Cytochrome c oxidase subunit 6C-1 OS=Sparus aurata OX=8175 GN=COX6c1 PE=2 SV=1	A0A0F6MX81	9 kDa	0.0133117	1.87577	-0.235586	-3.0014	tr|A0A0F6MX81|A0A0F6MX81_SPAAU	7955.ENSDARP00000056318	78.9	120.6	cox6c	Cytochrome c oxidase subunit VIc	494577	Danio rerio	cytochrome c oxidase subunit 6C(cox6c)	8.34545	8.30692	8.06781	8.20314	8.14023	8.07838	7.92525	7.88356	7.86094	8.21909	7.79752	8.04206
1084	Complement component C9 OS=Sparus aurata OX=8175 GN=c9 PE=3 SV=1	A0A671XBH6 (+1)	65 kDa	0.000756948	3.12093	0.447332	4.77009	tr|A0A671XBH6|A0A671XBH6_SPAAU	7955.ENSDARP00000121323	43.1	537.0	c9	Complement component c9 precursor; Complement component 9	554141	Danio rerio	complement component 9(c9)	7.12821	7.10237	7.27379	7.40021	7.16014	7.24405	7.94635	7.36597	7.52226	7.66627	7.74763	7.74426
1115	Receptor expression-enhancing protein OS=Sparus aurata OX=8175 GN=LOC115566342 PE=3 SV=1	A0A671VCX6	21 kDa	0.025733	1.58951	-0.387231	-2.61693	tr|A0A671VCX6|A0A671VCX6_SPAAU	7955.ENSDARP00000024085	66.5	255.8	zgc:101744	Receptor expression-enhancing protein 5/6; Receptor expression-enhancing protein; Zgc:101744	541409	Danio rerio	zgc:101744(zgc:101744)	7.723	7.77425	7.43947	7.859	7.40358	7.70167	6.97037	7.43737	6.94674	7.65085	7.04411	7.52816
1123	3-hydroxy-3-methylglutaryl coenzyme A synthase OS=Sparus aurata OX=8175 GN=hmgcs1 PE=3 SV=1	A0A671Y689	57 kDa	0.00352422	2.45294	0.765787	4.08203	tr|A0A671Y689|A0A671Y689_SPAAU	7955.ENSDARP00000121903	83.4	890.2	hmgcs1	Hydroxymethylglutaryl-coa synthase, cytoplasmic; This enzyme condenses acetyl-CoA with acetoacetyl-CoA to form HMG-CoA, which is the substrate for HMG-CoA reductase	394060	Danio rerio	3-hydroxy-3-methylglutaryl-CoA synthase 1 (soluble)(hmgcs1)	7.64378	7.13682	0	7.02371	6.86131	0	8.31756	7.83635	7.79024	7.65913	8.18628	7.80359
1146	Heterogeneous nuclear ribonucleoprotein A/B OS=Collichthys lucidus OX=240159 GN=D9C73_006517 PE=4 SV=1	A0A4U5UD90 (+1)	37 kDa	0.0027355	2.56296	0.253694	4.08547	tr|A0A4U5UD90|A0A4U5UD90_COLLU	7955.ENSDARP00000124217	70.0	321.2	hnrnpaba	Heterogeneous nuclear ribonucleoprotein a/b/d; Heterogeneous nuclear ribonucleoprotein A/Ba	321466	Danio rerio	heterogeneous nuclear ribonucleoprotein A/Ba(hnrnpaba)	7.53842	7.79294	0	7.62658	7.77289	7.60305	7.96906	7.98104	8.04646	7.86725	7.7846	7.87443
1152	Chloride intracellular channel protein OS=Sparus aurata OX=8175 GN=LOC115573950 PE=3 SV=1	A0A671UMQ0	48 kDa	0.0225326	1.64719	0.500125	2.74849	tr|A0A671UMQ0|A0A671UMQ0_SPAAU	7955.ENSDARP00000100229	79.5	464.2	clic5b	Chloride intracellular channel 5b	405833	Danio rerio	chloride intracellular channel 5b(clic5b)	7.10629	7.03523	6.39287	6.75414	6.39183	0	7.65516	6.94488	6.98985	7.22238	7.40119	7.20374
1159	Aamy domain-containing protein OS=Sparus aurata OX=8175 GN=slc3a2 PE=4 SV=1	A0A671YZB7 (+1)	68 kDa	0.0240519	1.61885	0.401027	2.77656	tr|A0A671YZB7|A0A671YZB7_SPAAU	7955.ENSDARP00000052916	54.6	498.0	slc3a2a	Solute carrier family 3 (amino acid transporter heavy chain), member 2a; Solute carrier family 3, member 2a	796322	Danio rerio	solute carrier family 3 member 2a(slc3a2a)	6.43231	6.88088	6.39983	6.88023	0	0	7.16581	6.97842	6.87517	7.07886	7.3534	6.84439
1160	Protein disulfide-isomerase A4 OS=Gasterosteus aculeatus OX=69293 PE=3 SV=1	G3ND82 (+1)	72 kDa	0.007561	2.12142	0.535958	3.42557	tr|G3ND82|G3ND82_GASAC	7955.ENSDARP00000018458	79.9	1006.9	pdia4	Protein disulfide-isomerase A4; Protein disulfide isomerase associated 4; Belongs to the protein disulfide isomerase family				7.88722	7.60718	7.73565	0	7.46697	7.27782	8.38537	7.64451	8.07162	8.05587	8.33576	8.29241
1162	15-oxoprostaglandin 13-reductase OS=Sparus aurata OX=8175 GN=ptgr2 PE=3 SV=1	A0A671YVV8 (+1)	38 kDa	0.0176114	1.7542	-0.264845	-2.89944	tr|A0A671YVV8|A0A671YVV8_SPAAU	7955.ENSDARP00000094760	73.2	539.3	PTGR2	Prostaglandin reductase 2	553234	Danio rerio	prostaglandin reductase 2(ptgr2)	7.27302	7.03703	7.18233	7.0086	7.0484	7.14532	6.78686	0	7.03024	6.62891	6.72929	7.0794
1164	Protein transport protein SEC23 OS=Sparus aurata OX=8175 PE=3 SV=1	A0A671TXD9	81 kDa	0.00090994	3.04099	0.710422	4.64863	tr|A0A671TXD9|A0A671TXD9_SPAAU	7955.ENSDARP00000017982	85.5	1312.7	sec23b	Protein transport protein sec23b; Sec23 homolog B, COPII coat complex component; Sec23 homolog B (S. cerevisiae)	327268	Danio rerio	SEC23 homolog B, coat complex II component(sec23b)	6.41037	7.02645	6.4928	6.2842	6.87523	6.3098	7.61086	7.2615	7.08289	7.03153	7.31008	7.36453
1173	Uncharacterized protein OS=Sparus aurata OX=8175 GN=sec24d PE=3 SV=1	A0A671YU07 (+2)	112 kDa	0.0244288	1.6121	0.454583	2.85739	tr|A0A671YU07|A0A671YU07_SPAAU	7955.ENSDARP00000058762	83.4	1348.6	sec24d	SEC24 homolog D, COPII coat complex component; SEC24 family, member D (S. cerevisiae)	553407	Danio rerio	SEC24 homolog D, COPII coat complex component(sec24d)	6.91826	6.84273	0	6.51294	0	6.57489	7.50539	7.06202	6.82799	0	7.34118	7.09736
1186	MFS domain-containing protein OS=Sparus aurata OX=8175 GN=slc37a4 PE=3 SV=1	A0A671V2D0	46 kDa	0.0303754	1.51748	-0.55474	-2.56622	tr|A0A671V2D0|A0A671V2D0_SPAAU	7955.ENSDARP00000055553	79.7	698.7	slc37a4a	Mfs transporter, opa family, solute carrier family 37 (glycerol-6-phosphate transporter), member 4; Solute carrier family 37 (glucose-6-phosphate transporter), member 4a	406465	Danio rerio	solute carrier family 37 member 4a(slc37a4a)	7.266	7.32143	7.16932	7.23515	7.30222	0	6.08418	7.04871	6.78107	6.13332	7.121	7.05622
1188	Lon protease homolog, mitochondrial OS=Larimichthys crocea OX=215358 GN=LONP1 PE=3 SV=1	A0A0F8AL53 (+1)	112 kDa	0.0265212	1.57641	0.751356	2.59935	tr|A0A0F8AL53|A0A0F8AL53_LARCR	7955.ENSDARP00000096921	82.1	1395.2	lonp1	Lon protease homolog, mitochondrial; ATP-dependent serine protease that mediates the selective degradation of misfolded, unassembled or oxidatively damaged polypeptides as well as certain short-lived regulatory proteins in the mitochondrial matrix. May also have a chaperone function in the assembly of inner membrane protein complexes. Participates in the regulation of mitochondrial gene expressio…	563257	Danio rerio	lon peptidase 1, mitochondrial(lonp1)	6.15262	7.23172	6.16352	6.14145	6.10843	6.14148	7.67031	6.73152	7.04391	6.83699	7.78385	6.38077
1189	Golgin B1 OS=Sparus aurata OX=8175 PE=4 SV=1	A0A671VXN4	342 kDa	0.0275767	1.55946	0.473956	2.77295	tr|A0A671VXN4|A0A671VXN4_SPAAU	7955.ENSDARP00000122063	48.4	685.3	golgb1	Golgin B1; Golgi autoantigen, golgin subfamily b, macrogolgin (with transmembrane signal), 1	566353	Danio rerio	golgin B1(golgb1)	6.50999	0	0	6.58379	5.95725	6.03539	7.00988	6.78969	6.80938	6.54595	0	6.57291
1196	Cytochrome b5 heme-binding domain-containing protein OS=Sparus aurata OX=8175 GN=LOC115569973 PE=3 SV=1	A0A671WSG7	16 kDa	0.0471651	1.32638	-0.40284	-2.34339	tr|A0A671WSG7|A0A671WSG7_SPAAU	7955.ENSDARP00000072492	76.2	207.6	cyb5a	Cytochrome b5 type A (microsomal)	406409	Danio rerio	cytochrome b5 type A (microsomal)(cyb5a)	7.9406	7.93442	7.69449	7.60884	8.00238	7.25433	7.20978	7.49716	7.56707	0	0	7.07133
1203	Uncharacterized protein OS=Sparus aurata OX=8175 GN=sdf2l1 PE=4 SV=1	A0A671VFL4	25 kDa	0.00204561	2.68918	0.570688	4.28145	tr|A0A671VFL4|A0A671VFL4_SPAAU	7955.ENSDARP00000113867	75.7	359.4	sdf2l1	Stromal cell-derived factor 2-like protein 1 precursor; Stromal cell-derived factor 2-like 1	445275	Danio rerio	stromal cell-derived factor 2-like 1(sdf2l1)	7.01974	0	6.68129	6.74784	6.62209	6.8763	7.79738	7.32234	7.17322	7.26133	7.51578	7.09079
1206	Iodotyrosine dehalogenase 1 OS=Sparus aurata OX=8175 GN=IYD PE=4 SV=1	A0A671WAA7	45 kDa	0.0365483	1.43713	-0.414594	-2.57857	tr|A0A671WAA7|A0A671WAA7_SPAAU	7955.ENSDARP00000101952	71.6	423.7	si:ch211-286f9.2	Si:ch211-286f9.2; Iodotyrosine deiodinase	100330940	Danio rerio	si:ch211-286f9.2(si:ch211-286f9.2)	7.2872	7.15097	0	6.94809	7.0159	6.90291	6.28067	0	6.49358	6.82988	0	6.98155
1213	Eukaryotic translation initiation factor 3 subunit I OS=Sparus aurata OX=8175 GN=eif3i PE=3 SV=1	A0A671THB7	36 kDa	0.0187946	1.72597	0.280099	2.8	tr|A0A671THB7|A0A671THB7_SPAAU	7955.ENSDARP00000017792	91.4	633.3	eif3i	Eukaryotic translation initiation factor 3 subunit I; Component of the eukaryotic translation initiation factor 3 (eIF-3) complex, which is involved in protein synthesis of a specialized repertoire of mRNAs and, together with other initiation factors, stimulates binding of mRNA and methionyl-tRNAi to the 40S ribosome. The eIF-3 complex specifically targets and initiates translation of a subset of…	406263	Danio rerio	eukaryotic translation initiation factor 3, subunit I(eif3i)	7.93635	7.95699	8.00156	7.93555	7.41469	7.95102	8.20747	8.04013	8.12195	8.03643	8.30361	8.16717
1217	Cathepsin D OS=Sparus aurata OX=8175 GN=CTSDb PE=2 SV=1	A0A024CHZ8 (+4)	43 kDa	0.0167375	1.77631	0.730224	2.93072	tr|A0A024CHZ8|A0A024CHZ8_SPAAU	7955.ENSDARP00000074872	82.6	679.9	ctsd	Ctsd protein; Cathepsin D; Belongs to the peptidase A1 family	65225	Danio rerio	cathepsin D(ctsd)	7.25363	7.44931	7.56213	6.68238	6.68221	0	8.24559	7.58845	7.97167	7.75765	8.31737	7.25619
1221	HIT domain-containing protein OS=Sparus aurata OX=8175 GN=hint1 PE=4 SV=1	A0A671YB23 (+1)	13 kDa	0.0123304	1.90902	-0.486904	-3.04625	tr|A0A671YB23|A0A671YB23_SPAAU	7955.ENSDARP00000058694	74.6	200.7	hint1	Histidine triad nucleotide binding protein 1	449551	Danio rerio	histidine triad nucleotide binding protein 1(hint1)	7.6263	7.56461	7.8882	7.65225	7.73035	7.71359	6.69881	7.50247	7.50423	7.44454	6.76419	7.33963
1223	Eukaryotic translation initiation factor 3 subunit K OS=Sparus aurata OX=8175 GN=EIF3K PE=3 SV=1	A0A671WES7 (+1)	27 kDa	0.029317	1.53288	0.373027	2.64865	tr|A0A671WES7|A0A671WES7_SPAAU	7955.ENSDARP00000089482	91.5	399.8	eif3k	Component of the eukaryotic translation initiation factor 3 (eIF-3) complex, which is involved in protein synthesis of a specialized repertoire of mRNAs and, together with other initiation factors, stimulates binding of mRNA and methionyl-tRNAi to the 40S ribosome. The eIF-3 complex specifically targets and initiates translation of a subset of mRNAs involved in cell proliferation	550245	Danio rerio	eukaryotic translation initiation factor 3, subunit K(eif3k)	7.13925	6.55565	0	6.60401	6.54951	0	7.14004	7.08835	7.22128	7.16788	6.76088	7.13236
1231	CXXC motif containing zinc binding protein OS=Sparus aurata OX=8175 GN=czib PE=3 SV=1	A0A671UP49 (+1)	18 kDa	0.0347293	1.4593	-0.33416	-2.44201	tr|A0A671UP49|A0A671UP49_SPAAU	7955.ENSDARP00000086911	86.1	300.1	C2H1orf123	Cxxc motif containing zinc binding protein; Si:ch211-284b7.3; Chromosome 1 open reading frame 123				7.03826	7.40026	7.17295	7.06885	7.11311	6.6497	6.44088	6.73517	7.09604	6.63288	6.89601	6.63721
1232	Malectin domain-containing protein OS=Sparus aurata OX=8175 GN=mlec PE=3 SV=1	A0A671X893	32 kDa	0.0311214	1.50694	0.254715	2.50607	tr|A0A671X893|A0A671X893_SPAAU	7955.ENSDARP00000077503	87.8	449.5	mlec	Malectin precursor; Malectin; Carbohydrate-binding protein with a strong ligand preference for Glc2-N-glycan. May play a role in the early steps of protein N-glycosylation (By similarity)	569613	Danio rerio	malectin(mlec)	7.22162	7.24748	7.45762	7.26494	7.51344	7.26188	7.74979	7.28569	7.67643	7.32795	7.74649	7.70892
1233	Aldo_ket_red domain-containing protein OS=Sparus aurata OX=8175 PE=3 SV=1	A0A671YX22	33 kDa	0.0423691	1.37295	-0.318401	-2.36334	tr|A0A671YX22|A0A671YX22_SPAAU	7955.ENSDARP00000067039	49.1	295.4	akr1b1.2	Uncharacterized protein loc553452; Si:dkey-180p18.9	553452	Danio rerio	aldo-keto reductase family 1, member B1 (aldose reductase), tandem duplicate 2(akr1b1.2)	7.70611	7.9811	7.81745	7.55348	7.90128	7.84436	7.63587	7.11995	7.77505	7.23221	0	7.64808
1235	Methyltransf_11 domain-containing protein OS=Sparus aurata OX=8175 GN=LOC115576568 PE=4 SV=1	A0A671Y8Z8	30 kDa	0.00038707	3.41221	-0.400885	-5.22501	tr|A0A671Y8Z8|A0A671Y8Z8_SPAAU	7955.ENSDARP00000120471	59.4	340.5	si:ch211-93g23.2	Uncharacterized protein loc100005086; Si:ch211-93g23.2	100005086	Danio rerio	si:ch211-93g23.2(si:ch211-93g23.2)	7.09705	7.06763	6.96555	7.13213	7.07686	7.23371	6.61494	7.01364	6.59148	6.63332	6.57709	6.73715
1238	Perforin 1 OS=Sparus aurata OX=8175 GN=perf1 PE=2 SV=1	B2RFS5	14 kDa	0.035136	1.45425	-0.375827	-2.43521	tr|B2RFS5|B2RFS5_SPAAU	7955.ENSDARP00000057566	40.0	88.6	si:ch211-240l19.5	Uncharacterized protein loc561089 precursor; Si:ch211-240l19.5	561089	Danio rerio	si:ch211-240l19.5(si:ch211-240l19.5)	7.72143	7.66496	7.69078	7.76236	7.82083	7.94973	6.71361	7.61772	7.58695	7.51352	7.25394	7.66939
1242	F-actin-capping protein subunit alpha OS=Sparus aurata OX=8175 GN=LOC115584598 PE=3 SV=1	A0A671UUU3 (+5)	33 kDa	0.0184699	1.73354	0.199826	2.81016	tr|A0A671UUU3|A0A671UUU3_SPAAU	7955.ENSDARP00000072971	90.1	512.3	capza1b	Capping protein (actin filament) muscle Z-line, alpha 1b; F-actin-capping proteins bind in a Ca(2+)-independent manner to the fast growing ends of actin filaments (barbed end) thereby blocking the exchange of subunits at these ends. Unlike other capping proteins (such as gelsolin and severin), these proteins do not sever actin filaments	474327	Danio rerio	capping actin protein of muscle Z-line subunit alpha 1b(capza1b)	6.79464	6.37958	6.72565	6.68707	6.68638	6.75768	6.95678	6.83047	6.82978	6.75672	6.99955	6.85666
1246	Uncharacterized protein OS=Sparus aurata OX=8175 PE=4 SV=1	A0A671V557	32 kDa	0.0398944	1.39909	-0.71642	-2.45068	tr|A0A671V557|A0A671V557_SPAAU	7955.ENSDARP00000110419	42.6	163.7	sell	Selenoprotein L (sell), mRNA				7.47477	7.21825	7.34949	7.39131	6.99249	7.24699	5.94722	5.9593	0	7.25392	0	7.08941
1252	Drebrin 1 OS=Sparus aurata OX=8175 PE=4 SV=1	A0A671VC60	58 kDa	0.00632144	2.19918	-0.253906	-3.66869	tr|A0A671VC60|A0A671VC60_SPAAU	7955.ENSDARP00000091083	66.1	486.1	LOC561153	Drebrin 1				7.12336	6.95129	6.89548	0	7.14436	7.02735	0	6.7796	6.9532	6.66157	6.70376	6.77418
1256	Eukaryotic translation initiation factor 5 OS=Sparus aurata OX=8175 GN=eif5 PE=3 SV=1	A0A671WIA6	50 kDa	0.028874	1.53949	0.408419	2.5498	tr|A0A671WIA6|A0A671WIA6_SPAAU	7955.ENSDARP00000020566	81.4	575.1	eif5	Eukaryotic translation initiation factor 5	322256	Danio rerio	eukaryotic translation initiation factor 5(eif5)	7.26463	7.28439	7.38084	6.63328	7.37138	6.58937	7.5095	7.41108	7.59161	7.57298	7.60388	7.28535
1257	116 kDa U5 small nuclear ribonucleoprotein component OS=Sparus aurata OX=8175 GN=eftud2 PE=3 SV=1	A0A671W2B2 (+1)	109 kDa	0.00525002	2.27984	0.40684	3.79821	tr|A0A671W2B2|A0A671W2B2_SPAAU	7955.ENSDARP00000028033	96.1	1836.6	eftud2	116 kDa U5 small nuclear ribonucleoprotein component; Elongation factor Tu GTP binding domain containing 2	393480	Danio rerio	elongation factor Tu GTP binding domain containing 2(eftud2)	0	6.99708	7.02284	6.63341	6.61202	0	7.30294	7.1661	7.06345	7.24638	7.39761	7.16259
1260	Transcription factor BTF3 OS=Mola mola OX=94237 PE=3 SV=1	A0A3Q3VVG5 (+5)	18 kDa	0.00954572	2.02019	0.260509	3.19665	tr|A0A3Q3VVG5|A0A3Q3VVG5_MOLML	7955.ENSDARP00000119683	94.4	283.9	btf3	Nascent polypeptide-associated complex subunit beta; Basic transcription factor 3; Belongs to the NAC-beta family	556625	Danio rerio	basic transcription factor 3(btf3)	6.87903	6.47956	6.84143	6.82934	6.76776	6.69419	7.1422	6.87988	7.04376	6.94249	7.18261	6.86342
1296	Lactoylglutathione lyase OS=Sparus aurata OX=8175 GN=LOC115580794 PE=3 SV=1	A0A671YQL2	20 kDa	0.00915484	2.03835	-0.251859	-3.22131	tr|A0A671YQL2|A0A671YQL2_SPAAU	7955.ENSDARP00000090756	89.4	341.7	glo1	Lactoylglutathione lyase; Catalyzes the conversion of hemimercaptal, formed from methylglyoxal and glutathione, to S-lactoylglutathione	368213	Danio rerio	glyoxalase 1(glo1)	7.80955	7.41959	7.68081	7.79001	7.79459	7.75403	7.45183	7.43835	7.69263	7.35536	7.39733	7.40192
1300	Serine/arginine-rich splicing factor 2 OS=Labrus bergylta OX=56723 PE=3 SV=1	A0A3Q3NMF6 (+7)	25 kDa	0.00135951	2.86662	0.696767	4.38837	tr|A0A3Q3NMF6|A0A3Q3NMF6_9LABR	7955.ENSDARP00000074623	98.2	206.1	srsf2a	Serine/arginine-rich splicing factor 2a	406691	Danio rerio	serine and arginine rich splicing factor 2a(srsf2a)	6.68725	7.36827	6.44875	6.58536	6.59528	6.38074	7.44001	7.36901	7.3865	7.07715	7.53822	7.43535
1302	Eukaryotic translation initiation factor 3 subunit J OS=Sparus aurata OX=8175 GN=EIF3J PE=3 SV=1	A0A671VB97	39 kDa	0.012626	1.89873	-0.370085	-3.19928	tr|A0A671VB97|A0A671VB97_SPAAU	7955.ENSDARP00000124801	65.2	203.4	eif3ja	Eukaryotic translation initiation factor 3 subunit j-a; Component of the eukaryotic translation initiation factor 3 (eIF-3) complex, which is involved in protein synthesis of a specialized repertoire of mRNAs and, together with other initiation factors, stimulates binding of mRNA and methionyl-tRNAi to the 40S ribosome. The eIF-3 complex specifically targets and initiates translation of a subset …	394189	Danio rerio	eukaryotic translation initiation factor 3, subunit Ja(eif3ja)	7.43319	7.1271	7.18364	0	7.44832	7.04466	6.92319	6.67244	6.98929	6.70665	0	7.09492
1319	UDP-N-acetylglucosamine 2-epimerase/N-acetylmannosamine kinase UDP-GlcNAc-2-epimerase/ManAc kinase OS=Takifugu flavidus OX=433684 GN=D4764_06G0001930 PE=3 SV=1	A0A5C6MUN5	107 kDa	0.00681205	2.16672	0.599859	3.61701	tr|A0A5C6MUN5|A0A5C6MUN5_9TELE	7955.ENSDARP00000054813	83.2	1214.9	gne	Bifunctional udp-n-acetylglucosamine 2-epimerase / n-acetylmannosamine kinase; Glucosamine (UDP-N-acetyl)-2-epimerase/N-acetylmannosamine kinase	393857	Danio rerio	glucosamine (UDP-N-acetyl)-2-epimerase/N-acetylmannosamine kinase(gne)	6.60771	7.23626	6.53149	0	6.58761	6.91288	7.64818	7.09632	7.30421	0	7.54684	7.27969
1325	AMP deaminase OS=Sparus aurata OX=8175 GN=LOC115583080 PE=3 SV=1	A0A671TWC9	93 kDa	0.0412692	1.38437	-0.398816	-2.4954	tr|A0A671TWC9|A0A671TWC9_SPAAU	7955.ENSDARP00000111976	82.8	1335.9	ampd2a	AMP deaminase; Adenosine monophosphate deaminase 2; Belongs to the metallo-dependent hydrolases superfamily. Adenosine and AMP deaminases family	100330772	Danio rerio	adenosine monophosphate deaminase 2a(ampd2a)	7.35599	6.81327	7.17826	7.22115	0	7.28776	6.9103	6.81283	6.38135	0	0	6.9854
1326	UDP-glucose glycoprotein glucosyltransferase 2 OS=Sparus aurata OX=8175 PE=3 SV=1	A0A671VY28	152 kDa	0.0101601	1.9931	0.453473	3.15992	tr|A0A671VY28|A0A671VY28_SPAAU	7955.ENSDARP00000108742	67.5	1909.4	uggt2	Udp-glucose:glycoprotein glucosyltransferase 2 isoform x1; UDP-glucose glycoprotein glucosyltransferase 2	497542	Danio rerio	UDP-glucose glycoprotein glucosyltransferase 2(uggt2)	6.62249	7.1967	6.42226	6.63266	7.20355	6.5433	7.25813	7.1586	7.15448	7.13767	7.31224	7.32067
1327	TNF receptor-associated protein 1 OS=Sparus aurata OX=8175 PE=3 SV=1	A0A671Y087 (+3)	80 kDa	0.00236258	2.62661	0.220637	4.03964	tr|A0A671Y087|A0A671Y087_SPAAU	7955.ENSDARP00000095645	83.4	1139.8	trap1	Heat shock protein 75 kda, mitochondrial; TNF receptor-associated protein 1	571959	Danio rerio	TNF receptor-associated protein 1(trap1)	7.92292	7.87679	7.79758	7.82366	7.7731	7.76854	8.20276	7.94616	7.9472	7.95752	8.18193	8.05084
1328	P-type domain-containing protein OS=Sparus aurata OX=8175 GN=LOC115584667 PE=3 SV=1	A0A671TJB7 (+4)	110 kDa	0.0456348	1.3407	0.254657	2.28194	tr|A0A671TJB7|A0A671TJB7_SPAAU	7955.ENSDARP00000101564	69.9	1472.2	si:ch73-12o23.1	Lysosomal alpha-glucosidase isoform x2; Si:ch73-12o23.1; Belongs to the glycosyl hydrolase 31 family				7.12727	7.06468	6.50337	6.96236	6.82217	6.97796	7.19413	6.9741	7.18721	7.1438	7.43244	7.05408
1333	Uncharacterized protein OS=Sparus aurata OX=8175 GN=NEMF PE=3 SV=1	A0A671V5C5	117 kDa	0.0381161	1.41889	0.220715	2.42786										6.86857	7.13373	6.97221	0	6.80272	6.75215	7.26581	6.95068	7.15591	7.0103	7.3272	7.04964
1370	Protein S100 OS=Sparus aurata OX=8175 PE=2 SV=1	D0VB94	11 kDa	0.00831305	2.08024	0.530068	3.27828	tr|D0VB94|D0VB94_SPAAU	7955.ENSDARP00000124401	51.5	101.7	s100a10b	Protein s100-a10b; S100 calcium binding protein A10b; Belongs to the S-100 family	406276	Danio rerio	S100 calcium binding protein A10b(s100a10b)	6.79508	6.59825	6.60608	7.38975	6.59714	7.31323	7.5723	7.15491	7.44565	7.41632	7.44064	7.45011
1374	Glucosylceramidase OS=Sparus aurata OX=8175 GN=gba PE=3 SV=1	A0A671WG57 (+3)	57 kDa	0.0348082	1.45832	0.349297	2.4832	tr|A0A671WG57|A0A671WG57_SPAAU	7955.ENSDARP00000098103	73.7	797.0	gba	Glucosylceramidase; Glucosidase, beta, acid	559072	Danio rerio	glucosidase, beta, acid(gba)	7.57004	7.17287	7.75554	0	7.15803	6.97987	7.72179	7.49321	7.70388	7.6201	7.85118	7.66923
1377	Hsp90 chaperone protein kinase-targeting subunit OS=Sparus aurata OX=8175 GN=CDC37 PE=3 SV=1	A0A671V4U5 (+1)	45 kDa	0.0112449	1.94904	0.326321	3.17666	tr|A0A671V4U5|A0A671V4U5_SPAAU	7955.ENSDARP00000058691	72.0	378.6	cdc37	Cell division cycle 37 homolog (s. cerevisiae); Uncharacterized protein	394013	Danio rerio	cell division cycle 37 homolog (S. cerevisiae)(cdc37)	0	6.43337	6.48213	6.7306	6.43511	6.43096	7.04875	6.95165	6.8772	6.47443	6.81537	6.80511
1378	Uncharacterized protein OS=Sparus aurata OX=8175 GN=LOC115593628 PE=4 SV=1	A0A671U900	52 kDa	0.0206373	1.68535	-0.270749	-2.80223	tr|A0A671U900|A0A671U900_SPAAU	7955.ENSDARP00000072512	55.7	508.1	pdzd3b	PDZ domain containing 3b	566852	Danio rerio	PDZ domain containing 3b(pdzd3b)	6.98161	7.26038	7.07328	7.05342	7.27873	7.27923	6.69558	0	7.055	7.03032	6.66784	6.96974
1408	Kinesin-like protein OS=Sparus aurata OX=8175 GN=LOC115573373 PE=3 SV=1	A0A671WUF8	109 kDa	0.0366571	1.43584	0.243825	2.41042	tr|A0A671WUF8|A0A671WUF8_SPAAU	7955.ENSDARP00000104118	82.2	1146.7	kif5ba	Kinesin-1 heavy chain isoform X1; Kinesin-like protein; Kinesin family member 5B, a; Belongs to the TRAFAC class myosin-kinesin ATPase superfamily. Kinesin family	563459	Danio rerio	kinesin family member 5B, a(kif5ba)	6.6934	6.4677	6.87701	6.57641	6.52277	6.58842	6.9669	6.78094	6.75867	6.66841	7.22173	6.79201
1413	MARVEL domain-containing protein OS=Sparus aurata OX=8175 GN=LOC115583211 PE=3 SV=1	A0A671UBG5	26 kDa	0.0382905	1.41691	-0.377626	-2.3849	tr|A0A671UBG5|A0A671UBG5_SPAAU	7955.ENSDARP00000115067	70.7	339.3	sypl2a	Synaptophysin-like protein 2a; Synaptophysin-like 2a	393640	Danio rerio	synaptophysin-like 2a(sypl2a)	7.66132	7.65746	7.20132	7.37214	7.6849	6.8993	7.34219	6.88588	6.94459	6.88792	7.29506	6.85504
1415	ATP-dependent RNA helicase DDX1 OS=Sparus aurata OX=8175 GN=ddx1 PE=3 SV=1	A0A671WIC3 (+1)	82 kDa	0.000434832	3.36168	0.540983	5.39678	tr|A0A671WIC3|A0A671WIC3_SPAAU	7955.ENSDARP00000008636	87.3	1365.9	ddx1	DEAD (Asp-Glu-Ala-Asp) box polypeptide 1	556790	Danio rerio	DEAD (Asp-Glu-Ala-Asp) box helicase 1(ddx1)	6.56634	6.60649	6.80083	0	6.47917	6.48372	6.9063	7.33114	7.34177	7.19554	7.03675	6.95825
1416	Phospholipase A2 OS=Sparus aurata OX=8175 GN=LOC115581314 PE=3 SV=1	A0A671X8K3	20 kDa	0.0423466	1.37318	0.372231	2.36366	tr|A0A671X8K3|A0A671X8K3_SPAAU	7955.ENSDARP00000016680	39.7	108.2	pla2g1b	Secretory phospholipase a2; Phospholipase A2, group IB (pancreas)	571738	Danio rerio	phospholipase A2, group IB (pancreas)(pla2g1b)	7.00026	7.00234	6.5789	6.49965	6.79048	0	7.32803	6.88814	6.9349	7.19265	7.59626	6.93936
1433	Uncharacterized protein OS=Sparus aurata OX=8175 GN=ankfy1 PE=4 SV=1	A0A671U098 (+1)	128 kDa	0.00636222	2.19639	0.432602	3.4371	tr|A0A671U098|A0A671U098_SPAAU	7955.ENSDARP00000080972	90.2	1792.7	ankfy1	Rabankyrin-5; Ankyrin repeat and FYVE domain containing 1	568480	Danio rerio	ankyrin repeat and FYVE domain containing 1(ankfy1)	6.45762	6.35249	5.89594	6.28099	5.8287	6.40922	6.52033	6.55712	6.89709	6.51516	6.68745	6.64343
1434	Cytosolic Fe-S cluster assembly factor nubp2 OS=Sparus aurata OX=8175 GN=nubp2 PE=3 SV=1	A0A671WJT0	29 kDa	0.0131491	1.8811	0.68243	3.07957	tr|A0A671WJT0|A0A671WJT0_SPAAU	7955.ENSDARP00000112190	82.1	456.8	nubp2	Cytosolic Fe-S cluster assembly factor nubp2; Component of the cytosolic iron-sulfur (Fe/S) protein assembly (CIA) machinery. Required for maturation of extramitochondrial Fe-S proteins. The nubp1-nubp2 heterotetramer forms a Fe-S scaffold complex, mediating the de novo assembly of an Fe-S cluster and its transfer to target apoproteins; Belongs to the Mrp/NBP35 ATP-binding proteins family. NUBP2/…	641290	Danio rerio	nucleotide binding protein 2 (MinD homolog, E. coli)(nubp2)	6.61246	6.86761	5.95966	5.98699	0	6.16752	7.19496	6.8972	7.04372	6.53697	7.51021	6.82461
1440	Ornithine--oxo-acid aminotransferase OS=Sparus aurata OX=8175 GN=oat PE=3 SV=1	A0A671Y449 (+4)	51 kDa	0.0170277	1.76884	0.304219	2.85757	tr|A0A671Y449|A0A671Y449_SPAAU	7955.ENSDARP00000125055	83.6	770.0	oat	Ornithine aminotransferase, mitochondrial; Ornithine aminotransferase; Belongs to the class-III pyridoxal-phosphate-dependent aminotransferase family	572518	Danio rerio	ornithine aminotransferase(oat)	6.85266	6.82573	6.70437	6.86992	6.53546	6.58039	6.94124	7.26837	6.85205	6.78233	7.3085	7.04135
1452	Cytochrome P450, family 4, subfamily V, polypeptide 8 OS=Sparus aurata OX=8175 PE=3 SV=1	A0A671YJA4 (+7)	62 kDa	0.0207945	1.68205	-0.385919	-2.74107	tr|A0A671YJA4|A0A671YJA4_SPAAU	7955.ENSDARP00000083913	73.3	807.0	cyp4v8	Cytochrome P450, family 4, subfamily V, polypeptide 8	558851	Danio rerio	cytochrome P450, family 4, subfamily V, polypeptide 8(cyp4v8)	7.22212	7.7801	7.61351	7.43001	7.2065	7.55309	6.9998	6.88876	7.11528	7.58866	6.9253	6.97202
1458	Uncharacterized protein OS=Sparus aurata OX=8175 GN=LOC115575902 PE=3 SV=1	A0A671Z055 (+1)	67 kDa	0.0156992	1.80412	-0.325038	-3.1704	tr|A0A671Z055|A0A671Z055_SPAAU	7955.ENSDARP00000081474	67.0	833.9	acsf2	Medium-chain acyl-coa ligase acsf2, mitochondrial precursor; Acyl-CoA synthases catalyze the initial reaction in fatty acid metabolism, by forming a thioester with CoA. Has some preference toward medium-chain substrates. Plays a role in adipocyte differentiation	751707	Danio rerio	acyl-CoA synthetase family member 2(acsf2)	6.83801	6.96841	6.88892	7.26214	0	6.95958	0	6.78066	6.48037	0	6.62811	6.74436
1463	Uncharacterized protein OS=Sparus aurata OX=8175 GN=LOC115576983 PE=4 SV=1	A0A671U5Z9	48 kDa	0.0220068	1.65744	0.376023	2.93056	tr|A0A671U5Z9|A0A671U5Z9_SPAAU	7955.ENSDARP00000009179	62.5	509.6	ACP2	Lysosomal acid phosphatase precursor; Acid phosphatase 2, lysosomal; Belongs to the histidine acid phosphatase family	503759	Danio rerio	acid phosphatase 2, lysosomal(acp2)	0	0	6.64832	6.67882	6.52669	6.53362	7.15782	6.67245	7.01077	6.77835	7.24504	0
1485	alpha-1,2-Mannosidase OS=Sparus aurata OX=8175 PE=3 SV=1	A0A671WNB0	81 kDa	0.0185422	1.73184	0.516695	2.80788	tr|A0A671WNB0|A0A671WNB0_SPAAU	7955.ENSDARP00000119736	55.4	706.1	man1a1	Mannosyl-oligosaccharide 1,2-alpha-mannosidase ia; alpha-1,2-Mannosidase; Mannosidase, alpha, class 1A, member 1; Belongs to the glycosyl hydrolase 47 family	566078	Danio rerio	mannosidase, alpha, class 1A, member 1(man1a1)	6.22523	6.96899	6.96305	6.70082	6.80517	6.8552	7.59562	7.20101	6.86932	7.0162	7.79712	7.13938
1495	OS9 endoplasmic reticulum lectin OS=Sparus aurata OX=8175 PE=4 SV=1	A0A671TF49	80 kDa	0.0109517	1.96052	0.50253	3.29429	tr|A0A671TF49|A0A671TF49_SPAAU	7955.ENSDARP00000120218	59.9	729.9	os9	Osteosarcoma-amplified 9, endoplasmic reticulum lectin; Amplified in osteosarcoma	553455	Danio rerio	OS9 endoplasmic reticulum lectin(os9)	6.62351	0	6.59604	6.61865	6.5206	6.29228	7.41843	6.88062	6.78626	6.76072	7.31769	0
1515	Uncharacterized protein OS=Sparus aurata OX=8175 GN=LOC115569121 PE=3 SV=1	A0A671ULM8	164 kDa	0.0215487	1.66658	-0.184589	-2.84789	tr|A0A671ULM8|A0A671ULM8_SPAAU	7955.ENSDARP00000117582	41.8	1075.8	si:ch211-212c13.10	Alpha-2-macroglobulin-P-like isoform X1; Si:ch211-212c13.10; Alpha-2-macroglobulin-like 1	100003785	Danio rerio	si:ch211-212c13.10(si:ch211-212c13.10)	6.68902	6.99712	6.66647	6.82359	6.8049	6.90111	0	6.5907	6.64346	6.64302	0	6.63928
1640	Gamma-ECS OS=Sparus aurata OX=8175 PE=3 SV=1	A0A671YMC9 (+2)	67 kDa	0.0361582	1.44179	0.197911	2.41844	tr|A0A671YMC9|A0A671YMC9_SPAAU	7955.ENSDARP00000017790	87.6	1048.5	gclc	Glutamate--cysteine ligase catalytic subunit; Glutamate-cysteine ligase, catalytic subunit	326857	Danio rerio	glutamate-cysteine ligase, catalytic subunit(gclc)	6.59174	6.6295	6.26949	6.47384	6.49747	6.57203	6.79746	6.65038	6.73807	6.50868	6.93509	6.59187

## Sheet: HYP
Protein ID	Identified Proteins	UniProt Accession Number	Molecular Weight	Student's T-test p-value HYP15_HYPControl	-Log(P-value)	Student's T-test Difference HYP15_HYPControl	Student's T-test Test statistic HYP15_HYPControl	query Item ON STRING	D. rerio string Id	identity	bitscore	STRING preferred Name	STRING annotation	Entrez Gene Id	Species	DAVID Gene Name	HYP_CTRL_10.1	HYP_CTRL_10.3	HYP_CTRL_11.1	HYP_CTRL_11.2	HYP_CTRL_12.2	HYP_CTRL_12.3	HYP15_15.1	HYP15_15.2	HYP15_16.1	HYP15_16.2	HYP15_18.2	HYP15_18.3
12	Pyruvate carboxylase OS=Sparus aurata OX=8175 GN=pc PE=4 SV=1	A0A671YZ63 (+2)	129 kDa	0.000481032	3.31783	-0.144828	-5.07537	tr|A0A671YZ63|A0A671YZ63_SPAAU	7955.ENSDARP00000001575	87.8	2085.5	pcl	Pyruvate carboxylase a; Catalyzes a 2-step reaction, involving the ATP-dependent carboxylation of the covalently attached biotin in the first step and the transfer of the carboxyl group to pyruvate in the second				8.57136	8.51013	8.65615	8.61222	8.64228	8.59871	8.43343	8.4838	8.43239	8.47134	8.51508	8.38584
72	Vitellogenin domain-containing protein OS=Sparus aurata OX=8175 PE=4 SV=1	A0A671W5I3 (+1)	417 kDa	0.00311269	2.50686	-0.415118	-3.8693	tr|A0A671W5I3|A0A671W5I3_SPAAU	7955.ENSDARP00000119179	46.4	3077.7	apobb	Apolipoprotein Bb, tandem duplicate 1; Apolipoprotein Bb				8.27448	7.92167	7.87648	8.11163	8.07008	8.10772	7.30807	7.73923	7.44066	7.72718	7.86982	7.78639
97	Uncharacterized protein OS=Sparus aurata OX=8175 GN=LOC115573554 PE=4 SV=1	A0A671VSY4	127 kDa	0.00320855	2.49369	-0.22062	-3.8507	tr|A0A671VSY4|A0A671VSY4_SPAAU	7955.ENSDARP00000122366	41.4	765.4	si:dkey-21h14.12	Scavenger receptor cysteine-rich type 1 protein m130-like; Si:dkey-21h14.12; Scavenger receptor cysteine rich family, 5 domains				8.20363	8.26552	8.14532	8.37466	8.35532	8.35993	8.13261	8.02522	8.15336	8.10271	7.87229	8.09447
186	Uncharacterized protein OS=Sparus aurata OX=8175 GN=pdia6 PE=3 SV=1	A0A671WDS1 (+1)	49 kDa	0.0454782	1.3422	-0.155938	-2.28396	tr|A0A671WDS1|A0A671WDS1_SPAAU	7955.ENSDARP00000027662	77.8	688.0	pdip5	Protein disulfide isomerase family A, member 6; Protein disulfide isomerase-related protein (provisional); Belongs to the protein disulfide isomerase family				8.42308	8.45317	8.52907	8.48783	8.59655	8.53328	8.39545	8.22451	8.54926	8.4716	8.31271	8.13383
238	IDP OS=Sparus aurata OX=8175 PE=3 SV=1	A0A671WT70 (+4)	62 kDa	0.0341655	1.46641	-0.42467	-2.45158	tr|A0A671WT70|A0A671WT70_SPAAU	7955.ENSDARP00000023774	66.8	574.7	idh1	Isocitrate dehydrogenase [nadp] cytoplasmic; Isocitrate dehydrogenase 1 (NADP+), soluble; Belongs to the isocitrate and isopropylmalate dehydrogenases family	100006589	Danio rerio	isocitrate dehydrogenase (NADP(+)) 1(idh1)	8.85962	8.74543	8.25667	8.32675	8.71273	8.88455	7.82736	8.24748	8.02641	8.13773	8.20183	8.79689
240	Uncharacterized protein OS=Sparus aurata OX=8175 GN=pebp1 PE=4 SV=1	A0A671XG20	21 kDa	0.0320924	1.4936	-0.154959	-2.48814	tr|A0A671XG20|A0A671XG20_SPAAU	7955.ENSDARP00000112865	83.4	351.7	pebp1	Phosphatidylethanolamine-binding protein 1; Phosphatidylethanolamine binding protein 1	406627	Danio rerio	phosphatidylethanolamine binding protein 1(pebp1)	8.77534	8.79897	8.69029	8.74298	8.67435	8.57883	8.63113	8.69181	8.54	8.33712	8.48868	8.64228
331	2',3'-cyclic-nucleotide 3'-phosphodiesterase OS=Sparus aurata OX=8175 GN=cnp PE=3 SV=1	A0A671XM69	80 kDa	0.0138441	1.85873	0.12929	2.97846	tr|A0A671XM69|A0A671XM69_SPAAU	7955.ENSDARP00000117370	59.4	278.1	cnp	2',3'-cyclic nucleotide 3' phosphodiesterase	325896	Danio rerio	2',3'-cyclic nucleotide 3' phosphodiesterase(cnp)	7.77336	7.77273	7.83361	7.91255	7.6956	7.76016	7.94939	7.79459	7.92189	8.01	7.97145	7.87641
390	40S ribosomal protein S12 OS=Takifugu bimaculatus OX=433685 GN=fugu_017762 PE=3 SV=1	A0A4Z2BRZ8	14 kDa	0.0286096	1.54349	-0.174353	-2.55516	tr|A0A4Z2BRZ8|A0A4Z2BRZ8_9TELE	7955.ENSDARP00000053541	97.7	262.3	rps12	Small subunit ribosomal protein s12e; Ribosomal protein S12; Belongs to the eukaryotic ribosomal protein eS12 family	337007	Danio rerio	ribosomal protein S12(rps12)	8.3616	8.17254	8.26236	8.41969	8.39291	8.3578	8.30079	7.99055	8.32371	8.18486	8.03755	8.08332
395	Maillard deglycase OS=Sparus aurata OX=8175 GN=park7 PE=3 SV=1	A0A671VZE2	20 kDa	0.028255	1.5489	-0.180294	-2.56243	tr|A0A671VZE2|A0A671VZE2_SPAAU	7955.ENSDARP00000041530	88.9	338.6	park7	Parkinson disease protein 7 homolog; Protein/nucleic acid deglycase DJ-1; Protein and nucleotide deglycase that catalyzes the deglycation of the Maillard adducts formed between amino groups of proteins or nucleotides and reactive carbonyl groups of glyoxals. Thus, functions as a protein deglycase that repairs methylglyoxal- and glyoxal-glycated proteins, and releases repaired proteins and lactate…	449674	Danio rerio	parkinson protein 7(park7)	8.20131	8.07089	8.22891	8.06221	8.14513	8.13152	8.11564	8.12908	7.83452	7.8124	7.8026	8.06397
396	Eukaryotic translation initiation factor 3 subunit C OS=Sparus aurata OX=8175 GN=LOC115571361 PE=3 SV=1	A0A671YKL5	108 kDa	0.0134161	1.87237	-0.193816	-2.99683	tr|A0A671YKL5|A0A671YKL5_SPAAU	7955.ENSDARP00000111179	87.7	1276.9	eif3c	Component of the eukaryotic translation initiation factor 3 (eIF-3) complex, which is involved in protein synthesis of a specialized repertoire of mRNAs and, together with other initiation factors, stimulates binding of mRNA and methionyl-tRNAi to the 40S ribosome. The eIF-3 complex specifically targets and initiates translation of a subset of mRNAs involved in cell proliferation	334234	Danio rerio	eukaryotic translation initiation factor 3, subunit C(eif3c)	7.75156	7.87059	7.95557	7.74054	7.91011	7.84642	7.60471	7.61468	7.79456	7.43435	7.78005	7.68354
405	Acyl-coenzyme A oxidase OS=Sparus aurata OX=8175 PE=2 SV=1	A0A2Z4LZD2 (+1)	78 kDa	0.0152365	1.81711	0.179607	2.92245	tr|A0A2Z4LZD2|A0A2Z4LZD2_SPAAU	7955.ENSDARP00000056744	77.1	995.3	acox3	acyl-Coenzyme A oxidase 3, pristanoyl; Belongs to the acyl-CoA oxidase family	406421	Danio rerio	acyl-CoA oxidase 3, pristanoyl(acox3)	7.80071	7.60306	7.51049	7.60388	7.862	7.63334	7.98103	7.81057	7.79285	7.85862	7.81115	7.83691
427	60 kDa heat shock protein, mitochondrial OS=Larimichthys crocea OX=215358 GN=D5F01_LYC02228 PE=3 SV=1	A0A6G0J7X2	80 kDa	0.00773959	2.11128	-0.390076	-3.41082	tr|A0A6G0J7X2|A0A6G0J7X2_LARCR	7955.ENSDARP00000073057	63.4	535.0	hspd1	60 kDa heat shock protein, mitochondrial; Heat shock 60kD protein 1 (chaperonin); Belongs to the chaperonin (HSP60) family	282676	Danio rerio	heat shock 60 protein 1(hspd1)	8.06315	8.36222	8.20935	8.12094	8.12584	8.10578	8.06521	7.98307	7.55125	7.78943	0	7.48339
437	F-actin-capping protein subunit alpha OS=Sparus aurata OX=8175 GN=CAPZA2 PE=3 SV=1	A0A671V8P6	34 kDa	0.00744755	2.12799	0.169962	3.34341	tr|A0A671V8P6|A0A671V8P6_SPAAU	7955.ENSDARP00000072971	79.0	481.5	capza1b	Capping protein (actin filament) muscle Z-line, alpha 1b; F-actin-capping proteins bind in a Ca(2+)-independent manner to the fast growing ends of actin filaments (barbed end) thereby blocking the exchange of subunits at these ends. Unlike other capping proteins (such as gelsolin and severin), these proteins do not sever actin filaments	474327	Danio rerio	capping actin protein of muscle Z-line subunit alpha 1b(capza1b)	7.69529	7.76761	7.56906	7.59523	7.67875	7.62101	7.92025	7.83758	7.84723	7.93081	7.68273	7.72812
440	Acyl-CoA dehydrogenase very long chain OS=Sparus aurata OX=8175 PE=3 SV=1	A0A671W870 (+1)	67 kDa	0.0243245	1.61396	-0.213367	-2.64973	tr|A0A671W870|A0A671W870_SPAAU	7955.ENSDARP00000112163	88.1	1031.6	acadvl	Very long-chain specific acyl-coa dehydrogenase, mitochondrial; acyl-Coenzyme A dehydrogenase, very long chain	573723	Danio rerio	acyl-CoA dehydrogenase very long chain(acadvl)	7.79376	7.78963	8.0117	7.78395	7.76051	8.02239	7.88574	7.77772	7.49147	7.55349	7.5327	7.64059
529	FMN hydroxy acid dehydrogenase domain-containing protein OS=Sparus aurata OX=8175 GN=hao1 PE=3 SV=1	A0A671VAE1	41 kDa	0.00952152	2.02129	0.17803	3.19815	tr|A0A671VAE1|A0A671VAE1_SPAAU	7955.ENSDARP00000029912	69.1	448.4	hao1	Hydroxyacid oxidase (glycolate oxidase) 1	402827	Danio rerio	hydroxyacid oxidase (glycolate oxidase) 1(hao1)	7.60332	7.74105	7.78579	7.55389	7.75306	7.48279	7.80404	7.88349	7.74882	7.89623	7.79781	7.85768
536	Thioredoxin-disulfide reductase OS=Sparus aurata OX=8175 PE=3 SV=1	A0A671UZF4 (+4)	65 kDa	0.0301722	1.52039	0.183855	2.52415	tr|A0A671UZF4|A0A671UZF4_SPAAU	7955.ENSDARP00000064708	82.7	1060.4	txnrd1	Thioredoxin reductase (nadph); Thioredoxin reductase 1; Belongs to the class-I pyridine nucleotide-disulfide oxidoreductase family				7.71811	7.69244	7.6266	7.71575	7.56845	7.35773	7.84649	7.81704	7.87906	7.57265	7.80768	7.85929
580	Galactocerebrosidase OS=Sparus aurata OX=8175 GN=galc PE=3 SV=1	A0A671XEL4 (+1)	76 kDa	0.0313747	1.50342	0.156865	2.50134	tr|A0A671XEL4|A0A671XEL4_SPAAU	7955.ENSDARP00000018263	71.8	1021.5	galcb	Galactocerebrosidase precursor; Galactosylceramidase b	406385	Danio rerio	galactosylceramidase b(galcb)	7.53758	7.86838	7.75537	7.91896	7.77501	7.6733	8.01703	7.84602	7.86398	7.9061	7.97353	7.86313
593	Glucose-6-phosphate 1-dehydrogenase OS=Sparus aurata OX=8175 PE=3 SV=1	A0A671W0X6	56 kDa	0.0367887	1.43429	0.227466	2.40832	tr|A0A671W0X6|A0A671W0X6_SPAAU	7955.ENSDARP00000115363	81.4	865.1	g6pd	Glucose-6-phosphate 1-dehydrogenase isoform X1; Catalyzes the rate-limiting step of the oxidative pentose- phosphate pathway, which represents a route for the dissimilation of carbohydrates besides glycolysis	570579	Danio rerio	glucose-6-phosphate dehydrogenase(g6pd)	7.73177	7.95345	7.91478	7.41046	7.88838	7.64832	8.05515	7.92389	7.97085	7.98103	7.83984	8.1412
628	C1q domain-containing protein OS=Sparus aurata OX=8175 PE=4 SV=1	A0A671X089	44 kDa	0.0339636	1.46899	0.355898	2.45504	tr|A0A671X089|A0A671X089_SPAAU	7955.ENSDARP00000107225	41.3	109.0	cbln11	Cerebellin 11 precursor; Cerebellin 11	100149559	Danio rerio	cerebellin 11(cbln11)	6.7945	7.31336	7.50504	7.699	7.64418	7.62058	7.88943	7.83422	7.62179	7.71867	7.87596	7.77198
661	Uncharacterized protein OS=Sparus aurata OX=8175 GN=slc25a20 PE=3 SV=1	A0A671YU53	33 kDa	0.0166165	1.77946	-0.336081	-2.87183	tr|A0A671YU53|A0A671YU53_SPAAU	7955.ENSDARP00000059139	90.7	570.9	slc25a20	Solute carrier family 25 (mitochondrial carnitine/acylcarnitine transporter), member 20/29; Solute carrier family 25 (carnitine/acylcarnitine translocase), member 20; Belongs to the mitochondrial carrier (TC 2.A.29) family	393833	Danio rerio	solute carrier family 25 member 20(slc25a20)	7.86769	8.02816	7.94597	7.74895	7.94039	7.92483	7.7815	7.87796	7.76146	7.4679	7.21838	7.3323
685	C1q domain-containing protein OS=Sparus aurata OX=8175 PE=4 SV=1	A0A671X0C7 (+1)	33 kDa	0.0170393	1.76855	0.309139	2.85717	tr|A0A671X0C7|A0A671X0C7_SPAAU	7955.ENSDARP00000107225	41.3	109.0	cbln11	Cerebellin 11 precursor; Cerebellin 11				7.4014	7.46379	7.98248	7.72617	7.69257	7.85418	8.24155	7.91268	7.86545	7.89937	8.0886	7.96779
710	DNA-(apurinic or apyrimidinic site) endonuclease OS=Sparus aurata OX=8175 GN=apex1 PE=3 SV=1	A0A671VI81	41 kDa	0.0389551	1.40944	0.195423	2.37482	tr|A0A671VI81|A0A671VI81_SPAAU	7955.ENSDARP00000067373	84.8	563.5	apex1	Dna-(apurinic or apyrimidinic site) endonuclease isoform 1; Functions as a apurinic/apyrimidinic (AP) endodeoxyribonuclease in the DNA base excision repair (BER) pathway of DNA lesions induced by oxidative and alkylating agents. Initiates repair of AP sites in DNA by catalyzing hydrolytic incision of the phosphodiester backbone immediately adjacent to the damage, generating a single-strand break …	406730	Danio rerio	APEX nuclease (multifunctional DNA repair enzyme) 1(apex1)	7.09958	7.4661	7.45644	7.36894	7.44287	7.02387	7.46243	7.51144	7.53997	7.57057	7.45521	7.49072
745	Zgc:110843 OS=Sparus aurata OX=8175 PE=4 SV=1	A0A671YGE4	13 kDa	0.0370309	1.43144	-0.145949	-2.40448	tr|A0A671YGE4|A0A671YGE4_SPAAU	7955.ENSDARP00000101688	62.8	151.4	zgc:110843	Cdgsh iron-sulfur domain-containing protein 1; Zgc:110843	541492	Danio rerio	zgc:110843(zgc:110843)	8.28594	8.3078	8.3157	8.28443	8.24485	8.19934	8.13104	8.2082	8.24773	7.85051	8.14198	8.1829
750	Aspartate carbamoyltransferase OS=Sparus aurata OX=8175 PE=3 SV=1	A0A671U9H7 (+3)	245 kDa	0.0466991	1.33069	-0.139308	-2.30392	tr|A0A671U9H7|A0A671U9H7_SPAAU	7955.ENSDARP00000127377	85.7	3868.2	cad	Carbamoyl-phosphate synthetase 2, aspartate transcarbamylase, and dihydroorotase	266992	Danio rerio	carbamoyl-phosphate synthetase 2, aspartate transcarbamylase, and dihydroorotase(cad)	7.28251	7.38178	7.28199	7.11025	7.39333	7.35885	7.18698	7.28076	7.05189	7.20412	0	7.08696
758	Tr-type G domain-containing protein OS=Sparus aurata OX=8175 GN=LOC115575857 PE=4 SV=1	A0A671V5N6	64 kDa	0.0236429	1.6263	0.335349	2.71909	tr|A0A671V5N6|A0A671V5N6_SPAAU	7955.ENSDARP00000027268	83.7	928.3	gspt1l	Peptide chain release factor subunit 3; G1 to S phase transition 1, like	325284	Danio rerio	G1 to S phase transition 1, like(gspt1l)	6.7002	6.93399	7.06963	7.26776	7.26694	7.13078	7.40432	7.2145	7.51951	7.6319	0	7.21426
774	Uncharacterized protein OS=Sparus aurata OX=8175 GN=steap4 PE=3 SV=1	A0A671TTR3	54 kDa	0.00979156	2.00915	-0.490684	-3.18167	tr|A0A671TTR3|A0A671TTR3_SPAAU	7955.ENSDARP00000118847	67.5	610.9	steap4	Metalloreductase steap4; STEAP family member 4	550429	Danio rerio	STEAP family member 4(steap4)	7.59805	7.65855	7.68917	7.7101	8.15725	7.37359	6.91343	7.62032	7.35949	7.23477	6.88446	7.23012
785	Uncharacterized protein OS=Sparus aurata OX=8175 GN=LOC115589961 PE=4 SV=1	A0A671UCT2 (+1)	81 kDa	0.015231	1.81727	-0.466286	-2.98878	tr|A0A671UCT2|A0A671UCT2_SPAAU	7955.ENSDARP00000053576	50.3	576.6	cfi	Peptidase s1 domain-containing protein; Belongs to the peptidase S1 family	557557	Danio rerio	complement factor I(cfi)	7.00664	7.4596	6.85851	7.42459	7.14548	7.32586	6.89306	6.43295	6.94144	6.98002	6.43834	0
832	26S proteasome non-ATPase regulatory subunit 6 OS=Sparus aurata OX=8175 GN=psmd6 PE=3 SV=1	A0A671UKQ7	46 kDa	0.000618454	3.20869	0.288637	4.90505	tr|A0A671UKQ7|A0A671UKQ7_SPAAU	7955.ENSDARP00000094762	94.9	725.7	psmd6	Proteasome (prosome, macropain) 26S subunit, non-ATPase, 6	393261	Danio rerio	proteasome 26S subunit, non-ATPase 6(psmd6)	7.38509	7.39492	7.49877	7.33401	7.37219	7.45539	7.69498	7.68874	7.65952	7.93118	7.671	7.52678
883	60S ribosomal protein L36 OS=Sparus aurata OX=8175 GN=rpl36 PE=3 SV=1	A0A671YDJ0	12 kDa	0.025723	1.58968	-0.384689	-2.61716	tr|A0A671YDJ0|A0A671YDJ0_SPAAU	7955.ENSDARP00000124304	89.5	186.4	rpl36	60S ribosomal protein L36; Component of the large ribosomal subunit	405888	Danio rerio	ribosomal protein L36(rpl36)	8.33155	8.37638	8.11066	8.41246	8.20518	8.22121	8.36333	7.91712	7.88818	7.30155	7.8892	7.98991
948	Elongation factor Tu OS=Sparus aurata OX=8175 GN=tufm PE=3 SV=1	A0A671VQ34 (+3)	48 kDa	0.0398295	1.3998	-0.517901	-2.36182	tr|A0A671VQ34|A0A671VQ34_SPAAU	7955.ENSDARP00000060204	79.6	732.6	tufm	Elongation factor tu, mitochondrial; Elongation factor Tu; This protein promotes the GTP-dependent binding of aminoacyl-tRNA to the A-site of ribosomes during protein biosynthesis	541378	Danio rerio	Tu translation elongation factor, mitochondrial(tufm)	8.02898	7.52816	7.66777	7.41992	7.96515	7.32852	6.44688	7.57831	7.11793	7.32799	7.57801	6.78197
954	C1q domain-containing protein OS=Sparus aurata OX=8175 PE=4 SV=1	A0A671U0U7 (+1)	39 kDa	0.0193205	1.71398	0.219358	2.78391	tr|A0A671U0U7|A0A671U0U7_SPAAU	7955.ENSDARP00000120475	47.8	108.2	cbln7	Cerebellin 7	100001998	Danio rerio	cerebellin 7(cbln7)	7.16667	7.43632	7.44009	7.58382	7.50148	7.68253	7.81442	7.7033	7.56251	7.66337	7.67566	7.70781
966	Ras-related protein Rab-10 OS=Larimichthys crocea OX=215358 GN=D5F01_LYC14688 PE=4 SV=1	A0A6G0I5N5 (+1)	23 kDa	0.0394167	1.40432	0.229958	2.36792	tr|A0A6G0I5N5|A0A6G0I5N5_LARCR	7955.ENSDARP00000067775	97.5	399.1	rab10	RAB10, member RAS oncogene family	436839	Danio rerio	RAB10, member RAS oncogene family(rab10)	7.74645	7.43077	7.565	7.51644	7.38054	7.70429	7.99017	7.94147	7.82582	7.56919	7.54542	7.85117
984	Pribosyltran_N domain-containing protein OS=Mola mola OX=94237 PE=3 SV=1	A0A3Q4BC51	35 kDa	0.0127202	1.89551	-0.360783	-3.02801	tr|A0A3Q4BC51|A0A3Q4BC51_MOLML	7955.ENSDARP00000054618	93.4	593.6	prps1b	Phosphoribosyl pyrophosphate synthetase 1B	560827	Danio rerio	phosphoribosyl pyrophosphate synthetase 1B(prps1b)	7.3542	7.51472	7.56995	7.21195	7.03707	7.48933	6.95206	7.13985	6.94741	7.31771	6.7051	6.95039
1003	Uncharacterized protein OS=Sparus aurata OX=8175 GN=acad9 PE=3 SV=1	A0A671WBY3 (+3)	65 kDa	0.0424865	1.37175	-0.300686	-2.36165	tr|A0A671WBY3|A0A671WBY3_SPAAU	7955.ENSDARP00000077445	81.7	936.0	acad9	Complex i assembly factor acad9, mitochondrial; acyl-CoA dehydrogenase family, member 9	724002	Danio rerio	acyl-CoA dehydrogenase family, member 9(acad9)	6.8649	7.43859	7.3567	7.15415	6.98439	7.49319	6.69569	0	7.03242	7.00651	6.93779	6.90075
1008	Uncharacterized protein OS=Sparus aurata OX=8175 GN=pdlim1 PE=4 SV=1	A0A671XU00	35 kDa	0.0346187	1.46069	0.346809	2.44387	tr|A0A671XU00|A0A671XU00_SPAAU	7955.ENSDARP00000046980	73.1	476.9	pdlim1	Pdz and lim domain protein 1/2/3/4; PDZ and LIM domain 1 (elfin)	550568	Danio rerio	PDZ and LIM domain 1 (elfin)(pdlim1)	6.95839	7.3625	6.58843	6.84512	6.96686	6.50021	7.02719	7.04265	7.17748	7.38001	7.38303	7.29201
1070	Uncharacterized protein OS=Sparus aurata OX=8175 GN=LOC115593057 PE=3 SV=1	A0A671XVY8 (+1)	31 kDa	0.0426998	1.36957	-0.183908	-2.321	tr|A0A671XVY8|A0A671XVY8_SPAAU	7955.ENSDARP00000008085	93.8	419.9	setb	Set nuclear proto-oncogene b; SET translocation (myeloid leukemia-associated) B; Belongs to the nucleosome assembly protein (NAP) family	321714	Danio rerio	SET nuclear proto-oncogene b(setb)	7.26635	7.11381	7.12969	7.3095	7.13748	7.38205	7.08561	7.13049	6.96344	6.75015	7.14473	7.16101
1137	Carn_acyltransf domain-containing protein OS=Sparus aurata OX=8175 GN=LOC115592852 PE=3 SV=1	A0A671VB17 (+2)	70 kDa	0.0217687	1.66217	-0.146946	-2.7144	tr|A0A671VB17|A0A671VB17_SPAAU	7955.ENSDARP00000047376	73.1	923.7	crata	Carnitine O-acetyltransferase a; Belongs to the carnitine/choline acetyltransferase family	449545	Danio rerio	carnitine O-acetyltransferase a(crata)	6.74777	6.79771	6.90045	6.83691	6.93602	6.82148	6.75069	6.75095	6.63726	6.78976	6.7436	6.4864
1189	Golgin B1 OS=Sparus aurata OX=8175 PE=4 SV=1	A0A671VXN4	342 kDa	0.0114789	1.9401	0.279424	3.08821	tr|A0A671VXN4|A0A671VXN4_SPAAU	7955.ENSDARP00000122063	48.4	685.3	golgb1	Golgin B1; Golgi autoantigen, golgin subfamily b, macrogolgin (with transmembrane signal), 1	566353	Danio rerio	golgin B1(golgb1)	6.53438	6.38917	6.35143	6.64626	6.89569	6.60326	6.86563	6.72997	6.91566	6.78751	7.00668	6.79128
1198	Glutathione reductase OS=Sparus aurata OX=8175 GN=gsr PE=3 SV=1	A0A671XW70 (+5)	55 kDa	0.0387708	1.4115	-0.326742	-2.469	tr|A0A671XW70|A0A671XW70_SPAAU	7955.ENSDARP00000108870	76.2	757.7	gsr	Glutathione reductase; Belongs to the class-I pyridine nucleotide-disulfide oxidoreductase family	553575	Danio rerio	glutathione reductase(gsr)	7.00565	7.12473	7.15036	7.20134	6.85468	7.21179	6.49907	6.68718	6.70573	0	7.16676	0
1284	TOG domain-containing protein OS=Sparus aurata OX=8175 GN=ipo5 PE=4 SV=1	A0A671UI98 (+1)	122 kDa	0.036474	1.43802	0.344496	2.50818	tr|A0A671UI98|A0A671UI98_SPAAU	7955.ENSDARP00000058875	89.6	1924.1	kpnb3	Karyopherin (importin) beta 3	569455	Danio rerio	karyopherin (importin) beta 3(kpnb3)	6.44861	6.26839	6.38285	0	6.79452	6.79901	6.9405	0	6.73264	6.65248	7.10428	6.98595
1304	TGc domain-containing protein OS=Sparus aurata OX=8175 GN=LOC115584135 PE=3 SV=1	A0A671XHI6 (+1)	75 kDa	0.00785847	2.10466	0.436196	3.68012	tr|A0A671XHI6|A0A671XHI6_SPAAU	7955.ENSDARP00000099554	69.6	860.9	tgm2b	Protein-glutamine gamma-glutamyltransferase 2; Transglutaminase 2b	323856	Danio rerio	transglutaminase 2b(tgm2b)	0	6.61067	6.47538	6.94624	6.46028	6.56232	7.1813	0	6.84265	0	7.06867	7.09608
1336	Alpha-L-fucosidase OS=Sparus aurata OX=8175 GN=FUCA1 PE=3 SV=1	A0A671U477	51 kDa	0.0226918	1.64413	-0.282454	-2.74418	tr|A0A671U477|A0A671U477_SPAAU	7955.ENSDARP00000052103	71.1	709.9	fuca1	Alpha-L-fucosidase 1, tandem duplicate 1; Fucosidase, alpha-L- 1, tissue				6.99981	0	7.05212	7.19849	7.21953	7.20841	6.89128	6.88856	6.86113	6.93282	7.08604	6.45948
1386	Uncharacterized protein OS=Sparus aurata OX=8175 GN=mccc1 PE=4 SV=1	A0A671UIY4 (+1)	80 kDa	0.035723	1.44705	-0.295044	-2.42552	tr|A0A671UIY4|A0A671UIY4_SPAAU	7955.ENSDARP00000070658	81.9	1124.4	mccc1	Methylcrotonoyl-coa carboxylase subunit alpha, mitochondrial; methylcrotonoyl-Coenzyme A carboxylase 1 (alpha)	777632	Danio rerio	methylcrotonyl-CoA carboxylase subunit(mccc1)	7.25677	7.21701	7.49538	7.39233	7.27536	7.26698	7.18732	6.65869	7.27305	7.03379	7.27676	6.70395
1401	26S proteasome non-ATPase regulatory subunit 5 OS=Sparus aurata OX=8175 PE=4 SV=1	A0A671W8E0	52 kDa	0.00031081	3.5075	-0.212642	-6.57728	tr|A0A671W8E0|A0A671W8E0_SPAAU	7955.ENSDARP00000122309	63.1	610.9	psmd5	Proteasome (prosome, macropain) 26S subunit, non-ATPase, 5	550235	Danio rerio	proteasome 26S subunit, non-ATPase 5(psmd5)	5.99829	5.9294	0	6.02539	6.06254	5.9821	5.7451	5.75611	0	0	5.80013	5.84628
1421	PKS_ER domain-containing protein OS=Sparus aurata OX=8175 GN=LOC115575469 PE=4 SV=1	A0A671W5S6	52 kDa	0.0406064	1.39141	0.200555	2.38926	tr|A0A671W5S6|A0A671W5S6_SPAAU	7955.ENSDARP00000073439	87.7	641.0	vat1	Synaptic vesicle membrane protein vat-1 homolog; Vesicle amine transport protein 1 homolog (T californica)	368752	Danio rerio	vesicle amine transport 1(vat1)	6.37623	6.45728	6.37958	6.37027	6.35725	0	6.49161	6.80046	6.48787	6.56104	6.82068	6.37038
1498	Uncharacterized protein OS=Sparus aurata OX=8175 GN=LOC115574323 PE=3 SV=1	A0A671YV91	45 kDa	0.0346938	1.45975	0.316603	2.54031	tr|A0A671YV91|A0A671YV91_SPAAU	7955.ENSDARP00000049502	76.1	655.2	peli2	Pellino E3 ubiquitin protein ligase family member 2; Pellino homolog 2 (Drosophila)	436889	Danio rerio	pellino E3 ubiquitin protein ligase family member 2(peli2)	6.24311	6.35261	6.21466	0	6.13162	6.73824	6.81359	6.61801	6.69657	6.70886	0	6.42622
