# Supplementary material for: Gilthead Seabream Liver Integrative Proteomics and Metabolomics Analysis Reveals Regulation by Different Prosurvival Pathways in the Metabolic Adaptation to Stress
Source: Int J Mol Sci. 2022 Dec 6;23(23):15395. doi: 10.3390/ijms232315395 (PMC9741202; doi:10.3390/ijms232315395)
Supplement: Supplementary file 1 [file ijms-23-15395-s001.zip › Table S4.xlsx]

## Sheet: OC
Table S4. Peaks corresponding to metabolite-like signals, identified by untargeted metabolomics (LC-MS) in S. aurata liver
Peak ID	Name	Mass	RT	Formula	Polarity	Fragmentation data	logFC OC / CTRL_OC	Identification	OC_CTRL_10.1	OC_CTRL_10.2	OC_CTRL_10.3	OC_CTRL_14.1	OC_CTRL_14.2	OC_CTRL_14.3	OC_CTRL_16.1	OC_CTRL_16.2	OC_CTRL_16.3	OC45_12.1	OC45_12.2	OC45_12.3	OC45_15.1	OC45_15.2	OC45_15.3	OC45_18.1	OC45_18.2	OC45_18.3
1	Betaine	118.086	605.37	C5H11NO2	positive	Glycine-Betaine (C5H11NO2) Prob = 93.4500000000	-0.03	identified+fragment	3789534720	4049048064	3988187136	3945865472	3867376640	3966500608	4687175168	3957218816	3793237248	4129616384	3952943616	4062546944	3948975616	4014359296	3680136192	3975704576	3619123968	3824612096
1	Amyl nitrite	118.086	605.37	C5H11NO2	positive	Glycine-Betaine (C5H11NO2) Prob = 93.4500000000	-0.03	annotated+fragment	3789534720	4049048064	3988187136	3945865472	3867376640	3966500608	4687175168	3957218816	3793237248	4129616384	3952943616	4062546944	3948975616	4014359296	3680136192	3975704576	3619123968	3824612096
1	Amyl Nitrite	118.086	605.37	C5H11NO2	positive	Glycine-Betaine (C5H11NO2) Prob = 93.4500000000	-0.03	annotated+fragment	3789534720	4049048064	3988187136	3945865472	3867376640	3966500608	4687175168	3957218816	3793237248	4129616384	3952943616	4062546944	3948975616	4014359296	3680136192	3975704576	3619123968	3824612096
1	N-Methyl-a-aminoisobutyric acid	118.086	605.37	C5H11NO2	positive	Glycine-Betaine (C5H11NO2) Prob = 93.4500000000	-0.03	annotated+fragment	3789534720	4049048064	3988187136	3945865472	3867376640	3966500608	4687175168	3957218816	3793237248	4129616384	3952943616	4062546944	3948975616	4014359296	3680136192	3975704576	3619123968	3824612096
1	D-Norvaline	118.086	605.37	C5H11NO2	positive	Glycine-Betaine (C5H11NO2) Prob = 93.4500000000	-0.03	annotated+fragment	3789534720	4049048064	3988187136	3945865472	3867376640	3966500608	4687175168	3957218816	3793237248	4129616384	3952943616	4062546944	3948975616	4014359296	3680136192	3975704576	3619123968	3824612096
1	5-amino-pentanoic acid	118.086	605.37	C5H11NO2	positive	Glycine-Betaine (C5H11NO2) Prob = 93.4500000000	-0.03	annotated+fragment	3789534720	4049048064	3988187136	3945865472	3867376640	3966500608	4687175168	3957218816	3793237248	4129616384	3952943616	4062546944	3948975616	4014359296	3680136192	3975704576	3619123968	3824612096
1	D-Valine	118.086	605.37	C5H11NO2	positive	Glycine-Betaine (C5H11NO2) Prob = 93.4500000000	-0.03	annotated+fragment	3789534720	4049048064	3988187136	3945865472	3867376640	3966500608	4687175168	3957218816	3793237248	4129616384	3952943616	4062546944	3948975616	4014359296	3680136192	3975704576	3619123968	3824612096
1	2S-amino-pentanoic acid	118.086	605.37	C5H11NO2	positive	Glycine-Betaine (C5H11NO2) Prob = 93.4500000000	-0.03	annotated+fragment	3789534720	4049048064	3988187136	3945865472	3867376640	3966500608	4687175168	3957218816	3793237248	4129616384	3952943616	4062546944	3948975616	4014359296	3680136192	3975704576	3619123968	3824612096
1	4-Methylaminobutyrate	118.086	605.37	C5H11NO2	positive	Glycine-Betaine (C5H11NO2) Prob = 93.4500000000	-0.03	annotated+fragment	3789534720	4049048064	3988187136	3945865472	3867376640	3966500608	4687175168	3957218816	3793237248	4129616384	3952943616	4062546944	3948975616	4014359296	3680136192	3975704576	3619123968	3824612096
1	2-Amino-2-methylbutanoate	118.086	605.37	C5H11NO2	positive	Glycine-Betaine (C5H11NO2) Prob = 93.4500000000	-0.03	annotated+fragment	3789534720	4049048064	3988187136	3945865472	3867376640	3966500608	4687175168	3957218816	3793237248	4129616384	3952943616	4062546944	3948975616	4014359296	3680136192	3975704576	3619123968	3824612096
1	2-Amino-3-methylbutanoic acid	118.086	605.37	C5H11NO2	positive	Glycine-Betaine (C5H11NO2) Prob = 93.4500000000	-0.03	annotated+fragment	3789534720	4049048064	3988187136	3945865472	3867376640	3966500608	4687175168	3957218816	3793237248	4129616384	3952943616	4062546944	3948975616	4014359296	3680136192	3975704576	3619123968	3824612096
1	4S-aminopentanoic acid	118.086	605.37	C5H11NO2	positive	Glycine-Betaine (C5H11NO2) Prob = 93.4500000000	-0.03	annotated+fragment	3789534720	4049048064	3988187136	3945865472	3867376640	3966500608	4687175168	3957218816	3793237248	4129616384	3952943616	4062546944	3948975616	4014359296	3680136192	3975704576	3619123968	3824612096
1	4-amino-pentanoic acid	118.086	605.37	C5H11NO2	positive	Glycine-Betaine (C5H11NO2) Prob = 93.4500000000	-0.03	annotated+fragment	3789534720	4049048064	3988187136	3945865472	3867376640	3966500608	4687175168	3957218816	3793237248	4129616384	3952943616	4062546944	3948975616	4014359296	3680136192	3975704576	3619123968	3824612096
1	4R-aminopentanoic acid	118.086	605.37	C5H11NO2	positive	Glycine-Betaine (C5H11NO2) Prob = 93.4500000000	-0.03	annotated+fragment	3789534720	4049048064	3988187136	3945865472	3867376640	3966500608	4687175168	3957218816	3793237248	4129616384	3952943616	4062546944	3948975616	4014359296	3680136192	3975704576	3619123968	3824612096
3	Glycerophosphocholine	258.11	708.76	C8H20NO6P	positive		0.08	annotated	2072365184	1823660672	2326969088	2124574336	2366030592	2653944832	2428256512	1596148736	2609668352	1750688384	1970803328	2218514944	2464847104	2901753856	2508540672	2820959232	2716189952	1864867968
3	sn-glycero-3-Phosphocholine	258.11	708.76	C8H20NO6P	positive		0.08	identified	2072365184	1823660672	2326969088	2124574336	2366030592	2653944832	2428256512	1596148736	2609668352	1750688384	1970803328	2218514944	2464847104	2901753856	2508540672	2820959232	2716189952	1864867968
7	Nicotinamide	123.055	421.49	C6H6N2O	positive	Nicotinamide (C6H6N2O) Prob = 98.9800000000	0.06	annotated+fragment	1199569792	1262179968	1235586048	1269402624	1544214272	1468995712	1636694656	1121594368	1573688064	1181417600	1461419648	1300104960	1413574144	1366645376	1700704256	1720179200	1353022720	1282844672
7	2-Acetylpyrazine	123.055	421.49	C6H6N2O	positive	Nicotinamide (C6H6N2O) Prob = 98.9800000000	0.06	annotated+fragment	1199569792	1262179968	1235586048	1269402624	1544214272	1468995712	1636694656	1121594368	1573688064	1181417600	1461419648	1300104960	1413574144	1366645376	1700704256	1720179200	1353022720	1282844672
7	Picolinamide	123.055	421.49	C6H6N2O	positive	Nicotinamide (C6H6N2O) Prob = 98.9800000000	0.06	annotated+fragment	1199569792	1262179968	1235586048	1269402624	1544214272	1468995712	1636694656	1121594368	1573688064	1181417600	1461419648	1300104960	1413574144	1366645376	1700704256	1720179200	1353022720	1282844672
7	Isonicotineamide	123.055	421.49	C6H6N2O	positive	Nicotinamide (C6H6N2O) Prob = 98.9800000000	0.06	annotated+fragment	1199569792	1262179968	1235586048	1269402624	1544214272	1468995712	1636694656	1121594368	1573688064	1181417600	1461419648	1300104960	1413574144	1366645376	1700704256	1720179200	1353022720	1282844672
8	Creatine	132.077	735.64	C4H9N3O2	positive	CREATINE (C4H9N3O2) Prob = 98.9200000000	-0.03	annotated+fragment	1043884992	1291640064	954634624	1125469184	1131725952	1065009600	991487680	1658548480	1573734528	1430589696	960068864	1162204544	1329859200	1136371968	895198144	1099182592	1577518336	980154432
8	3-Guanidinopropanoate	132.077	735.64	C4H9N3O2	positive	CREATINE (C4H9N3O2) Prob = 98.9200000000	-0.03	annotated+fragment	1043884992	1291640064	954634624	1125469184	1131725952	1065009600	991487680	1658548480	1573734528	1430589696	960068864	1162204544	1329859200	1136371968	895198144	1099182592	1577518336	980154432
9	Streptidine	263.146	735.92	C8H18N6O4	positive		-0.05	annotated	3.18185e+06	3.75698e+06	3.79669e+06	4.36979e+06	3.54925e+06	3.30605e+06	3462724	9504410	7.58527e+06	5815549	3.0764e+06	4237645	5370818	4249971	2.33125e+06	3.42571e+06	11233363	2.79101e+06
10	3beta,6beta-Dihydroxynortropane	144.102	579.99	C7H13NO2	positive		0.35	annotated	1330227584	1158194432	908632384	705148928	1259229440	933785152	839269056	77061248	395411488	1249611136	425883584	924432448	1100890368	1035226368	812548224	888208512	480747424	1351813888
10	Stachydrine	144.102	579.99	C7H13NO2	positive		0.35	annotated	1330227584	1158194432	908632384	705148928	1259229440	933785152	839269056	77061248	395411488	1249611136	425883584	924432448	1100890368	1035226368	812548224	888208512	480747424	1351813888
10	L-2-Amino-3-methylenehexanoic acid	144.102	579.99	C7H13NO2	positive		0.35	annotated	1330227584	1158194432	908632384	705148928	1259229440	933785152	839269056	77061248	395411488	1249611136	425883584	924432448	1100890368	1035226368	812548224	888208512	480747424	1351813888
10	4-(Trimethylammonio)but-2-enoate	144.102	579.99	C7H13NO2	positive		0.35	annotated	1330227584	1158194432	908632384	705148928	1259229440	933785152	839269056	77061248	395411488	1249611136	425883584	924432448	1100890368	1035226368	812548224	888208512	480747424	1351813888
11	(S)-17-Hydroxy-9,11,13,15-octadecatetraynoic acid	285.148	580	C18H20O3	positive		0.31	annotated	11352788	13961265	12127701	10209421	13399367	9694598	13386487	3.0595e+06	6.23446e+06	11931064	5406883	15528653	14080951	11022710	13322590	14052011	8465859	17931442
11	16-Oxoestrone	285.148	580	C18H20O3	positive		0.31	annotated	11352788	13961265	12127701	10209421	13399367	9694598	13386487	3.0595e+06	6.23446e+06	11931064	5406883	15528653	14080951	11022710	13322590	14052011	8465859	17931442
11	Estrone-3,4-quinone	285.148	580	C18H20O3	positive		0.31	annotated	11352788	13961265	12127701	10209421	13399367	9694598	13386487	3.0595e+06	6.23446e+06	11931064	5406883	15528653	14080951	11022710	13322590	14052011	8465859	17931442
11	Estrone-2,3-quinone	285.148	580	C18H20O3	positive		0.31	annotated	11352788	13961265	12127701	10209421	13399367	9694598	13386487	3.0595e+06	6.23446e+06	11931064	5406883	15528653	14080951	11022710	13322590	14052011	8465859	17931442
11	(+)-Larreatricin	285.148	580	C18H20O3	positive		0.31	annotated	11352788	13961265	12127701	10209421	13399367	9694598	13386487	3.0595e+06	6.23446e+06	11931064	5406883	15528653	14080951	11022710	13322590	14052011	8465859	17931442
11	Allogibberic acid	285.148	580	C18H20O3	positive		0.31	annotated	11352788	13961265	12127701	10209421	13399367	9694598	13386487	3.0595e+06	6.23446e+06	11931064	5406883	15528653	14080951	11022710	13322590	14052011	8465859	17931442
11	alpha,alpha'-Diethyl-3,4,4'-stilbenetriol	285.148	580	C18H20O3	positive		0.31	annotated	11352788	13961265	12127701	10209421	13399367	9694598	13386487	3.0595e+06	6.23446e+06	11931064	5406883	15528653	14080951	11022710	13322590	14052011	8465859	17931442
11	16-Oxoestrone	285.148	580	C18H20O3	positive		0.31	annotated	11352788	13961265	12127701	10209421	13399367	9694598	13386487	3.0595e+06	6.23446e+06	11931064	5406883	15528653	14080951	11022710	13322590	14052011	8465859	17931442
11	alpha,alpha'-diethyl-3,4,4'-stilbenetriol	285.148	580	C18H20O3	positive		0.31	annotated	11352788	13961265	12127701	10209421	13399367	9694598	13386487	3.0595e+06	6.23446e+06	11931064	5406883	15528653	14080951	11022710	13322590	14052011	8465859	17931442
11	(R)-2,4,5-Trimethoxydalbergiquinol	285.148	580	C18H20O3	positive		0.31	annotated	11352788	13961265	12127701	10209421	13399367	9694598	13386487	3.0595e+06	6.23446e+06	11931064	5406883	15528653	14080951	11022710	13322590	14052011	8465859	17931442
12	L-Glutamine	147.076	745	C5H10N2O3	positive	Glutamine (C5H10N2O3) Prob = 96.2900000000	-0.1	identified+fragment	907586368	708743360	925573504	694210624	773307072	1251229056	1061192320	900944448	703316416	732721664	668677120	887451456	886167808	728502208	874307712	996436416	630814848	944681152
12	Alanylglycine	147.076	745	C5H10N2O3	positive	Glutamine (C5H10N2O3) Prob = 96.2900000000	-0.1	annotated+fragment	907586368	708743360	925573504	694210624	773307072	1251229056	1061192320	900944448	703316416	732721664	668677120	887451456	886167808	728502208	874307712	996436416	630814848	944681152
12	Ureidoisobutyric acid	147.076	745	C5H10N2O3	positive	Glutamine (C5H10N2O3) Prob = 96.2900000000	-0.1	annotated+fragment	907586368	708743360	925573504	694210624	773307072	1251229056	1061192320	900944448	703316416	732721664	668677120	887451456	886167808	728502208	874307712	996436416	630814848	944681152
12	D-Glutamine	147.076	745	C5H10N2O3	positive	Glutamine (C5H10N2O3) Prob = 96.2900000000	-0.1	annotated+fragment	907586368	708743360	925573504	694210624	773307072	1251229056	1061192320	900944448	703316416	732721664	668677120	887451456	886167808	728502208	874307712	996436416	630814848	944681152
12	Glutamine	147.076	745	C5H10N2O3	positive	Glutamine (C5H10N2O3) Prob = 96.2900000000	-0.1	annotated+fragment	907586368	708743360	925573504	694210624	773307072	1251229056	1061192320	900944448	703316416	732721664	668677120	887451456	886167808	728502208	874307712	996436416	630814848	944681152
12	Isoglutamine	147.076	745	C5H10N2O3	positive	Glutamine (C5H10N2O3) Prob = 96.2900000000	-0.1	annotated+fragment	907586368	708743360	925573504	694210624	773307072	1251229056	1061192320	900944448	703316416	732721664	668677120	887451456	886167808	728502208	874307712	996436416	630814848	944681152
13	N-Nitrosoguvacoline	171.076	745.55	C7H10N2O3	positive		-0.1	annotated	12391010	11521326	13291710	9357981	11084825	15331556	14747703	13025630	9778866	9550546	11002297	13943672	12739009	9377481	11986708	12550369	8626206	13065752
15	Pterolactam	116.071	667.26	C5H9NO2	positive	Pro (C5H9NO2) Prob = 82.7300000000	0.09	annotated+fragment	367286944	351904512	323725024	529120320	492993280	436707840	667794624	437820576	966705408	349356480	457897376	482762880	678350144	575824192	435581056	481932800	754768832	481208512
15	L-Proline	116.071	667.26	C5H9NO2	positive	Pro (C5H9NO2) Prob = 82.7300000000	0.09	identified+fragment	367286944	351904512	323725024	529120320	492993280	436707840	667794624	437820576	966705408	349356480	457897376	482762880	678350144	575824192	435581056	481932800	754768832	481208512
15	4-Amino-2-methylenebutanoic acid	116.071	667.26	C5H9NO2	positive	Pro (C5H9NO2) Prob = 82.7300000000	0.09	annotated+fragment	367286944	351904512	323725024	529120320	492993280	436707840	667794624	437820576	966705408	349356480	457897376	482762880	678350144	575824192	435581056	481932800	754768832	481208512
15	3-Acetamidopropanal	116.071	667.26	C5H9NO2	positive	Pro (C5H9NO2) Prob = 82.7300000000	0.09	annotated+fragment	367286944	351904512	323725024	529120320	492993280	436707840	667794624	437820576	966705408	349356480	457897376	482762880	678350144	575824192	435581056	481932800	754768832	481208512
15	D-Proline	116.071	667.26	C5H9NO2	positive	Pro (C5H9NO2) Prob = 82.7300000000	0.09	annotated+fragment	367286944	351904512	323725024	529120320	492993280	436707840	667794624	437820576	966705408	349356480	457897376	482762880	678350144	575824192	435581056	481932800	754768832	481208512
15	Proline	116.071	667.26	C5H9NO2	positive	Pro (C5H9NO2) Prob = 82.7300000000	0.09	annotated+fragment	367286944	351904512	323725024	529120320	492993280	436707840	667794624	437820576	966705408	349356480	457897376	482762880	678350144	575824192	435581056	481932800	754768832	481208512
16	L-Glutamate	148.06	721.61	C5H9NO4	positive	Glutamic acid (C5H9NO4) Prob = 95.9800000000	-0.01	identified+fragment	924808128	750018816	786082560	473483904	414437408	633663168	522390112	691066176	369564960	597535360	396290944	787859008	658473216	460319648	691878208	848070656	371413408	686497728
16	DL-Glutamate	148.06	721.61	C5H9NO4	positive	Glutamic acid (C5H9NO4) Prob = 95.9800000000	-0.01	annotated+fragment	924808128	750018816	786082560	473483904	414437408	633663168	522390112	691066176	369564960	597535360	396290944	787859008	658473216	460319648	691878208	848070656	371413408	686497728
16	N-Acetylserine	148.06	721.61	C5H9NO4	positive	Glutamic acid (C5H9NO4) Prob = 95.9800000000	-0.01	annotated+fragment	924808128	750018816	786082560	473483904	414437408	633663168	522390112	691066176	369564960	597535360	396290944	787859008	658473216	460319648	691878208	848070656	371413408	686497728
16	N-Methyl-D-aspartic acid	148.06	721.61	C5H9NO4	positive	Glutamic acid (C5H9NO4) Prob = 95.9800000000	-0.01	annotated+fragment	924808128	750018816	786082560	473483904	414437408	633663168	522390112	691066176	369564960	597535360	396290944	787859008	658473216	460319648	691878208	848070656	371413408	686497728
16	L-4-Hydroxyglutamate semialdehyde	148.06	721.61	C5H9NO4	positive	Glutamic acid (C5H9NO4) Prob = 95.9800000000	-0.01	annotated+fragment	924808128	750018816	786082560	473483904	414437408	633663168	522390112	691066176	369564960	597535360	396290944	787859008	658473216	460319648	691878208	848070656	371413408	686497728
16	3-(Carboxymethylamino)propanoic acid	148.06	721.61	C5H9NO4	positive	Glutamic acid (C5H9NO4) Prob = 95.9800000000	-0.01	annotated+fragment	924808128	750018816	786082560	473483904	414437408	633663168	522390112	691066176	369564960	597535360	396290944	787859008	658473216	460319648	691878208	848070656	371413408	686497728
16	N-lactoyl-Glycine	148.06	721.61	C5H9NO4	positive	Glutamic acid (C5H9NO4) Prob = 95.9800000000	-0.01	annotated+fragment	924808128	750018816	786082560	473483904	414437408	633663168	522390112	691066176	369564960	597535360	396290944	787859008	658473216	460319648	691878208	848070656	371413408	686497728
16	D-Glutamate	148.06	721.61	C5H9NO4	positive	Glutamic acid (C5H9NO4) Prob = 95.9800000000	-0.01	annotated+fragment	924808128	750018816	786082560	473483904	414437408	633663168	522390112	691066176	369564960	597535360	396290944	787859008	658473216	460319648	691878208	848070656	371413408	686497728
16	O-Acetyl-L-serine	148.06	721.61	C5H9NO4	positive	Glutamic acid (C5H9NO4) Prob = 95.9800000000	-0.01	identified+fragment	924808128	750018816	786082560	473483904	414437408	633663168	522390112	691066176	369564960	597535360	396290944	787859008	658473216	460319648	691878208	848070656	371413408	686497728
16	3-Aminopentanedioate	148.06	721.61	C5H9NO4	positive	Glutamic acid (C5H9NO4) Prob = 95.9800000000	-0.01	annotated+fragment	924808128	750018816	786082560	473483904	414437408	633663168	522390112	691066176	369564960	597535360	396290944	787859008	658473216	460319648	691878208	848070656	371413408	686497728
16	N-(Carboxymethyl)-D-alanine	148.06	721.61	C5H9NO4	positive	Glutamic acid (C5H9NO4) Prob = 95.9800000000	-0.01	annotated+fragment	924808128	750018816	786082560	473483904	414437408	633663168	522390112	691066176	369564960	597535360	396290944	787859008	658473216	460319648	691878208	848070656	371413408	686497728
16	L-threo-3-Methylaspartate	148.06	721.61	C5H9NO4	positive	Glutamic acid (C5H9NO4) Prob = 95.9800000000	-0.01	annotated+fragment	924808128	750018816	786082560	473483904	414437408	633663168	522390112	691066176	369564960	597535360	396290944	787859008	658473216	460319648	691878208	848070656	371413408	686497728
16	2-Oxo-4-hydroxy-5-aminovalerate	148.06	721.61	C5H9NO4	positive	Glutamic acid (C5H9NO4) Prob = 95.9800000000	-0.01	annotated+fragment	924808128	750018816	786082560	473483904	414437408	633663168	522390112	691066176	369564960	597535360	396290944	787859008	658473216	460319648	691878208	848070656	371413408	686497728
17	L-Carnitine	162.113	675.12	C7H15NO3	positive	L-Carnitine (C7H15NO3) Prob = 89.0200000000	-0.05	identified+fragment	639021824	850684864	599266304	352272192	397851168	554622336	629508672	497494752	701293568	535963456	386847872	740698304	686900416	467365056	561368640	576211904	645837696	398305984
17	Malonyl-Carnitin	162.113	675.12	C7H15NO3	positive	L-Carnitine (C7H15NO3) Prob = 89.0200000000	-0.05	annotated+fragment	639021824	850684864	599266304	352272192	397851168	554622336	629508672	497494752	701293568	535963456	386847872	740698304	686900416	467365056	561368640	576211904	645837696	398305984
17	(S)-Carnitine	162.113	675.12	C7H15NO3	positive	L-Carnitine (C7H15NO3) Prob = 89.0200000000	-0.05	annotated+fragment	639021824	850684864	599266304	352272192	397851168	554622336	629508672	497494752	701293568	535963456	386847872	740698304	686900416	467365056	561368640	576211904	645837696	398305984
18	Neurine	104.107	1059.95	C5H13NO	positive		0.17	annotated	483132096	304149408	236164176	226995184	310016384	381657152	424447968	226112208	318800672	180893584	418448768	310370528	738414528	270428320	362475360	390103424	328059520	382409184
18	Choline	104.107	1059.95	C5H13NO	positive		0.17	identified	483132096	304149408	236164176	226995184	310016384	381657152	424447968	226112208	318800672	180893584	418448768	310370528	738414528	270428320	362475360	390103424	328059520	382409184
43	6-Sulfatoxymelatonin	329.081	572.53	C13H16N2O6S	positive		0.22	annotated	5998376	6.00407e+06	6086091	5392950	7543271	5625765	6.33057e+06	594925	1.15043e+06	6.17857e+06	1.60015e+06	7722020	4991768	5404167	5904514	4803903	1.79541e+06	8419787
43	Fenoxanil	329.081	572.53	C15H18Cl2N2O2	positive		0.22	annotated	5998376	6.00407e+06	6086091	5392950	7543271	5625765	6.33057e+06	594925	1.15043e+06	6.17857e+06	1.60015e+06	7722020	4991768	5404167	5904514	4803903	1.79541e+06	8419787
44	3-Acetyl-2,5-dimethylthiophene	155.053	572.87	C8H10OS	positive		0.07	annotated	1.9466e+06	1.89233e+06	1977575	1.54212e+06	2.47937e+06	2428996	1.98373e+06	326713	768042	1.69611e+06	735511	2.04712e+06	1.66144e+06	1.92832e+06	1.63707e+06	1.38263e+06	1.12791e+06	2505766
44	1-(5-Methyl-2-thienyl)-1-propanone	155.053	572.87	C8H10OS	positive		0.07	annotated	1.9466e+06	1.89233e+06	1977575	1.54212e+06	2.47937e+06	2428996	1.98373e+06	326713	768042	1.69611e+06	735511	2.04712e+06	1.66144e+06	1.92832e+06	1.63707e+06	1.38263e+06	1.12791e+06	2505766
44	1-(2-Thienyl)-1-butanone	155.053	572.87	C8H10OS	positive		0.07	annotated	1.9466e+06	1.89233e+06	1977575	1.54212e+06	2.47937e+06	2428996	1.98373e+06	326713	768042	1.69611e+06	735511	2.04712e+06	1.66144e+06	1.92832e+06	1.63707e+06	1.38263e+06	1.12791e+06	2505766
45	Dibenzyl ether	199.111	573.15	C14H14O	positive		0.07	annotated	2.00066e+06	1.87218e+06	1.90044e+06	1.71728e+06	2.24271e+06	1727227	1.71683e+06	512078	812866	1.66601e+06	1.08991e+06	1.97374e+06	1.67091e+06	2.16873e+06	1.39851e+06	1285183	1.05059e+06	2.07192e+06
45	4-Phenethylphenol	199.111	573.15	C14H14O	positive		0.07	annotated	2.00066e+06	1.87218e+06	1.90044e+06	1.71728e+06	2.24271e+06	1727227	1.71683e+06	512078	812866	1.66601e+06	1.08991e+06	1.97374e+06	1.67091e+06	2.16873e+06	1.39851e+06	1285183	1.05059e+06	2.07192e+06
46	4-Methoxybenzyl phenylacetate	257.116	572.31	C16H16O3	positive		0.01	annotated	1.80986e+06	1.74049e+06	2.11939e+06	1.85843e+06	1.97535e+06	1.9821e+06	1.903e+06	641762	1.217e+06	1.8891e+06	1.04732e+06	1.78889e+06	1610886	1.83518e+06	1.95066e+06	1.59978e+06	1120621	2.11826e+06
46	Xenognosin A	257.116	572.31	C16H16O3	positive		0.01	annotated	1.80986e+06	1.74049e+06	2.11939e+06	1.85843e+06	1.97535e+06	1.9821e+06	1.903e+06	641762	1.217e+06	1.8891e+06	1.04732e+06	1.78889e+06	1610886	1.83518e+06	1.95066e+06	1.59978e+06	1120621	2.11826e+06
46	4'-O-Methylequol	257.116	572.31	C16H16O3	positive		0.01	annotated	1.80986e+06	1.74049e+06	2.11939e+06	1.85843e+06	1.97535e+06	1.9821e+06	1.903e+06	641762	1.217e+06	1.8891e+06	1.04732e+06	1.78889e+06	1610886	1.83518e+06	1.95066e+06	1.59978e+06	1120621	2.11826e+06
46	7-Hydroxy-5-methoxyflavan	257.116	572.31	C16H16O3	positive		0.01	annotated	1.80986e+06	1.74049e+06	2.11939e+06	1.85843e+06	1.97535e+06	1.9821e+06	1.903e+06	641762	1.217e+06	1.8891e+06	1.04732e+06	1.78889e+06	1610886	1.83518e+06	1.95066e+06	1.59978e+06	1120621	2.11826e+06
46	7,4'-Dihydroxy-8-methylflavan	257.116	572.31	C16H16O3	positive		0.01	annotated	1.80986e+06	1.74049e+06	2.11939e+06	1.85843e+06	1.97535e+06	1.9821e+06	1.903e+06	641762	1.217e+06	1.8891e+06	1.04732e+06	1.78889e+06	1610886	1.83518e+06	1.95066e+06	1.59978e+06	1120621	2.11826e+06
46	Loroglossol	257.116	572.31	C16H16O3	positive		0.01	annotated	1.80986e+06	1.74049e+06	2.11939e+06	1.85843e+06	1.97535e+06	1.9821e+06	1.903e+06	641762	1.217e+06	1.8891e+06	1.04732e+06	1.78889e+06	1610886	1.83518e+06	1.95066e+06	1.59978e+06	1120621	2.11826e+06
46	Orchinol	257.116	572.31	C16H16O3	positive		0.01	annotated	1.80986e+06	1.74049e+06	2.11939e+06	1.85843e+06	1.97535e+06	1.9821e+06	1.903e+06	641762	1.217e+06	1.8891e+06	1.04732e+06	1.78889e+06	1610886	1.83518e+06	1.95066e+06	1.59978e+06	1120621	2.11826e+06
46	Pterostilbene	257.116	572.31	C16H16O3	positive		0.01	annotated	1.80986e+06	1.74049e+06	2.11939e+06	1.85843e+06	1.97535e+06	1.9821e+06	1.903e+06	641762	1.217e+06	1.8891e+06	1.04732e+06	1.78889e+06	1610886	1.83518e+06	1.95066e+06	1.59978e+06	1120621	2.11826e+06
46	Broussin	257.116	572.31	C16H16O3	positive		0.01	annotated	1.80986e+06	1.74049e+06	2.11939e+06	1.85843e+06	1.97535e+06	1.9821e+06	1.903e+06	641762	1.217e+06	1.8891e+06	1.04732e+06	1.78889e+06	1610886	1.83518e+06	1.95066e+06	1.59978e+06	1120621	2.11826e+06
46	Obtusaquinol	257.116	572.31	C16H16O3	positive		0.01	annotated	1.80986e+06	1.74049e+06	2.11939e+06	1.85843e+06	1.97535e+06	1.9821e+06	1.903e+06	641762	1.217e+06	1.8891e+06	1.04732e+06	1.78889e+06	1610886	1.83518e+06	1.95066e+06	1.59978e+06	1120621	2.11826e+06
46	7-Hydroxy-5-methoxyflavan	257.116	572.31	C16H16O3	positive		0.01	annotated	1.80986e+06	1.74049e+06	2.11939e+06	1.85843e+06	1.97535e+06	1.9821e+06	1.903e+06	641762	1.217e+06	1.8891e+06	1.04732e+06	1.78889e+06	1610886	1.83518e+06	1.95066e+06	1.59978e+06	1120621	2.11826e+06
46	4'-Hydroxy-7-methoxyflavan	257.116	572.31	C16H16O3	positive		0.01	annotated	1.80986e+06	1.74049e+06	2.11939e+06	1.85843e+06	1.97535e+06	1.9821e+06	1.903e+06	641762	1.217e+06	1.8891e+06	1.04732e+06	1.78889e+06	1610886	1.83518e+06	1.95066e+06	1.59978e+06	1120621	2.11826e+06
46	2'-Hydroxy-4'-methoxydihydrochalcone	257.116	572.31	C16H16O3	positive		0.01	annotated	1.80986e+06	1.74049e+06	2.11939e+06	1.85843e+06	1.97535e+06	1.9821e+06	1.903e+06	641762	1.217e+06	1.8891e+06	1.04732e+06	1.78889e+06	1610886	1.83518e+06	1.95066e+06	1.59978e+06	1120621	2.11826e+06
46	2'-Methoxy-4'-hydroxydihydrochalcone	257.116	572.31	C16H16O3	positive		0.01	annotated	1.80986e+06	1.74049e+06	2.11939e+06	1.85843e+06	1.97535e+06	1.9821e+06	1.903e+06	641762	1.217e+06	1.8891e+06	1.04732e+06	1.78889e+06	1610886	1.83518e+06	1.95066e+06	1.59978e+06	1120621	2.11826e+06
46	2-Methoxy-4-hydroxydihydrochalcone	257.116	572.31	C16H16O3	positive		0.01	annotated	1.80986e+06	1.74049e+06	2.11939e+06	1.85843e+06	1.97535e+06	1.9821e+06	1.903e+06	641762	1.217e+06	1.8891e+06	1.04732e+06	1.78889e+06	1610886	1.83518e+06	1.95066e+06	1.59978e+06	1120621	2.11826e+06
48	Choline phosphate	184.073	716.15	C5H14NO4P	positive		-0.26	identified	172539936	276774112	96441648	143214416	314388832	262008816	250580816	241547456	237060128	259671344	189354880	130922536	259841120	188553488	236750832	127393264	115907024	136424576
49	L-Acetylcarnitine	204.123	586.01	C9H17NO4	positive		-0.29	annotated	146260432	34342360	68270480	119887776	177131104	129036456	222017744	216103920	171381136	199358496	69416656	117425424	83002552	82969896	124047944	114630776	81410240	95949984
49	N-lactoyl-Leucine	204.123	586.01	C9H17NO4	positive		-0.29	annotated	146260432	34342360	68270480	119887776	177131104	129036456	222017744	216103920	171381136	199358496	69416656	117425424	83002552	82969896	124047944	114630776	81410240	95949984
49	O-Acetylcarnitine	204.123	586.01	C9H17NO4	positive		-0.29	identified	146260432	34342360	68270480	119887776	177131104	129036456	222017744	216103920	171381136	199358496	69416656	117425424	83002552	82969896	124047944	114630776	81410240	95949984
50	L-2-Amino-3-(1-pyrazolyl)propanoic acid	156.077	728.66	C6H9N3O2	positive	Histidine (C6H9N3O2) Prob = 80.2600000000	-0.13	annotated+fragment	182564448	172271936	165438768	136786832	215601664	200656720	175946352	144679344	141511040	133683664	125138792	155488640	181983936	136339360	151869408	214005216	124572248	188394336
50	L-Histidine	156.077	728.66	C6H9N3O2	positive	Histidine (C6H9N3O2) Prob = 80.2600000000	-0.13	annotated+fragment	182564448	172271936	165438768	136786832	215601664	200656720	175946352	144679344	141511040	133683664	125138792	155488640	181983936	136339360	151869408	214005216	124572248	188394336
50	D-Histidine	156.077	728.66	C6H9N3O2	positive	Histidine (C6H9N3O2) Prob = 80.2600000000	-0.13	annotated+fragment	182564448	172271936	165438768	136786832	215601664	200656720	175946352	144679344	141511040	133683664	125138792	155488640	181983936	136339360	151869408	214005216	124572248	188394336
50	Histidine	156.077	728.66	C6H9N3O2	positive	Histidine (C6H9N3O2) Prob = 80.2600000000	-0.13	annotated+fragment	182564448	172271936	165438768	136786832	215601664	200656720	175946352	144679344	141511040	133683664	125138792	155488640	181983936	136339360	151869408	214005216	124572248	188394336
50	3-(Pyrazol-1-yl)-L-alanine	156.077	728.66	C6H9N3O2	positive	Histidine (C6H9N3O2) Prob = 80.2600000000	-0.13	annotated+fragment	182564448	172271936	165438768	136786832	215601664	200656720	175946352	144679344	141511040	133683664	125138792	155488640	181983936	136339360	151869408	214005216	124572248	188394336
51	Hypoxanthine	137.046	589.98	C5H4N4O	positive	Allopurinol (C5H4N4O) Prob = 81.7000000000	0.51	identified+fragment	55271072	202871552	61393012	28575364	45052720	58831892	67788440	117127672	68421880	79476048	116392176	131904296	48119884	42544084	139905328	115314904	95972312	173939744
51	Allopurinol	137.046	589.98	C5H4N4O	positive	Allopurinol (C5H4N4O) Prob = 81.7000000000	0.51	annotated+fragment	55271072	202871552	61393012	28575364	45052720	58831892	67788440	117127672	68421880	79476048	116392176	131904296	48119884	42544084	139905328	115314904	95972312	173939744
52	Allopurinol riboside	269.088	594.5	C10H12N4O5	positive	Inosine (C10H12N4O5) Prob = 98.6900000000	0.51	annotated+fragment	33125768	89304288	31720914	15615536	23710796	33598740	37531128	62036056	37962192	45607320	57365564	60825088	28627134	26043064	75579664	62560184	49994124	89337088
52	Inosine	269.088	594.5	C10H12N4O5	positive	Inosine (C10H12N4O5) Prob = 98.6900000000	0.51	identified+fragment	33125768	89304288	31720914	15615536	23710796	33598740	37531128	62036056	37962192	45607320	57365564	60825088	28627134	26043064	75579664	62560184	49994124	89337088
52	Arabinosylhypoxanthine	269.088	594.5	C10H12N4O5	positive	Inosine (C10H12N4O5) Prob = 98.6900000000	0.51	annotated+fragment	33125768	89304288	31720914	15615536	23710796	33598740	37531128	62036056	37962192	45607320	57365564	60825088	28627134	26043064	75579664	62560184	49994124	89337088
54	N-Methylnicotinate	138.055	623.65	C7H7NO2	positive	Trigonelline (C7H7NO2) Prob = 82.3300000000	0.09	annotated+fragment	125994048	77640176	177108736	75006728	79328056	86248816	77442432	200212048	126539056	151203568	104256768	185307184	137100512	92936048	73806672	81857744	103127944	131415280
54	2-Pyridylacetic acid	138.055	623.65	C7H7NO2	positive	Trigonelline (C7H7NO2) Prob = 82.3300000000	0.09	annotated+fragment	125994048	77640176	177108736	75006728	79328056	86248816	77442432	200212048	126539056	151203568	104256768	185307184	137100512	92936048	73806672	81857744	103127944	131415280
54	m-Aminobenzoic acid	138.055	623.65	C7H7NO2	positive	Trigonelline (C7H7NO2) Prob = 82.3300000000	0.09	annotated+fragment	125994048	77640176	177108736	75006728	79328056	86248816	77442432	200212048	126539056	151203568	104256768	185307184	137100512	92936048	73806672	81857744	103127944	131415280
54	4-Aminobenzoate	138.055	623.65	C7H7NO2	positive	Trigonelline (C7H7NO2) Prob = 82.3300000000	0.09	annotated+fragment	125994048	77640176	177108736	75006728	79328056	86248816	77442432	200212048	126539056	151203568	104256768	185307184	137100512	92936048	73806672	81857744	103127944	131415280
54	3-Pyridylacetic acid	138.055	623.65	C7H7NO2	positive	Trigonelline (C7H7NO2) Prob = 82.3300000000	0.09	annotated+fragment	125994048	77640176	177108736	75006728	79328056	86248816	77442432	200212048	126539056	151203568	104256768	185307184	137100512	92936048	73806672	81857744	103127944	131415280
54	Salicylamide	138.055	623.65	C7H7NO2	positive	Trigonelline (C7H7NO2) Prob = 82.3300000000	0.09	annotated+fragment	125994048	77640176	177108736	75006728	79328056	86248816	77442432	200212048	126539056	151203568	104256768	185307184	137100512	92936048	73806672	81857744	103127944	131415280
54	Anthranilate	138.055	623.65	C7H7NO2	positive	Trigonelline (C7H7NO2) Prob = 82.3300000000	0.09	annotated+fragment	125994048	77640176	177108736	75006728	79328056	86248816	77442432	200212048	126539056	151203568	104256768	185307184	137100512	92936048	73806672	81857744	103127944	131415280
54	Methyl nicotinate	138.055	623.65	C7H7NO2	positive	Trigonelline (C7H7NO2) Prob = 82.3300000000	0.09	annotated+fragment	125994048	77640176	177108736	75006728	79328056	86248816	77442432	200212048	126539056	151203568	104256768	185307184	137100512	92936048	73806672	81857744	103127944	131415280
54	3-Nitrotoluene	138.055	623.65	C7H7NO2	positive	Trigonelline (C7H7NO2) Prob = 82.3300000000	0.09	annotated+fragment	125994048	77640176	177108736	75006728	79328056	86248816	77442432	200212048	126539056	151203568	104256768	185307184	137100512	92936048	73806672	81857744	103127944	131415280
54	2-Nitrotoluene	138.055	623.65	C7H7NO2	positive	Trigonelline (C7H7NO2) Prob = 82.3300000000	0.09	annotated+fragment	125994048	77640176	177108736	75006728	79328056	86248816	77442432	200212048	126539056	151203568	104256768	185307184	137100512	92936048	73806672	81857744	103127944	131415280
54	4-Nitrotoluene	138.055	623.65	C7H7NO2	positive	Trigonelline (C7H7NO2) Prob = 82.3300000000	0.09	annotated+fragment	125994048	77640176	177108736	75006728	79328056	86248816	77442432	200212048	126539056	151203568	104256768	185307184	137100512	92936048	73806672	81857744	103127944	131415280
56	Chlorobactene	533.414	223.03	C40H52	positive		-0.31	annotated	6.63901e+06	5468546	4819857	4701850	5.26793e+06	6015488	2.47678e+06	7258798	2.55724e+06	6.30861e+06	1.68277e+06	4.27893e+06	2.10888e+06	3.7628e+06	1.85563e+06	7.44369e+06	6.37609e+06	5.37452e+06
56	beta-Isorenieratene	533.414	223.03	C40H52	positive		-0.31	annotated	6.63901e+06	5468546	4819857	4701850	5.26793e+06	6015488	2.47678e+06	7258798	2.55724e+06	6.30861e+06	1.68277e+06	4.27893e+06	2.10888e+06	3.7628e+06	1.85563e+06	7.44369e+06	6.37609e+06	5.37452e+06
56	Bisdehydrolycopene/ Tetradehydrolycopene	533.414	223.03	C40H52	positive		-0.31	annotated	6.63901e+06	5468546	4819857	4701850	5.26793e+06	6015488	2.47678e+06	7258798	2.55724e+06	6.30861e+06	1.68277e+06	4.27893e+06	2.10888e+06	3.7628e+06	1.85563e+06	7.44369e+06	6.37609e+06	5.37452e+06
56	Bisdehydro-beta-carotene/ Tetradehydro-beta-carotene	533.414	223.03	C40H52	positive		-0.31	annotated	6.63901e+06	5468546	4819857	4701850	5.26793e+06	6015488	2.47678e+06	7258798	2.55724e+06	6.30861e+06	1.68277e+06	4.27893e+06	2.10888e+06	3.7628e+06	1.85563e+06	7.44369e+06	6.37609e+06	5.37452e+06
57	Glutathione	308.091	699.52	C10H17N3O6S	positive		-0.05	annotated	136080432	137328384	145437344	120450880	159191680	133519144	140371104	46804976	119504664	93789224	96617752	133041824	125396144	146272176	101673072	129816288	100612224	138263120
57	Hallacridone	308.091	699.52	C18H13NO4	positive		-0.05	annotated	136080432	137328384	145437344	120450880	159191680	133519144	140371104	46804976	119504664	93789224	96617752	133041824	125396144	146272176	101673072	129816288	100612224	138263120
57	Aristolodione	308.091	699.52	C18H13NO4	positive		-0.05	annotated	136080432	137328384	145437344	120450880	159191680	133519144	140371104	46804976	119504664	93789224	96617752	133041824	125396144	146272176	101673072	129816288	100612224	138263120
57	Stealthin C	308.091	699.52	C18H13NO4	positive		-0.05	annotated	136080432	137328384	145437344	120450880	159191680	133519144	140371104	46804976	119504664	93789224	96617752	133041824	125396144	146272176	101673072	129816288	100612224	138263120
59	beta-Alanine	90.0549	740.63	C3H7NO2	positive		-0.1	identified	45473956	68505376	39669048	81191624	119315136	54147040	101143360	55816872	118873120	46898304	64938384	51633632	68205224	101873296	50847100	48457960	144936960	59203548
59	L-Alanine	90.0549	740.63	C3H7NO2	positive		-0.1	identified	45473956	68505376	39669048	81191624	119315136	54147040	101143360	55816872	118873120	46898304	64938384	51633632	68205224	101873296	50847100	48457960	144936960	59203548
59	Sarcosine	90.0549	740.63	C3H7NO2	positive		-0.1	annotated	45473956	68505376	39669048	81191624	119315136	54147040	101143360	55816872	118873120	46898304	64938384	51633632	68205224	101873296	50847100	48457960	144936960	59203548
59	D-Alanine	90.0549	740.63	C3H7NO2	positive		-0.1	annotated	45473956	68505376	39669048	81191624	119315136	54147040	101143360	55816872	118873120	46898304	64938384	51633632	68205224	101873296	50847100	48457960	144936960	59203548
59	Urethane	90.0549	740.63	C3H7NO2	positive		-0.1	annotated	45473956	68505376	39669048	81191624	119315136	54147040	101143360	55816872	118873120	46898304	64938384	51633632	68205224	101873296	50847100	48457960	144936960	59203548
59	(alpha-D-mannosyl)7-beta-D-mannosyl-diacetylchitobiosyl-L-asparagine, isoform A (protein)	90.0549	740.63	C3H7NO2	positive		-0.1	annotated	45473956	68505376	39669048	81191624	119315136	54147040	101143360	55816872	118873120	46898304	64938384	51633632	68205224	101873296	50847100	48457960	144936960	59203548
59	HMMF	90.0549	740.63	C3H7NO2	positive		-0.1	annotated	45473956	68505376	39669048	81191624	119315136	54147040	101143360	55816872	118873120	46898304	64938384	51633632	68205224	101873296	50847100	48457960	144936960	59203548
59	2-Nitropropane	90.0549	740.63	C3H7NO2	positive		-0.1	annotated	45473956	68505376	39669048	81191624	119315136	54147040	101143360	55816872	118873120	46898304	64938384	51633632	68205224	101873296	50847100	48457960	144936960	59203548
60	Adenosine	268.104	506.31	C10H13N5O4	positive	Adenosine (C10H13N5O4) Prob = 97.8500000000	0.31	identified+fragment	36504360	74003048	88891000	58633876	55481720	63162788	83187208	48106472	23604236	44968000	72866744	109270144	138743840	28706124	120406296	58655376	52320780	61035860
60	Deoxyguanosine	268.104	506.31	C10H13N5O4	positive	Adenosine (C10H13N5O4) Prob = 97.8500000000	0.31	annotated+fragment	36504360	74003048	88891000	58633876	55481720	63162788	83187208	48106472	23604236	44968000	72866744	109270144	138743840	28706124	120406296	58655376	52320780	61035860
60	Zidovudine	268.104	506.31	C10H13N5O4	positive	Adenosine (C10H13N5O4) Prob = 97.8500000000	0.31	annotated+fragment	36504360	74003048	88891000	58633876	55481720	63162788	83187208	48106472	23604236	44968000	72866744	109270144	138743840	28706124	120406296	58655376	52320780	61035860
60	Vidarabine	268.104	506.31	C10H13N5O4	positive	Adenosine (C10H13N5O4) Prob = 97.8500000000	0.31	annotated+fragment	36504360	74003048	88891000	58633876	55481720	63162788	83187208	48106472	23604236	44968000	72866744	109270144	138743840	28706124	120406296	58655376	52320780	61035860
62	Dichotosinin	479.192	506.16	C24H30O10	positive		0.27	annotated	105753	205994	254318	145170	156725	188614	238838	118008	62277.2	126803	173653	261054	299058	89377.5	346403	156737	156658	177439
62	Bidenoside B	479.192	506.16	C24H30O10	positive		0.27	annotated	105753	205994	254318	145170	156725	188614	238838	118008	62277.2	126803	173653	261054	299058	89377.5	346403	156737	156658	177439
63	Triadimefon	294.1	506.9	C14H16ClN3O2	positive		0.27	annotated	95207.1	202514	232286	163175	183009	185480	237796	131088	76412.6	147937	172634	296579	311088	72217.6	324668	207282	144638	192610
64	5,6-Dihydrothymine	129.066	737.62	C5H8N2O2	positive		0.09	annotated	124062744	78761424	85944920	100751608	119006648	100992896	74440432	38498356	79676304	67548784	69406856	85888392	100128632	137652224	100804032	69231328	108272952	99059720
64	Squamolone	129.066	737.62	C5H8N2O2	positive		0.09	annotated	124062744	78761424	85944920	100751608	119006648	100992896	74440432	38498356	79676304	67548784	69406856	85888392	100128632	137652224	100804032	69231328	108272952	99059720
64	L-Cyclo(alanylglycyl)	129.066	737.62	C5H8N2O2	positive		0.09	annotated	124062744	78761424	85944920	100751608	119006648	100992896	74440432	38498356	79676304	67548784	69406856	85888392	100128632	137652224	100804032	69231328	108272952	99059720
64	pyroglutamine	129.066	737.62	C5H8N2O2	positive		0.09	annotated	124062744	78761424	85944920	100751608	119006648	100992896	74440432	38498356	79676304	67548784	69406856	85888392	100128632	137652224	100804032	69231328	108272952	99059720
64	4-amino-4-cyano-butanoic acid	129.066	737.62	C5H8N2O2	positive		0.09	annotated	124062744	78761424	85944920	100751608	119006648	100992896	74440432	38498356	79676304	67548784	69406856	85888392	100128632	137652224	100804032	69231328	108272952	99059720
64	alpha-Amino-gamma-cyanobutanoate	129.066	737.62	C5H8N2O2	positive		0.09	annotated	124062744	78761424	85944920	100751608	119006648	100992896	74440432	38498356	79676304	67548784	69406856	85888392	100128632	137652224	100804032	69231328	108272952	99059720
65	AMP	348.07	666.91	C10H14N5O7P	positive	AMP (C10H14N5O7P) Prob = 91.5300000000	-0.01	identified+fragment	64568016	112629992	129105848	61639220	94316200	91219560	98827912	32327576	32284048	47746800	77733616	95631856	84767048	44358092	84461512	100529472	62746844	68595944
65	2-Hydroxy-dAMP	348.07	666.91	C10H14N5O7P	positive	AMP (C10H14N5O7P) Prob = 91.5300000000	-0.01	annotated+fragment	64568016	112629992	129105848	61639220	94316200	91219560	98827912	32327576	32284048	47746800	77733616	95631856	84767048	44358092	84461512	100529472	62746844	68595944
65	Adenosine 2'-phosphate	348.07	666.91	C10H14N5O7P	positive	AMP (C10H14N5O7P) Prob = 91.5300000000	-0.01	annotated+fragment	64568016	112629992	129105848	61639220	94316200	91219560	98827912	32327576	32284048	47746800	77733616	95631856	84767048	44358092	84461512	100529472	62746844	68595944
65	dGMP	348.07	666.91	C10H14N5O7P	positive	AMP (C10H14N5O7P) Prob = 91.5300000000	-0.01	annotated+fragment	64568016	112629992	129105848	61639220	94316200	91219560	98827912	32327576	32284048	47746800	77733616	95631856	84767048	44358092	84461512	100529472	62746844	68595944
65	3'-AMP	348.07	666.91	C10H14N5O7P	positive	AMP (C10H14N5O7P) Prob = 91.5300000000	-0.01	annotated+fragment	64568016	112629992	129105848	61639220	94316200	91219560	98827912	32327576	32284048	47746800	77733616	95631856	84767048	44358092	84461512	100529472	62746844	68595944
65	Adenosine 2'-phosphate	348.07	666.91	C10H14N5O7P	positive	AMP (C10H14N5O7P) Prob = 91.5300000000	-0.01	annotated+fragment	64568016	112629992	129105848	61639220	94316200	91219560	98827912	32327576	32284048	47746800	77733616	95631856	84767048	44358092	84461512	100529472	62746844	68595944
65	7-alpha-D-Ribosyladenine 5'-phosphate	348.07	666.91	C10H14N5O7P	positive	AMP (C10H14N5O7P) Prob = 91.5300000000	-0.01	annotated+fragment	64568016	112629992	129105848	61639220	94316200	91219560	98827912	32327576	32284048	47746800	77733616	95631856	84767048	44358092	84461512	100529472	62746844	68595944
67	Glycerylphosphorylethanolamine	216.063	754.74	C5H14NO6P	positive		-0.04	annotated	70274160	43539496	56574384	52629004	93120352	48888268	68924064	41739284	60837432	27213668	44722696	62898924	47516548	102796080	45796312	72405784	118525992	38246228
67	sn-glycero-3-Phosphoethanolamine	216.063	754.74	C5H14NO6P	positive		-0.04	annotated	70274160	43539496	56574384	52629004	93120352	48888268	68924064	41739284	60837432	27213668	44722696	62898924	47516548	102796080	45796312	72405784	118525992	38246228
67	sn-Glycero-3-phosphoethanolamine	216.063	754.74	C5H14NO6P	positive		-0.04	annotated	70274160	43539496	56574384	52629004	93120352	48888268	68924064	41739284	60837432	27213668	44722696	62898924	47516548	102796080	45796312	72405784	118525992	38246228
68	L-Methionine	150.058	617.21	C5H11NO2S	positive	Methionine (C5H11NO2S) Prob = 63.2100000000	-0.24	identified+fragment	81135512	91693384	74987632	88025144	118200416	93903928	97452904	38112772	92890952	56321616	55486184	80048080	79756536	73904528	68579344	94601848	70828960	63921724
68	Penicillamine	150.058	617.21	C5H11NO2S	positive	Methionine (C5H11NO2S) Prob = 63.2100000000	-0.24	annotated+fragment	81135512	91693384	74987632	88025144	118200416	93903928	97452904	38112772	92890952	56321616	55486184	80048080	79756536	73904528	68579344	94601848	70828960	63921724
68	Methionine	150.058	617.21	C5H11NO2S	positive	Methionine (C5H11NO2S) Prob = 63.2100000000	-0.24	annotated+fragment	81135512	91693384	74987632	88025144	118200416	93903928	97452904	38112772	92890952	56321616	55486184	80048080	79756536	73904528	68579344	94601848	70828960	63921724
68	Penicillamine	150.058	617.21	C5H11NO2S	positive	Methionine (C5H11NO2S) Prob = 63.2100000000	-0.24	annotated+fragment	81135512	91693384	74987632	88025144	118200416	93903928	97452904	38112772	92890952	56321616	55486184	80048080	79756536	73904528	68579344	94601848	70828960	63921724
68	D-Methionine	150.058	617.21	C5H11NO2S	positive	Methionine (C5H11NO2S) Prob = 63.2100000000	-0.24	annotated+fragment	81135512	91693384	74987632	88025144	118200416	93903928	97452904	38112772	92890952	56321616	55486184	80048080	79756536	73904528	68579344	94601848	70828960	63921724
69	N(pi)-Methyl-L-histidine	170.092	642.69	C7H11N3O2	positive	D-3-Methylhistidine (C7H11N3O2) Prob = 98.0200000000	-1.14	identified+fragment	25464512	63427200	102115312	89100744	55571956	75775208	54165108	112221728	45078472	80327888	18359708	78978800	22512462	17701614	28723230	13187849	27623440	28594746
69	1-Methylhistidine	170.092	642.69	C7H11N3O2	positive	D-3-Methylhistidine (C7H11N3O2) Prob = 98.0200000000	-1.14	annotated+fragment	25464512	63427200	102115312	89100744	55571956	75775208	54165108	112221728	45078472	80327888	18359708	78978800	22512462	17701614	28723230	13187849	27623440	28594746
69	Nalpha-Methylhistidine	170.092	642.69	C7H11N3O2	positive	D-3-Methylhistidine (C7H11N3O2) Prob = 98.0200000000	-1.14	annotated+fragment	25464512	63427200	102115312	89100744	55571956	75775208	54165108	112221728	45078472	80327888	18359708	78978800	22512462	17701614	28723230	13187849	27623440	28594746
70	(2R,3R,4R)-2-Amino-4-hydroxy-3-methylpentanoic acid	148.097	634.39	C6H13NO3	positive		-0.08	annotated	90823720	67409656	94309608	43551196	62203556	81310936	69839432	21950662	60881376	56074036	28847250	80650144	97085160	43982724	56355820	98380264	27691338	86738048
70	N-(2-Hydroxyethyl)-morpholine N-oxide	148.097	634.39	C6H13NO3	positive		-0.08	annotated	90823720	67409656	94309608	43551196	62203556	81310936	69839432	21950662	60881376	56074036	28847250	80650144	97085160	43982724	56355820	98380264	27691338	86738048
70	Fagomine	148.097	634.39	C6H13NO3	positive		-0.08	annotated	90823720	67409656	94309608	43551196	62203556	81310936	69839432	21950662	60881376	56074036	28847250	80650144	97085160	43982724	56355820	98380264	27691338	86738048
70	N-Hydroxy-L-isoleucine	148.097	634.39	C6H13NO3	positive		-0.08	annotated	90823720	67409656	94309608	43551196	62203556	81310936	69839432	21950662	60881376	56074036	28847250	80650144	97085160	43982724	56355820	98380264	27691338	86738048
70	Fagomine	148.097	634.39	C6H13NO3	positive		-0.08	annotated	90823720	67409656	94309608	43551196	62203556	81310936	69839432	21950662	60881376	56074036	28847250	80650144	97085160	43982724	56355820	98380264	27691338	86738048
71	N-Acetyl-b-D-galactosamine	222.097	631.2	C8H15NO6	positive	N-ACETYL-D-GALACTOSAMINE (C8H15NO6) Prob = 92.8700000000	0.11	annotated+fragment	912557	1.24564e+06	1194027	589793	608042	749295	550480	370105	397622	536758	489620	1.0532e+06	1.07331e+06	702852	578425	1.0209e+06	475771	994459
71	N-Acetyl-beta-D-glucosamine	222.097	631.2	C8H15NO6	positive	N-ACETYL-D-GALACTOSAMINE (C8H15NO6) Prob = 92.8700000000	0.11	annotated+fragment	912557	1.24564e+06	1194027	589793	608042	749295	550480	370105	397622	536758	489620	1.0532e+06	1.07331e+06	702852	578425	1.0209e+06	475771	994459
71	Avenic acid B	222.097	631.2	C8H15NO6	positive	N-ACETYL-D-GALACTOSAMINE (C8H15NO6) Prob = 92.8700000000	0.11	annotated+fragment	912557	1.24564e+06	1194027	589793	608042	749295	550480	370105	397622	536758	489620	1.0532e+06	1.07331e+06	702852	578425	1.0209e+06	475771	994459
71	N-Acetylgalactosamine	222.097	631.2	C8H15NO6	positive	N-ACETYL-D-GALACTOSAMINE (C8H15NO6) Prob = 92.8700000000	0.11	annotated+fragment	912557	1.24564e+06	1194027	589793	608042	749295	550480	370105	397622	536758	489620	1.0532e+06	1.07331e+06	702852	578425	1.0209e+06	475771	994459
71	N-Acetyl-D-glucosamine	222.097	631.2	C8H15NO6	positive	N-ACETYL-D-GALACTOSAMINE (C8H15NO6) Prob = 92.8700000000	0.11	identified+fragment	912557	1.24564e+06	1194027	589793	608042	749295	550480	370105	397622	536758	489620	1.0532e+06	1.07331e+06	702852	578425	1.0209e+06	475771	994459
71	N-Acetylmannosamine	222.097	631.2	C8H15NO6	positive	N-ACETYL-D-GALACTOSAMINE (C8H15NO6) Prob = 92.8700000000	0.11	annotated+fragment	912557	1.24564e+06	1194027	589793	608042	749295	550480	370105	397622	536758	489620	1.0532e+06	1.07331e+06	702852	578425	1.0209e+06	475771	994459
71	Aldehydo-N-acetyl-D-mannosamine	222.097	631.2	C8H15NO6	positive	N-ACETYL-D-GALACTOSAMINE (C8H15NO6) Prob = 92.8700000000	0.11	annotated+fragment	912557	1.24564e+06	1194027	589793	608042	749295	550480	370105	397622	536758	489620	1.0532e+06	1.07331e+06	702852	578425	1.0209e+06	475771	994459
71	N-Acetylmannosamine-6P	222.097	631.2	C8H15NO6	positive	N-ACETYL-D-GALACTOSAMINE (C8H15NO6) Prob = 92.8700000000	0.11	annotated+fragment	912557	1.24564e+06	1194027	589793	608042	749295	550480	370105	397622	536758	489620	1.0532e+06	1.07331e+06	702852	578425	1.0209e+06	475771	994459
71	Aldehydo-N-acetyl-D-glucosamine	222.097	631.2	C8H15NO6	positive	N-ACETYL-D-GALACTOSAMINE (C8H15NO6) Prob = 92.8700000000	0.11	annotated+fragment	912557	1.24564e+06	1194027	589793	608042	749295	550480	370105	397622	536758	489620	1.0532e+06	1.07331e+06	702852	578425	1.0209e+06	475771	994459
71	N-Acetyl-alpha-D-glucosamine	222.097	631.2	C8H15NO6	positive	N-ACETYL-D-GALACTOSAMINE (C8H15NO6) Prob = 92.8700000000	0.11	annotated+fragment	912557	1.24564e+06	1194027	589793	608042	749295	550480	370105	397622	536758	489620	1.0532e+06	1.07331e+06	702852	578425	1.0209e+06	475771	994459
71	N-Acetyl-D-mannosamine	222.097	631.2	C8H15NO6	positive	N-ACETYL-D-GALACTOSAMINE (C8H15NO6) Prob = 92.8700000000	0.11	annotated+fragment	912557	1.24564e+06	1194027	589793	608042	749295	550480	370105	397622	536758	489620	1.0532e+06	1.07331e+06	702852	578425	1.0209e+06	475771	994459
71	N-Acetyl-D-galactosamine	222.097	631.2	C8H15NO6	positive	N-ACETYL-D-GALACTOSAMINE (C8H15NO6) Prob = 92.8700000000	0.11	annotated+fragment	912557	1.24564e+06	1194027	589793	608042	749295	550480	370105	397622	536758	489620	1.0532e+06	1.07331e+06	702852	578425	1.0209e+06	475771	994459
71	N-Acetyl-D-hexosamine	222.097	631.2	C8H15NO6	positive	N-ACETYL-D-GALACTOSAMINE (C8H15NO6) Prob = 92.8700000000	0.11	annotated+fragment	912557	1.24564e+06	1194027	589793	608042	749295	550480	370105	397622	536758	489620	1.0532e+06	1.07331e+06	702852	578425	1.0209e+06	475771	994459
72	L-Valine	118.086	647.03	C5H11NO2	positive	Valine (C5H11NO2) Prob = 54.7100000000	0.06	identified+fragment	62384748	76427888	74583384	49689872	71161456	60569112	87346400	62382104	98295288	91903944	43680752	80260968	88175592	86618272	64369724	72639352	71374552	73550704
73	PC(20:3(8Z,11Z,14Z)/18:3(9Z,12Z,15Z))	806.569	212.78	C46H80NO8P	positive		0.19	annotated	70148088	94690368	64910164	66489384	60247496	69042512	78302672	49551236	68909952	71521944	82639088	88079488	87654264	70130864	97514520	79557488	46871780	88003296
73	PC(20:3(8Z,11Z,14Z)/18:3(6Z,9Z,12Z))	806.569	212.78	C46H80NO8P	positive		0.19	annotated	70148088	94690368	64910164	66489384	60247496	69042512	78302672	49551236	68909952	71521944	82639088	88079488	87654264	70130864	97514520	79557488	46871780	88003296
73	PC(20:2(11Z,14Z)/18:4(6Z,9Z,12Z,15Z))	806.569	212.78	C46H80NO8P	positive		0.19	annotated	70148088	94690368	64910164	66489384	60247496	69042512	78302672	49551236	68909952	71521944	82639088	88079488	87654264	70130864	97514520	79557488	46871780	88003296
73	PC(20:3(5Z,8Z,11Z)/18:3(9Z,12Z,15Z))	806.569	212.78	C46H80NO8P	positive		0.19	annotated	70148088	94690368	64910164	66489384	60247496	69042512	78302672	49551236	68909952	71521944	82639088	88079488	87654264	70130864	97514520	79557488	46871780	88003296
73	PC(20:3(5Z,8Z,11Z)/18:3(6Z,9Z,12Z))	806.569	212.78	C46H80NO8P	positive		0.19	annotated	70148088	94690368	64910164	66489384	60247496	69042512	78302672	49551236	68909952	71521944	82639088	88079488	87654264	70130864	97514520	79557488	46871780	88003296
73	PC(20:4(5Z,8Z,11Z,14Z)/18:2(9Z,12Z))	806.569	212.78	C46H80NO8P	positive		0.19	annotated	70148088	94690368	64910164	66489384	60247496	69042512	78302672	49551236	68909952	71521944	82639088	88079488	87654264	70130864	97514520	79557488	46871780	88003296
73	PC(20:5(5Z,8Z,11Z,14Z,17Z)/18:1(9Z))	806.569	212.78	C46H80NO8P	positive		0.19	annotated	70148088	94690368	64910164	66489384	60247496	69042512	78302672	49551236	68909952	71521944	82639088	88079488	87654264	70130864	97514520	79557488	46871780	88003296
73	PC(20:5(5Z,8Z,11Z,14Z,17Z)/18:1(11Z))	806.569	212.78	C46H80NO8P	positive		0.19	annotated	70148088	94690368	64910164	66489384	60247496	69042512	78302672	49551236	68909952	71521944	82639088	88079488	87654264	70130864	97514520	79557488	46871780	88003296
73	PC(20:4(8Z,11Z,14Z,17Z)/18:2(9Z,12Z))	806.569	212.78	C46H80NO8P	positive		0.19	annotated	70148088	94690368	64910164	66489384	60247496	69042512	78302672	49551236	68909952	71521944	82639088	88079488	87654264	70130864	97514520	79557488	46871780	88003296
73	PC(22:6(4Z,7Z,10Z,13Z,16Z,19Z)/16:0)	806.569	212.78	C46H80NO8P	positive		0.19	annotated	70148088	94690368	64910164	66489384	60247496	69042512	78302672	49551236	68909952	71521944	82639088	88079488	87654264	70130864	97514520	79557488	46871780	88003296
73	PC(22:5(7Z,10Z,13Z,16Z,19Z)/16:1(9Z))	806.569	212.78	C46H80NO8P	positive		0.19	annotated	70148088	94690368	64910164	66489384	60247496	69042512	78302672	49551236	68909952	71521944	82639088	88079488	87654264	70130864	97514520	79557488	46871780	88003296
73	PC(22:5(4Z,7Z,10Z,13Z,16Z)/16:1(9Z))	806.569	212.78	C46H80NO8P	positive		0.19	annotated	70148088	94690368	64910164	66489384	60247496	69042512	78302672	49551236	68909952	71521944	82639088	88079488	87654264	70130864	97514520	79557488	46871780	88003296
73	PC(16:1(9Z)/22:5(7Z,10Z,13Z,16Z,19Z))	806.569	212.78	C46H80NO8P	positive		0.19	annotated	70148088	94690368	64910164	66489384	60247496	69042512	78302672	49551236	68909952	71521944	82639088	88079488	87654264	70130864	97514520	79557488	46871780	88003296
73	PC(16:1(9Z)/22:5(4Z,7Z,10Z,13Z,16Z))	806.569	212.78	C46H80NO8P	positive		0.19	annotated	70148088	94690368	64910164	66489384	60247496	69042512	78302672	49551236	68909952	71521944	82639088	88079488	87654264	70130864	97514520	79557488	46871780	88003296
73	PC(18:1(11Z)/20:5(5Z,8Z,11Z,14Z,17Z))	806.569	212.78	C46H80NO8P	positive		0.19	annotated	70148088	94690368	64910164	66489384	60247496	69042512	78302672	49551236	68909952	71521944	82639088	88079488	87654264	70130864	97514520	79557488	46871780	88003296
73	PC(18:1(9Z)/20:5(5Z,8Z,11Z,14Z,17Z))	806.569	212.78	C46H80NO8P	positive		0.19	annotated	70148088	94690368	64910164	66489384	60247496	69042512	78302672	49551236	68909952	71521944	82639088	88079488	87654264	70130864	97514520	79557488	46871780	88003296
73	PC(18:3(6Z,9Z,12Z)/20:3(8Z,11Z,14Z))	806.569	212.78	C46H80NO8P	positive		0.19	annotated	70148088	94690368	64910164	66489384	60247496	69042512	78302672	49551236	68909952	71521944	82639088	88079488	87654264	70130864	97514520	79557488	46871780	88003296
73	PC(18:3(6Z,9Z,12Z)/20:3(5Z,8Z,11Z))	806.569	212.78	C46H80NO8P	positive		0.19	annotated	70148088	94690368	64910164	66489384	60247496	69042512	78302672	49551236	68909952	71521944	82639088	88079488	87654264	70130864	97514520	79557488	46871780	88003296
73	PC(18:2(9Z,12Z)/20:4(8Z,11Z,14Z,17Z))	806.569	212.78	C46H80NO8P	positive		0.19	annotated	70148088	94690368	64910164	66489384	60247496	69042512	78302672	49551236	68909952	71521944	82639088	88079488	87654264	70130864	97514520	79557488	46871780	88003296
73	PC(18:2(9Z,12Z)/20:4(5Z,8Z,11Z,14Z))	806.569	212.78	C46H80NO8P	positive		0.19	annotated	70148088	94690368	64910164	66489384	60247496	69042512	78302672	49551236	68909952	71521944	82639088	88079488	87654264	70130864	97514520	79557488	46871780	88003296
73	PC(18:3(9Z,12Z,15Z)/20:3(8Z,11Z,14Z))	806.569	212.78	C46H80NO8P	positive		0.19	annotated	70148088	94690368	64910164	66489384	60247496	69042512	78302672	49551236	68909952	71521944	82639088	88079488	87654264	70130864	97514520	79557488	46871780	88003296
73	PC(18:3(9Z,12Z,15Z)/20:3(5Z,8Z,11Z))	806.569	212.78	C46H80NO8P	positive		0.19	annotated	70148088	94690368	64910164	66489384	60247496	69042512	78302672	49551236	68909952	71521944	82639088	88079488	87654264	70130864	97514520	79557488	46871780	88003296
73	PC(18:4(6Z,9Z,12Z,15Z)/20:2(11Z,14Z))	806.569	212.78	C46H80NO8P	positive		0.19	annotated	70148088	94690368	64910164	66489384	60247496	69042512	78302672	49551236	68909952	71521944	82639088	88079488	87654264	70130864	97514520	79557488	46871780	88003296
73	PC(16:0/22:6(4Z,7Z,10Z,13Z,16Z,19Z))	806.569	212.78	C46H80NO8P	positive		0.19	annotated	70148088	94690368	64910164	66489384	60247496	69042512	78302672	49551236	68909952	71521944	82639088	88079488	87654264	70130864	97514520	79557488	46871780	88003296
73	PE(22:6(4Z,7Z,10Z,13Z,16Z,19Z)/19:0)	806.569	212.78	C46H80NO8P	positive		0.19	annotated	70148088	94690368	64910164	66489384	60247496	69042512	78302672	49551236	68909952	71521944	82639088	88079488	87654264	70130864	97514520	79557488	46871780	88003296
73	PC(16:0/22:6(4E,7E,10E,13E,16E,19E))	806.569	212.78	C46H80NO8P	positive		0.19	annotated	70148088	94690368	64910164	66489384	60247496	69042512	78302672	49551236	68909952	71521944	82639088	88079488	87654264	70130864	97514520	79557488	46871780	88003296
73	PC(22:6(4E,7E,10E,13E,16E,19E)/16:0)	806.569	212.78	C46H80NO8P	positive		0.19	annotated	70148088	94690368	64910164	66489384	60247496	69042512	78302672	49551236	68909952	71521944	82639088	88079488	87654264	70130864	97514520	79557488	46871780	88003296
73	PE(19:0/22:6(4Z,7Z,10Z,13Z,16Z,19Z))	806.569	212.78	C46H80NO8P	positive		0.19	annotated	70148088	94690368	64910164	66489384	60247496	69042512	78302672	49551236	68909952	71521944	82639088	88079488	87654264	70130864	97514520	79557488	46871780	88003296
79	N6,N6,N6-Trimethyl-L-lysine	189.16	1011.91	C9H20N2O2	positive	"NEPSILON,NEPSILON,NEPSILON-TRIMETHYLLYSINE" (C9H20N2O2) Prob = 85.7900000000	0.26	annotated+fragment	55202884	84196360	58492424	34400696	44880960	41441752	43370232	23043140	29782432	74628008	24802426	78244096	62147432	39483940	56083788	61600276	31845020	67931592
79	Propamocarb	189.16	1011.91	C9H20N2O2	positive	"NEPSILON,NEPSILON,NEPSILON-TRIMETHYLLYSINE" (C9H20N2O2) Prob = 85.7900000000	0.26	annotated+fragment	55202884	84196360	58492424	34400696	44880960	41441752	43370232	23043140	29782432	74628008	24802426	78244096	62147432	39483940	56083788	61600276	31845020	67931592
79	7,8-Diaminononanoate	189.16	1011.91	C9H20N2O2	positive	"NEPSILON,NEPSILON,NEPSILON-TRIMETHYLLYSINE" (C9H20N2O2) Prob = 85.7900000000	0.26	annotated+fragment	55202884	84196360	58492424	34400696	44880960	41441752	43370232	23043140	29782432	74628008	24802426	78244096	62147432	39483940	56083788	61600276	31845020	67931592
80	3-Dehydroxycarnitine	146.118	674.16	C7H15NO2	positive	DEOXYCARNITINE (C7H15NO2) Prob = 55.0900000000	0.26	annotated+fragment	40893288	23866482	19514598	38390860	66350960	37773740	58237472	26280592	77094512	58645676	27895120	38844920	76497520	38373516	74423264	44051632	66426580	26877588
80	2-amino-heptanoic acid	146.118	674.16	C7H15NO2	positive	DEOXYCARNITINE (C7H15NO2) Prob = 55.0900000000	0.26	annotated+fragment	40893288	23866482	19514598	38390860	66350960	37773740	58237472	26280592	77094512	58645676	27895120	38844920	76497520	38373516	74423264	44051632	66426580	26877588
80	2R-aminoheptanoic acid	146.118	674.16	C7H15NO2	positive	DEOXYCARNITINE (C7H15NO2) Prob = 55.0900000000	0.26	annotated+fragment	40893288	23866482	19514598	38390860	66350960	37773740	58237472	26280592	77094512	58645676	27895120	38844920	76497520	38373516	74423264	44051632	66426580	26877588
80	2S-aminoheptanoic acid	146.118	674.16	C7H15NO2	positive	DEOXYCARNITINE (C7H15NO2) Prob = 55.0900000000	0.26	annotated+fragment	40893288	23866482	19514598	38390860	66350960	37773740	58237472	26280592	77094512	58645676	27895120	38844920	76497520	38373516	74423264	44051632	66426580	26877588
80	4-Trimethylammoniobutanoate	146.118	674.16	C7H15NO2	positive	DEOXYCARNITINE (C7H15NO2) Prob = 55.0900000000	0.26	identified+fragment	40893288	23866482	19514598	38390860	66350960	37773740	58237472	26280592	77094512	58645676	27895120	38844920	76497520	38373516	74423264	44051632	66426580	26877588
81	5-Phosphonooxy-L-lysine	243.074	769.59	C6H15N2O6P	positive		0.09	annotated	52527500	72406696	17577080	40895672	56733344	52924924	63253364	14406755	36403800	40562056	34182320	71120888	39051036	30706362	45013324	45434640	38967068	49954448
81	2-Deoxystreptamine 4-phosphate	243.074	769.59	C6H15N2O6P	positive		0.09	annotated	52527500	72406696	17577080	40895672	56733344	52924924	63253364	14406755	36403800	40562056	34182320	71120888	39051036	30706362	45013324	45434640	38967068	49954448
81	2-Deoxystreptamine phospahte	243.074	769.59	C6H15N2O6P	positive		0.09	annotated	52527500	72406696	17577080	40895672	56733344	52924924	63253364	14406755	36403800	40562056	34182320	71120888	39051036	30706362	45013324	45434640	38967068	49954448
81	Phosphoallohydroxy-L-lysine	243.074	769.59	C6H15N2O6P	positive		0.09	annotated	52527500	72406696	17577080	40895672	56733344	52924924	63253364	14406755	36403800	40562056	34182320	71120888	39051036	30706362	45013324	45434640	38967068	49954448
84	Glycyl-Lysine	204.134	623.79	C8H17N3O3	positive		-0.22	annotated	55289132	55642988	53224916	35706392	64388100	56333888	41567608	31819260	35838016	36770628	23276422	31611178	41729656	44598048	52158868	39479456	53216956	46670872
84	Lysyl-Glycine	204.134	623.79	C8H17N3O3	positive		-0.22	annotated	55289132	55642988	53224916	35706392	64388100	56333888	41567608	31819260	35838016	36770628	23276422	31611178	41729656	44598048	52158868	39479456	53216956	46670872
85	N-Butyrylglycine	146.081	680.86	C6H11NO3	positive		-0.11	annotated	57668036	55596020	37923192	38170420	62278204	56987072	61688016	41758012	38908008	42604636	30537592	44847892	58695868	36805664	52283856	54102176	40461432	57993824
85	Isobutyrylglycine	146.081	680.86	C6H11NO3	positive		-0.11	annotated	57668036	55596020	37923192	38170420	62278204	56987072	61688016	41758012	38908008	42604636	30537592	44847892	58695868	36805664	52283856	54102176	40461432	57993824
85	L-2-Aminoadipate 6-semialdehyde	146.081	680.86	C6H11NO3	positive		-0.11	annotated	57668036	55596020	37923192	38170420	62278204	56987072	61688016	41758012	38908008	42604636	30537592	44847892	58695868	36805664	52283856	54102176	40461432	57993824
85	4-Acetamidobutanoate	146.081	680.86	C6H11NO3	positive		-0.11	annotated	57668036	55596020	37923192	38170420	62278204	56987072	61688016	41758012	38908008	42604636	30537592	44847892	58695868	36805664	52283856	54102176	40461432	57993824
85	Allysine	146.081	680.86	C6H11NO3	positive		-0.11	annotated	57668036	55596020	37923192	38170420	62278204	56987072	61688016	41758012	38908008	42604636	30537592	44847892	58695868	36805664	52283856	54102176	40461432	57993824
85	Methyl aminolevulinate	146.081	680.86	C6H11NO3	positive		-0.11	annotated	57668036	55596020	37923192	38170420	62278204	56987072	61688016	41758012	38908008	42604636	30537592	44847892	58695868	36805664	52283856	54102176	40461432	57993824
85	L-cis-4-(Hydroxymethyl)-2-pyrrolidinecarboxylic acid	146.081	680.86	C6H11NO3	positive		-0.11	annotated	57668036	55596020	37923192	38170420	62278204	56987072	61688016	41758012	38908008	42604636	30537592	44847892	58695868	36805664	52283856	54102176	40461432	57993824
85	L-trans-5-Hydroxy-2-piperidinecarboxylic acid	146.081	680.86	C6H11NO3	positive		-0.11	annotated	57668036	55596020	37923192	38170420	62278204	56987072	61688016	41758012	38908008	42604636	30537592	44847892	58695868	36805664	52283856	54102176	40461432	57993824
85	(S)-5-Amino-3-oxohexanoate	146.081	680.86	C6H11NO3	positive		-0.11	annotated	57668036	55596020	37923192	38170420	62278204	56987072	61688016	41758012	38908008	42604636	30537592	44847892	58695868	36805664	52283856	54102176	40461432	57993824
85	6-Amino-2-oxohexanoate	146.081	680.86	C6H11NO3	positive		-0.11	annotated	57668036	55596020	37923192	38170420	62278204	56987072	61688016	41758012	38908008	42604636	30537592	44847892	58695868	36805664	52283856	54102176	40461432	57993824
85	N-(2-Carboxymethyl)-morpholine	146.081	680.86	C6H11NO3	positive		-0.11	annotated	57668036	55596020	37923192	38170420	62278204	56987072	61688016	41758012	38908008	42604636	30537592	44847892	58695868	36805664	52283856	54102176	40461432	57993824
85	2-Amino-5-oxohexanoate	146.081	680.86	C6H11NO3	positive		-0.11	annotated	57668036	55596020	37923192	38170420	62278204	56987072	61688016	41758012	38908008	42604636	30537592	44847892	58695868	36805664	52283856	54102176	40461432	57993824
87	DL-2-amino-octanoic acid	160.133	672.42	C8H17NO2	positive		0.1	annotated	10440345	21745408	17546268	14039566	14191341	24436114	18493556	24518482	33254314	56410396	23194190	18231298	25884986	10545699	24925412	13965726	14819464	16318435
87	Pregabalin	160.133	672.42	C8H17NO2	positive		0.1	annotated	10440345	21745408	17546268	14039566	14191341	24436114	18493556	24518482	33254314	56410396	23194190	18231298	25884986	10545699	24925412	13965726	14819464	16318435
87	3-amino-octanoic acid	160.133	672.42	C8H17NO2	positive		0.1	annotated	10440345	21745408	17546268	14039566	14191341	24436114	18493556	24518482	33254314	56410396	23194190	18231298	25884986	10545699	24925412	13965726	14819464	16318435
88	Methyl N-methylanthranilate	166.086	558.44	C9H11NO2	positive	Phe (C9H11NO2) Prob = 98.4500000000	0.13	annotated+fragment	35755800	32360526	22008478	15318935	35220920	37367004	33076540	56272544	20840174	35209264	14980621	36303168	45064560	28616506	37167368	30384808	39561960	40391728
88	L-Phenylalanine	166.086	558.44	C9H11NO2	positive	Phe (C9H11NO2) Prob = 98.4500000000	0.13	identified+fragment	35755800	32360526	22008478	15318935	35220920	37367004	33076540	56272544	20840174	35209264	14980621	36303168	45064560	28616506	37167368	30384808	39561960	40391728
88	Benzocaine	166.086	558.44	C9H11NO2	positive	Phe (C9H11NO2) Prob = 98.4500000000	0.13	annotated+fragment	35755800	32360526	22008478	15318935	35220920	37367004	33076540	56272544	20840174	35209264	14980621	36303168	45064560	28616506	37167368	30384808	39561960	40391728
88	Benzyl glycinate	166.086	558.44	C9H11NO2	positive	Phe (C9H11NO2) Prob = 98.4500000000	0.13	annotated+fragment	35755800	32360526	22008478	15318935	35220920	37367004	33076540	56272544	20840174	35209264	14980621	36303168	45064560	28616506	37167368	30384808	39561960	40391728
88	Norsalsolinol	166.086	558.44	C9H11NO2	positive	Phe (C9H11NO2) Prob = 98.4500000000	0.13	annotated+fragment	35755800	32360526	22008478	15318935	35220920	37367004	33076540	56272544	20840174	35209264	14980621	36303168	45064560	28616506	37167368	30384808	39561960	40391728
88	3-Pyridinebutanoic acid	166.086	558.44	C9H11NO2	positive	Phe (C9H11NO2) Prob = 98.4500000000	0.13	annotated+fragment	35755800	32360526	22008478	15318935	35220920	37367004	33076540	56272544	20840174	35209264	14980621	36303168	45064560	28616506	37167368	30384808	39561960	40391728
88	Gentiatibetine	166.086	558.44	C9H11NO2	positive	Phe (C9H11NO2) Prob = 98.4500000000	0.13	annotated+fragment	35755800	32360526	22008478	15318935	35220920	37367004	33076540	56272544	20840174	35209264	14980621	36303168	45064560	28616506	37167368	30384808	39561960	40391728
88	Ethyl 2-aminobenzoate	166.086	558.44	C9H11NO2	positive	Phe (C9H11NO2) Prob = 98.4500000000	0.13	annotated+fragment	35755800	32360526	22008478	15318935	35220920	37367004	33076540	56272544	20840174	35209264	14980621	36303168	45064560	28616506	37167368	30384808	39561960	40391728
88	4-Hydroxy-1-(3-pyridinyl)-1-butanone	166.086	558.44	C9H11NO2	positive	Phe (C9H11NO2) Prob = 98.4500000000	0.13	annotated+fragment	35755800	32360526	22008478	15318935	35220920	37367004	33076540	56272544	20840174	35209264	14980621	36303168	45064560	28616506	37167368	30384808	39561960	40391728
88	5-(3-Pyridyl)-2-hydroxytetrahydrofuran	166.086	558.44	C9H11NO2	positive	Phe (C9H11NO2) Prob = 98.4500000000	0.13	annotated+fragment	35755800	32360526	22008478	15318935	35220920	37367004	33076540	56272544	20840174	35209264	14980621	36303168	45064560	28616506	37167368	30384808	39561960	40391728
88	Metolcarb	166.086	558.44	C9H11NO2	positive	Phe (C9H11NO2) Prob = 98.4500000000	0.13	annotated+fragment	35755800	32360526	22008478	15318935	35220920	37367004	33076540	56272544	20840174	35209264	14980621	36303168	45064560	28616506	37167368	30384808	39561960	40391728
88	D-beta-Phenylalanine	166.086	558.44	C9H11NO2	positive	Phe (C9H11NO2) Prob = 98.4500000000	0.13	annotated+fragment	35755800	32360526	22008478	15318935	35220920	37367004	33076540	56272544	20840174	35209264	14980621	36303168	45064560	28616506	37167368	30384808	39561960	40391728
88	L-beta-Phenylalanine	166.086	558.44	C9H11NO2	positive	Phe (C9H11NO2) Prob = 98.4500000000	0.13	annotated+fragment	35755800	32360526	22008478	15318935	35220920	37367004	33076540	56272544	20840174	35209264	14980621	36303168	45064560	28616506	37167368	30384808	39561960	40391728
88	Tricaine	166.086	558.44	C9H11NO2	positive	Phe (C9H11NO2) Prob = 98.4500000000	0.13	annotated+fragment	35755800	32360526	22008478	15318935	35220920	37367004	33076540	56272544	20840174	35209264	14980621	36303168	45064560	28616506	37167368	30384808	39561960	40391728
88	D-Phenylalanine	166.086	558.44	C9H11NO2	positive	Phe (C9H11NO2) Prob = 98.4500000000	0.13	annotated+fragment	35755800	32360526	22008478	15318935	35220920	37367004	33076540	56272544	20840174	35209264	14980621	36303168	45064560	28616506	37167368	30384808	39561960	40391728
88	Phenylalanine	166.086	558.44	C9H11NO2	positive	Phe (C9H11NO2) Prob = 98.4500000000	0.13	annotated+fragment	35755800	32360526	22008478	15318935	35220920	37367004	33076540	56272544	20840174	35209264	14980621	36303168	45064560	28616506	37167368	30384808	39561960	40391728
90	Phensuximide	190.086	558.22	C11H11NO2	positive		0.21	annotated	194582	155670	121006	77684.5	177530	203821	181141	300335	117712	185293	87660.4	260855	225243	152173	235642	152615	239838	199893
90	Indole-3-methyl acetate	190.086	558.22	C11H11NO2	positive		0.21	annotated	194582	155670	121006	77684.5	177530	203821	181141	300335	117712	185293	87660.4	260855	225243	152173	235642	152615	239838	199893
90	3-Indolepropionic acid	190.086	558.22	C11H11NO2	positive		0.21	annotated	194582	155670	121006	77684.5	177530	203821	181141	300335	117712	185293	87660.4	260855	225243	152173	235642	152615	239838	199893
90	6,7-Dimethoxyisoquinoline	190.086	558.22	C11H11NO2	positive		0.21	annotated	194582	155670	121006	77684.5	177530	203821	181141	300335	117712	185293	87660.4	260855	225243	152173	235642	152615	239838	199893
90	1,3-Dimethyl-6,8-isoquinolinediol	190.086	558.22	C11H11NO2	positive		0.21	annotated	194582	155670	121006	77684.5	177530	203821	181141	300335	117712	185293	87660.4	260855	225243	152173	235642	152615	239838	199893
90	Methyl (indol-3-yl)acetate	190.086	558.22	C11H11NO2	positive		0.21	annotated	194582	155670	121006	77684.5	177530	203821	181141	300335	117712	185293	87660.4	260855	225243	152173	235642	152615	239838	199893
92	O-Propanoylcarnitine	218.139	533.73	C10H19NO4	positive		0.44	annotated	13892844	2.11752e+06	6236459	3682383	6.60651e+06	8899919	4888594	52178884	11441185	17776108	4708040	10953814	14212829	10762525	10545394	10717178	17757880	6.40394e+06
92	O-propanoyl-carnitine	218.139	533.73	C10H19NO4	positive		0.44	annotated	13892844	2.11752e+06	6236459	3682383	6.60651e+06	8899919	4888594	52178884	11441185	17776108	4708040	10953814	14212829	10762525	10545394	10717178	17757880	6.40394e+06
93	Choline sulfate	184.064	618.35	C5H13NO4S	positive		-0.17	annotated	33158546	38792360	10516184	21166878	46628104	25459414	37130904	31127236	39645540	51954868	10568202	16314715	47622228	20977468	26692378	19935990	28937896	38830140
94	Tos-Arg-CH2Cl	333.115	617.36	C13H21ClN4O2S	positive		-0.36	annotated	3.07662e+06	3.6891e+06	984668	2143551	5.31282e+06	2642845	3504581	1927149	3.86562e+06	3.36198e+06	579765	1.65522e+06	4596812	2.155e+06	2.63891e+06	1.80433e+06	1.9961e+06	2.98041e+06
95	Pi-Methylimidazoleacetic acid	141.066	571.62	C6H8N2O2	positive		-0.41	annotated	27911976	15818165	20414772	23345786	48156476	13629803	16670961	29824596	25666736	7421831	9901213	29024568	13219935	39613908	33988204	11656497	21494106	14498176
95	Methylimidazoleacetic acid	141.066	571.62	C6H8N2O2	positive		-0.41	annotated	27911976	15818165	20414772	23345786	48156476	13629803	16670961	29824596	25666736	7421831	9901213	29024568	13219935	39613908	33988204	11656497	21494106	14498176
95	Imidazolepropionic acid	141.066	571.62	C6H8N2O2	positive		-0.41	annotated	27911976	15818165	20414772	23345786	48156476	13629803	16670961	29824596	25666736	7421831	9901213	29024568	13219935	39613908	33988204	11656497	21494106	14498176
95	1,3-Dimethyluracil	141.066	571.62	C6H8N2O2	positive		-0.41	annotated	27911976	15818165	20414772	23345786	48156476	13629803	16670961	29824596	25666736	7421831	9901213	29024568	13219935	39613908	33988204	11656497	21494106	14498176
95	4,5,6,7-Tetrahydroisoxazolo(5,4-c)pyridin-3-ol	141.066	571.62	C6H8N2O2	positive		-0.41	annotated	27911976	15818165	20414772	23345786	48156476	13629803	16670961	29824596	25666736	7421831	9901213	29024568	13219935	39613908	33988204	11656497	21494106	14498176
95	Dihydrourocanate	141.066	571.62	C6H8N2O2	positive		-0.41	annotated	27911976	15818165	20414772	23345786	48156476	13629803	16670961	29824596	25666736	7421831	9901213	29024568	13219935	39613908	33988204	11656497	21494106	14498176
96	PC(20:3(8Z,11Z,14Z)/20:4(8Z,11Z,14Z,17Z))	832.584	211.62	C48H82NO8P	positive		-0.02	annotated	25490652	29073520	27800264	28074336	29475642	28613406	37006892	24066734	47953188	24239114	35847464	34207592	33511578	30127290	33342288	31284590	25355130	23388730
96	PC(20:3(8Z,11Z,14Z)/20:4(5Z,8Z,11Z,14Z))	832.584	211.62	C48H82NO8P	positive		-0.02	annotated	25490652	29073520	27800264	28074336	29475642	28613406	37006892	24066734	47953188	24239114	35847464	34207592	33511578	30127290	33342288	31284590	25355130	23388730
96	PC(20:3(5Z,8Z,11Z)/20:4(8Z,11Z,14Z,17Z))	832.584	211.62	C48H82NO8P	positive		-0.02	annotated	25490652	29073520	27800264	28074336	29475642	28613406	37006892	24066734	47953188	24239114	35847464	34207592	33511578	30127290	33342288	31284590	25355130	23388730
96	PC(20:3(5Z,8Z,11Z)/20:4(5Z,8Z,11Z,14Z))	832.584	211.62	C48H82NO8P	positive		-0.02	annotated	25490652	29073520	27800264	28074336	29475642	28613406	37006892	24066734	47953188	24239114	35847464	34207592	33511578	30127290	33342288	31284590	25355130	23388730
96	PC(20:2(11Z,14Z)/20:5(5Z,8Z,11Z,14Z,17Z))	832.584	211.62	C48H82NO8P	positive		-0.02	annotated	25490652	29073520	27800264	28074336	29475642	28613406	37006892	24066734	47953188	24239114	35847464	34207592	33511578	30127290	33342288	31284590	25355130	23388730
96	PC(20:5(5Z,8Z,11Z,14Z,17Z)/20:2(11Z,14Z))	832.584	211.62	C48H82NO8P	positive		-0.02	annotated	25490652	29073520	27800264	28074336	29475642	28613406	37006892	24066734	47953188	24239114	35847464	34207592	33511578	30127290	33342288	31284590	25355130	23388730
96	PC(20:4(5Z,8Z,11Z,14Z)/20:3(8Z,11Z,14Z))	832.584	211.62	C48H82NO8P	positive		-0.02	annotated	25490652	29073520	27800264	28074336	29475642	28613406	37006892	24066734	47953188	24239114	35847464	34207592	33511578	30127290	33342288	31284590	25355130	23388730
96	PC(20:4(5Z,8Z,11Z,14Z)/20:3(5Z,8Z,11Z))	832.584	211.62	C48H82NO8P	positive		-0.02	annotated	25490652	29073520	27800264	28074336	29475642	28613406	37006892	24066734	47953188	24239114	35847464	34207592	33511578	30127290	33342288	31284590	25355130	23388730
96	PC(20:4(8Z,11Z,14Z,17Z)/20:3(8Z,11Z,14Z))	832.584	211.62	C48H82NO8P	positive		-0.02	annotated	25490652	29073520	27800264	28074336	29475642	28613406	37006892	24066734	47953188	24239114	35847464	34207592	33511578	30127290	33342288	31284590	25355130	23388730
96	PC(20:4(8Z,11Z,14Z,17Z)/20:3(5Z,8Z,11Z))	832.584	211.62	C48H82NO8P	positive		-0.02	annotated	25490652	29073520	27800264	28074336	29475642	28613406	37006892	24066734	47953188	24239114	35847464	34207592	33511578	30127290	33342288	31284590	25355130	23388730
96	PC(22:4(7Z,10Z,13Z,16Z)/18:3(9Z,12Z,15Z))	832.584	211.62	C48H82NO8P	positive		-0.02	annotated	25490652	29073520	27800264	28074336	29475642	28613406	37006892	24066734	47953188	24239114	35847464	34207592	33511578	30127290	33342288	31284590	25355130	23388730
96	PC(22:4(7Z,10Z,13Z,16Z)/18:3(6Z,9Z,12Z))	832.584	211.62	C48H82NO8P	positive		-0.02	annotated	25490652	29073520	27800264	28074336	29475642	28613406	37006892	24066734	47953188	24239114	35847464	34207592	33511578	30127290	33342288	31284590	25355130	23388730
96	PC(22:6(4Z,7Z,10Z,13Z,16Z,19Z)/18:1(9Z))	832.584	211.62	C48H82NO8P	positive		-0.02	annotated	25490652	29073520	27800264	28074336	29475642	28613406	37006892	24066734	47953188	24239114	35847464	34207592	33511578	30127290	33342288	31284590	25355130	23388730
96	PC(22:6(4Z,7Z,10Z,13Z,16Z,19Z)/18:1(11Z))	832.584	211.62	C48H82NO8P	positive		-0.02	annotated	25490652	29073520	27800264	28074336	29475642	28613406	37006892	24066734	47953188	24239114	35847464	34207592	33511578	30127290	33342288	31284590	25355130	23388730
96	PC(22:5(7Z,10Z,13Z,16Z,19Z)/18:2(9Z,12Z))	832.584	211.62	C48H82NO8P	positive		-0.02	annotated	25490652	29073520	27800264	28074336	29475642	28613406	37006892	24066734	47953188	24239114	35847464	34207592	33511578	30127290	33342288	31284590	25355130	23388730
96	PC(22:5(4Z,7Z,10Z,13Z,16Z)/18:2(9Z,12Z))	832.584	211.62	C48H82NO8P	positive		-0.02	annotated	25490652	29073520	27800264	28074336	29475642	28613406	37006892	24066734	47953188	24239114	35847464	34207592	33511578	30127290	33342288	31284590	25355130	23388730
96	PC(18:1(11Z)/22:6(4Z,7Z,10Z,13Z,16Z,19Z))	832.584	211.62	C48H82NO8P	positive		-0.02	annotated	25490652	29073520	27800264	28074336	29475642	28613406	37006892	24066734	47953188	24239114	35847464	34207592	33511578	30127290	33342288	31284590	25355130	23388730
96	PC(18:1(9Z)/22:6(4Z,7Z,10Z,13Z,16Z,19Z))	832.584	211.62	C48H82NO8P	positive		-0.02	annotated	25490652	29073520	27800264	28074336	29475642	28613406	37006892	24066734	47953188	24239114	35847464	34207592	33511578	30127290	33342288	31284590	25355130	23388730
96	PC(18:2(9Z,12Z)/22:5(7Z,10Z,13Z,16Z,19Z))	832.584	211.62	C48H82NO8P	positive		-0.02	annotated	25490652	29073520	27800264	28074336	29475642	28613406	37006892	24066734	47953188	24239114	35847464	34207592	33511578	30127290	33342288	31284590	25355130	23388730
96	PC(18:2(9Z,12Z)/22:5(4Z,7Z,10Z,13Z,16Z))	832.584	211.62	C48H82NO8P	positive		-0.02	annotated	25490652	29073520	27800264	28074336	29475642	28613406	37006892	24066734	47953188	24239114	35847464	34207592	33511578	30127290	33342288	31284590	25355130	23388730
96	PC(18:3(6Z,9Z,12Z)/22:4(7Z,10Z,13Z,16Z))	832.584	211.62	C48H82NO8P	positive		-0.02	annotated	25490652	29073520	27800264	28074336	29475642	28613406	37006892	24066734	47953188	24239114	35847464	34207592	33511578	30127290	33342288	31284590	25355130	23388730
96	PC(18:3(9Z,12Z,15Z)/22:4(7Z,10Z,13Z,16Z))	832.584	211.62	C48H82NO8P	positive		-0.02	annotated	25490652	29073520	27800264	28074336	29475642	28613406	37006892	24066734	47953188	24239114	35847464	34207592	33511578	30127290	33342288	31284590	25355130	23388730
98	Phosphodimethylethanolamine	170.058	682.91	C4H12NO4P	positive		-0.26	annotated	14935255	16787852	13850675	45556684	31532798	19490528	23809604	20136006	15584902	19662886	14518580	13778356	27460188	17833352	15354417	21222466	20342652	10962545
99	1-Pyrrolidinecarboxaldehyde	100.076	385.95	C5H9NO	positive		-0.2	annotated	38605800	16235038	16545877	20020220	45521932	23081674	32026216	14086704	24852026	17360496	9243765	22929842	19229504	22923274	22955900	25649346	29277968	24410152
99	2-Piperidinone	100.076	385.95	C5H9NO	positive		-0.2	annotated	38605800	16235038	16545877	20020220	45521932	23081674	32026216	14086704	24852026	17360496	9243765	22929842	19229504	22923274	22955900	25649346	29277968	24410152
99	(2R)-2-Hydroxy-2-methylbutanenitrile	100.076	385.95	C5H9NO	positive		-0.2	annotated	38605800	16235038	16545877	20020220	45521932	23081674	32026216	14086704	24852026	17360496	9243765	22929842	19229504	22923274	22955900	25649346	29277968	24410152
99	2,5-Dihydro-2,4-dimethyloxazole	100.076	385.95	C5H9NO	positive		-0.2	annotated	38605800	16235038	16545877	20020220	45521932	23081674	32026216	14086704	24852026	17360496	9243765	22929842	19229504	22923274	22955900	25649346	29277968	24410152
99	N-Methyl-2-pyrrolidinone	100.076	385.95	C5H9NO	positive		-0.2	annotated	38605800	16235038	16545877	20020220	45521932	23081674	32026216	14086704	24852026	17360496	9243765	22929842	19229504	22923274	22955900	25649346	29277968	24410152
101	Pantothenic acid	220.118	492.63	C9H17NO5	positive	D-PANTOTHENIC ACID (C9H17NO5) Prob = 93.0500000000	-0.29	annotated+fragment	30962154	18886474	24108776	25874214	26447986	19909992	17317692	32722904	44527872	26293442	19630410	31880504	22554242	26418696	19497558	18263924	13289906	16828196
101	Pantothenate	220.118	492.63	C9H17NO5	positive	D-PANTOTHENIC ACID (C9H17NO5) Prob = 93.0500000000	-0.29	identified+fragment	30962154	18886474	24108776	25874214	26447986	19909992	17317692	32722904	44527872	26293442	19630410	31880504	22554242	26418696	19497558	18263924	13289906	16828196
102	Biotin	245.095	497.4	C10H16N2O3S	positive	Biotin (C10H16N2O3S) Prob = 93.8300000000	-0.21	annotated+fragment	1.31253e+06	934075	626726	1.20016e+06	1509846	804887	592722	1.19106e+06	2.21435e+06	1.44807e+06	732672	1.82029e+06	970035	1223755	830327	748480	479057	699817
108	2S-amino-butanoic acid	104.071	758.46	C4H9NO2	positive	4-AMINOBUTANOATE (C4H9NO2) Prob = 60.2800000000	0.32	annotated+fragment	26065632	35236292	37267536	10893931	10885690	16753686	16352598	31363648	15591379	26355370	21854616	42769324	23457234	14244714	24369700	41870840	14652033	33161214
108	2R-amino-butanoic acid	104.071	758.46	C4H9NO2	positive	4-AMINOBUTANOATE (C4H9NO2) Prob = 60.2800000000	0.32	annotated+fragment	26065632	35236292	37267536	10893931	10885690	16753686	16352598	31363648	15591379	26355370	21854616	42769324	23457234	14244714	24369700	41870840	14652033	33161214
108	Dimethylglycine	104.071	758.46	C4H9NO2	positive	4-AMINOBUTANOATE (C4H9NO2) Prob = 60.2800000000	0.32	annotated+fragment	26065632	35236292	37267536	10893931	10885690	16753686	16352598	31363648	15591379	26355370	21854616	42769324	23457234	14244714	24369700	41870840	14652033	33161214
108	4-Aminobutanoate	104.071	758.46	C4H9NO2	positive	4-AMINOBUTANOATE (C4H9NO2) Prob = 60.2800000000	0.32	identified+fragment	26065632	35236292	37267536	10893931	10885690	16753686	16352598	31363648	15591379	26355370	21854616	42769324	23457234	14244714	24369700	41870840	14652033	33161214
108	O-Acetylethanolamine	104.071	758.46	C4H9NO2	positive	4-AMINOBUTANOATE (C4H9NO2) Prob = 60.2800000000	0.32	annotated+fragment	26065632	35236292	37267536	10893931	10885690	16753686	16352598	31363648	15591379	26355370	21854616	42769324	23457234	14244714	24369700	41870840	14652033	33161214
108	2-amino-isobutyric acid	104.071	758.46	C4H9NO2	positive	4-AMINOBUTANOATE (C4H9NO2) Prob = 60.2800000000	0.32	annotated+fragment	26065632	35236292	37267536	10893931	10885690	16753686	16352598	31363648	15591379	26355370	21854616	42769324	23457234	14244714	24369700	41870840	14652033	33161214
108	(R)-b-aminoisobutyric acid	104.071	758.46	C4H9NO2	positive	4-AMINOBUTANOATE (C4H9NO2) Prob = 60.2800000000	0.32	annotated+fragment	26065632	35236292	37267536	10893931	10885690	16753686	16352598	31363648	15591379	26355370	21854616	42769324	23457234	14244714	24369700	41870840	14652033	33161214
108	N-Ethylglycine	104.071	758.46	C4H9NO2	positive	4-AMINOBUTANOATE (C4H9NO2) Prob = 60.2800000000	0.32	annotated+fragment	26065632	35236292	37267536	10893931	10885690	16753686	16352598	31363648	15591379	26355370	21854616	42769324	23457234	14244714	24369700	41870840	14652033	33161214
108	(S)-b-amino-isobutyric acid	104.071	758.46	C4H9NO2	positive	4-AMINOBUTANOATE (C4H9NO2) Prob = 60.2800000000	0.32	annotated+fragment	26065632	35236292	37267536	10893931	10885690	16753686	16352598	31363648	15591379	26355370	21854616	42769324	23457234	14244714	24369700	41870840	14652033	33161214
108	3-Aminobutanoic acid	104.071	758.46	C4H9NO2	positive	4-AMINOBUTANOATE (C4H9NO2) Prob = 60.2800000000	0.32	annotated+fragment	26065632	35236292	37267536	10893931	10885690	16753686	16352598	31363648	15591379	26355370	21854616	42769324	23457234	14244714	24369700	41870840	14652033	33161214
108	Butyl nitrite	104.071	758.46	C4H9NO2	positive	4-AMINOBUTANOATE (C4H9NO2) Prob = 60.2800000000	0.32	annotated+fragment	26065632	35236292	37267536	10893931	10885690	16753686	16352598	31363648	15591379	26355370	21854616	42769324	23457234	14244714	24369700	41870840	14652033	33161214
108	3-amino-isobutanoic acid	104.071	758.46	C4H9NO2	positive	4-AMINOBUTANOATE (C4H9NO2) Prob = 60.2800000000	0.32	annotated+fragment	26065632	35236292	37267536	10893931	10885690	16753686	16352598	31363648	15591379	26355370	21854616	42769324	23457234	14244714	24369700	41870840	14652033	33161214
108	n-Propyl carbamate	104.071	758.46	C4H9NO2	positive	4-AMINOBUTANOATE (C4H9NO2) Prob = 60.2800000000	0.32	annotated+fragment	26065632	35236292	37267536	10893931	10885690	16753686	16352598	31363648	15591379	26355370	21854616	42769324	23457234	14244714	24369700	41870840	14652033	33161214
108	HBA	104.071	758.46	C4H9NO2	positive	4-AMINOBUTANOATE (C4H9NO2) Prob = 60.2800000000	0.32	annotated+fragment	26065632	35236292	37267536	10893931	10885690	16753686	16352598	31363648	15591379	26355370	21854616	42769324	23457234	14244714	24369700	41870840	14652033	33161214
108	N-Methyl-L-alanine	104.071	758.46	C4H9NO2	positive	4-AMINOBUTANOATE (C4H9NO2) Prob = 60.2800000000	0.32	annotated+fragment	26065632	35236292	37267536	10893931	10885690	16753686	16352598	31363648	15591379	26355370	21854616	42769324	23457234	14244714	24369700	41870840	14652033	33161214
111	3-Aminopropanesulfonate	140.038	689.58	C3H9NO3S	positive		0.01	annotated	17993176	21248464	24163860	12143713	18588702	26168834	18272330	19765806	15449455	23053468	10770649	17950854	41591056	14047510	17152538	23336602	14110096	21995858
113	Ureidopropionic acid	133.061	755.22	C4H8N2O3	positive	Asparagine (C4H8N2O3) Prob = 60.5100000000	-0.31	annotated+fragment	24866094	9172139	19237868	30126870	19689316	19388186	40465956	17681538	21427866	11167293	10283582	14083153	39434564	25854104	11919435	18599940	15536690	19955484
113	L-Asparagine	133.061	755.22	C4H8N2O3	positive	Asparagine (C4H8N2O3) Prob = 60.5100000000	-0.31	identified+fragment	24866094	9172139	19237868	30126870	19689316	19388186	40465956	17681538	21427866	11167293	10283582	14083153	39434564	25854104	11919435	18599940	15536690	19955484
113	D-Asparagine	133.061	755.22	C4H8N2O3	positive	Asparagine (C4H8N2O3) Prob = 60.5100000000	-0.31	annotated+fragment	24866094	9172139	19237868	30126870	19689316	19388186	40465956	17681538	21427866	11167293	10283582	14083153	39434564	25854104	11919435	18599940	15536690	19955484
113	Glycyl-glycine	133.061	755.22	C4H8N2O3	positive	Asparagine (C4H8N2O3) Prob = 60.5100000000	-0.31	annotated+fragment	24866094	9172139	19237868	30126870	19689316	19388186	40465956	17681538	21427866	11167293	10283582	14083153	39434564	25854104	11919435	18599940	15536690	19955484
113	N-Carbamoylsarcosine	133.061	755.22	C4H8N2O3	positive	Asparagine (C4H8N2O3) Prob = 60.5100000000	-0.31	annotated+fragment	24866094	9172139	19237868	30126870	19689316	19388186	40465956	17681538	21427866	11167293	10283582	14083153	39434564	25854104	11919435	18599940	15536690	19955484
113	Methylazoxymethanol acetate	133.061	755.22	C4H8N2O3	positive	Asparagine (C4H8N2O3) Prob = 60.5100000000	-0.31	annotated+fragment	24866094	9172139	19237868	30126870	19689316	19388186	40465956	17681538	21427866	11167293	10283582	14083153	39434564	25854104	11919435	18599940	15536690	19955484
113	N-Nitroso-N-methylurethane	133.061	755.22	C4H8N2O3	positive	Asparagine (C4H8N2O3) Prob = 60.5100000000	-0.31	annotated+fragment	24866094	9172139	19237868	30126870	19689316	19388186	40465956	17681538	21427866	11167293	10283582	14083153	39434564	25854104	11919435	18599940	15536690	19955484
113	Asparagine	133.061	755.22	C4H8N2O3	positive	Asparagine (C4H8N2O3) Prob = 60.5100000000	-0.31	annotated+fragment	24866094	9172139	19237868	30126870	19689316	19388186	40465956	17681538	21427866	11167293	10283582	14083153	39434564	25854104	11919435	18599940	15536690	19955484
114	Arsenobetaine	179.005	596.23	C5H11AsO2	positive		0.09	annotated	19032738	21739296	30369548	17220686	17871730	18250298	22257654	17762586	19034680	25766866	16874532	25973288	26176784	19291198	14956295	37331628	15645040	18875410
115	L-Tyrosine	182.081	680.86	C9H11NO3	positive	Tyrosine (C9H11NO3) Prob = 98.9200000000	0.11	identified+fragment	19058160	32434462	36944340	15778346	28840988	30848348	20386740	15901329	17092324	22967654	20138926	29809806	30041310	20519190	29303528	29741190	17600004	26360468
115	o-Tyrosine	182.081	680.86	C9H11NO3	positive	Tyrosine (C9H11NO3) Prob = 98.9200000000	0.11	annotated+fragment	19058160	32434462	36944340	15778346	28840988	30848348	20386740	15901329	17092324	22967654	20138926	29809806	30041310	20519190	29303528	29741190	17600004	26360468
115	Meta-Tyrosine	182.081	680.86	C9H11NO3	positive	Tyrosine (C9H11NO3) Prob = 98.9200000000	0.11	annotated+fragment	19058160	32434462	36944340	15778346	28840988	30848348	20386740	15901329	17092324	22967654	20138926	29809806	30041310	20519190	29303528	29741190	17600004	26360468
115	4,6,7-Trihydroxy-1,2,3,4-tetrahydroisoquinoline	182.081	680.86	C9H11NO3	positive	Tyrosine (C9H11NO3) Prob = 98.9200000000	0.11	annotated+fragment	19058160	32434462	36944340	15778346	28840988	30848348	20386740	15901329	17092324	22967654	20138926	29809806	30041310	20519190	29303528	29741190	17600004	26360468
115	4-Hydroxy-4-(3-pyridyl)-butanoic acid	182.081	680.86	C9H11NO3	positive	Tyrosine (C9H11NO3) Prob = 98.9200000000	0.11	annotated+fragment	19058160	32434462	36944340	15778346	28840988	30848348	20386740	15901329	17092324	22967654	20138926	29809806	30041310	20519190	29303528	29741190	17600004	26360468
115	L-Threo-3-Phenylserine	182.081	680.86	C9H11NO3	positive	Tyrosine (C9H11NO3) Prob = 98.9200000000	0.11	annotated+fragment	19058160	32434462	36944340	15778346	28840988	30848348	20386740	15901329	17092324	22967654	20138926	29809806	30041310	20519190	29303528	29741190	17600004	26360468
115	3-Amino-3-(4-hydroxyphenyl)propanoate	182.081	680.86	C9H11NO3	positive	Tyrosine (C9H11NO3) Prob = 98.9200000000	0.11	annotated+fragment	19058160	32434462	36944340	15778346	28840988	30848348	20386740	15901329	17092324	22967654	20138926	29809806	30041310	20519190	29303528	29741190	17600004	26360468
115	N-Hydroxy-L-phenylalanine	182.081	680.86	C9H11NO3	positive	Tyrosine (C9H11NO3) Prob = 98.9200000000	0.11	annotated+fragment	19058160	32434462	36944340	15778346	28840988	30848348	20386740	15901329	17092324	22967654	20138926	29809806	30041310	20519190	29303528	29741190	17600004	26360468
115	D-Tyrosine	182.081	680.86	C9H11NO3	positive	Tyrosine (C9H11NO3) Prob = 98.9200000000	0.11	annotated+fragment	19058160	32434462	36944340	15778346	28840988	30848348	20386740	15901329	17092324	22967654	20138926	29809806	30041310	20519190	29303528	29741190	17600004	26360468
115	DL-Tyrosine	182.081	680.86	C9H11NO3	positive	Tyrosine (C9H11NO3) Prob = 98.9200000000	0.11	annotated+fragment	19058160	32434462	36944340	15778346	28840988	30848348	20386740	15901329	17092324	22967654	20138926	29809806	30041310	20519190	29303528	29741190	17600004	26360468
115	L-threo-3-Phenylserine	182.081	680.86	C9H11NO3	positive	Tyrosine (C9H11NO3) Prob = 98.9200000000	0.11	annotated+fragment	19058160	32434462	36944340	15778346	28840988	30848348	20386740	15901329	17092324	22967654	20138926	29809806	30041310	20519190	29303528	29741190	17600004	26360468
115	L-Tyrosine	182.081	680.86	C9H11NO3	positive	Tyrosine (C9H11NO3) Prob = 98.9200000000	0.11	annotated+fragment	19058160	32434462	36944340	15778346	28840988	30848348	20386740	15901329	17092324	22967654	20138926	29809806	30041310	20519190	29303528	29741190	17600004	26360468
117	L-Histidine trimethylbetaine	198.124	634.47	C9H15N3O2	positive		-0.26	annotated	13345123	31936216	10456603	9358714	24216808	14974753	25145906	36810192	19512652	13396221	11685404	13804494	22378896	14353627	20347334	12791397	14356872	21283010
117	Nitrilacarb	198.124	634.47	C9H15N3O2	positive		-0.26	annotated	13345123	31936216	10456603	9358714	24216808	14974753	25145906	36810192	19512652	13396221	11685404	13804494	22378896	14353627	20347334	12791397	14356872	21283010
120	5,6-Dihydrouridine	247.092	661.67	C9H14N2O6	positive		-0.07	annotated	683689	507313	327512	420199	937900	447078	670341	317533	373996	381368	281315	514445	385063	635360	455999	545796	559576	539178
120	L-alpha-Aspartyl-L-hydroxyproline	247.092	661.67	C9H14N2O6	positive		-0.07	annotated	683689	507313	327512	420199	937900	447078	670341	317533	373996	381368	281315	514445	385063	635360	455999	545796	559576	539178
121	2-Aminobenzenesulfonate	174.022	578.74	C6H7NO3S	positive	Sulfanilic acid (C6H7NO3S) Prob = 92.4100000000	-0.19	annotated+fragment	8.35836e+06	17098612	13036374	9627804	5.78597e+06	6387950	7682476	34945264	12764633	13595625	9097398	13823330	10088690	7161863	6962225	9552872	9694135	8807152
121	Metanilic acid	174.022	578.74	C6H7NO3S	positive	Sulfanilic acid (C6H7NO3S) Prob = 92.4100000000	-0.19	annotated+fragment	8.35836e+06	17098612	13036374	9627804	5.78597e+06	6387950	7682476	34945264	12764633	13595625	9097398	13823330	10088690	7161863	6962225	9552872	9694135	8807152
121	4-Aminobenzenesulfonate	174.022	578.74	C6H7NO3S	positive	Sulfanilic acid (C6H7NO3S) Prob = 92.4100000000	-0.19	annotated+fragment	8.35836e+06	17098612	13036374	9627804	5.78597e+06	6387950	7682476	34945264	12764633	13595625	9097398	13823330	10088690	7161863	6962225	9552872	9694135	8807152
122	L-Arginine	175.119	1196.92	C6H14N4O2	positive	Arginine (C6H14N4O2) Prob = 98.9900000000	-0.2	identified+fragment	17326178	27613252	31725260	24640442	33350204	33983568	32611776	33677636	28981210	22354464	14314119	28045294	30353558	21582592	26226196	28669464	34430312	25848006
122	D-Arginine	175.119	1196.92	C6H14N4O2	positive	Arginine (C6H14N4O2) Prob = 98.9900000000	-0.2	annotated+fragment	17326178	27613252	31725260	24640442	33350204	33983568	32611776	33677636	28981210	22354464	14314119	28045294	30353558	21582592	26226196	28669464	34430312	25848006
122	Amino acid(Arg-)	175.119	1196.92	C6H14N4O2	positive	Arginine (C6H14N4O2) Prob = 98.9900000000	-0.2	annotated+fragment	17326178	27613252	31725260	24640442	33350204	33983568	32611776	33677636	28981210	22354464	14314119	28045294	30353558	21582592	26226196	28669464	34430312	25848006
131	PE-NMe(18:1(9Z)/18:1(9Z))	758.569	216.18	C42H80NO8P	positive		-0.05	annotated	21388322	18281648	14717635	19450678	25703666	15845128	18617342	19547794	15595649	14568056	15754565	15655179	18046396	23755308	17219096	17213592	24709796	17171830
131	PE(22:2(13Z,16Z)/15:0)	758.569	216.18	C42H80NO8P	positive		-0.05	annotated	21388322	18281648	14717635	19450678	25703666	15845128	18617342	19547794	15595649	14568056	15754565	15655179	18046396	23755308	17219096	17213592	24709796	17171830
131	PE(15:0/22:2(13Z,16Z))	758.569	216.18	C42H80NO8P	positive		-0.05	annotated	21388322	18281648	14717635	19450678	25703666	15845128	18617342	19547794	15595649	14568056	15754565	15655179	18046396	23755308	17219096	17213592	24709796	17171830
131	PC(20:2(11Z,14Z)/14:0)	758.569	216.18	C42H80NO8P	positive		-0.05	annotated	21388322	18281648	14717635	19450678	25703666	15845128	18617342	19547794	15595649	14568056	15754565	15655179	18046396	23755308	17219096	17213592	24709796	17171830
131	PC(16:1(9Z)/18:1(9Z))	758.569	216.18	C42H80NO8P	positive		-0.05	annotated	21388322	18281648	14717635	19450678	25703666	15845128	18617342	19547794	15595649	14568056	15754565	15655179	18046396	23755308	17219096	17213592	24709796	17171830
131	PC(16:1(9Z)/18:1(11Z))	758.569	216.18	C42H80NO8P	positive		-0.05	annotated	21388322	18281648	14717635	19450678	25703666	15845128	18617342	19547794	15595649	14568056	15754565	15655179	18046396	23755308	17219096	17213592	24709796	17171830
131	PC(18:1(11Z)/16:1(9Z))	758.569	216.18	C42H80NO8P	positive		-0.05	annotated	21388322	18281648	14717635	19450678	25703666	15845128	18617342	19547794	15595649	14568056	15754565	15655179	18046396	23755308	17219096	17213592	24709796	17171830
131	PC(18:2(9Z,12Z)/16:0)	758.569	216.18	C42H80NO8P	positive		-0.05	annotated	21388322	18281648	14717635	19450678	25703666	15845128	18617342	19547794	15595649	14568056	15754565	15655179	18046396	23755308	17219096	17213592	24709796	17171830
131	PC(18:1(9Z)/16:1(9Z))	758.569	216.18	C42H80NO8P	positive		-0.05	annotated	21388322	18281648	14717635	19450678	25703666	15845128	18617342	19547794	15595649	14568056	15754565	15655179	18046396	23755308	17219096	17213592	24709796	17171830
131	PC(20:1(11Z)/14:1(9Z))	758.569	216.18	C42H80NO8P	positive		-0.05	annotated	21388322	18281648	14717635	19450678	25703666	15845128	18617342	19547794	15595649	14568056	15754565	15655179	18046396	23755308	17219096	17213592	24709796	17171830
131	PC(14:1(9Z)/20:1(11Z))	758.569	216.18	C42H80NO8P	positive		-0.05	annotated	21388322	18281648	14717635	19450678	25703666	15845128	18617342	19547794	15595649	14568056	15754565	15655179	18046396	23755308	17219096	17213592	24709796	17171830
131	PC(16:0/18:2(9Z,12Z))	758.569	216.18	C42H80NO8P	positive		-0.05	annotated	21388322	18281648	14717635	19450678	25703666	15845128	18617342	19547794	15595649	14568056	15754565	15655179	18046396	23755308	17219096	17213592	24709796	17171830
131	PC(14:0/20:2(11Z,14Z))	758.569	216.18	C42H80NO8P	positive		-0.05	annotated	21388322	18281648	14717635	19450678	25703666	15845128	18617342	19547794	15595649	14568056	15754565	15655179	18046396	23755308	17219096	17213592	24709796	17171830
131	PE(22:1(11Z)/15:1(9Z))	758.569	216.18	C42H80NO8P	positive		-0.05	annotated	21388322	18281648	14717635	19450678	25703666	15845128	18617342	19547794	15595649	14568056	15754565	15655179	18046396	23755308	17219096	17213592	24709796	17171830
131	PC(22:2(13Z,16Z)/12:0)	758.569	216.18	C42H80NO8P	positive		-0.05	annotated	21388322	18281648	14717635	19450678	25703666	15845128	18617342	19547794	15595649	14568056	15754565	15655179	18046396	23755308	17219096	17213592	24709796	17171830
131	PC(17:1(9Z)/17:1(9Z))	758.569	216.18	C42H80NO8P	positive		-0.05	annotated	21388322	18281648	14717635	19450678	25703666	15845128	18617342	19547794	15595649	14568056	15754565	15655179	18046396	23755308	17219096	17213592	24709796	17171830
131	PC(17:1(10Z)/17:1(10Z))	758.569	216.18	C42H80NO8P	positive		-0.05	annotated	21388322	18281648	14717635	19450678	25703666	15845128	18617342	19547794	15595649	14568056	15754565	15655179	18046396	23755308	17219096	17213592	24709796	17171830
131	PC(18:0/16:2(2E,4E))	758.569	216.18	C42H80NO8P	positive		-0.05	annotated	21388322	18281648	14717635	19450678	25703666	15845128	18617342	19547794	15595649	14568056	15754565	15655179	18046396	23755308	17219096	17213592	24709796	17171830
131	PC(18:2(2E,4E)/16:0)	758.569	216.18	C42H80NO8P	positive		-0.05	annotated	21388322	18281648	14717635	19450678	25703666	15845128	18617342	19547794	15595649	14568056	15754565	15655179	18046396	23755308	17219096	17213592	24709796	17171830
131	PC(18:2(6Z,9Z)/16:0)	758.569	216.18	C42H80NO8P	positive		-0.05	annotated	21388322	18281648	14717635	19450678	25703666	15845128	18617342	19547794	15595649	14568056	15754565	15655179	18046396	23755308	17219096	17213592	24709796	17171830
131	PC(16:1(2Z)/18:1(9Z))	758.569	216.18	C42H80NO8P	positive		-0.05	annotated	21388322	18281648	14717635	19450678	25703666	15845128	18617342	19547794	15595649	14568056	15754565	15655179	18046396	23755308	17219096	17213592	24709796	17171830
131	PC(16:0/18:2(9E,12E))	758.569	216.18	C42H80NO8P	positive		-0.05	annotated	21388322	18281648	14717635	19450678	25703666	15845128	18617342	19547794	15595649	14568056	15754565	15655179	18046396	23755308	17219096	17213592	24709796	17171830
131	PC(16:0/18:2(9E,11Z))	758.569	216.18	C42H80NO8P	positive		-0.05	annotated	21388322	18281648	14717635	19450678	25703666	15845128	18617342	19547794	15595649	14568056	15754565	15655179	18046396	23755308	17219096	17213592	24709796	17171830
131	PC(16:0/18:2(9E,11E))	758.569	216.18	C42H80NO8P	positive		-0.05	annotated	21388322	18281648	14717635	19450678	25703666	15845128	18617342	19547794	15595649	14568056	15754565	15655179	18046396	23755308	17219096	17213592	24709796	17171830
131	PC(16:0/18:2(11Z,13Z))	758.569	216.18	C42H80NO8P	positive		-0.05	annotated	21388322	18281648	14717635	19450678	25703666	15845128	18617342	19547794	15595649	14568056	15754565	15655179	18046396	23755308	17219096	17213592	24709796	17171830
131	PC(16:0/18:2(10E,12Z))	758.569	216.18	C42H80NO8P	positive		-0.05	annotated	21388322	18281648	14717635	19450678	25703666	15845128	18617342	19547794	15595649	14568056	15754565	15655179	18046396	23755308	17219096	17213592	24709796	17171830
131	PC(16:0/18:2(6Z,9Z))	758.569	216.18	C42H80NO8P	positive		-0.05	annotated	21388322	18281648	14717635	19450678	25703666	15845128	18617342	19547794	15595649	14568056	15754565	15655179	18046396	23755308	17219096	17213592	24709796	17171830
131	PC(16:0/18:2(2Z,4Z))	758.569	216.18	C42H80NO8P	positive		-0.05	annotated	21388322	18281648	14717635	19450678	25703666	15845128	18617342	19547794	15595649	14568056	15754565	15655179	18046396	23755308	17219096	17213592	24709796	17171830
131	PC(16:0/18:2(2E,4E))	758.569	216.18	C42H80NO8P	positive		-0.05	annotated	21388322	18281648	14717635	19450678	25703666	15845128	18617342	19547794	15595649	14568056	15754565	15655179	18046396	23755308	17219096	17213592	24709796	17171830
131	PC(12:0/22:2(13Z,16Z))	758.569	216.18	C42H80NO8P	positive		-0.05	annotated	21388322	18281648	14717635	19450678	25703666	15845128	18617342	19547794	15595649	14568056	15754565	15655179	18046396	23755308	17219096	17213592	24709796	17171830
131	PC(17:0/17:2(9Z,12Z))	758.569	216.18	C42H80NO8P	positive		-0.05	annotated	21388322	18281648	14717635	19450678	25703666	15845128	18617342	19547794	15595649	14568056	15754565	15655179	18046396	23755308	17219096	17213592	24709796	17171830
131	PC(17:2(9Z,12Z)/17:0)	758.569	216.18	C42H80NO8P	positive		-0.05	annotated	21388322	18281648	14717635	19450678	25703666	15845128	18617342	19547794	15595649	14568056	15754565	15655179	18046396	23755308	17219096	17213592	24709796	17171830
131	PC(15:1(9Z)/19:1(9Z))	758.569	216.18	C42H80NO8P	positive		-0.05	annotated	21388322	18281648	14717635	19450678	25703666	15845128	18617342	19547794	15595649	14568056	15754565	15655179	18046396	23755308	17219096	17213592	24709796	17171830
131	PE-NMe(18:1(9E)/18:1(9E))	758.569	216.18	C42H80NO8P	positive		-0.05	annotated	21388322	18281648	14717635	19450678	25703666	15845128	18617342	19547794	15595649	14568056	15754565	15655179	18046396	23755308	17219096	17213592	24709796	17171830
131	PE(18:1(9Z)/19:1(9Z))	758.569	216.18	C42H80NO8P	positive		-0.05	annotated	21388322	18281648	14717635	19450678	25703666	15845128	18617342	19547794	15595649	14568056	15754565	15655179	18046396	23755308	17219096	17213592	24709796	17171830
131	PE(18:2(9Z,12Z)/19:0)	758.569	216.18	C42H80NO8P	positive		-0.05	annotated	21388322	18281648	14717635	19450678	25703666	15845128	18617342	19547794	15595649	14568056	15754565	15655179	18046396	23755308	17219096	17213592	24709796	17171830
131	PE(17:2(9Z,12Z)/20:0)	758.569	216.18	C42H80NO8P	positive		-0.05	annotated	21388322	18281648	14717635	19450678	25703666	15845128	18617342	19547794	15595649	14568056	15754565	15655179	18046396	23755308	17219096	17213592	24709796	17171830
131	PE(19:0/18:2(9Z,12Z))	758.569	216.18	C42H80NO8P	positive		-0.05	annotated	21388322	18281648	14717635	19450678	25703666	15845128	18617342	19547794	15595649	14568056	15754565	15655179	18046396	23755308	17219096	17213592	24709796	17171830
131	PE(17:0/20:2(11Z,14Z))	758.569	216.18	C42H80NO8P	positive		-0.05	annotated	21388322	18281648	14717635	19450678	25703666	15845128	18617342	19547794	15595649	14568056	15754565	15655179	18046396	23755308	17219096	17213592	24709796	17171830
131	PE(17:1(9Z)/20:1(11Z))	758.569	216.18	C42H80NO8P	positive		-0.05	annotated	21388322	18281648	14717635	19450678	25703666	15845128	18617342	19547794	15595649	14568056	15754565	15655179	18046396	23755308	17219096	17213592	24709796	17171830
131	PE(15:1(9Z)/22:1(11Z))	758.569	216.18	C42H80NO8P	positive		-0.05	annotated	21388322	18281648	14717635	19450678	25703666	15845128	18617342	19547794	15595649	14568056	15754565	15655179	18046396	23755308	17219096	17213592	24709796	17171830
131	PC(19:1(9Z)/15:1(9Z))	758.569	216.18	C42H80NO8P	positive		-0.05	annotated	21388322	18281648	14717635	19450678	25703666	15845128	18617342	19547794	15595649	14568056	15754565	15655179	18046396	23755308	17219096	17213592	24709796	17171830
131	PE(20:2(11Z,14Z)/17:0)	758.569	216.18	C42H80NO8P	positive		-0.05	annotated	21388322	18281648	14717635	19450678	25703666	15845128	18617342	19547794	15595649	14568056	15754565	15655179	18046396	23755308	17219096	17213592	24709796	17171830
131	PE(19:1(9Z)/18:1(9Z))	758.569	216.18	C42H80NO8P	positive		-0.05	annotated	21388322	18281648	14717635	19450678	25703666	15845128	18617342	19547794	15595649	14568056	15754565	15655179	18046396	23755308	17219096	17213592	24709796	17171830
131	PE(20:0/17:2(9Z,12Z))	758.569	216.18	C42H80NO8P	positive		-0.05	annotated	21388322	18281648	14717635	19450678	25703666	15845128	18617342	19547794	15595649	14568056	15754565	15655179	18046396	23755308	17219096	17213592	24709796	17171830
131	PE(20:1(11Z)/17:1(9Z))	758.569	216.18	C42H80NO8P	positive		-0.05	annotated	21388322	18281648	14717635	19450678	25703666	15845128	18617342	19547794	15595649	14568056	15754565	15655179	18046396	23755308	17219096	17213592	24709796	17171830
133	L-Lysine	147.113	1110.1	C6H14N2O2	positive	Lysine (C6H14N2O2) Prob = 96.4100000000	0.26	identified+fragment	8.28116e+06	18090492	14915777	7.53721e+06	12063727	10381154	12165289	16047785	16688762	13016464	6424088	19238894	23704234	9487409	16974968	18254182	18677686	16271660
133	(3S,5S)-3,5-Diaminohexanoate	147.113	1110.1	C6H14N2O2	positive	Lysine (C6H14N2O2) Prob = 96.4100000000	0.26	annotated+fragment	8.28116e+06	18090492	14915777	7.53721e+06	12063727	10381154	12165289	16047785	16688762	13016464	6424088	19238894	23704234	9487409	16974968	18254182	18677686	16271660
133	(3S)-3,6-Diaminohexanoate	147.113	1110.1	C6H14N2O2	positive	Lysine (C6H14N2O2) Prob = 96.4100000000	0.26	annotated+fragment	8.28116e+06	18090492	14915777	7.53721e+06	12063727	10381154	12165289	16047785	16688762	13016464	6424088	19238894	23704234	9487409	16974968	18254182	18677686	16271660
133	2,5-Diaminohexanoate	147.113	1110.1	C6H14N2O2	positive	Lysine (C6H14N2O2) Prob = 96.4100000000	0.26	annotated+fragment	8.28116e+06	18090492	14915777	7.53721e+06	12063727	10381154	12165289	16047785	16688762	13016464	6424088	19238894	23704234	9487409	16974968	18254182	18677686	16271660
133	(2R,3R)-3-Methylornithine	147.113	1110.1	C6H14N2O2	positive	Lysine (C6H14N2O2) Prob = 96.4100000000	0.26	annotated+fragment	8.28116e+06	18090492	14915777	7.53721e+06	12063727	10381154	12165289	16047785	16688762	13016464	6424088	19238894	23704234	9487409	16974968	18254182	18677686	16271660
133	D-Lysine	147.113	1110.1	C6H14N2O2	positive	Lysine (C6H14N2O2) Prob = 96.4100000000	0.26	annotated+fragment	8.28116e+06	18090492	14915777	7.53721e+06	12063727	10381154	12165289	16047785	16688762	13016464	6424088	19238894	23704234	9487409	16974968	18254182	18677686	16271660
133	Lysine	147.113	1110.1	C6H14N2O2	positive	Lysine (C6H14N2O2) Prob = 96.4100000000	0.26	annotated+fragment	8.28116e+06	18090492	14915777	7.53721e+06	12063727	10381154	12165289	16047785	16688762	13016464	6424088	19238894	23704234	9487409	16974968	18254182	18677686	16271660
135	Cilastatin	359.164	1110.35	C16H26N2O5S	positive		0.3	annotated	104231	154424	116152	37253.3	80269.8	104613	99249.7	151225	227204	84523	51532.8	158537	241299	97309.5	127065	183810	263819	130185
136	Nalbuphine	358.2	1110.7	C21H27NO4	positive		0.28	annotated	58771.2	118550	101487	36992.3	75145.9	71145.5	76367.4	119096	119151	80055.6	33167.4	136898	173857	70438.9	120644	119159	120888	115297
136	5-hydroxypropafenone	358.2	1110.7	C21H27NO4	positive		0.28	annotated	58771.2	118550	101487	36992.3	75145.9	71145.5	76367.4	119096	119151	80055.6	33167.4	136898	173857	70438.9	120644	119159	120888	115297
136	(S)-Laudanosine	358.2	1110.7	C21H27NO4	positive		0.28	annotated	58771.2	118550	101487	36992.3	75145.9	71145.5	76367.4	119096	119151	80055.6	33167.4	136898	173857	70438.9	120644	119159	120888	115297
136	Laudanosine	358.2	1110.7	C21H27NO4	positive		0.28	annotated	58771.2	118550	101487	36992.3	75145.9	71145.5	76367.4	119096	119151	80055.6	33167.4	136898	173857	70438.9	120644	119159	120888	115297
142	(R)-Lipoic acid	207.051	1110.94	C8H14O2S2	positive		0.33	annotated	30376	46039	33251.3	18280.8	27615.9	33914.2	38284.7	47672.3	46383.9	32000.3	27822.1	53117.6	59696.5	38184.5	45472	51559.1	60100.4	34193.9
142	Lipoate	207.051	1110.94	C8H14O2S2	positive		0.33	annotated	30376	46039	33251.3	18280.8	27615.9	33914.2	38284.7	47672.3	46383.9	32000.3	27822.1	53117.6	59696.5	38184.5	45472	51559.1	60100.4	34193.9
145	Metoxuron	229.074	1109.81	C10H13ClN2O2	positive		0.23	annotated	19669.5	27205.6	25961.6	17231	23302.4	20917.5	18601.3	28417.8	24044	25732.6	16406.5	27136	38952.1	22195.9	24160.4	28541.6	36872.7	24622.2
148	4-Hydroxy-5-(phenyl)-valeric acid-O-sulphate	275.059	1111.17	C11H14O6S	positive		0.12	annotated	22364.9	26607.9	29520.5	17034.5	25415.9	29013.7	25744.3	28560.7	33281.1	27595.1	23386.5	34491.2	35800.3	25090.8	26781.8	28231.8	28323.5	26077.5
150	Tromethamine	122.081	786.74	C4H11NO3	positive	2-Amino-2-(hydroxymethyl)-1,3-propanediol (C4H11NO3) Prob = 98.4400000000	-0.23	annotated+fragment	4.02736e+06	23100650	15040519	5.54184e+06	6844874	5.03621e+06	4.97795e+06	20719694	3.72056e+06	7.7401e+06	3.74445e+06	4222459	8.27141e+06	13129451	2.44394e+06	8.13445e+06	9395469	9930457
151	Ectoine	143.082	671.32	C6H10N2O2	positive	Ectoine (C6H10N2O2) Prob = 91.1100000000	-0.32	annotated+fragment	13948981	6550626	7.54465e+06	6758570	22666556	8306380	8154685	5803674	5309921	6988009	2983363	8945334	10704780	6.23487e+06	7255570	5989963	6.01282e+06	9088836
152	Neotussilagine	200.128	248.49	C10H17NO3	positive		0.83	annotated	8918352	14803549	11898971	6.75951e+06	4627421	17201634	1.20614e+06	3548180	6.95964e+06	11817222	14164203	20688196	5.10443e+06	5.79341e+06	16266580	12052958	16307655	13486916
152	Ecgonine methyl ester	200.128	248.49	C10H17NO3	positive		0.83	annotated	8918352	14803549	11898971	6.75951e+06	4627421	17201634	1.20614e+06	3548180	6.95964e+06	11817222	14164203	20688196	5.10443e+06	5.79341e+06	16266580	12052958	16307655	13486916
152	Tussilagine	200.128	248.49	C10H17NO3	positive		0.83	annotated	8918352	14803549	11898971	6.75951e+06	4627421	17201634	1.20614e+06	3548180	6.95964e+06	11817222	14164203	20688196	5.10443e+06	5.79341e+06	16266580	12052958	16307655	13486916
153	Homocarnosine	241.129	696.02	C10H16N4O3	positive	Anserine (C10H16N4O3) Prob = 97.0900000000	-0.18	annotated+fragment	18949494	14404046	8593891	14239395	17606570	15760065	20218890	14188041	13791771	15061421	9119731	11329339	12993942	11152035	13671562	13297524	16196796	18494986
153	Anserine	241.129	696.02	C10H16N4O3	positive	Anserine (C10H16N4O3) Prob = 97.0900000000	-0.18	annotated+fragment	18949494	14404046	8593891	14239395	17606570	15760065	20218890	14188041	13791771	15061421	9119731	11329339	12993942	11152035	13671562	13297524	16196796	18494986
153	Balenine	241.129	696.02	C10H16N4O3	positive	Anserine (C10H16N4O3) Prob = 97.0900000000	-0.18	annotated+fragment	18949494	14404046	8593891	14239395	17606570	15760065	20218890	14188041	13791771	15061421	9119731	11329339	12993942	11152035	13671562	13297524	16196796	18494986
153	N(alpha)-gamma-L-Glutamylhistamine	241.129	696.02	C10H16N4O3	positive	Anserine (C10H16N4O3) Prob = 97.0900000000	-0.18	annotated+fragment	18949494	14404046	8593891	14239395	17606570	15760065	20218890	14188041	13791771	15061421	9119731	11329339	12993942	11152035	13671562	13297524	16196796	18494986
156	Hexadecasphinganine	274.274	314.42	C16H35NO2	positive		0.04	annotated	11943691	12339644	19890782	11932326	13753416	19647976	11511442	11537278	17437620	12529986	14787188	19788942	10660461	12641217	18257724	14173255	12475379	17136824
158	L-Pipecolate	130.086	420.73	C6H11NO2	positive	L-beta-Homoproline (C6H11NO2) Prob = 97.3000000000	0.08	annotated+fragment	14829606	7022506	8672723	6480189	6315350	6293097	13123769	7.96131e+06	11596170	5.00677e+06	8.24966e+06	9043924	19765616	10337952	8306441	10408976	8.32491e+06	8.30153e+06
158	Pipecolic acid	130.086	420.73	C6H11NO2	positive	L-beta-Homoproline (C6H11NO2) Prob = 97.3000000000	0.08	annotated+fragment	14829606	7022506	8672723	6480189	6315350	6293097	13123769	7.96131e+06	11596170	5.00677e+06	8.24966e+06	9043924	19765616	10337952	8306441	10408976	8.32491e+06	8.30153e+06
158	N4-Acetylaminobutanal	130.086	420.73	C6H11NO2	positive	L-beta-Homoproline (C6H11NO2) Prob = 97.3000000000	0.08	annotated+fragment	14829606	7022506	8672723	6480189	6315350	6293097	13123769	7.96131e+06	11596170	5.00677e+06	8.24966e+06	9043924	19765616	10337952	8306441	10408976	8.32491e+06	8.30153e+06
158	3-Acetamidobutanal	130.086	420.73	C6H11NO2	positive	L-beta-Homoproline (C6H11NO2) Prob = 97.3000000000	0.08	annotated+fragment	14829606	7022506	8672723	6480189	6315350	6293097	13123769	7.96131e+06	11596170	5.00677e+06	8.24966e+06	9043924	19765616	10337952	8306441	10408976	8.32491e+06	8.30153e+06
158	Vigabatrin	130.086	420.73	C6H11NO2	positive	L-beta-Homoproline (C6H11NO2) Prob = 97.3000000000	0.08	annotated+fragment	14829606	7022506	8672723	6480189	6315350	6293097	13123769	7.96131e+06	11596170	5.00677e+06	8.24966e+06	9043924	19765616	10337952	8306441	10408976	8.32491e+06	8.30153e+06
158	D-Pipecolic acid	130.086	420.73	C6H11NO2	positive	L-beta-Homoproline (C6H11NO2) Prob = 97.3000000000	0.08	annotated+fragment	14829606	7022506	8672723	6480189	6315350	6293097	13123769	7.96131e+06	11596170	5.00677e+06	8.24966e+06	9043924	19765616	10337952	8306441	10408976	8.32491e+06	8.30153e+06
158	L-trans-4-Methyl-2-pyrrolidinecarboxylic acid	130.086	420.73	C6H11NO2	positive	L-beta-Homoproline (C6H11NO2) Prob = 97.3000000000	0.08	annotated+fragment	14829606	7022506	8672723	6480189	6315350	6293097	13123769	7.96131e+06	11596170	5.00677e+06	8.24966e+06	9043924	19765616	10337952	8306441	10408976	8.32491e+06	8.30153e+06
158	2-Pyrrolidineacetic acid	130.086	420.73	C6H11NO2	positive	L-beta-Homoproline (C6H11NO2) Prob = 97.3000000000	0.08	annotated+fragment	14829606	7022506	8672723	6480189	6315350	6293097	13123769	7.96131e+06	11596170	5.00677e+06	8.24966e+06	9043924	19765616	10337952	8306441	10408976	8.32491e+06	8.30153e+06
158	(2E)-Decenoyl-ACP	130.086	420.73	C6H11NO2	positive	L-beta-Homoproline (C6H11NO2) Prob = 97.3000000000	0.08	annotated+fragment	14829606	7022506	8672723	6480189	6315350	6293097	13123769	7.96131e+06	11596170	5.00677e+06	8.24966e+06	9043924	19765616	10337952	8306441	10408976	8.32491e+06	8.30153e+06
158	trans-3-Aminocyclopentane-1-carboxylic acid	130.086	420.73	C6H11NO2	positive	L-beta-Homoproline (C6H11NO2) Prob = 97.3000000000	0.08	annotated+fragment	14829606	7022506	8672723	6480189	6315350	6293097	13123769	7.96131e+06	11596170	5.00677e+06	8.24966e+06	9043924	19765616	10337952	8306441	10408976	8.32491e+06	8.30153e+06
159	PC(22:6(4Z,7Z,10Z,13Z,16Z,19Z)/0:0)	568.34	238.22	C30H50NO7P	positive		0.02	annotated	11374693	19558058	7059273	6328577	6898236	12279189	7.56875e+06	9202088	11544218	4593489	11360790	14692998	13151488	11307842	18121004	6.37412e+06	3595677	16348546
193	trans-4-Hydroxy-L-proline	132.066	726.6	C5H9NO3	positive		0.22	identified	7318403	8454255	7734084	8708574	14319282	12826358	9484739	6701403	8757553	10052913	6920917	7.13785e+06	10261922	12907686	18607124	6.50197e+06	15996877	13018891
193	N-Acetyl-L-alanine	132.066	726.6	C5H9NO3	positive		0.22	annotated	7318403	8454255	7734084	8708574	14319282	12826358	9484739	6701403	8757553	10052913	6920917	7.13785e+06	10261922	12907686	18607124	6.50197e+06	15996877	13018891
193	Propionylglycine	132.066	726.6	C5H9NO3	positive		0.22	annotated	7318403	8454255	7734084	8708574	14319282	12826358	9484739	6701403	8757553	10052913	6920917	7.13785e+06	10261922	12907686	18607124	6.50197e+06	15996877	13018891
193	4-Hydroxy-L-proline	132.066	726.6	C5H9NO3	positive		0.22	annotated	7318403	8454255	7734084	8708574	14319282	12826358	9484739	6701403	8757553	10052913	6920917	7.13785e+06	10261922	12907686	18607124	6.50197e+06	15996877	13018891
193	trans-3-Hydroxy-L-proline	132.066	726.6	C5H9NO3	positive		0.22	annotated	7318403	8454255	7734084	8708574	14319282	12826358	9484739	6701403	8757553	10052913	6920917	7.13785e+06	10261922	12907686	18607124	6.50197e+06	15996877	13018891
193	cis-4-Hydroxy-D-proline	132.066	726.6	C5H9NO3	positive		0.22	annotated	7318403	8454255	7734084	8708574	14319282	12826358	9484739	6701403	8757553	10052913	6920917	7.13785e+06	10261922	12907686	18607124	6.50197e+06	15996877	13018891
193	5-Aminolevulinate	132.066	726.6	C5H9NO3	positive		0.22	annotated	7318403	8454255	7734084	8708574	14319282	12826358	9484739	6701403	8757553	10052913	6920917	7.13785e+06	10261922	12907686	18607124	6.50197e+06	15996877	13018891
193	N-Acetyl-beta-alanine	132.066	726.6	C5H9NO3	positive		0.22	annotated	7318403	8454255	7734084	8708574	14319282	12826358	9484739	6701403	8757553	10052913	6920917	7.13785e+06	10261922	12907686	18607124	6.50197e+06	15996877	13018891
193	4-Hydroxy-2-pyrrolidinecarboxylic acid	132.066	726.6	C5H9NO3	positive		0.22	annotated	7318403	8454255	7734084	8708574	14319282	12826358	9484739	6701403	8757553	10052913	6920917	7.13785e+06	10261922	12907686	18607124	6.50197e+06	15996877	13018891
193	3-Hydroxy-L-proline	132.066	726.6	C5H9NO3	positive		0.22	annotated	7318403	8454255	7734084	8708574	14319282	12826358	9484739	6701403	8757553	10052913	6920917	7.13785e+06	10261922	12907686	18607124	6.50197e+06	15996877	13018891
193	L-Glutamic gamma-semialdehyde	132.066	726.6	C5H9NO3	positive		0.22	annotated	7318403	8454255	7734084	8708574	14319282	12826358	9484739	6701403	8757553	10052913	6920917	7.13785e+06	10261922	12907686	18607124	6.50197e+06	15996877	13018891
193	2-oxo-5-amino-pentanoic acid	132.066	726.6	C5H9NO3	positive		0.22	annotated	7318403	8454255	7734084	8708574	14319282	12826358	9484739	6701403	8757553	10052913	6920917	7.13785e+06	10261922	12907686	18607124	6.50197e+06	15996877	13018891
193	cis-3-Hydroxy-L-proline	132.066	726.6	C5H9NO3	positive		0.22	annotated	7318403	8454255	7734084	8708574	14319282	12826358	9484739	6701403	8757553	10052913	6920917	7.13785e+06	10261922	12907686	18607124	6.50197e+06	15996877	13018891
193	(S)-4-Amino-5-oxopentanoate	132.066	726.6	C5H9NO3	positive		0.22	annotated	7318403	8454255	7734084	8708574	14319282	12826358	9484739	6701403	8757553	10052913	6920917	7.13785e+06	10261922	12907686	18607124	6.50197e+06	15996877	13018891
193	trans-4-Hydroxy-D-proline	132.066	726.6	C5H9NO3	positive		0.22	annotated	7318403	8454255	7734084	8708574	14319282	12826358	9484739	6701403	8757553	10052913	6920917	7.13785e+06	10261922	12907686	18607124	6.50197e+06	15996877	13018891
193	cis-4-Hydroxy-L-proline	132.066	726.6	C5H9NO3	positive		0.22	annotated	7318403	8454255	7734084	8708574	14319282	12826358	9484739	6701403	8757553	10052913	6920917	7.13785e+06	10261922	12907686	18607124	6.50197e+06	15996877	13018891
193	2-Amino-4-oxopentanoic acid	132.066	726.6	C5H9NO3	positive		0.22	annotated	7318403	8454255	7734084	8708574	14319282	12826358	9484739	6701403	8757553	10052913	6920917	7.13785e+06	10261922	12907686	18607124	6.50197e+06	15996877	13018891
193	2-amino-4-oxo-pentanoic acid	132.066	726.6	C5H9NO3	positive		0.22	annotated	7318403	8454255	7734084	8708574	14319282	12826358	9484739	6701403	8757553	10052913	6920917	7.13785e+06	10261922	12907686	18607124	6.50197e+06	15996877	13018891
194	Aminoadipic acid	162.076	725.91	C6H11NO4	positive	D-2-Aminoadipic acid (C6H11NO4) Prob = 75.3800000000	0	annotated+fragment	10483482	14621518	18564132	4437648	4106565	9782171	7877346	12446380	10942473	10559776	5.94311e+06	14763237	13816885	4.08342e+06	17609006	13190195	4765147	9628168
194	(±)-2,2'-Iminobispropanoic acid	162.076	725.91	C6H11NO4	positive	D-2-Aminoadipic acid (C6H11NO4) Prob = 75.3800000000	0	annotated+fragment	10483482	14621518	18564132	4437648	4106565	9782171	7877346	12446380	10942473	10559776	5.94311e+06	14763237	13816885	4.08342e+06	17609006	13190195	4765147	9628168
194	Acetylhomoserine	162.076	725.91	C6H11NO4	positive	D-2-Aminoadipic acid (C6H11NO4) Prob = 75.3800000000	0	annotated+fragment	10483482	14621518	18564132	4437648	4106565	9782171	7877346	12446380	10942473	10559776	5.94311e+06	14763237	13816885	4.08342e+06	17609006	13190195	4765147	9628168
194	Glutamate, gamma-methyl ester	162.076	725.91	C6H11NO4	positive	D-2-Aminoadipic acid (C6H11NO4) Prob = 75.3800000000	0	annotated+fragment	10483482	14621518	18564132	4437648	4106565	9782171	7877346	12446380	10942473	10559776	5.94311e+06	14763237	13816885	4.08342e+06	17609006	13190195	4765147	9628168
194	N-acetylthreonine	162.076	725.91	C6H11NO4	positive	D-2-Aminoadipic acid (C6H11NO4) Prob = 75.3800000000	0	annotated+fragment	10483482	14621518	18564132	4437648	4106565	9782171	7877346	12446380	10942473	10559776	5.94311e+06	14763237	13816885	4.08342e+06	17609006	13190195	4765147	9628168
194	N-Methyl-L-glutamate	162.076	725.91	C6H11NO4	positive	D-2-Aminoadipic acid (C6H11NO4) Prob = 75.3800000000	0	annotated+fragment	10483482	14621518	18564132	4437648	4106565	9782171	7877346	12446380	10942473	10559776	5.94311e+06	14763237	13816885	4.08342e+06	17609006	13190195	4765147	9628168
194	3-Amino-2,3-dideoxy-scyllo-inosose	162.076	725.91	C6H11NO4	positive	D-2-Aminoadipic acid (C6H11NO4) Prob = 75.3800000000	0	annotated+fragment	10483482	14621518	18564132	4437648	4106565	9782171	7877346	12446380	10942473	10559776	5.94311e+06	14763237	13816885	4.08342e+06	17609006	13190195	4765147	9628168
194	4-Methyl-L-glutamate	162.076	725.91	C6H11NO4	positive	D-2-Aminoadipic acid (C6H11NO4) Prob = 75.3800000000	0	annotated+fragment	10483482	14621518	18564132	4437648	4106565	9782171	7877346	12446380	10942473	10559776	5.94311e+06	14763237	13816885	4.08342e+06	17609006	13190195	4765147	9628168
194	D-Alanyl-(R)-lactate	162.076	725.91	C6H11NO4	positive	D-2-Aminoadipic acid (C6H11NO4) Prob = 75.3800000000	0	annotated+fragment	10483482	14621518	18564132	4437648	4106565	9782171	7877346	12446380	10942473	10559776	5.94311e+06	14763237	13816885	4.08342e+06	17609006	13190195	4765147	9628168
194	L-Glutamate methylester	162.076	725.91	C6H11NO4	positive	D-2-Aminoadipic acid (C6H11NO4) Prob = 75.3800000000	0	annotated+fragment	10483482	14621518	18564132	4437648	4106565	9782171	7877346	12446380	10942473	10559776	5.94311e+06	14763237	13816885	4.08342e+06	17609006	13190195	4765147	9628168
194	L-2-Aminoadipate	162.076	725.91	C6H11NO4	positive	D-2-Aminoadipic acid (C6H11NO4) Prob = 75.3800000000	0	identified+fragment	10483482	14621518	18564132	4437648	4106565	9782171	7877346	12446380	10942473	10559776	5.94311e+06	14763237	13816885	4.08342e+06	17609006	13190195	4765147	9628168
194	beta-Alanopine	162.076	725.91	C6H11NO4	positive	D-2-Aminoadipic acid (C6H11NO4) Prob = 75.3800000000	0	annotated+fragment	10483482	14621518	18564132	4437648	4106565	9782171	7877346	12446380	10942473	10559776	5.94311e+06	14763237	13816885	4.08342e+06	17609006	13190195	4765147	9628168
194	O-Acetyl-L-homoserine	162.076	725.91	C6H11NO4	positive	D-2-Aminoadipic acid (C6H11NO4) Prob = 75.3800000000	0	annotated+fragment	10483482	14621518	18564132	4437648	4106565	9782171	7877346	12446380	10942473	10559776	5.94311e+06	14763237	13816885	4.08342e+06	17609006	13190195	4765147	9628168
195	L-3-Aminodihydro-2(3H)-furanone	102.055	723.32	C4H7NO2	positive		-0.09	annotated	18277176	16262521	16729186	13150508	15816022	12456302	16609751	13206100	12148428	12818914	9347864	16426008	16680013	12372561	13783131	17454420	13865963	14296228
195	(S)-2-Azetidinecarboxylic acid	102.055	723.32	C4H7NO2	positive		-0.09	annotated	18277176	16262521	16729186	13150508	15816022	12456302	16609751	13206100	12148428	12818914	9347864	16426008	16680013	12372561	13783131	17454420	13865963	14296228
195	1-Aminocyclopropane-1-carboxylate	102.055	723.32	C4H7NO2	positive		-0.09	annotated	18277176	16262521	16729186	13150508	15816022	12456302	16609751	13206100	12148428	12818914	9347864	16426008	16680013	12372561	13783131	17454420	13865963	14296228
195	2-Aminobut-2-enoate	102.055	723.32	C4H7NO2	positive		-0.09	annotated	18277176	16262521	16729186	13150508	15816022	12456302	16609751	13206100	12148428	12818914	9347864	16426008	16680013	12372561	13783131	17454420	13865963	14296228
195	N-Methylolacrylamide	102.055	723.32	C4H7NO2	positive		-0.09	annotated	18277176	16262521	16729186	13150508	15816022	12456302	16609751	13206100	12148428	12818914	9347864	16426008	16680013	12372561	13783131	17454420	13865963	14296228
195	Diacetylmonoxime	102.055	723.32	C4H7NO2	positive		-0.09	annotated	18277176	16262521	16729186	13150508	15816022	12456302	16609751	13206100	12148428	12818914	9347864	16426008	16680013	12372561	13783131	17454420	13865963	14296228
195	L-Homoserine lactone	102.055	723.32	C4H7NO2	positive		-0.09	annotated	18277176	16262521	16729186	13150508	15816022	12456302	16609751	13206100	12148428	12818914	9347864	16426008	16680013	12372561	13783131	17454420	13865963	14296228
195	L-Azetidine 2-carboxylic acid	102.055	723.32	C4H7NO2	positive		-0.09	annotated	18277176	16262521	16729186	13150508	15816022	12456302	16609751	13206100	12148428	12818914	9347864	16426008	16680013	12372561	13783131	17454420	13865963	14296228
195	3-Oxobutanamide	102.055	723.32	C4H7NO2	positive		-0.09	annotated	18277176	16262521	16729186	13150508	15816022	12456302	16609751	13206100	12148428	12818914	9347864	16426008	16680013	12372561	13783131	17454420	13865963	14296228
197	Lysyl-Valine	246.181	1049.05	C11H23N3O3	positive		0.04	annotated	11001507	12821335	9547535	5541602	10565901	11433236	11378345	16430525	10223487	10521735	9689908	12505756	14199181	9365169	10852365	12409629	9347664	10329954
197	Valyl-Lysine	246.181	1049.05	C11H23N3O3	positive		0.04	annotated	11001507	12821335	9547535	5541602	10565901	11433236	11378345	16430525	10223487	10521735	9689908	12505756	14199181	9365169	10852365	12409629	9347664	10329954
198	Phytosphingosine	318.3	270.82	C18H39NO3	positive		-0.04	annotated	10246772	10008532	13446357	9058242	8.11759e+06	13821679	8834289	11085008	15993289	7441465	13039728	13266315	7593250	10726682	12401079	8184459	11489763	14229207
199	Aspartyl-Glutamine	262.103	708.36	C9H15N3O6	positive		0	annotated	9233245	9946598	14541211	9658360	13622562	12733033	13899002	7917691	11629754	7270073	10651982	13109115	9596793	11132397	14165496	15361707	12892392	9328346
199	Aspartyl-Gamma-glutamate	262.103	708.36	C9H15N3O6	positive		0	annotated	9233245	9946598	14541211	9658360	13622562	12733033	13899002	7917691	11629754	7270073	10651982	13109115	9596793	11132397	14165496	15361707	12892392	9328346
199	Glutaminyl-Aspartate	262.103	708.36	C9H15N3O6	positive		0	annotated	9233245	9946598	14541211	9658360	13622562	12733033	13899002	7917691	11629754	7270073	10651982	13109115	9596793	11132397	14165496	15361707	12892392	9328346
200	Isobutyryl-L-carnitine	232.154	485.23	C11H21NO4	positive		-0.11	annotated	8671713	2.01239e+06	6.09685e+06	2.7106e+06	10963080	8531546	6.66116e+06	14930482	5.51774e+06	5.13692e+06	2.75982e+06	5.69372e+06	7741909	5260434	8.00064e+06	8001571	8.05535e+06	4.32078e+06
200	O-Butanoylcarnitine	232.154	485.23	C11H21NO4	positive		-0.11	annotated	8671713	2.01239e+06	6.09685e+06	2.7106e+06	10963080	8531546	6.66116e+06	14930482	5.51774e+06	5.13692e+06	2.75982e+06	5.69372e+06	7741909	5260434	8.00064e+06	8001571	8.05535e+06	4.32078e+06
200	O-butanoyl-carnitine	232.154	485.23	C11H21NO4	positive		-0.11	annotated	8671713	2.01239e+06	6.09685e+06	2.7106e+06	10963080	8531546	6.66116e+06	14930482	5.51774e+06	5.13692e+06	2.75982e+06	5.69372e+06	7741909	5260434	8.00064e+06	8001571	8.05535e+06	4.32078e+06
200	O-isobutyryl-L-carnitine	232.154	485.23	C11H21NO4	positive		-0.11	annotated	8671713	2.01239e+06	6.09685e+06	2.7106e+06	10963080	8531546	6.66116e+06	14930482	5.51774e+06	5.13692e+06	2.75982e+06	5.69372e+06	7741909	5260434	8.00064e+06	8001571	8.05535e+06	4.32078e+06
200	N(alpha)-t-Butoxycarbonyl-L-leucine	232.154	485.23	C11H21NO4	positive		-0.11	annotated	8671713	2.01239e+06	6.09685e+06	2.7106e+06	10963080	8531546	6.66116e+06	14930482	5.51774e+06	5.13692e+06	2.75982e+06	5.69372e+06	7741909	5260434	8.00064e+06	8001571	8.05535e+06	4.32078e+06
203	Methionine sulfoxide	166.053	674.16	C5H11NO3S	positive		0.07	annotated	9735979	5318258	8792409	4152420	14591313	11035315	9293410	1.35227e+06	2.72931e+06	7.76444e+06	4.72343e+06	7496398	5214770	9449079	5.99421e+06	4.20185e+06	9787177	4785864
203	Ethiin	166.053	674.16	C5H11NO3S	positive		0.07	annotated	9735979	5318258	8792409	4152420	14591313	11035315	9293410	1.35227e+06	2.72931e+06	7.76444e+06	4.72343e+06	7496398	5214770	9449079	5.99421e+06	4.20185e+06	9787177	4785864
203	L-Methionine S-oxide	166.053	674.16	C5H11NO3S	positive		0.07	annotated	9735979	5318258	8792409	4152420	14591313	11035315	9293410	1.35227e+06	2.72931e+06	7.76444e+06	4.72343e+06	7496398	5214770	9449079	5.99421e+06	4.20185e+06	9787177	4785864
203	L-Methionine (R)-S-oxide	166.053	674.16	C5H11NO3S	positive		0.07	annotated	9735979	5318258	8792409	4152420	14591313	11035315	9293410	1.35227e+06	2.72931e+06	7.76444e+06	4.72343e+06	7496398	5214770	9449079	5.99421e+06	4.20185e+06	9787177	4785864
203	L-Methionine (S)-S-oxide	166.053	674.16	C5H11NO3S	positive		0.07	annotated	9735979	5318258	8792409	4152420	14591313	11035315	9293410	1.35227e+06	2.72931e+06	7.76444e+06	4.72343e+06	7496398	5214770	9449079	5.99421e+06	4.20185e+06	9787177	4785864
209	PC(20:3(8Z,11Z,14Z)/18:4(6Z,9Z,12Z,15Z))	804.553	218.22	C46H78NO8P	positive		0.07	annotated	10861646	10763365	11980327	9885083	9625703	8930385	11260376	6187236	10950278	11083884	11358154	13174601	11010849	10913518	11304947	8538942	6.89828e+06	10684070
209	PC(20:3(5Z,8Z,11Z)/18:4(6Z,9Z,12Z,15Z))	804.553	218.22	C46H78NO8P	positive		0.07	annotated	10861646	10763365	11980327	9885083	9625703	8930385	11260376	6187236	10950278	11083884	11358154	13174601	11010849	10913518	11304947	8538942	6.89828e+06	10684070
209	PC(20:5(5Z,8Z,11Z,14Z,17Z)/18:2(9Z,12Z))	804.553	218.22	C46H78NO8P	positive		0.07	annotated	10861646	10763365	11980327	9885083	9625703	8930385	11260376	6187236	10950278	11083884	11358154	13174601	11010849	10913518	11304947	8538942	6.89828e+06	10684070
209	PC(20:4(5Z,8Z,11Z,14Z)/18:3(9Z,12Z,15Z))	804.553	218.22	C46H78NO8P	positive		0.07	annotated	10861646	10763365	11980327	9885083	9625703	8930385	11260376	6187236	10950278	11083884	11358154	13174601	11010849	10913518	11304947	8538942	6.89828e+06	10684070
209	PC(20:4(5Z,8Z,11Z,14Z)/18:3(6Z,9Z,12Z))	804.553	218.22	C46H78NO8P	positive		0.07	annotated	10861646	10763365	11980327	9885083	9625703	8930385	11260376	6187236	10950278	11083884	11358154	13174601	11010849	10913518	11304947	8538942	6.89828e+06	10684070
209	PC(20:4(8Z,11Z,14Z,17Z)/18:3(9Z,12Z,15Z))	804.553	218.22	C46H78NO8P	positive		0.07	annotated	10861646	10763365	11980327	9885083	9625703	8930385	11260376	6187236	10950278	11083884	11358154	13174601	11010849	10913518	11304947	8538942	6.89828e+06	10684070
209	PC(20:4(8Z,11Z,14Z,17Z)/18:3(6Z,9Z,12Z))	804.553	218.22	C46H78NO8P	positive		0.07	annotated	10861646	10763365	11980327	9885083	9625703	8930385	11260376	6187236	10950278	11083884	11358154	13174601	11010849	10913518	11304947	8538942	6.89828e+06	10684070
209	PC(22:6(4Z,7Z,10Z,13Z,16Z,19Z)/16:1(9Z))	804.553	218.22	C46H78NO8P	positive		0.07	annotated	10861646	10763365	11980327	9885083	9625703	8930385	11260376	6187236	10950278	11083884	11358154	13174601	11010849	10913518	11304947	8538942	6.89828e+06	10684070
209	PC(16:1(9Z)/22:6(4Z,7Z,10Z,13Z,16Z,19Z))	804.553	218.22	C46H78NO8P	positive		0.07	annotated	10861646	10763365	11980327	9885083	9625703	8930385	11260376	6187236	10950278	11083884	11358154	13174601	11010849	10913518	11304947	8538942	6.89828e+06	10684070
209	PC(18:3(6Z,9Z,12Z)/20:4(8Z,11Z,14Z,17Z))	804.553	218.22	C46H78NO8P	positive		0.07	annotated	10861646	10763365	11980327	9885083	9625703	8930385	11260376	6187236	10950278	11083884	11358154	13174601	11010849	10913518	11304947	8538942	6.89828e+06	10684070
209	PC(18:3(6Z,9Z,12Z)/20:4(5Z,8Z,11Z,14Z))	804.553	218.22	C46H78NO8P	positive		0.07	annotated	10861646	10763365	11980327	9885083	9625703	8930385	11260376	6187236	10950278	11083884	11358154	13174601	11010849	10913518	11304947	8538942	6.89828e+06	10684070
209	PC(18:2(9Z,12Z)/20:5(5Z,8Z,11Z,14Z,17Z))	804.553	218.22	C46H78NO8P	positive		0.07	annotated	10861646	10763365	11980327	9885083	9625703	8930385	11260376	6187236	10950278	11083884	11358154	13174601	11010849	10913518	11304947	8538942	6.89828e+06	10684070
209	PC(18:3(9Z,12Z,15Z)/20:4(8Z,11Z,14Z,17Z))	804.553	218.22	C46H78NO8P	positive		0.07	annotated	10861646	10763365	11980327	9885083	9625703	8930385	11260376	6187236	10950278	11083884	11358154	13174601	11010849	10913518	11304947	8538942	6.89828e+06	10684070
209	PC(18:3(9Z,12Z,15Z)/20:4(5Z,8Z,11Z,14Z))	804.553	218.22	C46H78NO8P	positive		0.07	annotated	10861646	10763365	11980327	9885083	9625703	8930385	11260376	6187236	10950278	11083884	11358154	13174601	11010849	10913518	11304947	8538942	6.89828e+06	10684070
209	PC(18:4(6Z,9Z,12Z,15Z)/20:3(8Z,11Z,14Z))	804.553	218.22	C46H78NO8P	positive		0.07	annotated	10861646	10763365	11980327	9885083	9625703	8930385	11260376	6187236	10950278	11083884	11358154	13174601	11010849	10913518	11304947	8538942	6.89828e+06	10684070
209	PC(18:4(6Z,9Z,12Z,15Z)/20:3(5Z,8Z,11Z))	804.553	218.22	C46H78NO8P	positive		0.07	annotated	10861646	10763365	11980327	9885083	9625703	8930385	11260376	6187236	10950278	11083884	11358154	13174601	11010849	10913518	11304947	8538942	6.89828e+06	10684070
209	2,3-Bis-O-(geranylgeranyl)-sn-glycero-1-phospho-L-serine	804.553	218.22	C46H78NO8P	positive		0.07	annotated	10861646	10763365	11980327	9885083	9625703	8930385	11260376	6187236	10950278	11083884	11358154	13174601	11010849	10913518	11304947	8538942	6.89828e+06	10684070
209	PE(22:6(4Z,7Z,10Z,13Z,16Z,19Z)/19:1(9Z))	804.553	218.22	C46H78NO8P	positive		0.07	annotated	10861646	10763365	11980327	9885083	9625703	8930385	11260376	6187236	10950278	11083884	11358154	13174601	11010849	10913518	11304947	8538942	6.89828e+06	10684070
209	PC(16:1(7Z)/22:6(4Z,7Z,10Z,13Z,16Z,19Z))	804.553	218.22	C46H78NO8P	positive		0.07	annotated	10861646	10763365	11980327	9885083	9625703	8930385	11260376	6187236	10950278	11083884	11358154	13174601	11010849	10913518	11304947	8538942	6.89828e+06	10684070
209	PE(19:1(9Z)/22:6(4Z,7Z,10Z,13Z,16Z,19Z))	804.553	218.22	C46H78NO8P	positive		0.07	annotated	10861646	10763365	11980327	9885083	9625703	8930385	11260376	6187236	10950278	11083884	11358154	13174601	11010849	10913518	11304947	8538942	6.89828e+06	10684070
210	SM(d18:2/24:1)	811.668	246.55	C47H91N2O6P	positive		0.22	annotated	1.40639e+06	1.70175e+06	2.04807e+06	1.23344e+06	1.19163e+06	1.04242e+06	1.38816e+06	1.15467e+06	1.52796e+06	1.95231e+06	1840902	2.04189e+06	2.07717e+06	1736605	1.75973e+06	1.28526e+06	898635	1.31862e+06
213	Arginyl-Asparagine	289.162	779.08	C10H20N6O4	positive		-0.08	annotated	85086.4	113980	426403	82434.9	225412	91810.4	119431	138217	62235.7	224669	84415	168196	100765	64679.9	154082	182736	115448	64136.8
213	Asparaginyl-Arginine	289.162	779.08	C10H20N6O4	positive		-0.08	annotated	85086.4	113980	426403	82434.9	225412	91810.4	119431	138217	62235.7	224669	84415	168196	100765	64679.9	154082	182736	115448	64136.8
215	CDP-choline	489.115	724.61	C14H26N4O11P2	positive	Cytidine 5'-diphosphocholine (C14H26N4O11P2) Prob = 99.0000000000	-0.12	annotated+fragment	8787415	12615936	9911865	6234422	11373026	12768614	7.26851e+06	12663772	4.59106e+06	7246313	4992917	11153654	7084597	7653330	9826105	10731578	10069214	8.30547e+06
243	PE(22:6(4Z,7Z,10Z,13Z,16Z,19Z)/18:0)	792.552	204.16	C45H78NO8P	positive		0.19	annotated	3758589	4615055	9522133	5.15495e+06	2361550	2.62769e+06	3100364	2.34563e+06	2.62076e+06	3.02503e+06	5.07475e+06	12231295	2.98684e+06	2.25601e+06	3227407	6673434	1.89624e+06	6.32401e+06
243	PE(22:5(7Z,10Z,13Z,16Z,19Z)/18:1(11Z))	792.552	204.16	C45H78NO8P	positive		0.19	annotated	3758589	4615055	9522133	5.15495e+06	2361550	2.62769e+06	3100364	2.34563e+06	2.62076e+06	3.02503e+06	5.07475e+06	12231295	2.98684e+06	2.25601e+06	3227407	6673434	1.89624e+06	6.32401e+06
243	PE(22:5(7Z,10Z,13Z,16Z,19Z)/18:1(9Z))	792.552	204.16	C45H78NO8P	positive		0.19	annotated	3758589	4615055	9522133	5.15495e+06	2361550	2.62769e+06	3100364	2.34563e+06	2.62076e+06	3.02503e+06	5.07475e+06	12231295	2.98684e+06	2.25601e+06	3227407	6673434	1.89624e+06	6.32401e+06
243	PE(18:4(6Z,9Z,12Z,15Z)/22:2(13Z,16Z))	792.552	204.16	C45H78NO8P	positive		0.19	annotated	3758589	4615055	9522133	5.15495e+06	2361550	2.62769e+06	3100364	2.34563e+06	2.62076e+06	3.02503e+06	5.07475e+06	12231295	2.98684e+06	2.25601e+06	3227407	6673434	1.89624e+06	6.32401e+06
243	PE(20:1(11Z)/20:5(5Z,8Z,11Z,14Z,17Z))	792.552	204.16	C45H78NO8P	positive		0.19	annotated	3758589	4615055	9522133	5.15495e+06	2361550	2.62769e+06	3100364	2.34563e+06	2.62076e+06	3.02503e+06	5.07475e+06	12231295	2.98684e+06	2.25601e+06	3227407	6673434	1.89624e+06	6.32401e+06
243	PE(20:3(5Z,8Z,11Z)/20:3(5Z,8Z,11Z))	792.552	204.16	C45H78NO8P	positive		0.19	annotated	3758589	4615055	9522133	5.15495e+06	2361550	2.62769e+06	3100364	2.34563e+06	2.62076e+06	3.02503e+06	5.07475e+06	12231295	2.98684e+06	2.25601e+06	3227407	6673434	1.89624e+06	6.32401e+06
243	PE(20:3(5Z,8Z,11Z)/20:3(8Z,11Z,14Z))	792.552	204.16	C45H78NO8P	positive		0.19	annotated	3758589	4615055	9522133	5.15495e+06	2361550	2.62769e+06	3100364	2.34563e+06	2.62076e+06	3.02503e+06	5.07475e+06	12231295	2.98684e+06	2.25601e+06	3227407	6673434	1.89624e+06	6.32401e+06
243	PE(20:2(11Z,14Z)/20:4(5Z,8Z,11Z,14Z))	792.552	204.16	C45H78NO8P	positive		0.19	annotated	3758589	4615055	9522133	5.15495e+06	2361550	2.62769e+06	3100364	2.34563e+06	2.62076e+06	3.02503e+06	5.07475e+06	12231295	2.98684e+06	2.25601e+06	3227407	6673434	1.89624e+06	6.32401e+06
243	PE(20:2(11Z,14Z)/20:4(8Z,11Z,14Z,17Z))	792.552	204.16	C45H78NO8P	positive		0.19	annotated	3758589	4615055	9522133	5.15495e+06	2361550	2.62769e+06	3100364	2.34563e+06	2.62076e+06	3.02503e+06	5.07475e+06	12231295	2.98684e+06	2.25601e+06	3227407	6673434	1.89624e+06	6.32401e+06
243	PE(20:4(5Z,8Z,11Z,14Z)/20:2(11Z,14Z))	792.552	204.16	C45H78NO8P	positive		0.19	annotated	3758589	4615055	9522133	5.15495e+06	2361550	2.62769e+06	3100364	2.34563e+06	2.62076e+06	3.02503e+06	5.07475e+06	12231295	2.98684e+06	2.25601e+06	3227407	6673434	1.89624e+06	6.32401e+06
243	PE(20:3(8Z,11Z,14Z)/20:3(5Z,8Z,11Z))	792.552	204.16	C45H78NO8P	positive		0.19	annotated	3758589	4615055	9522133	5.15495e+06	2361550	2.62769e+06	3100364	2.34563e+06	2.62076e+06	3.02503e+06	5.07475e+06	12231295	2.98684e+06	2.25601e+06	3227407	6673434	1.89624e+06	6.32401e+06
243	PE(20:3(8Z,11Z,14Z)/20:3(8Z,11Z,14Z))	792.552	204.16	C45H78NO8P	positive		0.19	annotated	3758589	4615055	9522133	5.15495e+06	2361550	2.62769e+06	3100364	2.34563e+06	2.62076e+06	3.02503e+06	5.07475e+06	12231295	2.98684e+06	2.25601e+06	3227407	6673434	1.89624e+06	6.32401e+06
243	PE(20:5(5Z,8Z,11Z,14Z,17Z)/20:1(11Z))	792.552	204.16	C45H78NO8P	positive		0.19	annotated	3758589	4615055	9522133	5.15495e+06	2361550	2.62769e+06	3100364	2.34563e+06	2.62076e+06	3.02503e+06	5.07475e+06	12231295	2.98684e+06	2.25601e+06	3227407	6673434	1.89624e+06	6.32401e+06
243	PE(20:4(8Z,11Z,14Z,17Z)/20:2(11Z,14Z))	792.552	204.16	C45H78NO8P	positive		0.19	annotated	3758589	4615055	9522133	5.15495e+06	2361550	2.62769e+06	3100364	2.34563e+06	2.62076e+06	3.02503e+06	5.07475e+06	12231295	2.98684e+06	2.25601e+06	3227407	6673434	1.89624e+06	6.32401e+06
243	PE(22:5(4Z,7Z,10Z,13Z,16Z)/18:1(11Z))	792.552	204.16	C45H78NO8P	positive		0.19	annotated	3758589	4615055	9522133	5.15495e+06	2361550	2.62769e+06	3100364	2.34563e+06	2.62076e+06	3.02503e+06	5.07475e+06	12231295	2.98684e+06	2.25601e+06	3227407	6673434	1.89624e+06	6.32401e+06
243	PE(22:5(4Z,7Z,10Z,13Z,16Z)/18:1(9Z))	792.552	204.16	C45H78NO8P	positive		0.19	annotated	3758589	4615055	9522133	5.15495e+06	2361550	2.62769e+06	3100364	2.34563e+06	2.62076e+06	3.02503e+06	5.07475e+06	12231295	2.98684e+06	2.25601e+06	3227407	6673434	1.89624e+06	6.32401e+06
243	PE(22:2(13Z,16Z)/18:4(6Z,9Z,12Z,15Z))	792.552	204.16	C45H78NO8P	positive		0.19	annotated	3758589	4615055	9522133	5.15495e+06	2361550	2.62769e+06	3100364	2.34563e+06	2.62076e+06	3.02503e+06	5.07475e+06	12231295	2.98684e+06	2.25601e+06	3227407	6673434	1.89624e+06	6.32401e+06
243	PE(22:4(7Z,10Z,13Z,16Z)/18:2(9Z,12Z))	792.552	204.16	C45H78NO8P	positive		0.19	annotated	3758589	4615055	9522133	5.15495e+06	2361550	2.62769e+06	3100364	2.34563e+06	2.62076e+06	3.02503e+06	5.07475e+06	12231295	2.98684e+06	2.25601e+06	3227407	6673434	1.89624e+06	6.32401e+06
243	PE(18:1(9Z)/22:5(4Z,7Z,10Z,13Z,16Z))	792.552	204.16	C45H78NO8P	positive		0.19	annotated	3758589	4615055	9522133	5.15495e+06	2361550	2.62769e+06	3100364	2.34563e+06	2.62076e+06	3.02503e+06	5.07475e+06	12231295	2.98684e+06	2.25601e+06	3227407	6673434	1.89624e+06	6.32401e+06
243	PE(18:1(9Z)/22:5(7Z,10Z,13Z,16Z,19Z))	792.552	204.16	C45H78NO8P	positive		0.19	annotated	3758589	4615055	9522133	5.15495e+06	2361550	2.62769e+06	3100364	2.34563e+06	2.62076e+06	3.02503e+06	5.07475e+06	12231295	2.98684e+06	2.25601e+06	3227407	6673434	1.89624e+06	6.32401e+06
243	PE(18:1(11Z)/22:5(4Z,7Z,10Z,13Z,16Z))	792.552	204.16	C45H78NO8P	positive		0.19	annotated	3758589	4615055	9522133	5.15495e+06	2361550	2.62769e+06	3100364	2.34563e+06	2.62076e+06	3.02503e+06	5.07475e+06	12231295	2.98684e+06	2.25601e+06	3227407	6673434	1.89624e+06	6.32401e+06
243	PE(18:1(11Z)/22:5(7Z,10Z,13Z,16Z,19Z))	792.552	204.16	C45H78NO8P	positive		0.19	annotated	3758589	4615055	9522133	5.15495e+06	2361550	2.62769e+06	3100364	2.34563e+06	2.62076e+06	3.02503e+06	5.07475e+06	12231295	2.98684e+06	2.25601e+06	3227407	6673434	1.89624e+06	6.32401e+06
243	PE(18:0/22:6(4Z,7Z,10Z,13Z,16Z,19Z))	792.552	204.16	C45H78NO8P	positive		0.19	annotated	3758589	4615055	9522133	5.15495e+06	2361550	2.62769e+06	3100364	2.34563e+06	2.62076e+06	3.02503e+06	5.07475e+06	12231295	2.98684e+06	2.25601e+06	3227407	6673434	1.89624e+06	6.32401e+06
243	PE(18:2(9Z,12Z)/22:4(7Z,10Z,13Z,16Z))	792.552	204.16	C45H78NO8P	positive		0.19	annotated	3758589	4615055	9522133	5.15495e+06	2361550	2.62769e+06	3100364	2.34563e+06	2.62076e+06	3.02503e+06	5.07475e+06	12231295	2.98684e+06	2.25601e+06	3227407	6673434	1.89624e+06	6.32401e+06
243	PC(22:6(4Z,7Z,10Z,13Z,16Z,19Z)/15:0)	792.552	204.16	C45H78NO8P	positive		0.19	annotated	3758589	4615055	9522133	5.15495e+06	2361550	2.62769e+06	3100364	2.34563e+06	2.62076e+06	3.02503e+06	5.07475e+06	12231295	2.98684e+06	2.25601e+06	3227407	6673434	1.89624e+06	6.32401e+06
243	PC(15:0/22:6(4Z,7Z,10Z,13Z,16Z,19Z))	792.552	204.16	C45H78NO8P	positive		0.19	annotated	3758589	4615055	9522133	5.15495e+06	2361550	2.62769e+06	3100364	2.34563e+06	2.62076e+06	3.02503e+06	5.07475e+06	12231295	2.98684e+06	2.25601e+06	3227407	6673434	1.89624e+06	6.32401e+06
243	PE(P-18:0/22:6(4Z,7Z,10Z,12E,16Z,19Z)(14OH))	792.552	204.16	C45H78NO8P	positive		0.19	annotated	3758589	4615055	9522133	5.15495e+06	2361550	2.62769e+06	3100364	2.34563e+06	2.62076e+06	3.02503e+06	5.07475e+06	12231295	2.98684e+06	2.25601e+06	3227407	6673434	1.89624e+06	6.32401e+06
243	PC(17:2(9Z,12Z)/20:4(5Z,8Z,11Z,14Z))	792.552	204.16	C45H78NO8P	positive		0.19	annotated	3758589	4615055	9522133	5.15495e+06	2361550	2.62769e+06	3100364	2.34563e+06	2.62076e+06	3.02503e+06	5.07475e+06	12231295	2.98684e+06	2.25601e+06	3227407	6673434	1.89624e+06	6.32401e+06
243	PC(17:1(9Z)/20:5(5Z,8Z,11Z,14Z,17Z))	792.552	204.16	C45H78NO8P	positive		0.19	annotated	3758589	4615055	9522133	5.15495e+06	2361550	2.62769e+06	3100364	2.34563e+06	2.62076e+06	3.02503e+06	5.07475e+06	12231295	2.98684e+06	2.25601e+06	3227407	6673434	1.89624e+06	6.32401e+06
243	PC(20:5(5Z,8Z,11Z,14Z,17Z)/17:1(9Z))	792.552	204.16	C45H78NO8P	positive		0.19	annotated	3758589	4615055	9522133	5.15495e+06	2361550	2.62769e+06	3100364	2.34563e+06	2.62076e+06	3.02503e+06	5.07475e+06	12231295	2.98684e+06	2.25601e+06	3227407	6673434	1.89624e+06	6.32401e+06
243	PC(20:4(5Z,8Z,11Z,14Z)/17:2(9Z,12Z))	792.552	204.16	C45H78NO8P	positive		0.19	annotated	3758589	4615055	9522133	5.15495e+06	2361550	2.62769e+06	3100364	2.34563e+06	2.62076e+06	3.02503e+06	5.07475e+06	12231295	2.98684e+06	2.25601e+06	3227407	6673434	1.89624e+06	6.32401e+06
245	PC(16:0/0:0)	496.34	249.29	C24H50NO7P	positive		-0.03	annotated	7.3334e+06	11948014	9722580	7.09728e+06	4.95132e+06	9265430	8395865	12182803	7.29574e+06	6.24953e+06	9901650	9535201	11694355	6.81764e+06	10474784	5974166	7151891	7928741
245	PC(O-14:0/2:0)	496.34	249.29	C24H50NO7P	positive		-0.03	annotated	7.3334e+06	11948014	9722580	7.09728e+06	4.95132e+06	9265430	8395865	12182803	7.29574e+06	6.24953e+06	9901650	9535201	11694355	6.81764e+06	10474784	5974166	7151891	7928741
245	PC(0:0/16:0)	496.34	249.29	C24H50NO7P	positive		-0.03	annotated	7.3334e+06	11948014	9722580	7.09728e+06	4.95132e+06	9265430	8395865	12182803	7.29574e+06	6.24953e+06	9901650	9535201	11694355	6.81764e+06	10474784	5974166	7151891	7928741
245	PC(16:0/0:0)[rac]	496.34	249.29	C24H50NO7P	positive		-0.03	annotated	7.3334e+06	11948014	9722580	7.09728e+06	4.95132e+06	9265430	8395865	12182803	7.29574e+06	6.24953e+06	9901650	9535201	11694355	6.81764e+06	10474784	5974166	7151891	7928741
245	PE(19:0/0:0)	496.34	249.29	C24H50NO7P	positive		-0.03	annotated	7.3334e+06	11948014	9722580	7.09728e+06	4.95132e+06	9265430	8395865	12182803	7.29574e+06	6.24953e+06	9901650	9535201	11694355	6.81764e+06	10474784	5974166	7151891	7928741
246	LysoPC(18:1(11Z))	522.356	243.79	C26H52NO7P	positive		-0.17	annotated	2565675	4.66062e+06	3.73211e+06	2.85571e+06	3171904	4528132	4304719	4.51452e+06	4.01931e+06	2.15137e+06	4266162	3.45366e+06	4.21124e+06	3.48912e+06	4.11525e+06	2.32151e+06	3.73466e+06	2.90383e+06
246	PC(18:1(9Z)/0:0)	522.356	243.79	C26H52NO7P	positive		-0.17	annotated	2565675	4.66062e+06	3.73211e+06	2.85571e+06	3171904	4528132	4304719	4.51452e+06	4.01931e+06	2.15137e+06	4266162	3.45366e+06	4.21124e+06	3.48912e+06	4.11525e+06	2.32151e+06	3.73466e+06	2.90383e+06
246	2-oleoyl-sn-glycero-3-phosphocholine	522.356	243.79	C26H52NO7P	positive		-0.17	annotated	2565675	4.66062e+06	3.73211e+06	2.85571e+06	3171904	4528132	4304719	4.51452e+06	4.01931e+06	2.15137e+06	4266162	3.45366e+06	4.21124e+06	3.48912e+06	4.11525e+06	2.32151e+06	3.73466e+06	2.90383e+06
246	PC(O-16:1(11Z)/2:0)	522.356	243.79	C26H52NO7P	positive		-0.17	annotated	2565675	4.66062e+06	3.73211e+06	2.85571e+06	3171904	4528132	4304719	4.51452e+06	4.01931e+06	2.15137e+06	4266162	3.45366e+06	4.21124e+06	3.48912e+06	4.11525e+06	2.32151e+06	3.73466e+06	2.90383e+06
246	PC(P-16:0/2:0)	522.356	243.79	C26H52NO7P	positive		-0.17	annotated	2565675	4.66062e+06	3.73211e+06	2.85571e+06	3171904	4528132	4304719	4.51452e+06	4.01931e+06	2.15137e+06	4266162	3.45366e+06	4.21124e+06	3.48912e+06	4.11525e+06	2.32151e+06	3.73466e+06	2.90383e+06
246	PC(18:1(9E)/0:0)	522.356	243.79	C26H52NO7P	positive		-0.17	annotated	2565675	4.66062e+06	3.73211e+06	2.85571e+06	3171904	4528132	4304719	4.51452e+06	4.01931e+06	2.15137e+06	4266162	3.45366e+06	4.21124e+06	3.48912e+06	4.11525e+06	2.32151e+06	3.73466e+06	2.90383e+06
246	PC(18:1(6Z)/0:0)	522.356	243.79	C26H52NO7P	positive		-0.17	annotated	2565675	4.66062e+06	3.73211e+06	2.85571e+06	3171904	4528132	4304719	4.51452e+06	4.01931e+06	2.15137e+06	4266162	3.45366e+06	4.21124e+06	3.48912e+06	4.11525e+06	2.32151e+06	3.73466e+06	2.90383e+06
246	PC(0:0/18:1(9E))	522.356	243.79	C26H52NO7P	positive		-0.17	annotated	2565675	4.66062e+06	3.73211e+06	2.85571e+06	3171904	4528132	4304719	4.51452e+06	4.01931e+06	2.15137e+06	4266162	3.45366e+06	4.21124e+06	3.48912e+06	4.11525e+06	2.32151e+06	3.73466e+06	2.90383e+06
246	PC(0:0/18:1(6Z))	522.356	243.79	C26H52NO7P	positive		-0.17	annotated	2565675	4.66062e+06	3.73211e+06	2.85571e+06	3171904	4528132	4304719	4.51452e+06	4.01931e+06	2.15137e+06	4266162	3.45366e+06	4.21124e+06	3.48912e+06	4.11525e+06	2.32151e+06	3.73466e+06	2.90383e+06
246	PC(18:1(9Z)/0:0)[rac]	522.356	243.79	C26H52NO7P	positive		-0.17	annotated	2565675	4.66062e+06	3.73211e+06	2.85571e+06	3171904	4528132	4304719	4.51452e+06	4.01931e+06	2.15137e+06	4266162	3.45366e+06	4.21124e+06	3.48912e+06	4.11525e+06	2.32151e+06	3.73466e+06	2.90383e+06
247	PC(18:3(6Z,9Z,12Z)/0:0)	518.324	247.8	C26H48NO7P	positive		-0.09	annotated	563417	1.17736e+06	554694	270306	350804	657598	619245	595808	443808	253516	634668	719097	702820	424468	630303	470654	309461	660605
247	PC(18:3(9Z,12Z,15Z)/0:0)	518.324	247.8	C26H48NO7P	positive		-0.09	annotated	563417	1.17736e+06	554694	270306	350804	657598	619245	595808	443808	253516	634668	719097	702820	424468	630303	470654	309461	660605
248	LysoPE(20:1(11Z)/0:0)	508.34	247.13	C25H50NO7P	positive		0.08	annotated	321765	565630	456940	294700	324678	463972	457011	517961	352118	317675	413620	571825	521576	394639	514720	413811	355222	430752
248	LysoPE(0:0/20:1(11Z))	508.34	247.13	C25H50NO7P	positive		0.08	annotated	321765	565630	456940	294700	324678	463972	457011	517961	352118	317675	413620	571825	521576	394639	514720	413811	355222	430752
248	PC(17:1(10Z)/0:0)	508.34	247.13	C25H50NO7P	positive		0.08	annotated	321765	565630	456940	294700	324678	463972	457011	517961	352118	317675	413620	571825	521576	394639	514720	413811	355222	430752
248	PC(17:1(9Z)/0:0)	508.34	247.13	C25H50NO7P	positive		0.08	annotated	321765	565630	456940	294700	324678	463972	457011	517961	352118	317675	413620	571825	521576	394639	514720	413811	355222	430752
249	L-Tryptophan	205.097	628.08	C11H12N2O2	positive	Trp (C11H12N2O2) Prob = 60.4700000000	-0.07	identified+fragment	9028372	8536241	7.99266e+06	5.91793e+06	11491220	9575681	8855268	7928294	9577305	7.56144e+06	5091606	8960956	9824963	8.10383e+06	9356393	8.19919e+06	8771478	9554133
249	Ethotoin	205.097	628.08	C11H12N2O2	positive	Trp (C11H12N2O2) Prob = 60.4700000000	-0.07	annotated+fragment	9028372	8536241	7.99266e+06	5.91793e+06	11491220	9575681	8855268	7928294	9577305	7.56144e+06	5091606	8960956	9824963	8.10383e+06	9356393	8.19919e+06	8771478	9554133
249	S-nirvanol	205.097	628.08	C11H12N2O2	positive	Trp (C11H12N2O2) Prob = 60.4700000000	-0.07	annotated+fragment	9028372	8536241	7.99266e+06	5.91793e+06	11491220	9575681	8855268	7928294	9577305	7.56144e+06	5091606	8960956	9824963	8.10383e+06	9356393	8.19919e+06	8771478	9554133
249	Nirvanol	205.097	628.08	C11H12N2O2	positive	Trp (C11H12N2O2) Prob = 60.4700000000	-0.07	annotated+fragment	9028372	8536241	7.99266e+06	5.91793e+06	11491220	9575681	8855268	7928294	9577305	7.56144e+06	5091606	8960956	9824963	8.10383e+06	9356393	8.19919e+06	8771478	9554133
249	4-Hydroxyantipyrine	205.097	628.08	C11H12N2O2	positive	Trp (C11H12N2O2) Prob = 60.4700000000	-0.07	annotated+fragment	9028372	8536241	7.99266e+06	5.91793e+06	11491220	9575681	8855268	7928294	9577305	7.56144e+06	5091606	8960956	9824963	8.10383e+06	9356393	8.19919e+06	8771478	9554133
249	Tryptophan	205.097	628.08	C11H12N2O2	positive	Trp (C11H12N2O2) Prob = 60.4700000000	-0.07	annotated+fragment	9028372	8536241	7.99266e+06	5.91793e+06	11491220	9575681	8855268	7928294	9577305	7.56144e+06	5091606	8960956	9824963	8.10383e+06	9356393	8.19919e+06	8771478	9554133
249	3-Hydroxymethylantipyrine	205.097	628.08	C11H12N2O2	positive	Trp (C11H12N2O2) Prob = 60.4700000000	-0.07	annotated+fragment	9028372	8536241	7.99266e+06	5.91793e+06	11491220	9575681	8855268	7928294	9577305	7.56144e+06	5091606	8960956	9824963	8.10383e+06	9356393	8.19919e+06	8771478	9554133
249	D-Tryptophan	205.097	628.08	C11H12N2O2	positive	Trp (C11H12N2O2) Prob = 60.4700000000	-0.07	annotated+fragment	9028372	8536241	7.99266e+06	5.91793e+06	11491220	9575681	8855268	7928294	9577305	7.56144e+06	5091606	8960956	9824963	8.10383e+06	9356393	8.19919e+06	8771478	9554133
249	Idazoxan	205.097	628.08	C11H12N2O2	positive	Trp (C11H12N2O2) Prob = 60.4700000000	-0.07	annotated+fragment	9028372	8536241	7.99266e+06	5.91793e+06	11491220	9575681	8855268	7928294	9577305	7.56144e+06	5091606	8960956	9824963	8.10383e+06	9356393	8.19919e+06	8771478	9554133
249	Vasicinol	205.097	628.08	C11H12N2O2	positive	Trp (C11H12N2O2) Prob = 60.4700000000	-0.07	annotated+fragment	9028372	8536241	7.99266e+06	5.91793e+06	11491220	9575681	8855268	7928294	9577305	7.56144e+06	5091606	8960956	9824963	8.10383e+06	9356393	8.19919e+06	8771478	9554133
250	2-Aminoheptanedioic acid	176.092	660.48	C7H13NO4	positive		0.18	annotated	2.796e+06	2.9781e+06	3885533	1938346	2798045	3.82058e+06	2.85575e+06	5.5794e+06	2652181	10539498	1.90023e+06	2.27892e+06	8897030	1.89821e+06	2.76385e+06	4599401	3.41802e+06	2.57822e+06
250	Calystegine B2	176.092	660.48	C7H13NO4	positive		0.18	annotated	2.796e+06	2.9781e+06	3885533	1938346	2798045	3.82058e+06	2.85575e+06	5.5794e+06	2652181	10539498	1.90023e+06	2.27892e+06	8897030	1.89821e+06	2.76385e+06	4599401	3.41802e+06	2.57822e+06
250	Calystegine B5	176.092	660.48	C7H13NO4	positive		0.18	annotated	2.796e+06	2.9781e+06	3885533	1938346	2798045	3.82058e+06	2.85575e+06	5.5794e+06	2652181	10539498	1.90023e+06	2.27892e+06	8897030	1.89821e+06	2.76385e+06	4599401	3.41802e+06	2.57822e+06
250	N-Carboxyethyl-g-aminobutyric acid	176.092	660.48	C7H13NO4	positive		0.18	annotated	2.796e+06	2.9781e+06	3885533	1938346	2798045	3.82058e+06	2.85575e+06	5.5794e+06	2652181	10539498	1.90023e+06	2.27892e+06	8897030	1.89821e+06	2.76385e+06	4599401	3.41802e+06	2.57822e+06
250	Calystegin B2	176.092	660.48	C7H13NO4	positive		0.18	annotated	2.796e+06	2.9781e+06	3885533	1938346	2798045	3.82058e+06	2.85575e+06	5.5794e+06	2652181	10539498	1.90023e+06	2.27892e+06	8897030	1.89821e+06	2.76385e+06	4599401	3.41802e+06	2.57822e+06
251	7-Methylguanine	166.072	677.07	C6H7N5O	positive		0.32	annotated	5332163	6.22796e+06	4821388	5582734	3.70185e+06	3.68128e+06	4171500	3.34036e+06	3251644	6230298	5049433	5.43049e+06	3.98162e+06	3.42644e+06	4650001	6.45113e+06	5.51539e+06	10297491
251	N2-Methylguanine	166.072	677.07	C6H7N5O	positive		0.32	annotated	5332163	6.22796e+06	4821388	5582734	3.70185e+06	3.68128e+06	4171500	3.34036e+06	3251644	6230298	5049433	5.43049e+06	3.98162e+06	3.42644e+06	4650001	6.45113e+06	5.51539e+06	10297491
251	3-Methylguanine	166.072	677.07	C6H7N5O	positive		0.32	annotated	5332163	6.22796e+06	4821388	5582734	3.70185e+06	3.68128e+06	4171500	3.34036e+06	3251644	6230298	5049433	5.43049e+06	3.98162e+06	3.42644e+06	4650001	6.45113e+06	5.51539e+06	10297491
251	1-Methylguanine	166.072	677.07	C6H7N5O	positive		0.32	annotated	5332163	6.22796e+06	4821388	5582734	3.70185e+06	3.68128e+06	4171500	3.34036e+06	3251644	6230298	5049433	5.43049e+06	3.98162e+06	3.42644e+06	4650001	6.45113e+06	5.51539e+06	10297491
252	(3R,7R)-1,3,7-Octanetriol	163.133	246.03	C8H18O3	positive		1.28	annotated	4058579	7503025	1.25698e+06	2262973	924984	1.19561e+06	1.60388e+06	9609966	4.6428e+06	2704046	6.99026e+06	4788905	7416871	5.08075e+06	10286070	8615277	9054730	7162923
254	Acetohydroxamic acid	76.0393	773.4	C2H5NO2	positive		-0.04	annotated	8979739	8479504	8433928	5.98828e+06	3.92694e+06	7.80224e+06	6.12316e+06	9138811	6629965	8.08914e+06	4.05556e+06	9970573	9394611	7.23664e+06	5880186	6216391	7.86225e+06	5186917
254	Glycine	76.0393	773.4	C2H5NO2	positive		-0.04	identified	8979739	8479504	8433928	5.98828e+06	3.92694e+06	7.80224e+06	6.12316e+06	9138811	6629965	8.08914e+06	4.05556e+06	9970573	9394611	7.23664e+06	5880186	6216391	7.86225e+06	5186917
254	Ethyl nitrite	76.0393	773.4	C2H5NO2	positive		-0.04	annotated	8979739	8479504	8433928	5.98828e+06	3.92694e+06	7.80224e+06	6.12316e+06	9138811	6629965	8.08914e+06	4.05556e+06	9970573	9394611	7.23664e+06	5880186	6216391	7.86225e+06	5186917
254	Methyl carbamate	76.0393	773.4	C2H5NO2	positive		-0.04	annotated	8979739	8479504	8433928	5.98828e+06	3.92694e+06	7.80224e+06	6.12316e+06	9138811	6629965	8.08914e+06	4.05556e+06	9970573	9394611	7.23664e+06	5880186	6216391	7.86225e+06	5186917
254	Nitroethane	76.0393	773.4	C2H5NO2	positive		-0.04	annotated	8979739	8479504	8433928	5.98828e+06	3.92694e+06	7.80224e+06	6.12316e+06	9138811	6629965	8.08914e+06	4.05556e+06	9970573	9394611	7.23664e+06	5880186	6216391	7.86225e+06	5186917
256	N-Alpha-acetyllysine	189.124	665.12	C8H16N2O3	positive		-0.4	annotated	8802574	6655529	4.7838e+06	7.11461e+06	9917503	7.15607e+06	9642319	4712276	3242554	3.79681e+06	2.93671e+06	5685041	4.19643e+06	5996101	5156019	8746320	4.98429e+06	4.70498e+06
256	Glycyl-L-leucine	189.124	665.12	C8H16N2O3	positive		-0.4	annotated	8802574	6655529	4.7838e+06	7.11461e+06	9917503	7.15607e+06	9642319	4712276	3242554	3.79681e+06	2.93671e+06	5685041	4.19643e+06	5996101	5156019	8746320	4.98429e+06	4.70498e+06
256	N6-Acetyl-L-lysine	189.124	665.12	C8H16N2O3	positive		-0.4	annotated	8802574	6655529	4.7838e+06	7.11461e+06	9917503	7.15607e+06	9642319	4712276	3242554	3.79681e+06	2.93671e+06	5685041	4.19643e+06	5996101	5156019	8746320	4.98429e+06	4.70498e+06
256	Glycyl-Isoleucine	189.124	665.12	C8H16N2O3	positive		-0.4	annotated	8802574	6655529	4.7838e+06	7.11461e+06	9917503	7.15607e+06	9642319	4712276	3242554	3.79681e+06	2.93671e+06	5685041	4.19643e+06	5996101	5156019	8746320	4.98429e+06	4.70498e+06
256	Isoleucyl-Glycine	189.124	665.12	C8H16N2O3	positive		-0.4	annotated	8802574	6655529	4.7838e+06	7.11461e+06	9917503	7.15607e+06	9642319	4712276	3242554	3.79681e+06	2.93671e+06	5685041	4.19643e+06	5996101	5156019	8746320	4.98429e+06	4.70498e+06
256	Leucyl-Glycine	189.124	665.12	C8H16N2O3	positive		-0.4	annotated	8802574	6655529	4.7838e+06	7.11461e+06	9917503	7.15607e+06	9642319	4712276	3242554	3.79681e+06	2.93671e+06	5685041	4.19643e+06	5996101	5156019	8746320	4.98429e+06	4.70498e+06
256	Alanyl-Valine	189.124	665.12	C8H16N2O3	positive		-0.4	annotated	8802574	6655529	4.7838e+06	7.11461e+06	9917503	7.15607e+06	9642319	4712276	3242554	3.79681e+06	2.93671e+06	5685041	4.19643e+06	5996101	5156019	8746320	4.98429e+06	4.70498e+06
256	Valyl-Alanine	189.124	665.12	C8H16N2O3	positive		-0.4	annotated	8802574	6655529	4.7838e+06	7.11461e+06	9917503	7.15607e+06	9642319	4712276	3242554	3.79681e+06	2.93671e+06	5685041	4.19643e+06	5996101	5156019	8746320	4.98429e+06	4.70498e+06
256	N2-Acetyl-L-lysine	189.124	665.12	C8H16N2O3	positive		-0.4	annotated	8802574	6655529	4.7838e+06	7.11461e+06	9917503	7.15607e+06	9642319	4712276	3242554	3.79681e+06	2.93671e+06	5685041	4.19643e+06	5996101	5156019	8746320	4.98429e+06	4.70498e+06
256	6-Acetamido-3-aminohexanoate	189.124	665.12	C8H16N2O3	positive		-0.4	annotated	8802574	6655529	4.7838e+06	7.11461e+06	9917503	7.15607e+06	9642319	4712276	3242554	3.79681e+06	2.93671e+06	5685041	4.19643e+06	5996101	5156019	8746320	4.98429e+06	4.70498e+06
258	PC(20:3(8Z,11Z,14Z)/20:5(5Z,8Z,11Z,14Z,17Z))	830.569	224.06	C48H80NO8P	positive		0.12	annotated	5632236	8906957	6.46074e+06	5.95962e+06	5.25164e+06	6574075	7300859	5602426	8.04631e+06	6863383	7.41935e+06	8.24898e+06	8709200	6527583	9520825	6002246	4636055	7.16692e+06
258	PC(20:3(5Z,8Z,11Z)/20:5(5Z,8Z,11Z,14Z,17Z))	830.569	224.06	C48H80NO8P	positive		0.12	annotated	5632236	8906957	6.46074e+06	5.95962e+06	5.25164e+06	6574075	7300859	5602426	8.04631e+06	6863383	7.41935e+06	8.24898e+06	8709200	6527583	9520825	6002246	4636055	7.16692e+06
258	PC(20:5(5Z,8Z,11Z,14Z,17Z)/20:3(8Z,11Z,14Z))	830.569	224.06	C48H80NO8P	positive		0.12	annotated	5632236	8906957	6.46074e+06	5.95962e+06	5.25164e+06	6574075	7300859	5602426	8.04631e+06	6863383	7.41935e+06	8.24898e+06	8709200	6527583	9520825	6002246	4636055	7.16692e+06
258	PC(20:5(5Z,8Z,11Z,14Z,17Z)/20:3(5Z,8Z,11Z))	830.569	224.06	C48H80NO8P	positive		0.12	annotated	5632236	8906957	6.46074e+06	5.95962e+06	5.25164e+06	6574075	7300859	5602426	8.04631e+06	6863383	7.41935e+06	8.24898e+06	8709200	6527583	9520825	6002246	4636055	7.16692e+06
258	PC(20:4(5Z,8Z,11Z,14Z)/20:4(8Z,11Z,14Z,17Z))	830.569	224.06	C48H80NO8P	positive		0.12	annotated	5632236	8906957	6.46074e+06	5.95962e+06	5.25164e+06	6574075	7300859	5602426	8.04631e+06	6863383	7.41935e+06	8.24898e+06	8709200	6527583	9520825	6002246	4636055	7.16692e+06
258	PC(20:4(5Z,8Z,11Z,14Z)/20:4(5Z,8Z,11Z,14Z))	830.569	224.06	C48H80NO8P	positive		0.12	annotated	5632236	8906957	6.46074e+06	5.95962e+06	5.25164e+06	6574075	7300859	5602426	8.04631e+06	6863383	7.41935e+06	8.24898e+06	8709200	6527583	9520825	6002246	4636055	7.16692e+06
258	PC(20:4(8Z,11Z,14Z,17Z)/20:4(8Z,11Z,14Z,17Z))	830.569	224.06	C48H80NO8P	positive		0.12	annotated	5632236	8906957	6.46074e+06	5.95962e+06	5.25164e+06	6574075	7300859	5602426	8.04631e+06	6863383	7.41935e+06	8.24898e+06	8709200	6527583	9520825	6002246	4636055	7.16692e+06
258	PC(20:4(8Z,11Z,14Z,17Z)/20:4(5Z,8Z,11Z,14Z))	830.569	224.06	C48H80NO8P	positive		0.12	annotated	5632236	8906957	6.46074e+06	5.95962e+06	5.25164e+06	6574075	7300859	5602426	8.04631e+06	6863383	7.41935e+06	8.24898e+06	8709200	6527583	9520825	6002246	4636055	7.16692e+06
258	PC(22:4(7Z,10Z,13Z,16Z)/18:4(6Z,9Z,12Z,15Z))	830.569	224.06	C48H80NO8P	positive		0.12	annotated	5632236	8906957	6.46074e+06	5.95962e+06	5.25164e+06	6574075	7300859	5602426	8.04631e+06	6863383	7.41935e+06	8.24898e+06	8709200	6527583	9520825	6002246	4636055	7.16692e+06
258	PC(22:6(4Z,7Z,10Z,13Z,16Z,19Z)/18:2(9Z,12Z))	830.569	224.06	C48H80NO8P	positive		0.12	annotated	5632236	8906957	6.46074e+06	5.95962e+06	5.25164e+06	6574075	7300859	5602426	8.04631e+06	6863383	7.41935e+06	8.24898e+06	8709200	6527583	9520825	6002246	4636055	7.16692e+06
258	PC(22:5(7Z,10Z,13Z,16Z,19Z)/18:3(9Z,12Z,15Z))	830.569	224.06	C48H80NO8P	positive		0.12	annotated	5632236	8906957	6.46074e+06	5.95962e+06	5.25164e+06	6574075	7300859	5602426	8.04631e+06	6863383	7.41935e+06	8.24898e+06	8709200	6527583	9520825	6002246	4636055	7.16692e+06
258	PC(22:5(7Z,10Z,13Z,16Z,19Z)/18:3(6Z,9Z,12Z))	830.569	224.06	C48H80NO8P	positive		0.12	annotated	5632236	8906957	6.46074e+06	5.95962e+06	5.25164e+06	6574075	7300859	5602426	8.04631e+06	6863383	7.41935e+06	8.24898e+06	8709200	6527583	9520825	6002246	4636055	7.16692e+06
258	PC(22:5(4Z,7Z,10Z,13Z,16Z)/18:3(9Z,12Z,15Z))	830.569	224.06	C48H80NO8P	positive		0.12	annotated	5632236	8906957	6.46074e+06	5.95962e+06	5.25164e+06	6574075	7300859	5602426	8.04631e+06	6863383	7.41935e+06	8.24898e+06	8709200	6527583	9520825	6002246	4636055	7.16692e+06
258	PC(22:5(4Z,7Z,10Z,13Z,16Z)/18:3(6Z,9Z,12Z))	830.569	224.06	C48H80NO8P	positive		0.12	annotated	5632236	8906957	6.46074e+06	5.95962e+06	5.25164e+06	6574075	7300859	5602426	8.04631e+06	6863383	7.41935e+06	8.24898e+06	8709200	6527583	9520825	6002246	4636055	7.16692e+06
258	PC(18:2(9Z,12Z)/22:6(4Z,7Z,10Z,13Z,16Z,19Z))	830.569	224.06	C48H80NO8P	positive		0.12	annotated	5632236	8906957	6.46074e+06	5.95962e+06	5.25164e+06	6574075	7300859	5602426	8.04631e+06	6863383	7.41935e+06	8.24898e+06	8709200	6527583	9520825	6002246	4636055	7.16692e+06
258	PC(18:3(6Z,9Z,12Z)/22:5(7Z,10Z,13Z,16Z,19Z))	830.569	224.06	C48H80NO8P	positive		0.12	annotated	5632236	8906957	6.46074e+06	5.95962e+06	5.25164e+06	6574075	7300859	5602426	8.04631e+06	6863383	7.41935e+06	8.24898e+06	8709200	6527583	9520825	6002246	4636055	7.16692e+06
258	PC(18:3(6Z,9Z,12Z)/22:5(4Z,7Z,10Z,13Z,16Z))	830.569	224.06	C48H80NO8P	positive		0.12	annotated	5632236	8906957	6.46074e+06	5.95962e+06	5.25164e+06	6574075	7300859	5602426	8.04631e+06	6863383	7.41935e+06	8.24898e+06	8709200	6527583	9520825	6002246	4636055	7.16692e+06
258	PC(18:4(6Z,9Z,12Z,15Z)/22:4(7Z,10Z,13Z,16Z))	830.569	224.06	C48H80NO8P	positive		0.12	annotated	5632236	8906957	6.46074e+06	5.95962e+06	5.25164e+06	6574075	7300859	5602426	8.04631e+06	6863383	7.41935e+06	8.24898e+06	8709200	6527583	9520825	6002246	4636055	7.16692e+06
258	PC(18:3(9Z,12Z,15Z)/22:5(7Z,10Z,13Z,16Z,19Z))	830.569	224.06	C48H80NO8P	positive		0.12	annotated	5632236	8906957	6.46074e+06	5.95962e+06	5.25164e+06	6574075	7300859	5602426	8.04631e+06	6863383	7.41935e+06	8.24898e+06	8709200	6527583	9520825	6002246	4636055	7.16692e+06
258	PC(18:3(9Z,12Z,15Z)/22:5(4Z,7Z,10Z,13Z,16Z))	830.569	224.06	C48H80NO8P	positive		0.12	annotated	5632236	8906957	6.46074e+06	5.95962e+06	5.25164e+06	6574075	7300859	5602426	8.04631e+06	6863383	7.41935e+06	8.24898e+06	8709200	6527583	9520825	6002246	4636055	7.16692e+06
258	PC(20:4(5E,8E,11E,14E)/20:4(5E,8E,11E,14E))	830.569	224.06	C48H80NO8P	positive		0.12	annotated	5632236	8906957	6.46074e+06	5.95962e+06	5.25164e+06	6574075	7300859	5602426	8.04631e+06	6863383	7.41935e+06	8.24898e+06	8709200	6527583	9520825	6002246	4636055	7.16692e+06
260	SM(d18:1/24:1(15Z))	813.684	251.13	C47H93N2O6P	positive		0.3	annotated	5.54475e+06	6.69224e+06	8.03704e+06	4.7237e+06	4601826	4975065	5959039	3862191	5880829	9400149	6016191	7918194	7.48629e+06	7146757	8668073	5.33841e+06	4536303	5494374
260	SM(d18:2/24:0)	813.684	251.13	C47H93N2O6P	positive		0.3	annotated	5.54475e+06	6.69224e+06	8.03704e+06	4.7237e+06	4601826	4975065	5959039	3862191	5880829	9400149	6016191	7918194	7.48629e+06	7146757	8668073	5.33841e+06	4536303	5494374
262	PC(20:2(11Z,14Z)/16:1(9Z))	784.584	234.66	C44H82NO8P	positive		-0.05	annotated	5.43517e+06	4509310	4.47774e+06	4.67448e+06	9246417	4337150	6198634	4415079	5.32711e+06	3.61384e+06	4.01664e+06	4014972	5.09678e+06	8.30373e+06	4706284	4668966	9049269	4460324
262	PC(20:3(5Z,8Z,11Z)/16:0)	784.584	234.66	C44H82NO8P	positive		-0.05	annotated	5.43517e+06	4509310	4.47774e+06	4.67448e+06	9246417	4337150	6198634	4415079	5.32711e+06	3.61384e+06	4.01664e+06	4014972	5.09678e+06	8.30373e+06	4706284	4668966	9049269	4460324
262	PC(20:3(8Z,11Z,14Z)/16:0)	784.584	234.66	C44H82NO8P	positive		-0.05	annotated	5.43517e+06	4509310	4.47774e+06	4.67448e+06	9246417	4337150	6198634	4415079	5.32711e+06	3.61384e+06	4.01664e+06	4014972	5.09678e+06	8.30373e+06	4706284	4668966	9049269	4460324
262	PC(22:2(13Z,16Z)/14:1(9Z))	784.584	234.66	C44H82NO8P	positive		-0.05	annotated	5.43517e+06	4509310	4.47774e+06	4.67448e+06	9246417	4337150	6198634	4415079	5.32711e+06	3.61384e+06	4.01664e+06	4014972	5.09678e+06	8.30373e+06	4706284	4668966	9049269	4460324
262	PC(16:1(9Z)/20:2(11Z,14Z))	784.584	234.66	C44H82NO8P	positive		-0.05	annotated	5.43517e+06	4509310	4.47774e+06	4.67448e+06	9246417	4337150	6198634	4415079	5.32711e+06	3.61384e+06	4.01664e+06	4014972	5.09678e+06	8.30373e+06	4706284	4668966	9049269	4460324
262	PC(18:0/18:3(9Z,12Z,15Z))	784.584	234.66	C44H82NO8P	positive		-0.05	annotated	5.43517e+06	4509310	4.47774e+06	4.67448e+06	9246417	4337150	6198634	4415079	5.32711e+06	3.61384e+06	4.01664e+06	4014972	5.09678e+06	8.30373e+06	4706284	4668966	9049269	4460324
262	PC(18:0/18:3(6Z,9Z,12Z))	784.584	234.66	C44H82NO8P	positive		-0.05	annotated	5.43517e+06	4509310	4.47774e+06	4.67448e+06	9246417	4337150	6198634	4415079	5.32711e+06	3.61384e+06	4.01664e+06	4014972	5.09678e+06	8.30373e+06	4706284	4668966	9049269	4460324
262	PC(18:1(11Z)/18:2(9Z,12Z))	784.584	234.66	C44H82NO8P	positive		-0.05	annotated	5.43517e+06	4509310	4.47774e+06	4.67448e+06	9246417	4337150	6198634	4415079	5.32711e+06	3.61384e+06	4.01664e+06	4014972	5.09678e+06	8.30373e+06	4706284	4668966	9049269	4460324
262	PC(18:2(9Z,12Z)/18:1(9Z))	784.584	234.66	C44H82NO8P	positive		-0.05	annotated	5.43517e+06	4509310	4.47774e+06	4.67448e+06	9246417	4337150	6198634	4415079	5.32711e+06	3.61384e+06	4.01664e+06	4014972	5.09678e+06	8.30373e+06	4706284	4668966	9049269	4460324
262	PC(18:2(9Z,12Z)/18:1(11Z))	784.584	234.66	C44H82NO8P	positive		-0.05	annotated	5.43517e+06	4509310	4.47774e+06	4.67448e+06	9246417	4337150	6198634	4415079	5.32711e+06	3.61384e+06	4.01664e+06	4014972	5.09678e+06	8.30373e+06	4706284	4668966	9049269	4460324
262	PC(18:1(9Z)/18:2(9Z,12Z))	784.584	234.66	C44H82NO8P	positive		-0.05	annotated	5.43517e+06	4509310	4.47774e+06	4.67448e+06	9246417	4337150	6198634	4415079	5.32711e+06	3.61384e+06	4.01664e+06	4014972	5.09678e+06	8.30373e+06	4706284	4668966	9049269	4460324
262	PC(18:3(6Z,9Z,12Z)/18:0)	784.584	234.66	C44H82NO8P	positive		-0.05	annotated	5.43517e+06	4509310	4.47774e+06	4.67448e+06	9246417	4337150	6198634	4415079	5.32711e+06	3.61384e+06	4.01664e+06	4014972	5.09678e+06	8.30373e+06	4706284	4668966	9049269	4460324
262	PC(18:3(9Z,12Z,15Z)/18:0)	784.584	234.66	C44H82NO8P	positive		-0.05	annotated	5.43517e+06	4509310	4.47774e+06	4.67448e+06	9246417	4337150	6198634	4415079	5.32711e+06	3.61384e+06	4.01664e+06	4014972	5.09678e+06	8.30373e+06	4706284	4668966	9049269	4460324
262	PC(14:1(9Z)/22:2(13Z,16Z))	784.584	234.66	C44H82NO8P	positive		-0.05	annotated	5.43517e+06	4509310	4.47774e+06	4.67448e+06	9246417	4337150	6198634	4415079	5.32711e+06	3.61384e+06	4.01664e+06	4014972	5.09678e+06	8.30373e+06	4706284	4668966	9049269	4460324
262	PC(16:0/20:3(8Z,11Z,14Z))	784.584	234.66	C44H82NO8P	positive		-0.05	annotated	5.43517e+06	4509310	4.47774e+06	4.67448e+06	9246417	4337150	6198634	4415079	5.32711e+06	3.61384e+06	4.01664e+06	4014972	5.09678e+06	8.30373e+06	4706284	4668966	9049269	4460324
262	PC(16:0/20:3(5Z,8Z,11Z))	784.584	234.66	C44H82NO8P	positive		-0.05	annotated	5.43517e+06	4509310	4.47774e+06	4.67448e+06	9246417	4337150	6198634	4415079	5.32711e+06	3.61384e+06	4.01664e+06	4014972	5.09678e+06	8.30373e+06	4706284	4668966	9049269	4460324
262	PE(22:1(11Z)/17:2(9Z,12Z))	784.584	234.66	C44H82NO8P	positive		-0.05	annotated	5.43517e+06	4509310	4.47774e+06	4.67448e+06	9246417	4337150	6198634	4415079	5.32711e+06	3.61384e+06	4.01664e+06	4014972	5.09678e+06	8.30373e+06	4706284	4668966	9049269	4460324
262	PE(22:2(13Z,16Z)/17:1(9Z))	784.584	234.66	C44H82NO8P	positive		-0.05	annotated	5.43517e+06	4509310	4.47774e+06	4.67448e+06	9246417	4337150	6198634	4415079	5.32711e+06	3.61384e+06	4.01664e+06	4014972	5.09678e+06	8.30373e+06	4706284	4668966	9049269	4460324
262	PE(21:0/18:3(9Z,12Z,15Z))	784.584	234.66	C44H82NO8P	positive		-0.05	annotated	5.43517e+06	4509310	4.47774e+06	4.67448e+06	9246417	4337150	6198634	4415079	5.32711e+06	3.61384e+06	4.01664e+06	4014972	5.09678e+06	8.30373e+06	4706284	4668966	9049269	4460324
262	PE(21:0/18:3(6Z,9Z,12Z))	784.584	234.66	C44H82NO8P	positive		-0.05	annotated	5.43517e+06	4509310	4.47774e+06	4.67448e+06	9246417	4337150	6198634	4415079	5.32711e+06	3.61384e+06	4.01664e+06	4014972	5.09678e+06	8.30373e+06	4706284	4668966	9049269	4460324
262	PC(18:1(9Z)/18:2(6Z,9Z))	784.584	234.66	C44H82NO8P	positive		-0.05	annotated	5.43517e+06	4509310	4.47774e+06	4.67448e+06	9246417	4337150	6198634	4415079	5.32711e+06	3.61384e+06	4.01664e+06	4014972	5.09678e+06	8.30373e+06	4706284	4668966	9049269	4460324
262	PC(16:0/20:3(8E,11E,14E))	784.584	234.66	C44H82NO8P	positive		-0.05	annotated	5.43517e+06	4509310	4.47774e+06	4.67448e+06	9246417	4337150	6198634	4415079	5.32711e+06	3.61384e+06	4.01664e+06	4014972	5.09678e+06	8.30373e+06	4706284	4668966	9049269	4460324
262	PC(17:2(9Z,12Z)/19:1(9Z))	784.584	234.66	C44H82NO8P	positive		-0.05	annotated	5.43517e+06	4509310	4.47774e+06	4.67448e+06	9246417	4337150	6198634	4415079	5.32711e+06	3.61384e+06	4.01664e+06	4014972	5.09678e+06	8.30373e+06	4706284	4668966	9049269	4460324
262	PE(17:2(9Z,12Z)/22:1(11Z))	784.584	234.66	C44H82NO8P	positive		-0.05	annotated	5.43517e+06	4509310	4.47774e+06	4.67448e+06	9246417	4337150	6198634	4415079	5.32711e+06	3.61384e+06	4.01664e+06	4014972	5.09678e+06	8.30373e+06	4706284	4668966	9049269	4460324
262	PE(19:0/20:3(8Z,11Z,14Z))	784.584	234.66	C44H82NO8P	positive		-0.05	annotated	5.43517e+06	4509310	4.47774e+06	4.67448e+06	9246417	4337150	6198634	4415079	5.32711e+06	3.61384e+06	4.01664e+06	4014972	5.09678e+06	8.30373e+06	4706284	4668966	9049269	4460324
262	PE(18:3(6Z,9Z,12Z)/21:0)	784.584	234.66	C44H82NO8P	positive		-0.05	annotated	5.43517e+06	4509310	4.47774e+06	4.67448e+06	9246417	4337150	6198634	4415079	5.32711e+06	3.61384e+06	4.01664e+06	4014972	5.09678e+06	8.30373e+06	4706284	4668966	9049269	4460324
262	PE(18:3(9Z,12Z,15Z)/21:0)	784.584	234.66	C44H82NO8P	positive		-0.05	annotated	5.43517e+06	4509310	4.47774e+06	4.67448e+06	9246417	4337150	6198634	4415079	5.32711e+06	3.61384e+06	4.01664e+06	4014972	5.09678e+06	8.30373e+06	4706284	4668966	9049269	4460324
262	PE(17:1(9Z)/22:2(13Z,16Z))	784.584	234.66	C44H82NO8P	positive		-0.05	annotated	5.43517e+06	4509310	4.47774e+06	4.67448e+06	9246417	4337150	6198634	4415079	5.32711e+06	3.61384e+06	4.01664e+06	4014972	5.09678e+06	8.30373e+06	4706284	4668966	9049269	4460324
262	PC(19:1(9Z)/17:2(9Z,12Z))	784.584	234.66	C44H82NO8P	positive		-0.05	annotated	5.43517e+06	4509310	4.47774e+06	4.67448e+06	9246417	4337150	6198634	4415079	5.32711e+06	3.61384e+06	4.01664e+06	4014972	5.09678e+06	8.30373e+06	4706284	4668966	9049269	4460324
262	PE(20:2(11Z,14Z)/19:1(9Z))	784.584	234.66	C44H82NO8P	positive		-0.05	annotated	5.43517e+06	4509310	4.47774e+06	4.67448e+06	9246417	4337150	6198634	4415079	5.32711e+06	3.61384e+06	4.01664e+06	4014972	5.09678e+06	8.30373e+06	4706284	4668966	9049269	4460324
262	PE(19:1(9Z)/20:2(11Z,14Z))	784.584	234.66	C44H82NO8P	positive		-0.05	annotated	5.43517e+06	4509310	4.47774e+06	4.67448e+06	9246417	4337150	6198634	4415079	5.32711e+06	3.61384e+06	4.01664e+06	4014972	5.09678e+06	8.30373e+06	4706284	4668966	9049269	4460324
262	PE(20:3(8Z,11Z,14Z)/19:0)	784.584	234.66	C44H82NO8P	positive		-0.05	annotated	5.43517e+06	4509310	4.47774e+06	4.67448e+06	9246417	4337150	6198634	4415079	5.32711e+06	3.61384e+06	4.01664e+06	4014972	5.09678e+06	8.30373e+06	4706284	4668966	9049269	4460324
265	Isonicotinic acid	124.039	438.55	C6H5NO2	positive	PICOLINIC ACID (C6H5NO2) Prob = 63.9400000000	0.14	identified+fragment	4.18578e+06	5621713	2.60976e+06	2.41967e+06	4.98926e+06	3.71381e+06	3.9691e+06	2.72213e+06	8742572	2.30793e+06	6.91516e+06	2.96018e+06	6659309	2301925	3.1869e+06	7009761	6418686	6.16007e+06
265	Nicotinate	124.039	438.55	C6H5NO2	positive	PICOLINIC ACID (C6H5NO2) Prob = 63.9400000000	0.14	annotated+fragment	4.18578e+06	5621713	2.60976e+06	2.41967e+06	4.98926e+06	3.71381e+06	3.9691e+06	2.72213e+06	8742572	2.30793e+06	6.91516e+06	2.96018e+06	6659309	2301925	3.1869e+06	7009761	6418686	6.16007e+06
265	Picolinic acid	124.039	438.55	C6H5NO2	positive	PICOLINIC ACID (C6H5NO2) Prob = 63.9400000000	0.14	annotated+fragment	4.18578e+06	5621713	2.60976e+06	2.41967e+06	4.98926e+06	3.71381e+06	3.9691e+06	2.72213e+06	8742572	2.30793e+06	6.91516e+06	2.96018e+06	6659309	2301925	3.1869e+06	7009761	6418686	6.16007e+06
265	Nitrobenzene	124.039	438.55	C6H5NO2	positive	PICOLINIC ACID (C6H5NO2) Prob = 63.9400000000	0.14	annotated+fragment	4.18578e+06	5621713	2.60976e+06	2.41967e+06	4.98926e+06	3.71381e+06	3.9691e+06	2.72213e+06	8742572	2.30793e+06	6.91516e+06	2.96018e+06	6659309	2301925	3.1869e+06	7009761	6418686	6.16007e+06
265	2-Hydroxy-4-imino-2,5-cyclohexadienone	124.039	438.55	C6H5NO2	positive	PICOLINIC ACID (C6H5NO2) Prob = 63.9400000000	0.14	annotated+fragment	4.18578e+06	5621713	2.60976e+06	2.41967e+06	4.98926e+06	3.71381e+06	3.9691e+06	2.72213e+06	8742572	2.30793e+06	6.91516e+06	2.96018e+06	6659309	2301925	3.1869e+06	7009761	6418686	6.16007e+06
265	Nicotinate	124.039	438.55	C6H5NO2	positive	PICOLINIC ACID (C6H5NO2) Prob = 63.9400000000	0.14	identified+fragment	4.18578e+06	5621713	2.60976e+06	2.41967e+06	4.98926e+06	3.71381e+06	3.9691e+06	2.72213e+06	8742572	2.30793e+06	6.91516e+06	2.96018e+06	6659309	2301925	3.1869e+06	7009761	6418686	6.16007e+06
266	N-Methylethanolaminium phosphate	156.042	715.8	C3H10NO4P	positive		-0.16	annotated	3.58341e+06	5.50855e+06	4811028	8506163	8577872	4587569	5.05569e+06	5166922	3.62372e+06	4.9092e+06	3.99533e+06	5.2979e+06	6425836	3.64823e+06	3.4417e+06	6285203	4607735	4.53915e+06
266	D-1-Aminopropan-2-ol O-phosphate	156.042	715.8	C3H10NO4P	positive		-0.16	annotated	3.58341e+06	5.50855e+06	4811028	8506163	8577872	4587569	5.05569e+06	5166922	3.62372e+06	4.9092e+06	3.99533e+06	5.2979e+06	6425836	3.64823e+06	3.4417e+06	6285203	4607735	4.53915e+06
266	L-1-Aminopropan-2-ol O-phosphate	156.042	715.8	C3H10NO4P	positive		-0.16	annotated	3.58341e+06	5.50855e+06	4811028	8506163	8577872	4587569	5.05569e+06	5166922	3.62372e+06	4.9092e+06	3.99533e+06	5.2979e+06	6425836	3.64823e+06	3.4417e+06	6285203	4607735	4.53915e+06
278	PC(18:1(9Z)/18:1(9Z))	786.6	246.49	C44H84NO8P	positive		-0.02	annotated	3.09248e+06	2.91436e+06	2.88231e+06	3.64622e+06	6739454	2.18333e+06	4.06429e+06	2.94582e+06	5.17045e+06	2.73005e+06	2.36735e+06	2.84468e+06	3154072	5.08288e+06	3.53735e+06	3.6019e+06	6.88289e+06	2.87124e+06
278	PC(20:2(11Z,14Z)/16:0)	786.6	246.49	C44H84NO8P	positive		-0.02	annotated	3.09248e+06	2.91436e+06	2.88231e+06	3.64622e+06	6739454	2.18333e+06	4.06429e+06	2.94582e+06	5.17045e+06	2.73005e+06	2.36735e+06	2.84468e+06	3154072	5.08288e+06	3.53735e+06	3.6019e+06	6.88289e+06	2.87124e+06
278	PC(22:1(13Z)/14:1(9Z))	786.6	246.49	C44H84NO8P	positive		-0.02	annotated	3.09248e+06	2.91436e+06	2.88231e+06	3.64622e+06	6739454	2.18333e+06	4.06429e+06	2.94582e+06	5.17045e+06	2.73005e+06	2.36735e+06	2.84468e+06	3154072	5.08288e+06	3.53735e+06	3.6019e+06	6.88289e+06	2.87124e+06
278	PC(22:2(13Z,16Z)/14:0)	786.6	246.49	C44H84NO8P	positive		-0.02	annotated	3.09248e+06	2.91436e+06	2.88231e+06	3.64622e+06	6739454	2.18333e+06	4.06429e+06	2.94582e+06	5.17045e+06	2.73005e+06	2.36735e+06	2.84468e+06	3154072	5.08288e+06	3.53735e+06	3.6019e+06	6.88289e+06	2.87124e+06
278	PC(16:1(9Z)/20:1(11Z))	786.6	246.49	C44H84NO8P	positive		-0.02	annotated	3.09248e+06	2.91436e+06	2.88231e+06	3.64622e+06	6739454	2.18333e+06	4.06429e+06	2.94582e+06	5.17045e+06	2.73005e+06	2.36735e+06	2.84468e+06	3154072	5.08288e+06	3.53735e+06	3.6019e+06	6.88289e+06	2.87124e+06
278	PC(18:0/18:2(9Z,12Z))	786.6	246.49	C44H84NO8P	positive		-0.02	annotated	3.09248e+06	2.91436e+06	2.88231e+06	3.64622e+06	6739454	2.18333e+06	4.06429e+06	2.94582e+06	5.17045e+06	2.73005e+06	2.36735e+06	2.84468e+06	3154072	5.08288e+06	3.53735e+06	3.6019e+06	6.88289e+06	2.87124e+06
278	PC(18:1(11Z)/18:1(9Z))	786.6	246.49	C44H84NO8P	positive		-0.02	annotated	3.09248e+06	2.91436e+06	2.88231e+06	3.64622e+06	6739454	2.18333e+06	4.06429e+06	2.94582e+06	5.17045e+06	2.73005e+06	2.36735e+06	2.84468e+06	3154072	5.08288e+06	3.53735e+06	3.6019e+06	6.88289e+06	2.87124e+06
278	PC(18:1(11Z)/18:1(11Z))	786.6	246.49	C44H84NO8P	positive		-0.02	annotated	3.09248e+06	2.91436e+06	2.88231e+06	3.64622e+06	6739454	2.18333e+06	4.06429e+06	2.94582e+06	5.17045e+06	2.73005e+06	2.36735e+06	2.84468e+06	3154072	5.08288e+06	3.53735e+06	3.6019e+06	6.88289e+06	2.87124e+06
278	PC(18:2(9Z,12Z)/18:0)	786.6	246.49	C44H84NO8P	positive		-0.02	annotated	3.09248e+06	2.91436e+06	2.88231e+06	3.64622e+06	6739454	2.18333e+06	4.06429e+06	2.94582e+06	5.17045e+06	2.73005e+06	2.36735e+06	2.84468e+06	3154072	5.08288e+06	3.53735e+06	3.6019e+06	6.88289e+06	2.87124e+06
278	PC(18:1(9Z)/18:1(11Z))	786.6	246.49	C44H84NO8P	positive		-0.02	annotated	3.09248e+06	2.91436e+06	2.88231e+06	3.64622e+06	6739454	2.18333e+06	4.06429e+06	2.94582e+06	5.17045e+06	2.73005e+06	2.36735e+06	2.84468e+06	3154072	5.08288e+06	3.53735e+06	3.6019e+06	6.88289e+06	2.87124e+06
278	PC(20:1(11Z)/16:1(9Z))	786.6	246.49	C44H84NO8P	positive		-0.02	annotated	3.09248e+06	2.91436e+06	2.88231e+06	3.64622e+06	6739454	2.18333e+06	4.06429e+06	2.94582e+06	5.17045e+06	2.73005e+06	2.36735e+06	2.84468e+06	3154072	5.08288e+06	3.53735e+06	3.6019e+06	6.88289e+06	2.87124e+06
278	PC(18:1(9Z)/18:1(9Z))	786.6	246.49	C44H84NO8P	positive		-0.02	annotated	3.09248e+06	2.91436e+06	2.88231e+06	3.64622e+06	6739454	2.18333e+06	4.06429e+06	2.94582e+06	5.17045e+06	2.73005e+06	2.36735e+06	2.84468e+06	3154072	5.08288e+06	3.53735e+06	3.6019e+06	6.88289e+06	2.87124e+06
278	PC(14:1(9Z)/22:1(13Z))	786.6	246.49	C44H84NO8P	positive		-0.02	annotated	3.09248e+06	2.91436e+06	2.88231e+06	3.64622e+06	6739454	2.18333e+06	4.06429e+06	2.94582e+06	5.17045e+06	2.73005e+06	2.36735e+06	2.84468e+06	3154072	5.08288e+06	3.53735e+06	3.6019e+06	6.88289e+06	2.87124e+06
278	PC(16:0/20:2(11Z,14Z))	786.6	246.49	C44H84NO8P	positive		-0.02	annotated	3.09248e+06	2.91436e+06	2.88231e+06	3.64622e+06	6739454	2.18333e+06	4.06429e+06	2.94582e+06	5.17045e+06	2.73005e+06	2.36735e+06	2.84468e+06	3154072	5.08288e+06	3.53735e+06	3.6019e+06	6.88289e+06	2.87124e+06
278	PC(14:0/22:2(13Z,16Z))	786.6	246.49	C44H84NO8P	positive		-0.02	annotated	3.09248e+06	2.91436e+06	2.88231e+06	3.64622e+06	6739454	2.18333e+06	4.06429e+06	2.94582e+06	5.17045e+06	2.73005e+06	2.36735e+06	2.84468e+06	3154072	5.08288e+06	3.53735e+06	3.6019e+06	6.88289e+06	2.87124e+06
278	PC(22:1(11Z)/14:1(9Z))	786.6	246.49	C44H84NO8P	positive		-0.02	annotated	3.09248e+06	2.91436e+06	2.88231e+06	3.64622e+06	6739454	2.18333e+06	4.06429e+06	2.94582e+06	5.17045e+06	2.73005e+06	2.36735e+06	2.84468e+06	3154072	5.08288e+06	3.53735e+06	3.6019e+06	6.88289e+06	2.87124e+06
278	PE(22:1(11Z)/17:1(9Z))	786.6	246.49	C44H84NO8P	positive		-0.02	annotated	3.09248e+06	2.91436e+06	2.88231e+06	3.64622e+06	6739454	2.18333e+06	4.06429e+06	2.94582e+06	5.17045e+06	2.73005e+06	2.36735e+06	2.84468e+06	3154072	5.08288e+06	3.53735e+06	3.6019e+06	6.88289e+06	2.87124e+06
278	PE(22:2(13Z,16Z)/17:0)	786.6	246.49	C44H84NO8P	positive		-0.02	annotated	3.09248e+06	2.91436e+06	2.88231e+06	3.64622e+06	6739454	2.18333e+06	4.06429e+06	2.94582e+06	5.17045e+06	2.73005e+06	2.36735e+06	2.84468e+06	3154072	5.08288e+06	3.53735e+06	3.6019e+06	6.88289e+06	2.87124e+06
278	PE(21:0/18:2(9Z,12Z))	786.6	246.49	C44H84NO8P	positive		-0.02	annotated	3.09248e+06	2.91436e+06	2.88231e+06	3.64622e+06	6739454	2.18333e+06	4.06429e+06	2.94582e+06	5.17045e+06	2.73005e+06	2.36735e+06	2.84468e+06	3154072	5.08288e+06	3.53735e+06	3.6019e+06	6.88289e+06	2.87124e+06
278	PE(22:0/17:2(9Z,12Z))	786.6	246.49	C44H84NO8P	positive		-0.02	annotated	3.09248e+06	2.91436e+06	2.88231e+06	3.64622e+06	6739454	2.18333e+06	4.06429e+06	2.94582e+06	5.17045e+06	2.73005e+06	2.36735e+06	2.84468e+06	3154072	5.08288e+06	3.53735e+06	3.6019e+06	6.88289e+06	2.87124e+06
278	PC(18:1(10Z)/18:1(10Z))	786.6	246.49	C44H84NO8P	positive		-0.02	annotated	3.09248e+06	2.91436e+06	2.88231e+06	3.64622e+06	6739454	2.18333e+06	4.06429e+06	2.94582e+06	5.17045e+06	2.73005e+06	2.36735e+06	2.84468e+06	3154072	5.08288e+06	3.53735e+06	3.6019e+06	6.88289e+06	2.87124e+06
278	PC(18:1(11E)/18:1(11E))	786.6	246.49	C44H84NO8P	positive		-0.02	annotated	3.09248e+06	2.91436e+06	2.88231e+06	3.64622e+06	6739454	2.18333e+06	4.06429e+06	2.94582e+06	5.17045e+06	2.73005e+06	2.36735e+06	2.84468e+06	3154072	5.08288e+06	3.53735e+06	3.6019e+06	6.88289e+06	2.87124e+06
278	PC(18:1(12Z)/18:1(12Z))	786.6	246.49	C44H84NO8P	positive		-0.02	annotated	3.09248e+06	2.91436e+06	2.88231e+06	3.64622e+06	6739454	2.18333e+06	4.06429e+06	2.94582e+06	5.17045e+06	2.73005e+06	2.36735e+06	2.84468e+06	3154072	5.08288e+06	3.53735e+06	3.6019e+06	6.88289e+06	2.87124e+06
278	PC(18:1(7Z)/18:1(7Z))	786.6	246.49	C44H84NO8P	positive		-0.02	annotated	3.09248e+06	2.91436e+06	2.88231e+06	3.64622e+06	6739454	2.18333e+06	4.06429e+06	2.94582e+06	5.17045e+06	2.73005e+06	2.36735e+06	2.84468e+06	3154072	5.08288e+06	3.53735e+06	3.6019e+06	6.88289e+06	2.87124e+06
278	PC(18:1(9E)/18:1(9E))	786.6	246.49	C44H84NO8P	positive		-0.02	annotated	3.09248e+06	2.91436e+06	2.88231e+06	3.64622e+06	6739454	2.18333e+06	4.06429e+06	2.94582e+06	5.17045e+06	2.73005e+06	2.36735e+06	2.84468e+06	3154072	5.08288e+06	3.53735e+06	3.6019e+06	6.88289e+06	2.87124e+06
278	PC(18:1(8Z)/18:1(8Z))	786.6	246.49	C44H84NO8P	positive		-0.02	annotated	3.09248e+06	2.91436e+06	2.88231e+06	3.64622e+06	6739454	2.18333e+06	4.06429e+06	2.94582e+06	5.17045e+06	2.73005e+06	2.36735e+06	2.84468e+06	3154072	5.08288e+06	3.53735e+06	3.6019e+06	6.88289e+06	2.87124e+06
278	PC(18:1(14Z)/18:1(14Z))	786.6	246.49	C44H84NO8P	positive		-0.02	annotated	3.09248e+06	2.91436e+06	2.88231e+06	3.64622e+06	6739454	2.18333e+06	4.06429e+06	2.94582e+06	5.17045e+06	2.73005e+06	2.36735e+06	2.84468e+06	3154072	5.08288e+06	3.53735e+06	3.6019e+06	6.88289e+06	2.87124e+06
278	PC(18:1(13Z)/18:1(13Z))	786.6	246.49	C44H84NO8P	positive		-0.02	annotated	3.09248e+06	2.91436e+06	2.88231e+06	3.64622e+06	6739454	2.18333e+06	4.06429e+06	2.94582e+06	5.17045e+06	2.73005e+06	2.36735e+06	2.84468e+06	3154072	5.08288e+06	3.53735e+06	3.6019e+06	6.88289e+06	2.87124e+06
278	PC(18:1(17Z)/18:1(17Z))	786.6	246.49	C44H84NO8P	positive		-0.02	annotated	3.09248e+06	2.91436e+06	2.88231e+06	3.64622e+06	6739454	2.18333e+06	4.06429e+06	2.94582e+06	5.17045e+06	2.73005e+06	2.36735e+06	2.84468e+06	3154072	5.08288e+06	3.53735e+06	3.6019e+06	6.88289e+06	2.87124e+06
278	PC(18:1(16Z)/18:1(16Z))	786.6	246.49	C44H84NO8P	positive		-0.02	annotated	3.09248e+06	2.91436e+06	2.88231e+06	3.64622e+06	6739454	2.18333e+06	4.06429e+06	2.94582e+06	5.17045e+06	2.73005e+06	2.36735e+06	2.84468e+06	3154072	5.08288e+06	3.53735e+06	3.6019e+06	6.88289e+06	2.87124e+06
278	PC(18:1(15Z)/18:1(15Z))	786.6	246.49	C44H84NO8P	positive		-0.02	annotated	3.09248e+06	2.91436e+06	2.88231e+06	3.64622e+06	6739454	2.18333e+06	4.06429e+06	2.94582e+06	5.17045e+06	2.73005e+06	2.36735e+06	2.84468e+06	3154072	5.08288e+06	3.53735e+06	3.6019e+06	6.88289e+06	2.87124e+06
278	PC(18:1(2Z)/18:1(2Z))	786.6	246.49	C44H84NO8P	positive		-0.02	annotated	3.09248e+06	2.91436e+06	2.88231e+06	3.64622e+06	6739454	2.18333e+06	4.06429e+06	2.94582e+06	5.17045e+06	2.73005e+06	2.36735e+06	2.84468e+06	3154072	5.08288e+06	3.53735e+06	3.6019e+06	6.88289e+06	2.87124e+06
278	PC(18:1(5Z)/18:1(5Z))	786.6	246.49	C44H84NO8P	positive		-0.02	annotated	3.09248e+06	2.91436e+06	2.88231e+06	3.64622e+06	6739454	2.18333e+06	4.06429e+06	2.94582e+06	5.17045e+06	2.73005e+06	2.36735e+06	2.84468e+06	3154072	5.08288e+06	3.53735e+06	3.6019e+06	6.88289e+06	2.87124e+06
278	PC(18:1(3Z)/18:1(3Z))	786.6	246.49	C44H84NO8P	positive		-0.02	annotated	3.09248e+06	2.91436e+06	2.88231e+06	3.64622e+06	6739454	2.18333e+06	4.06429e+06	2.94582e+06	5.17045e+06	2.73005e+06	2.36735e+06	2.84468e+06	3154072	5.08288e+06	3.53735e+06	3.6019e+06	6.88289e+06	2.87124e+06
278	PC(18:1(6Z)/18:1(6Z))	786.6	246.49	C44H84NO8P	positive		-0.02	annotated	3.09248e+06	2.91436e+06	2.88231e+06	3.64622e+06	6739454	2.18333e+06	4.06429e+06	2.94582e+06	5.17045e+06	2.73005e+06	2.36735e+06	2.84468e+06	3154072	5.08288e+06	3.53735e+06	3.6019e+06	6.88289e+06	2.87124e+06
278	PC(18:1(6E)/18:1(6E))	786.6	246.49	C44H84NO8P	positive		-0.02	annotated	3.09248e+06	2.91436e+06	2.88231e+06	3.64622e+06	6739454	2.18333e+06	4.06429e+06	2.94582e+06	5.17045e+06	2.73005e+06	2.36735e+06	2.84468e+06	3154072	5.08288e+06	3.53735e+06	3.6019e+06	6.88289e+06	2.87124e+06
278	PC(18:0/18:2(6Z,9Z))	786.6	246.49	C44H84NO8P	positive		-0.02	annotated	3.09248e+06	2.91436e+06	2.88231e+06	3.64622e+06	6739454	2.18333e+06	4.06429e+06	2.94582e+06	5.17045e+06	2.73005e+06	2.36735e+06	2.84468e+06	3154072	5.08288e+06	3.53735e+06	3.6019e+06	6.88289e+06	2.87124e+06
278	PC(18:0/18:2(2E,4E))	786.6	246.49	C44H84NO8P	positive		-0.02	annotated	3.09248e+06	2.91436e+06	2.88231e+06	3.64622e+06	6739454	2.18333e+06	4.06429e+06	2.94582e+06	5.17045e+06	2.73005e+06	2.36735e+06	2.84468e+06	3154072	5.08288e+06	3.53735e+06	3.6019e+06	6.88289e+06	2.87124e+06
278	PC(18:0/18:2(10Z,12Z))	786.6	246.49	C44H84NO8P	positive		-0.02	annotated	3.09248e+06	2.91436e+06	2.88231e+06	3.64622e+06	6739454	2.18333e+06	4.06429e+06	2.94582e+06	5.17045e+06	2.73005e+06	2.36735e+06	2.84468e+06	3154072	5.08288e+06	3.53735e+06	3.6019e+06	6.88289e+06	2.87124e+06
278	PC(18:1(4Z)/18:1(4Z))	786.6	246.49	C44H84NO8P	positive		-0.02	annotated	3.09248e+06	2.91436e+06	2.88231e+06	3.64622e+06	6739454	2.18333e+06	4.06429e+06	2.94582e+06	5.17045e+06	2.73005e+06	2.36735e+06	2.84468e+06	3154072	5.08288e+06	3.53735e+06	3.6019e+06	6.88289e+06	2.87124e+06
278	PC(17:1(9Z)/19:1(9Z))	786.6	246.49	C44H84NO8P	positive		-0.02	annotated	3.09248e+06	2.91436e+06	2.88231e+06	3.64622e+06	6739454	2.18333e+06	4.06429e+06	2.94582e+06	5.17045e+06	2.73005e+06	2.36735e+06	2.84468e+06	3154072	5.08288e+06	3.53735e+06	3.6019e+06	6.88289e+06	2.87124e+06
278	PC(17:2(9Z,12Z)/19:0)	786.6	246.49	C44H84NO8P	positive		-0.02	annotated	3.09248e+06	2.91436e+06	2.88231e+06	3.64622e+06	6739454	2.18333e+06	4.06429e+06	2.94582e+06	5.17045e+06	2.73005e+06	2.36735e+06	2.84468e+06	3154072	5.08288e+06	3.53735e+06	3.6019e+06	6.88289e+06	2.87124e+06
278	PC(14:1(9Z)/22:1(11Z))	786.6	246.49	C44H84NO8P	positive		-0.02	annotated	3.09248e+06	2.91436e+06	2.88231e+06	3.64622e+06	6739454	2.18333e+06	4.06429e+06	2.94582e+06	5.17045e+06	2.73005e+06	2.36735e+06	2.84468e+06	3154072	5.08288e+06	3.53735e+06	3.6019e+06	6.88289e+06	2.87124e+06
278	PE(18:2(9Z,12Z)/21:0)	786.6	246.49	C44H84NO8P	positive		-0.02	annotated	3.09248e+06	2.91436e+06	2.88231e+06	3.64622e+06	6739454	2.18333e+06	4.06429e+06	2.94582e+06	5.17045e+06	2.73005e+06	2.36735e+06	2.84468e+06	3154072	5.08288e+06	3.53735e+06	3.6019e+06	6.88289e+06	2.87124e+06
278	PE(17:2(9Z,12Z)/22:0)	786.6	246.49	C44H84NO8P	positive		-0.02	annotated	3.09248e+06	2.91436e+06	2.88231e+06	3.64622e+06	6739454	2.18333e+06	4.06429e+06	2.94582e+06	5.17045e+06	2.73005e+06	2.36735e+06	2.84468e+06	3154072	5.08288e+06	3.53735e+06	3.6019e+06	6.88289e+06	2.87124e+06
278	PE(19:0/20:2(11Z,14Z))	786.6	246.49	C44H84NO8P	positive		-0.02	annotated	3.09248e+06	2.91436e+06	2.88231e+06	3.64622e+06	6739454	2.18333e+06	4.06429e+06	2.94582e+06	5.17045e+06	2.73005e+06	2.36735e+06	2.84468e+06	3154072	5.08288e+06	3.53735e+06	3.6019e+06	6.88289e+06	2.87124e+06
278	PE(17:0/22:2(13Z,16Z))	786.6	246.49	C44H84NO8P	positive		-0.02	annotated	3.09248e+06	2.91436e+06	2.88231e+06	3.64622e+06	6739454	2.18333e+06	4.06429e+06	2.94582e+06	5.17045e+06	2.73005e+06	2.36735e+06	2.84468e+06	3154072	5.08288e+06	3.53735e+06	3.6019e+06	6.88289e+06	2.87124e+06
278	PE(17:1(9Z)/22:1(11Z))	786.6	246.49	C44H84NO8P	positive		-0.02	annotated	3.09248e+06	2.91436e+06	2.88231e+06	3.64622e+06	6739454	2.18333e+06	4.06429e+06	2.94582e+06	5.17045e+06	2.73005e+06	2.36735e+06	2.84468e+06	3154072	5.08288e+06	3.53735e+06	3.6019e+06	6.88289e+06	2.87124e+06
278	PC(19:1(9Z)/17:1(9Z))	786.6	246.49	C44H84NO8P	positive		-0.02	annotated	3.09248e+06	2.91436e+06	2.88231e+06	3.64622e+06	6739454	2.18333e+06	4.06429e+06	2.94582e+06	5.17045e+06	2.73005e+06	2.36735e+06	2.84468e+06	3154072	5.08288e+06	3.53735e+06	3.6019e+06	6.88289e+06	2.87124e+06
278	PC(19:0/17:2(9Z,12Z))	786.6	246.49	C44H84NO8P	positive		-0.02	annotated	3.09248e+06	2.91436e+06	2.88231e+06	3.64622e+06	6739454	2.18333e+06	4.06429e+06	2.94582e+06	5.17045e+06	2.73005e+06	2.36735e+06	2.84468e+06	3154072	5.08288e+06	3.53735e+06	3.6019e+06	6.88289e+06	2.87124e+06
278	PE(20:2(11Z,14Z)/19:0)	786.6	246.49	C44H84NO8P	positive		-0.02	annotated	3.09248e+06	2.91436e+06	2.88231e+06	3.64622e+06	6739454	2.18333e+06	4.06429e+06	2.94582e+06	5.17045e+06	2.73005e+06	2.36735e+06	2.84468e+06	3154072	5.08288e+06	3.53735e+06	3.6019e+06	6.88289e+06	2.87124e+06
278	PE(19:1(9Z)/20:1(11Z))	786.6	246.49	C44H84NO8P	positive		-0.02	annotated	3.09248e+06	2.91436e+06	2.88231e+06	3.64622e+06	6739454	2.18333e+06	4.06429e+06	2.94582e+06	5.17045e+06	2.73005e+06	2.36735e+06	2.84468e+06	3154072	5.08288e+06	3.53735e+06	3.6019e+06	6.88289e+06	2.87124e+06
278	PE(20:1(11Z)/19:1(9Z))	786.6	246.49	C44H84NO8P	positive		-0.02	annotated	3.09248e+06	2.91436e+06	2.88231e+06	3.64622e+06	6739454	2.18333e+06	4.06429e+06	2.94582e+06	5.17045e+06	2.73005e+06	2.36735e+06	2.84468e+06	3154072	5.08288e+06	3.53735e+06	3.6019e+06	6.88289e+06	2.87124e+06
281	5'-Methylthioadenosine	298.097	420.95	C11H15N5O3S	positive	5'-Deoxy-5'-Methylthioadenosine (C11H15N5O3S) Prob = 98.9900000000	-0.01	annotated+fragment	3.80006e+06	3.63932e+06	5341210	4.36246e+06	4788460	6696768	6.04103e+06	5.1357e+06	6.35313e+06	4390280	3590777	6.16592e+06	7733038	3.42873e+06	5442995	6059501	4095937	5.58827e+06
282	PE(22:1(13Z)/15:0)	760.584	242.02	C42H82NO8P	positive		0.18	annotated	4.62209e+06	5239520	4236189	4975102	7.63239e+06	3655413	5.46993e+06	3.61547e+06	5842551	4946607	4.97937e+06	4498816	6.24836e+06	7100040	6.21028e+06	4234491	6789295	5.64675e+06
282	PE(15:0/22:1(13Z))	760.584	242.02	C42H82NO8P	positive		0.18	annotated	4.62209e+06	5239520	4236189	4975102	7.63239e+06	3655413	5.46993e+06	3.61547e+06	5842551	4946607	4.97937e+06	4498816	6.24836e+06	7100040	6.21028e+06	4234491	6789295	5.64675e+06
282	PC(16:1(9Z)/18:0)	760.584	242.02	C42H82NO8P	positive		0.18	annotated	4.62209e+06	5239520	4236189	4975102	7.63239e+06	3655413	5.46993e+06	3.61547e+06	5842551	4946607	4.97937e+06	4498816	6.24836e+06	7100040	6.21028e+06	4234491	6789295	5.64675e+06
282	PC(18:0/16:1(9Z))	760.584	242.02	C42H82NO8P	positive		0.18	annotated	4.62209e+06	5239520	4236189	4975102	7.63239e+06	3655413	5.46993e+06	3.61547e+06	5842551	4946607	4.97937e+06	4498816	6.24836e+06	7100040	6.21028e+06	4234491	6789295	5.64675e+06
282	PC(18:1(11Z)/16:0)	760.584	242.02	C42H82NO8P	positive		0.18	annotated	4.62209e+06	5239520	4236189	4975102	7.63239e+06	3655413	5.46993e+06	3.61547e+06	5842551	4946607	4.97937e+06	4498816	6.24836e+06	7100040	6.21028e+06	4234491	6789295	5.64675e+06
282	PC(18:1(9Z)/16:0)	760.584	242.02	C42H82NO8P	positive		0.18	annotated	4.62209e+06	5239520	4236189	4975102	7.63239e+06	3655413	5.46993e+06	3.61547e+06	5842551	4946607	4.97937e+06	4498816	6.24836e+06	7100040	6.21028e+06	4234491	6789295	5.64675e+06
282	PC(20:1(11Z)/14:0)	760.584	242.02	C42H82NO8P	positive		0.18	annotated	4.62209e+06	5239520	4236189	4975102	7.63239e+06	3655413	5.46993e+06	3.61547e+06	5842551	4946607	4.97937e+06	4498816	6.24836e+06	7100040	6.21028e+06	4234491	6789295	5.64675e+06
282	PC(20:0/14:1(9Z))	760.584	242.02	C42H82NO8P	positive		0.18	annotated	4.62209e+06	5239520	4236189	4975102	7.63239e+06	3655413	5.46993e+06	3.61547e+06	5842551	4946607	4.97937e+06	4498816	6.24836e+06	7100040	6.21028e+06	4234491	6789295	5.64675e+06
282	PC(14:1(9Z)/20:0)	760.584	242.02	C42H82NO8P	positive		0.18	annotated	4.62209e+06	5239520	4236189	4975102	7.63239e+06	3655413	5.46993e+06	3.61547e+06	5842551	4946607	4.97937e+06	4498816	6.24836e+06	7100040	6.21028e+06	4234491	6789295	5.64675e+06
282	PC(16:0/18:1(9Z))	760.584	242.02	C42H82NO8P	positive		0.18	annotated	4.62209e+06	5239520	4236189	4975102	7.63239e+06	3655413	5.46993e+06	3.61547e+06	5842551	4946607	4.97937e+06	4498816	6.24836e+06	7100040	6.21028e+06	4234491	6789295	5.64675e+06
282	PC(16:0/18:1(11Z))	760.584	242.02	C42H82NO8P	positive		0.18	annotated	4.62209e+06	5239520	4236189	4975102	7.63239e+06	3655413	5.46993e+06	3.61547e+06	5842551	4946607	4.97937e+06	4498816	6.24836e+06	7100040	6.21028e+06	4234491	6789295	5.64675e+06
282	PC(14:0/20:1(11Z))	760.584	242.02	C42H82NO8P	positive		0.18	annotated	4.62209e+06	5239520	4236189	4975102	7.63239e+06	3655413	5.46993e+06	3.61547e+06	5842551	4946607	4.97937e+06	4498816	6.24836e+06	7100040	6.21028e+06	4234491	6789295	5.64675e+06
282	PC(22:1(11Z)/12:0)	760.584	242.02	C42H82NO8P	positive		0.18	annotated	4.62209e+06	5239520	4236189	4975102	7.63239e+06	3655413	5.46993e+06	3.61547e+06	5842551	4946607	4.97937e+06	4498816	6.24836e+06	7100040	6.21028e+06	4234491	6789295	5.64675e+06
282	PE(22:1(11Z)/15:0)	760.584	242.02	C42H82NO8P	positive		0.18	annotated	4.62209e+06	5239520	4236189	4975102	7.63239e+06	3655413	5.46993e+06	3.61547e+06	5842551	4946607	4.97937e+06	4498816	6.24836e+06	7100040	6.21028e+06	4234491	6789295	5.64675e+06
282	PE(22:0/15:1(9Z))	760.584	242.02	C42H82NO8P	positive		0.18	annotated	4.62209e+06	5239520	4236189	4975102	7.63239e+06	3655413	5.46993e+06	3.61547e+06	5842551	4946607	4.97937e+06	4498816	6.24836e+06	7100040	6.21028e+06	4234491	6789295	5.64675e+06
282	PC(16:0/18:1(11E))	760.584	242.02	C42H82NO8P	positive		0.18	annotated	4.62209e+06	5239520	4236189	4975102	7.63239e+06	3655413	5.46993e+06	3.61547e+06	5842551	4946607	4.97937e+06	4498816	6.24836e+06	7100040	6.21028e+06	4234491	6789295	5.64675e+06
282	PC(16:0/18:1(6Z))	760.584	242.02	C42H82NO8P	positive		0.18	annotated	4.62209e+06	5239520	4236189	4975102	7.63239e+06	3655413	5.46993e+06	3.61547e+06	5842551	4946607	4.97937e+06	4498816	6.24836e+06	7100040	6.21028e+06	4234491	6789295	5.64675e+06
282	PC(16:0/18:1(6E))	760.584	242.02	C42H82NO8P	positive		0.18	annotated	4.62209e+06	5239520	4236189	4975102	7.63239e+06	3655413	5.46993e+06	3.61547e+06	5842551	4946607	4.97937e+06	4498816	6.24836e+06	7100040	6.21028e+06	4234491	6789295	5.64675e+06
282	PC(16:0/18:1(9E))	760.584	242.02	C42H82NO8P	positive		0.18	annotated	4.62209e+06	5239520	4236189	4975102	7.63239e+06	3655413	5.46993e+06	3.61547e+06	5842551	4946607	4.97937e+06	4498816	6.24836e+06	7100040	6.21028e+06	4234491	6789295	5.64675e+06
282	PC(12:0/22:1(11Z))	760.584	242.02	C42H82NO8P	positive		0.18	annotated	4.62209e+06	5239520	4236189	4975102	7.63239e+06	3655413	5.46993e+06	3.61547e+06	5842551	4946607	4.97937e+06	4498816	6.24836e+06	7100040	6.21028e+06	4234491	6789295	5.64675e+06
282	PC(17:1(9Z)/17:0)	760.584	242.02	C42H82NO8P	positive		0.18	annotated	4.62209e+06	5239520	4236189	4975102	7.63239e+06	3655413	5.46993e+06	3.61547e+06	5842551	4946607	4.97937e+06	4498816	6.24836e+06	7100040	6.21028e+06	4234491	6789295	5.64675e+06
282	PC(17:0/17:1(9Z))	760.584	242.02	C42H82NO8P	positive		0.18	annotated	4.62209e+06	5239520	4236189	4975102	7.63239e+06	3655413	5.46993e+06	3.61547e+06	5842551	4946607	4.97937e+06	4498816	6.24836e+06	7100040	6.21028e+06	4234491	6789295	5.64675e+06
282	PC(15:0/19:1(9Z))	760.584	242.02	C42H82NO8P	positive		0.18	annotated	4.62209e+06	5239520	4236189	4975102	7.63239e+06	3655413	5.46993e+06	3.61547e+06	5842551	4946607	4.97937e+06	4498816	6.24836e+06	7100040	6.21028e+06	4234491	6789295	5.64675e+06
282	PC(15:1(9Z)/19:0)	760.584	242.02	C42H82NO8P	positive		0.18	annotated	4.62209e+06	5239520	4236189	4975102	7.63239e+06	3655413	5.46993e+06	3.61547e+06	5842551	4946607	4.97937e+06	4498816	6.24836e+06	7100040	6.21028e+06	4234491	6789295	5.64675e+06
282	PE(18:1(9Z)/19:0)	760.584	242.02	C42H82NO8P	positive		0.18	annotated	4.62209e+06	5239520	4236189	4975102	7.63239e+06	3655413	5.46993e+06	3.61547e+06	5842551	4946607	4.97937e+06	4498816	6.24836e+06	7100040	6.21028e+06	4234491	6789295	5.64675e+06
282	PE(18:0/19:1(9Z))	760.584	242.02	C42H82NO8P	positive		0.18	annotated	4.62209e+06	5239520	4236189	4975102	7.63239e+06	3655413	5.46993e+06	3.61547e+06	5842551	4946607	4.97937e+06	4498816	6.24836e+06	7100040	6.21028e+06	4234491	6789295	5.64675e+06
282	PE(19:0/18:1(9Z))	760.584	242.02	C42H82NO8P	positive		0.18	annotated	4.62209e+06	5239520	4236189	4975102	7.63239e+06	3655413	5.46993e+06	3.61547e+06	5842551	4946607	4.97937e+06	4498816	6.24836e+06	7100040	6.21028e+06	4234491	6789295	5.64675e+06
282	PE(15:0/22:1(11Z))	760.584	242.02	C42H82NO8P	positive		0.18	annotated	4.62209e+06	5239520	4236189	4975102	7.63239e+06	3655413	5.46993e+06	3.61547e+06	5842551	4946607	4.97937e+06	4498816	6.24836e+06	7100040	6.21028e+06	4234491	6789295	5.64675e+06
282	PE(16:1(9Z)/21:0)	760.584	242.02	C42H82NO8P	positive		0.18	annotated	4.62209e+06	5239520	4236189	4975102	7.63239e+06	3655413	5.46993e+06	3.61547e+06	5842551	4946607	4.97937e+06	4498816	6.24836e+06	7100040	6.21028e+06	4234491	6789295	5.64675e+06
282	PE(17:0/20:1(11Z))	760.584	242.02	C42H82NO8P	positive		0.18	annotated	4.62209e+06	5239520	4236189	4975102	7.63239e+06	3655413	5.46993e+06	3.61547e+06	5842551	4946607	4.97937e+06	4498816	6.24836e+06	7100040	6.21028e+06	4234491	6789295	5.64675e+06
282	PE(17:1(9Z)/20:0)	760.584	242.02	C42H82NO8P	positive		0.18	annotated	4.62209e+06	5239520	4236189	4975102	7.63239e+06	3655413	5.46993e+06	3.61547e+06	5842551	4946607	4.97937e+06	4498816	6.24836e+06	7100040	6.21028e+06	4234491	6789295	5.64675e+06
282	PE(15:1(9Z)/22:0)	760.584	242.02	C42H82NO8P	positive		0.18	annotated	4.62209e+06	5239520	4236189	4975102	7.63239e+06	3655413	5.46993e+06	3.61547e+06	5842551	4946607	4.97937e+06	4498816	6.24836e+06	7100040	6.21028e+06	4234491	6789295	5.64675e+06
282	PC(19:1(9Z)/15:0)	760.584	242.02	C42H82NO8P	positive		0.18	annotated	4.62209e+06	5239520	4236189	4975102	7.63239e+06	3655413	5.46993e+06	3.61547e+06	5842551	4946607	4.97937e+06	4498816	6.24836e+06	7100040	6.21028e+06	4234491	6789295	5.64675e+06
282	PC(19:0/15:1(9Z))	760.584	242.02	C42H82NO8P	positive		0.18	annotated	4.62209e+06	5239520	4236189	4975102	7.63239e+06	3655413	5.46993e+06	3.61547e+06	5842551	4946607	4.97937e+06	4498816	6.24836e+06	7100040	6.21028e+06	4234491	6789295	5.64675e+06
282	PE(19:1(9Z)/18:0)	760.584	242.02	C42H82NO8P	positive		0.18	annotated	4.62209e+06	5239520	4236189	4975102	7.63239e+06	3655413	5.46993e+06	3.61547e+06	5842551	4946607	4.97937e+06	4498816	6.24836e+06	7100040	6.21028e+06	4234491	6789295	5.64675e+06
282	PE(20:0/17:1(9Z))	760.584	242.02	C42H82NO8P	positive		0.18	annotated	4.62209e+06	5239520	4236189	4975102	7.63239e+06	3655413	5.46993e+06	3.61547e+06	5842551	4946607	4.97937e+06	4498816	6.24836e+06	7100040	6.21028e+06	4234491	6789295	5.64675e+06
282	PE(20:1(11Z)/17:0)	760.584	242.02	C42H82NO8P	positive		0.18	annotated	4.62209e+06	5239520	4236189	4975102	7.63239e+06	3655413	5.46993e+06	3.61547e+06	5842551	4946607	4.97937e+06	4498816	6.24836e+06	7100040	6.21028e+06	4234491	6789295	5.64675e+06
282	PE(21:0/16:1(9Z))	760.584	242.02	C42H82NO8P	positive		0.18	annotated	4.62209e+06	5239520	4236189	4975102	7.63239e+06	3655413	5.46993e+06	3.61547e+06	5842551	4946607	4.97937e+06	4498816	6.24836e+06	7100040	6.21028e+06	4234491	6789295	5.64675e+06
283	PC(20:3(5Z,8Z,11Z)/16:1(9Z))	782.568	239.23	C44H80NO8P	positive		0.1	annotated	5089828	5333702	4469681	4.1028e+06	5735095	4.16376e+06	5279154	3842135	4.30225e+06	4.31993e+06	4388313	4907131	6170036	6282616	5444561	3.97978e+06	5.43533e+06	4700255
283	PC(20:3(8Z,11Z,14Z)/16:1(9Z))	782.568	239.23	C44H80NO8P	positive		0.1	annotated	5089828	5333702	4469681	4.1028e+06	5735095	4.16376e+06	5279154	3842135	4.30225e+06	4.31993e+06	4388313	4907131	6170036	6282616	5444561	3.97978e+06	5.43533e+06	4700255
283	PC(20:4(5Z,8Z,11Z,14Z)/16:0)	782.568	239.23	C44H80NO8P	positive		0.1	annotated	5089828	5333702	4469681	4.1028e+06	5735095	4.16376e+06	5279154	3842135	4.30225e+06	4.31993e+06	4388313	4907131	6170036	6282616	5444561	3.97978e+06	5.43533e+06	4700255
283	PC(20:4(8Z,11Z,14Z,17Z)/16:0)	782.568	239.23	C44H80NO8P	positive		0.1	annotated	5089828	5333702	4469681	4.1028e+06	5735095	4.16376e+06	5279154	3842135	4.30225e+06	4.31993e+06	4388313	4907131	6170036	6282616	5444561	3.97978e+06	5.43533e+06	4700255
283	PC(22:4(7Z,10Z,13Z,16Z)/14:0)	782.568	239.23	C44H80NO8P	positive		0.1	annotated	5089828	5333702	4469681	4.1028e+06	5735095	4.16376e+06	5279154	3842135	4.30225e+06	4.31993e+06	4388313	4907131	6170036	6282616	5444561	3.97978e+06	5.43533e+06	4700255
283	PC(16:1(9Z)/20:3(8Z,11Z,14Z))	782.568	239.23	C44H80NO8P	positive		0.1	annotated	5089828	5333702	4469681	4.1028e+06	5735095	4.16376e+06	5279154	3842135	4.30225e+06	4.31993e+06	4388313	4907131	6170036	6282616	5444561	3.97978e+06	5.43533e+06	4700255
283	PC(16:1(9Z)/20:3(5Z,8Z,11Z))	782.568	239.23	C44H80NO8P	positive		0.1	annotated	5089828	5333702	4469681	4.1028e+06	5735095	4.16376e+06	5279154	3842135	4.30225e+06	4.31993e+06	4388313	4907131	6170036	6282616	5444561	3.97978e+06	5.43533e+06	4700255
283	PC(18:0/18:4(6Z,9Z,12Z,15Z))	782.568	239.23	C44H80NO8P	positive		0.1	annotated	5089828	5333702	4469681	4.1028e+06	5735095	4.16376e+06	5279154	3842135	4.30225e+06	4.31993e+06	4388313	4907131	6170036	6282616	5444561	3.97978e+06	5.43533e+06	4700255
283	PC(18:1(11Z)/18:3(9Z,12Z,15Z))	782.568	239.23	C44H80NO8P	positive		0.1	annotated	5089828	5333702	4469681	4.1028e+06	5735095	4.16376e+06	5279154	3842135	4.30225e+06	4.31993e+06	4388313	4907131	6170036	6282616	5444561	3.97978e+06	5.43533e+06	4700255
283	PC(18:1(11Z)/18:3(6Z,9Z,12Z))	782.568	239.23	C44H80NO8P	positive		0.1	annotated	5089828	5333702	4469681	4.1028e+06	5735095	4.16376e+06	5279154	3842135	4.30225e+06	4.31993e+06	4388313	4907131	6170036	6282616	5444561	3.97978e+06	5.43533e+06	4700255
283	PC(18:2(9Z,12Z)/18:2(9Z,12Z))	782.568	239.23	C44H80NO8P	positive		0.1	annotated	5089828	5333702	4469681	4.1028e+06	5735095	4.16376e+06	5279154	3842135	4.30225e+06	4.31993e+06	4388313	4907131	6170036	6282616	5444561	3.97978e+06	5.43533e+06	4700255
283	PC(18:1(9Z)/18:3(9Z,12Z,15Z))	782.568	239.23	C44H80NO8P	positive		0.1	annotated	5089828	5333702	4469681	4.1028e+06	5735095	4.16376e+06	5279154	3842135	4.30225e+06	4.31993e+06	4388313	4907131	6170036	6282616	5444561	3.97978e+06	5.43533e+06	4700255
283	PC(18:1(9Z)/18:3(6Z,9Z,12Z))	782.568	239.23	C44H80NO8P	positive		0.1	annotated	5089828	5333702	4469681	4.1028e+06	5735095	4.16376e+06	5279154	3842135	4.30225e+06	4.31993e+06	4388313	4907131	6170036	6282616	5444561	3.97978e+06	5.43533e+06	4700255
283	PC(18:3(6Z,9Z,12Z)/18:1(9Z))	782.568	239.23	C44H80NO8P	positive		0.1	annotated	5089828	5333702	4469681	4.1028e+06	5735095	4.16376e+06	5279154	3842135	4.30225e+06	4.31993e+06	4388313	4907131	6170036	6282616	5444561	3.97978e+06	5.43533e+06	4700255
283	PC(18:3(6Z,9Z,12Z)/18:1(11Z))	782.568	239.23	C44H80NO8P	positive		0.1	annotated	5089828	5333702	4469681	4.1028e+06	5735095	4.16376e+06	5279154	3842135	4.30225e+06	4.31993e+06	4388313	4907131	6170036	6282616	5444561	3.97978e+06	5.43533e+06	4700255
283	PC(18:3(9Z,12Z,15Z)/18:1(9Z))	782.568	239.23	C44H80NO8P	positive		0.1	annotated	5089828	5333702	4469681	4.1028e+06	5735095	4.16376e+06	5279154	3842135	4.30225e+06	4.31993e+06	4388313	4907131	6170036	6282616	5444561	3.97978e+06	5.43533e+06	4700255
283	PC(18:3(9Z,12Z,15Z)/18:1(11Z))	782.568	239.23	C44H80NO8P	positive		0.1	annotated	5089828	5333702	4469681	4.1028e+06	5735095	4.16376e+06	5279154	3842135	4.30225e+06	4.31993e+06	4388313	4907131	6170036	6282616	5444561	3.97978e+06	5.43533e+06	4700255
283	PC(18:4(6Z,9Z,12Z,15Z)/18:0)	782.568	239.23	C44H80NO8P	positive		0.1	annotated	5089828	5333702	4469681	4.1028e+06	5735095	4.16376e+06	5279154	3842135	4.30225e+06	4.31993e+06	4388313	4907131	6170036	6282616	5444561	3.97978e+06	5.43533e+06	4700255
283	PC(16:0/20:4(8Z,11Z,14Z,17Z))	782.568	239.23	C44H80NO8P	positive		0.1	annotated	5089828	5333702	4469681	4.1028e+06	5735095	4.16376e+06	5279154	3842135	4.30225e+06	4.31993e+06	4388313	4907131	6170036	6282616	5444561	3.97978e+06	5.43533e+06	4700255
283	PC(16:0/20:4(5Z,8Z,11Z,14Z))	782.568	239.23	C44H80NO8P	positive		0.1	annotated	5089828	5333702	4469681	4.1028e+06	5735095	4.16376e+06	5279154	3842135	4.30225e+06	4.31993e+06	4388313	4907131	6170036	6282616	5444561	3.97978e+06	5.43533e+06	4700255
283	PC(14:0/22:4(7Z,10Z,13Z,16Z))	782.568	239.23	C44H80NO8P	positive		0.1	annotated	5089828	5333702	4469681	4.1028e+06	5735095	4.16376e+06	5279154	3842135	4.30225e+06	4.31993e+06	4388313	4907131	6170036	6282616	5444561	3.97978e+06	5.43533e+06	4700255
283	PE(22:4(7Z,10Z,13Z,16Z)/17:0)	782.568	239.23	C44H80NO8P	positive		0.1	annotated	5089828	5333702	4469681	4.1028e+06	5735095	4.16376e+06	5279154	3842135	4.30225e+06	4.31993e+06	4388313	4907131	6170036	6282616	5444561	3.97978e+06	5.43533e+06	4700255
283	PE(22:2(13Z,16Z)/17:2(9Z,12Z))	782.568	239.23	C44H80NO8P	positive		0.1	annotated	5089828	5333702	4469681	4.1028e+06	5735095	4.16376e+06	5279154	3842135	4.30225e+06	4.31993e+06	4388313	4907131	6170036	6282616	5444561	3.97978e+06	5.43533e+06	4700255
283	PE(21:0/18:4(6Z,9Z,12Z,15Z))	782.568	239.23	C44H80NO8P	positive		0.1	annotated	5089828	5333702	4469681	4.1028e+06	5735095	4.16376e+06	5279154	3842135	4.30225e+06	4.31993e+06	4388313	4907131	6170036	6282616	5444561	3.97978e+06	5.43533e+06	4700255
283	PC(18:0/18:4(9E,11E,13E,15E))	782.568	239.23	C44H80NO8P	positive		0.1	annotated	5089828	5333702	4469681	4.1028e+06	5735095	4.16376e+06	5279154	3842135	4.30225e+06	4.31993e+06	4388313	4907131	6170036	6282616	5444561	3.97978e+06	5.43533e+06	4700255
283	PC(18:2(2Z,4Z)/18:2(2Z,4Z))	782.568	239.23	C44H80NO8P	positive		0.1	annotated	5089828	5333702	4469681	4.1028e+06	5735095	4.16376e+06	5279154	3842135	4.30225e+06	4.31993e+06	4388313	4907131	6170036	6282616	5444561	3.97978e+06	5.43533e+06	4700255
283	PC(18:2(2E,4E)/18:2(2E,4E))	782.568	239.23	C44H80NO8P	positive		0.1	annotated	5089828	5333702	4469681	4.1028e+06	5735095	4.16376e+06	5279154	3842135	4.30225e+06	4.31993e+06	4388313	4907131	6170036	6282616	5444561	3.97978e+06	5.43533e+06	4700255
283	PC(18:2(6Z,9Z)/18:2(6Z,9Z))	782.568	239.23	C44H80NO8P	positive		0.1	annotated	5089828	5333702	4469681	4.1028e+06	5735095	4.16376e+06	5279154	3842135	4.30225e+06	4.31993e+06	4388313	4907131	6170036	6282616	5444561	3.97978e+06	5.43533e+06	4700255
283	PC(18:2(9Z,11Z)/18:2(9Z,11Z))	782.568	239.23	C44H80NO8P	positive		0.1	annotated	5089828	5333702	4469681	4.1028e+06	5735095	4.16376e+06	5279154	3842135	4.30225e+06	4.31993e+06	4388313	4907131	6170036	6282616	5444561	3.97978e+06	5.43533e+06	4700255
283	PC(16:0/20:4(5E,8E,11E,14E))	782.568	239.23	C44H80NO8P	positive		0.1	annotated	5089828	5333702	4469681	4.1028e+06	5735095	4.16376e+06	5279154	3842135	4.30225e+06	4.31993e+06	4388313	4907131	6170036	6282616	5444561	3.97978e+06	5.43533e+06	4700255
283	PC(20:4(8E,11E,14E,17E)/16:0)	782.568	239.23	C44H80NO8P	positive		0.1	annotated	5089828	5333702	4469681	4.1028e+06	5735095	4.16376e+06	5279154	3842135	4.30225e+06	4.31993e+06	4388313	4907131	6170036	6282616	5444561	3.97978e+06	5.43533e+06	4700255
283	PE(17:2(9Z,12Z)/22:2(13Z,16Z))	782.568	239.23	C44H80NO8P	positive		0.1	annotated	5089828	5333702	4469681	4.1028e+06	5735095	4.16376e+06	5279154	3842135	4.30225e+06	4.31993e+06	4388313	4907131	6170036	6282616	5444561	3.97978e+06	5.43533e+06	4700255
283	PE(18:4(6Z,9Z,12Z,15Z)/21:0)	782.568	239.23	C44H80NO8P	positive		0.1	annotated	5089828	5333702	4469681	4.1028e+06	5735095	4.16376e+06	5279154	3842135	4.30225e+06	4.31993e+06	4388313	4907131	6170036	6282616	5444561	3.97978e+06	5.43533e+06	4700255
283	PE(19:0/20:4(5Z,8Z,11Z,14Z))	782.568	239.23	C44H80NO8P	positive		0.1	annotated	5089828	5333702	4469681	4.1028e+06	5735095	4.16376e+06	5279154	3842135	4.30225e+06	4.31993e+06	4388313	4907131	6170036	6282616	5444561	3.97978e+06	5.43533e+06	4700255
283	PE(17:0/22:4(7Z,10Z,13Z,16Z))	782.568	239.23	C44H80NO8P	positive		0.1	annotated	5089828	5333702	4469681	4.1028e+06	5735095	4.16376e+06	5279154	3842135	4.30225e+06	4.31993e+06	4388313	4907131	6170036	6282616	5444561	3.97978e+06	5.43533e+06	4700255
283	PE(19:1(9Z)/20:3(8Z,11Z,14Z))	782.568	239.23	C44H80NO8P	positive		0.1	annotated	5089828	5333702	4469681	4.1028e+06	5735095	4.16376e+06	5279154	3842135	4.30225e+06	4.31993e+06	4388313	4907131	6170036	6282616	5444561	3.97978e+06	5.43533e+06	4700255
283	PE(20:3(8Z,11Z,14Z)/19:1(9Z))	782.568	239.23	C44H80NO8P	positive		0.1	annotated	5089828	5333702	4469681	4.1028e+06	5735095	4.16376e+06	5279154	3842135	4.30225e+06	4.31993e+06	4388313	4907131	6170036	6282616	5444561	3.97978e+06	5.43533e+06	4700255
283	PE(20:4(5Z,8Z,11Z,14Z)/19:0)	782.568	239.23	C44H80NO8P	positive		0.1	annotated	5089828	5333702	4469681	4.1028e+06	5735095	4.16376e+06	5279154	3842135	4.30225e+06	4.31993e+06	4388313	4907131	6170036	6282616	5444561	3.97978e+06	5.43533e+06	4700255
285	Piperidine	86.0964	585.59	C5H11N	positive	Piperidine (C5H11N) Prob = 78.1200000000	0.01	annotated+fragment	4970491	6811717	5.65731e+06	5438957	4.84525e+06	4706290	6130480	7.61999e+06	6.24811e+06	5.66915e+06	4.2384e+06	6501879	6.24234e+06	4.96183e+06	6.00669e+06	7470007	5897214	5687488
289	3-Methylglutarylcarnitine	290.16	619.06	C13H23NO6	positive		0.17	annotated	4465876	7424184	4902292	1.908e+06	2.35559e+06	2.52842e+06	1.9195e+06	5515485	1.15775e+06	6.38151e+06	2.04115e+06	2.67155e+06	2.88064e+06	1.5379e+06	4950799	6408346	2.86825e+06	4643990
289	O-Adipoylcarnitine	290.16	619.06	C13H23NO6	positive		0.17	annotated	4465876	7424184	4902292	1.908e+06	2.35559e+06	2.52842e+06	1.9195e+06	5515485	1.15775e+06	6.38151e+06	2.04115e+06	2.67155e+06	2.88064e+06	1.5379e+06	4950799	6408346	2.86825e+06	4643990
292	Dulxanthone E	399.144	766.4	C22H22O7	positive	S-(5'-Adenosyl)-L-methionine (C15H22N6O5S) Prob = 92.0900000000	0.08	annotated+fragment	4.08706e+06	3579824	5.44163e+06	3.40318e+06	4.67559e+06	6.29203e+06	4.68009e+06	5483637	6866439	4390251	3.71846e+06	4458559	7144235	6927889	5.78575e+06	4295538	4762644	5342298
292	5'-Methoxycurcumin	399.144	766.4	C22H22O7	positive	S-(5'-Adenosyl)-L-methionine (C15H22N6O5S) Prob = 92.0900000000	0.08	annotated+fragment	4.08706e+06	3579824	5.44163e+06	3.40318e+06	4.67559e+06	6.29203e+06	4.68009e+06	5483637	6866439	4390251	3.71846e+06	4458559	7144235	6927889	5.78575e+06	4295538	4762644	5342298
292	S-adenosyl-L-methioninate	399.144	766.4	C15H22N6O5S	positive	S-(5'-Adenosyl)-L-methionine (C15H22N6O5S) Prob = 92.0900000000	0.08	annotated+fragment	4.08706e+06	3579824	5.44163e+06	3.40318e+06	4.67559e+06	6.29203e+06	4.68009e+06	5483637	6866439	4390251	3.71846e+06	4458559	7144235	6927889	5.78575e+06	4295538	4762644	5342298
292	Deoxypodophyllotoxin	399.144	766.4	C22H22O7	positive	S-(5'-Adenosyl)-L-methionine (C15H22N6O5S) Prob = 92.0900000000	0.08	annotated+fragment	4.08706e+06	3579824	5.44163e+06	3.40318e+06	4.67559e+06	6.29203e+06	4.68009e+06	5483637	6866439	4390251	3.71846e+06	4458559	7144235	6927889	5.78575e+06	4295538	4762644	5342298
292	Isorhynchospermin	399.144	766.4	C22H22O7	positive	S-(5'-Adenosyl)-L-methionine (C15H22N6O5S) Prob = 92.0900000000	0.08	annotated+fragment	4.08706e+06	3579824	5.44163e+06	3.40318e+06	4.67559e+06	6.29203e+06	4.68009e+06	5483637	6866439	4390251	3.71846e+06	4458559	7144235	6927889	5.78575e+06	4295538	4762644	5342298
292	Rhynchospermin	399.144	766.4	C22H22O7	positive	S-(5'-Adenosyl)-L-methionine (C15H22N6O5S) Prob = 92.0900000000	0.08	annotated+fragment	4.08706e+06	3579824	5.44163e+06	3.40318e+06	4.67559e+06	6.29203e+06	4.68009e+06	5483637	6866439	4390251	3.71846e+06	4458559	7144235	6927889	5.78575e+06	4295538	4762644	5342298
292	5,7-Dihydroxy-3,6-dimethoxy-4'-prenyloxyflavone	399.144	766.4	C22H22O7	positive	S-(5'-Adenosyl)-L-methionine (C15H22N6O5S) Prob = 92.0900000000	0.08	annotated+fragment	4.08706e+06	3579824	5.44163e+06	3.40318e+06	4.67559e+06	6.29203e+06	4.68009e+06	5483637	6866439	4390251	3.71846e+06	4458559	7144235	6927889	5.78575e+06	4295538	4762644	5342298
292	5,3',4'-Trihydroxy-3,7-dimethoxy-6-prenylflavone	399.144	766.4	C22H22O7	positive	S-(5'-Adenosyl)-L-methionine (C15H22N6O5S) Prob = 92.0900000000	0.08	annotated+fragment	4.08706e+06	3579824	5.44163e+06	3.40318e+06	4.67559e+06	6.29203e+06	4.68009e+06	5483637	6866439	4390251	3.71846e+06	4458559	7144235	6927889	5.78575e+06	4295538	4762644	5342298
292	Hoslunddiol	399.144	766.4	C22H22O7	positive	S-(5'-Adenosyl)-L-methionine (C15H22N6O5S) Prob = 92.0900000000	0.08	annotated+fragment	4.08706e+06	3579824	5.44163e+06	3.40318e+06	4.67559e+06	6.29203e+06	4.68009e+06	5483637	6866439	4390251	3.71846e+06	4458559	7144235	6927889	5.78575e+06	4295538	4762644	5342298
292	5-Hydroxy-2-(3-hydroxy-4-methoxyphenyl)-3-methoxy-7-[(3-methyl-2-butenyl)oxy]-4H-1-benzopyran-4-one	399.144	766.4	C22H22O7	positive	S-(5'-Adenosyl)-L-methionine (C15H22N6O5S) Prob = 92.0900000000	0.08	annotated+fragment	4.08706e+06	3579824	5.44163e+06	3.40318e+06	4.67559e+06	6.29203e+06	4.68009e+06	5483637	6866439	4390251	3.71846e+06	4458559	7144235	6927889	5.78575e+06	4295538	4762644	5342298
292	5,7-Dihydroxy-3-methoxy-2-[3-methoxy-4-[(3-methyl-2-butenyl)oxy]phenyl]-4H-1-benzopyran-4-one	399.144	766.4	C22H22O7	positive	S-(5'-Adenosyl)-L-methionine (C15H22N6O5S) Prob = 92.0900000000	0.08	annotated+fragment	4.08706e+06	3579824	5.44163e+06	3.40318e+06	4.67559e+06	6.29203e+06	4.68009e+06	5483637	6866439	4390251	3.71846e+06	4458559	7144235	6927889	5.78575e+06	4295538	4762644	5342298
292	5,4'-Dihydroxy-3,3'-dimethoxy-7-prenyloxyflavone	399.144	766.4	C22H22O7	positive	S-(5'-Adenosyl)-L-methionine (C15H22N6O5S) Prob = 92.0900000000	0.08	annotated+fragment	4.08706e+06	3579824	5.44163e+06	3.40318e+06	4.67559e+06	6.29203e+06	4.68009e+06	5483637	6866439	4390251	3.71846e+06	4458559	7144235	6927889	5.78575e+06	4295538	4762644	5342298
292	Viridiflorin	399.144	766.4	C22H22O7	positive	S-(5'-Adenosyl)-L-methionine (C15H22N6O5S) Prob = 92.0900000000	0.08	annotated+fragment	4.08706e+06	3579824	5.44163e+06	3.40318e+06	4.67559e+06	6.29203e+06	4.68009e+06	5483637	6866439	4390251	3.71846e+06	4458559	7144235	6927889	5.78575e+06	4295538	4762644	5342298
292	2'-Hydroxypiscerythrinetin	399.144	766.4	C22H22O7	positive	S-(5'-Adenosyl)-L-methionine (C15H22N6O5S) Prob = 92.0900000000	0.08	annotated+fragment	4.08706e+06	3579824	5.44163e+06	3.40318e+06	4.67559e+06	6.29203e+06	4.68009e+06	5483637	6866439	4390251	3.71846e+06	4458559	7144235	6927889	5.78575e+06	4295538	4762644	5342298
292	Gnaphaliin 7-epoxymethylbutyl ether	399.144	766.4	C22H22O7	positive	S-(5'-Adenosyl)-L-methionine (C15H22N6O5S) Prob = 92.0900000000	0.08	annotated+fragment	4.08706e+06	3579824	5.44163e+06	3.40318e+06	4.67559e+06	6.29203e+06	4.68009e+06	5483637	6866439	4390251	3.71846e+06	4458559	7144235	6927889	5.78575e+06	4295538	4762644	5342298
292	6-Prenylherbacetin 3,8-dimethyl ether	399.144	766.4	C22H22O7	positive	S-(5'-Adenosyl)-L-methionine (C15H22N6O5S) Prob = 92.0900000000	0.08	annotated+fragment	4.08706e+06	3579824	5.44163e+06	3.40318e+06	4.67559e+06	6.29203e+06	4.68009e+06	5483637	6866439	4390251	3.71846e+06	4458559	7144235	6927889	5.78575e+06	4295538	4762644	5342298
292	5,7-Dihydroxy-3,8-dimethoxy-4'-prenyloxyflavone	399.144	766.4	C22H22O7	positive	S-(5'-Adenosyl)-L-methionine (C15H22N6O5S) Prob = 92.0900000000	0.08	annotated+fragment	4.08706e+06	3579824	5.44163e+06	3.40318e+06	4.67559e+06	6.29203e+06	4.68009e+06	5483637	6866439	4390251	3.71846e+06	4458559	7144235	6927889	5.78575e+06	4295538	4762644	5342298
292	Baohuosu	399.144	766.4	C22H22O7	positive	S-(5'-Adenosyl)-L-methionine (C15H22N6O5S) Prob = 92.0900000000	0.08	annotated+fragment	4.08706e+06	3579824	5.44163e+06	3.40318e+06	4.67559e+06	6.29203e+06	4.68009e+06	5483637	6866439	4390251	3.71846e+06	4458559	7144235	6927889	5.78575e+06	4295538	4762644	5342298
292	3'-Angeloyloxy-4',6'-dihydroxy-2',5'-dimethoxychalcone	399.144	766.4	C22H22O7	positive	S-(5'-Adenosyl)-L-methionine (C15H22N6O5S) Prob = 92.0900000000	0.08	annotated+fragment	4.08706e+06	3579824	5.44163e+06	3.40318e+06	4.67559e+06	6.29203e+06	4.68009e+06	5483637	6866439	4390251	3.71846e+06	4458559	7144235	6927889	5.78575e+06	4295538	4762644	5342298
292	Artoindonesianin R	399.144	766.4	C22H22O7	positive	S-(5'-Adenosyl)-L-methionine (C15H22N6O5S) Prob = 92.0900000000	0.08	annotated+fragment	4.08706e+06	3579824	5.44163e+06	3.40318e+06	4.67559e+06	6.29203e+06	4.68009e+06	5483637	6866439	4390251	3.71846e+06	4458559	7144235	6927889	5.78575e+06	4295538	4762644	5342298
292	Artoindonesianin Q	399.144	766.4	C22H22O7	positive	S-(5'-Adenosyl)-L-methionine (C15H22N6O5S) Prob = 92.0900000000	0.08	annotated+fragment	4.08706e+06	3579824	5.44163e+06	3.40318e+06	4.67559e+06	6.29203e+06	4.68009e+06	5483637	6866439	4390251	3.71846e+06	4458559	7144235	6927889	5.78575e+06	4295538	4762644	5342298
293	2-(2'-Methylthio)ethylmalic acid	209.048	420.95	C7H12O5S	positive		0.24	annotated	4964803	3.30174e+06	3.87392e+06	3.96419e+06	3.10872e+06	2562818	2547133	2.89289e+06	2.42257e+06	5.54757e+06	2153141	4.15723e+06	3.12352e+06	2994123	2.84217e+06	7097022	4.09695e+06	4.15129e+06
293	3-(2'-Methylthio)ethylmalic acid	209.048	420.95	C7H12O5S	positive		0.24	annotated	4964803	3.30174e+06	3.87392e+06	3.96419e+06	3.10872e+06	2562818	2547133	2.89289e+06	2.42257e+06	5.54757e+06	2153141	4.15723e+06	3.12352e+06	2994123	2.84217e+06	7097022	4.09695e+06	4.15129e+06
296	PE(22:6(4Z,7Z,10Z,13Z,16Z,19Z)/20:1(11Z))	818.568	209.84	C47H80NO8P	positive		0.05	annotated	3274377	3.55454e+06	4.226e+06	3.28586e+06	3.03186e+06	2.78213e+06	3.68936e+06	1.96826e+06	3.98206e+06	2329947	3.6414e+06	4803815	3220381	3.15616e+06	4.03779e+06	3723377	2.45241e+06	3.44821e+06
296	PE(22:5(7Z,10Z,13Z,16Z,19Z)/20:2(11Z,14Z))	818.568	209.84	C47H80NO8P	positive		0.05	annotated	3274377	3.55454e+06	4.226e+06	3.28586e+06	3.03186e+06	2.78213e+06	3.68936e+06	1.96826e+06	3.98206e+06	2329947	3.6414e+06	4803815	3220381	3.15616e+06	4.03779e+06	3723377	2.45241e+06	3.44821e+06
296	PE(20:1(11Z)/22:6(4Z,7Z,10Z,13Z,16Z,19Z))	818.568	209.84	C47H80NO8P	positive		0.05	annotated	3274377	3.55454e+06	4.226e+06	3.28586e+06	3.03186e+06	2.78213e+06	3.68936e+06	1.96826e+06	3.98206e+06	2329947	3.6414e+06	4803815	3220381	3.15616e+06	4.03779e+06	3723377	2.45241e+06	3.44821e+06
296	PE(20:3(5Z,8Z,11Z)/22:4(7Z,10Z,13Z,16Z))	818.568	209.84	C47H80NO8P	positive		0.05	annotated	3274377	3.55454e+06	4.226e+06	3.28586e+06	3.03186e+06	2.78213e+06	3.68936e+06	1.96826e+06	3.98206e+06	2329947	3.6414e+06	4803815	3220381	3.15616e+06	4.03779e+06	3723377	2.45241e+06	3.44821e+06
296	PE(20:2(11Z,14Z)/22:5(4Z,7Z,10Z,13Z,16Z))	818.568	209.84	C47H80NO8P	positive		0.05	annotated	3274377	3.55454e+06	4.226e+06	3.28586e+06	3.03186e+06	2.78213e+06	3.68936e+06	1.96826e+06	3.98206e+06	2329947	3.6414e+06	4803815	3220381	3.15616e+06	4.03779e+06	3723377	2.45241e+06	3.44821e+06
296	PE(20:2(11Z,14Z)/22:5(7Z,10Z,13Z,16Z,19Z))	818.568	209.84	C47H80NO8P	positive		0.05	annotated	3274377	3.55454e+06	4.226e+06	3.28586e+06	3.03186e+06	2.78213e+06	3.68936e+06	1.96826e+06	3.98206e+06	2329947	3.6414e+06	4803815	3220381	3.15616e+06	4.03779e+06	3723377	2.45241e+06	3.44821e+06
296	PE(20:3(8Z,11Z,14Z)/22:4(7Z,10Z,13Z,16Z))	818.568	209.84	C47H80NO8P	positive		0.05	annotated	3274377	3.55454e+06	4.226e+06	3.28586e+06	3.03186e+06	2.78213e+06	3.68936e+06	1.96826e+06	3.98206e+06	2329947	3.6414e+06	4803815	3220381	3.15616e+06	4.03779e+06	3723377	2.45241e+06	3.44821e+06
296	PE(20:5(5Z,8Z,11Z,14Z,17Z)/22:2(13Z,16Z))	818.568	209.84	C47H80NO8P	positive		0.05	annotated	3274377	3.55454e+06	4.226e+06	3.28586e+06	3.03186e+06	2.78213e+06	3.68936e+06	1.96826e+06	3.98206e+06	2329947	3.6414e+06	4803815	3220381	3.15616e+06	4.03779e+06	3723377	2.45241e+06	3.44821e+06
296	PE(22:4(7Z,10Z,13Z,16Z)/20:3(8Z,11Z,14Z))	818.568	209.84	C47H80NO8P	positive		0.05	annotated	3274377	3.55454e+06	4.226e+06	3.28586e+06	3.03186e+06	2.78213e+06	3.68936e+06	1.96826e+06	3.98206e+06	2329947	3.6414e+06	4803815	3220381	3.15616e+06	4.03779e+06	3723377	2.45241e+06	3.44821e+06
296	PE(22:5(4Z,7Z,10Z,13Z,16Z)/20:2(11Z,14Z))	818.568	209.84	C47H80NO8P	positive		0.05	annotated	3274377	3.55454e+06	4.226e+06	3.28586e+06	3.03186e+06	2.78213e+06	3.68936e+06	1.96826e+06	3.98206e+06	2329947	3.6414e+06	4803815	3220381	3.15616e+06	4.03779e+06	3723377	2.45241e+06	3.44821e+06
296	PE(22:2(13Z,16Z)/20:5(5Z,8Z,11Z,14Z,17Z))	818.568	209.84	C47H80NO8P	positive		0.05	annotated	3274377	3.55454e+06	4.226e+06	3.28586e+06	3.03186e+06	2.78213e+06	3.68936e+06	1.96826e+06	3.98206e+06	2329947	3.6414e+06	4803815	3220381	3.15616e+06	4.03779e+06	3723377	2.45241e+06	3.44821e+06
296	PE(22:4(7Z,10Z,13Z,16Z)/20:3(5Z,8Z,11Z))	818.568	209.84	C47H80NO8P	positive		0.05	annotated	3274377	3.55454e+06	4.226e+06	3.28586e+06	3.03186e+06	2.78213e+06	3.68936e+06	1.96826e+06	3.98206e+06	2329947	3.6414e+06	4803815	3220381	3.15616e+06	4.03779e+06	3723377	2.45241e+06	3.44821e+06
296	PC(22:6(4Z,7Z,10Z,13Z,16Z,19Z)/17:1(9Z))	818.568	209.84	C47H80NO8P	positive		0.05	annotated	3274377	3.55454e+06	4.226e+06	3.28586e+06	3.03186e+06	2.78213e+06	3.68936e+06	1.96826e+06	3.98206e+06	2329947	3.6414e+06	4803815	3220381	3.15616e+06	4.03779e+06	3723377	2.45241e+06	3.44821e+06
296	PC(17:1(9Z)/22:6(4Z,7Z,10Z,13Z,16Z,19Z))	818.568	209.84	C47H80NO8P	positive		0.05	annotated	3274377	3.55454e+06	4.226e+06	3.28586e+06	3.03186e+06	2.78213e+06	3.68936e+06	1.96826e+06	3.98206e+06	2329947	3.6414e+06	4803815	3220381	3.15616e+06	4.03779e+06	3723377	2.45241e+06	3.44821e+06
297	LacCer(d18:0/14:0)	836.61	211.07	C44H85NO13	positive		-0.18	annotated	1.57466e+06	1.73994e+06	1.66756e+06	2.28809e+06	2.94194e+06	1.99468e+06	2.66862e+06	1.99588e+06	3.50321e+06	1.64009e+06	2.21571e+06	1.9677e+06	1.73186e+06	2.10295e+06	2.11845e+06	1.83188e+06	2.02538e+06	1.77722e+06
297	LacCer(d14:0/18:0)	836.61	211.07	C44H85NO13	positive		-0.18	annotated	1.57466e+06	1.73994e+06	1.66756e+06	2.28809e+06	2.94194e+06	1.99468e+06	2.66862e+06	1.99588e+06	3.50321e+06	1.64009e+06	2.21571e+06	1.9677e+06	1.73186e+06	2.10295e+06	2.11845e+06	1.83188e+06	2.02538e+06	1.77722e+06
300	Simmondsin	376.16	274.33	C16H25NO9	positive		0.36	annotated	4202465	4.32733e+06	5111576	2460664	2.64797e+06	6.82151e+06	884464	1.33382e+06	2.69167e+06	2.62375e+06	4.37448e+06	4.99542e+06	2.66575e+06	2.45483e+06	4424742	4.0205e+06	4676651	3.88752e+06
302	cytosine	112.05	640.43	C4H5N3O	positive		0.04	identified	4826971	3.72073e+06	2.42121e+06	2.29839e+06	4.54688e+06	4.38305e+06	5.7149e+06	3.21599e+06	3.54763e+06	2.90282e+06	2.85238e+06	2928999	4.56681e+06	3.29879e+06	4051156	3191907	6754304	5.08251e+06
304	L-Coprine	203.103	725.23	C8H14N2O4	positive		-0.09	annotated	4.29702e+06	3.44159e+06	2.843e+06	3.14122e+06	4211279	3644519	6594349	2.74074e+06	4.66116e+06	4.03231e+06	3284071	2.87177e+06	3024977	3.88624e+06	4.05977e+06	3584735	5.31933e+06	2851104
304	Hydroxyprolyl-Alanine	203.103	725.23	C8H14N2O4	positive		-0.09	annotated	4.29702e+06	3.44159e+06	2.843e+06	3.14122e+06	4211279	3644519	6594349	2.74074e+06	4.66116e+06	4.03231e+06	3284071	2.87177e+06	3024977	3.88624e+06	4.05977e+06	3584735	5.31933e+06	2851104
304	Alanyl-Hydroxyproline	203.103	725.23	C8H14N2O4	positive		-0.09	annotated	4.29702e+06	3.44159e+06	2.843e+06	3.14122e+06	4211279	3644519	6594349	2.74074e+06	4.66116e+06	4.03231e+06	3284071	2.87177e+06	3024977	3.88624e+06	4.05977e+06	3584735	5.31933e+06	2851104
304	Serinyl-Proline	203.103	725.23	C8H14N2O4	positive		-0.09	annotated	4.29702e+06	3.44159e+06	2.843e+06	3.14122e+06	4211279	3644519	6594349	2.74074e+06	4.66116e+06	4.03231e+06	3284071	2.87177e+06	3024977	3.88624e+06	4.05977e+06	3584735	5.31933e+06	2851104
304	Prolyl-Serine	203.103	725.23	C8H14N2O4	positive		-0.09	annotated	4.29702e+06	3.44159e+06	2.843e+06	3.14122e+06	4211279	3644519	6594349	2.74074e+06	4.66116e+06	4.03231e+06	3284071	2.87177e+06	3024977	3.88624e+06	4.05977e+06	3584735	5.31933e+06	2851104
304	Proclavaminic acid	203.103	725.23	C8H14N2O4	positive		-0.09	annotated	4.29702e+06	3.44159e+06	2.843e+06	3.14122e+06	4211279	3644519	6594349	2.74074e+06	4.66116e+06	4.03231e+06	3284071	2.87177e+06	3024977	3.88624e+06	4.05977e+06	3584735	5.31933e+06	2851104
304	Coprine	203.103	725.23	C8H14N2O4	positive		-0.09	annotated	4.29702e+06	3.44159e+06	2.843e+06	3.14122e+06	4211279	3644519	6594349	2.74074e+06	4.66116e+06	4.03231e+06	3284071	2.87177e+06	3024977	3.88624e+06	4.05977e+06	3584735	5.31933e+06	2851104
306	Isoputreanine	161.129	1074.93	C7H16N2O2	positive	L-beta-Homolysine (C7H16N2O2) Prob = 98.3300000000	-0.13	annotated+fragment	1810566	5545341	2480194	3.9066e+06	4.84552e+06	3.39911e+06	6484553	1.77669e+06	2.8574e+06	3915740	1.50965e+06	3.54067e+06	3.78602e+06	2744413	3.19538e+06	4.0351e+06	1596172	5.34521e+06
306	N6-Methyl-L-lysine	161.129	1074.93	C7H16N2O2	positive	L-beta-Homolysine (C7H16N2O2) Prob = 98.3300000000	-0.13	annotated+fragment	1810566	5545341	2480194	3.9066e+06	4.84552e+06	3.39911e+06	6484553	1.77669e+06	2.8574e+06	3915740	1.50965e+06	3.54067e+06	3.78602e+06	2744413	3.19538e+06	4.0351e+06	1596172	5.34521e+06
307	L-isoleucyl-L-proline	229.155	545.71	C11H20N2O3	positive		-0.08	annotated	4.24508e+06	4705007	2969052	2275517	3.21949e+06	4.69597e+06	4.27027e+06	4.76418e+06	5.91826e+06	6.25287e+06	2.73458e+06	3.51715e+06	4.1276e+06	3.54266e+06	3.2739e+06	6.42637e+06	2.60613e+06	3031324
307	L-leucyl-L-proline	229.155	545.71	C11H20N2O3	positive		-0.08	annotated	4.24508e+06	4705007	2969052	2275517	3.21949e+06	4.69597e+06	4.27027e+06	4.76418e+06	5.91826e+06	6.25287e+06	2.73458e+06	3.51715e+06	4.1276e+06	3.54266e+06	3.2739e+06	6.42637e+06	2.60613e+06	3031324
309	PS(22:6(4Z,7Z,10Z,13Z,16Z,19Z)/22:4(7Z,10Z,13Z,16Z))	884.542	193	C50H78NO10P	positive		-0.09	annotated	5.19467e+06	5.85362e+06	5722387	4.70746e+06	2.73407e+06	4.60144e+06	5742750	3761525	4220064	5.03226e+06	3.61426e+06	5.35983e+06	4312411	6.24378e+06	3.8928e+06	3.2246e+06	2.84584e+06	5.71233e+06
309	PS(22:4(7Z,10Z,13Z,16Z)/22:6(4Z,7Z,10Z,13Z,16Z,19Z))	884.542	193	C50H78NO10P	positive		-0.09	annotated	5.19467e+06	5.85362e+06	5722387	4.70746e+06	2.73407e+06	4.60144e+06	5742750	3761525	4220064	5.03226e+06	3.61426e+06	5.35983e+06	4312411	6.24378e+06	3.8928e+06	3.2246e+06	2.84584e+06	5.71233e+06
313	Guanosine	284.099	670.56	C10H13N5O5	positive	Guanosine (C10H13N5O5) Prob = 74.7700000000	-0.04	identified+fragment	4.16096e+06	5938025	3.99331e+06	3574054	2.96042e+06	3.07551e+06	3.90805e+06	5.83572e+06	4.04928e+06	3206671	4101866	4.48608e+06	3.56672e+06	4194975	5422418	3857896	2.2224e+06	5.70678e+06
313	8-Hydroxy-deoxyguanosine	284.099	670.56	C10H13N5O5	positive	Guanosine (C10H13N5O5) Prob = 74.7700000000	-0.04	annotated+fragment	4.16096e+06	5938025	3.99331e+06	3574054	2.96042e+06	3.07551e+06	3.90805e+06	5.83572e+06	4.04928e+06	3206671	4101866	4.48608e+06	3.56672e+06	4194975	5422418	3857896	2.2224e+06	5.70678e+06
313	Isoguanosine	284.099	670.56	C10H13N5O5	positive	Guanosine (C10H13N5O5) Prob = 74.7700000000	-0.04	annotated+fragment	4.16096e+06	5938025	3.99331e+06	3574054	2.96042e+06	3.07551e+06	3.90805e+06	5.83572e+06	4.04928e+06	3206671	4101866	4.48608e+06	3.56672e+06	4194975	5422418	3857896	2.2224e+06	5.70678e+06
315	Ethosuximide	142.086	283.04	C7H11NO2	positive		-0.13	annotated	2345764	4.03138e+06	4.97944e+06	3352795	4141711	3.99054e+06	3103193	2.7699e+06	5059632	2383293	3089884	5132922	2.31122e+06	3.05181e+06	4.70192e+06	2.27586e+06	3.03496e+06	5815602
315	L-Hypoglycin A	142.086	283.04	C7H11NO2	positive		-0.13	annotated	2345764	4.03138e+06	4.97944e+06	3352795	4141711	3.99054e+06	3103193	2.7699e+06	5059632	2383293	3089884	5132922	2.31122e+06	3.05181e+06	4.70192e+06	2.27586e+06	3.03496e+06	5815602
315	Arecaidine	142.086	283.04	C7H11NO2	positive		-0.13	annotated	2345764	4.03138e+06	4.97944e+06	3352795	4141711	3.99054e+06	3103193	2.7699e+06	5059632	2383293	3089884	5132922	2.31122e+06	3.05181e+06	4.70192e+06	2.27586e+06	3.03496e+06	5815602
315	Hypoglycin	142.086	283.04	C7H11NO2	positive		-0.13	annotated	2345764	4.03138e+06	4.97944e+06	3352795	4141711	3.99054e+06	3103193	2.7699e+06	5059632	2383293	3089884	5132922	2.31122e+06	3.05181e+06	4.70192e+06	2.27586e+06	3.03496e+06	5815602
315	Guvacoline	142.086	283.04	C7H11NO2	positive		-0.13	annotated	2345764	4.03138e+06	4.97944e+06	3352795	4141711	3.99054e+06	3103193	2.7699e+06	5059632	2383293	3089884	5132922	2.31122e+06	3.05181e+06	4.70192e+06	2.27586e+06	3.03496e+06	5815602
324	LysoPC(18:2(9Z,12Z))	520.34	244.94	C26H50NO7P	positive		-0.22	annotated	4.24037e+06	5.43579e+06	3717096	2.94136e+06	4.15366e+06	4.886e+06	3.85419e+06	5.66831e+06	3.48822e+06	2030243	3.72876e+06	4.04435e+06	4.2279e+06	4.60038e+06	4.84147e+06	2.71457e+06	2924973	4.27716e+06
324	2-linoleoyl-sn-glycero-3-phosphocholine	520.34	244.94	C26H50NO7P	positive		-0.22	annotated	4.24037e+06	5.43579e+06	3717096	2.94136e+06	4.15366e+06	4.886e+06	3.85419e+06	5.66831e+06	3.48822e+06	2030243	3.72876e+06	4.04435e+06	4.2279e+06	4.60038e+06	4.84147e+06	2.71457e+06	2924973	4.27716e+06
324	PC(18:2(2E,4E)/0:0)	520.34	244.94	C26H50NO7P	positive		-0.22	annotated	4.24037e+06	5.43579e+06	3717096	2.94136e+06	4.15366e+06	4.886e+06	3.85419e+06	5.66831e+06	3.48822e+06	2030243	3.72876e+06	4.04435e+06	4.2279e+06	4.60038e+06	4.84147e+06	2.71457e+06	2924973	4.27716e+06
327	N2-Acetyl-L-aminoadipyl-delta-phosphate	284.053	779.98	C8H14NO8P	positive		0.12	annotated	147973	225717	114138	140545	182873	256256	191111	117992	101300	152318	120764	201998	220593	70226.8	194559	197547	259962	208470
328	Pyrrolidine	72.0808	655.18	C4H9N	positive		0.07	annotated	3806218	4567542	5007722	3.38078e+06	4192961	3.55441e+06	4520250	3.53925e+06	3.83084e+06	3.88672e+06	2.87599e+06	5.27262e+06	3.49033e+06	4.17292e+06	3.86461e+06	5.45115e+06	5.51573e+06	4.30267e+06
328	3-Buten-1-amine	72.0808	655.18	C4H9N	positive		0.07	annotated	3806218	4567542	5007722	3.38078e+06	4192961	3.55441e+06	4520250	3.53925e+06	3.83084e+06	3.88672e+06	2.87599e+06	5.27262e+06	3.49033e+06	4.17292e+06	3.86461e+06	5.45115e+06	5.51573e+06	4.30267e+06
332	Leucyl-Valine	231.17	654.83	C11H22N2O3	positive		0.74	annotated	1.08712e+06	1.25593e+06	1.72621e+06	680339	1581625	1.11855e+06	1.06555e+06	1.05977e+06	1.18492e+06	1.84312e+06	1305310	2.35755e+06	2.04438e+06	1.914e+06	1987635	1.10505e+06	1.4416e+06	5300583
332	Isoleucyl-Valine	231.17	654.83	C11H22N2O3	positive		0.74	annotated	1.08712e+06	1.25593e+06	1.72621e+06	680339	1581625	1.11855e+06	1.06555e+06	1.05977e+06	1.18492e+06	1.84312e+06	1305310	2.35755e+06	2.04438e+06	1.914e+06	1987635	1.10505e+06	1.4416e+06	5300583
332	Valyl-Isoleucine	231.17	654.83	C11H22N2O3	positive		0.74	annotated	1.08712e+06	1.25593e+06	1.72621e+06	680339	1581625	1.11855e+06	1.06555e+06	1.05977e+06	1.18492e+06	1.84312e+06	1305310	2.35755e+06	2.04438e+06	1.914e+06	1987635	1.10505e+06	1.4416e+06	5300583
332	Valyl-Leucine	231.17	654.83	C11H22N2O3	positive		0.74	annotated	1.08712e+06	1.25593e+06	1.72621e+06	680339	1581625	1.11855e+06	1.06555e+06	1.05977e+06	1.18492e+06	1.84312e+06	1305310	2.35755e+06	2.04438e+06	1.914e+06	1987635	1.10505e+06	1.4416e+06	5300583
333	Ergothioneine	230.096	752.9	C9H15N3O2S	positive		-0.3	annotated	4597107	2080373	2.31676e+06	3.24832e+06	3.38672e+06	1.9482e+06	2964380	3.12584e+06	4.11101e+06	4847936	2462107	5.2595e+06	3078225	2.952e+06	2.44741e+06	785193	1.45863e+06	1.70253e+06
335	Dulxanthone F	385.129	672.01	C21H20O7	positive	S-Adenosyl-L-homocysteine (C14H20N6O5S) Prob = 98.9700000000	0.07	annotated+fragment	4.096e+06	4461631	3.84798e+06	1.82247e+06	3.28052e+06	5.17647e+06	1.81638e+06	3124158	2.87895e+06	2.89874e+06	3257495	3960819	2.15198e+06	2919396	3.54943e+06	4.42751e+06	3.37971e+06	4454962
335	S-Adenosyl-L-homocysteine	385.129	672.01	C14H20N6O5S	positive	S-Adenosyl-L-homocysteine (C14H20N6O5S) Prob = 98.9700000000	0.07	identified+fragment	4.096e+06	4461631	3.84798e+06	1.82247e+06	3.28052e+06	5.17647e+06	1.81638e+06	3124158	2.87895e+06	2.89874e+06	3257495	3960819	2.15198e+06	2919396	3.54943e+06	4.42751e+06	3.37971e+06	4454962
335	Licopyranocoumarin	385.129	672.01	C21H20O7	positive	S-Adenosyl-L-homocysteine (C14H20N6O5S) Prob = 98.9700000000	0.07	annotated+fragment	4.096e+06	4461631	3.84798e+06	1.82247e+06	3.28052e+06	5.17647e+06	1.81638e+06	3124158	2.87895e+06	2.89874e+06	3257495	3960819	2.15198e+06	2919396	3.54943e+06	4.42751e+06	3.37971e+06	4454962
335	5-Methoxyhinokinin	385.129	672.01	C21H20O7	positive	S-Adenosyl-L-homocysteine (C14H20N6O5S) Prob = 98.9700000000	0.07	annotated+fragment	4.096e+06	4461631	3.84798e+06	1.82247e+06	3.28052e+06	5.17647e+06	1.81638e+06	3124158	2.87895e+06	2.89874e+06	3257495	3960819	2.15198e+06	2919396	3.54943e+06	4.42751e+06	3.37971e+06	4454962
335	Gancaonin D	385.129	672.01	C21H20O7	positive	S-Adenosyl-L-homocysteine (C14H20N6O5S) Prob = 98.9700000000	0.07	annotated+fragment	4.096e+06	4461631	3.84798e+06	1.82247e+06	3.28052e+06	5.17647e+06	1.81638e+06	3124158	2.87895e+06	2.89874e+06	3257495	3960819	2.15198e+06	2919396	3.54943e+06	4.42751e+06	3.37971e+06	4454962
335	Isolicopyranocoumarin	385.129	672.01	C21H20O7	positive	S-Adenosyl-L-homocysteine (C14H20N6O5S) Prob = 98.9700000000	0.07	annotated+fragment	4.096e+06	4461631	3.84798e+06	1.82247e+06	3.28052e+06	5.17647e+06	1.81638e+06	3124158	2.87895e+06	2.89874e+06	3257495	3960819	2.15198e+06	2919396	3.54943e+06	4.42751e+06	3.37971e+06	4454962
335	Uralene	385.129	672.01	C21H20O7	positive	S-Adenosyl-L-homocysteine (C14H20N6O5S) Prob = 98.9700000000	0.07	annotated+fragment	4.096e+06	4461631	3.84798e+06	1.82247e+06	3.28052e+06	5.17647e+06	1.81638e+06	3124158	2.87895e+06	2.89874e+06	3257495	3960819	2.15198e+06	2919396	3.54943e+06	4.42751e+06	3.37971e+06	4454962
335	Piperenol A	385.129	672.01	C21H20O7	positive	S-Adenosyl-L-homocysteine (C14H20N6O5S) Prob = 98.9700000000	0.07	annotated+fragment	4.096e+06	4461631	3.84798e+06	1.82247e+06	3.28052e+06	5.17647e+06	1.81638e+06	3124158	2.87895e+06	2.89874e+06	3257495	3960819	2.15198e+06	2919396	3.54943e+06	4.42751e+06	3.37971e+06	4454962
335	Piperenol B	385.129	672.01	C21H20O7	positive	S-Adenosyl-L-homocysteine (C14H20N6O5S) Prob = 98.9700000000	0.07	annotated+fragment	4.096e+06	4461631	3.84798e+06	1.82247e+06	3.28052e+06	5.17647e+06	1.81638e+06	3124158	2.87895e+06	2.89874e+06	3257495	3960819	2.15198e+06	2919396	3.54943e+06	4.42751e+06	3.37971e+06	4454962
335	5,7,3',4'-Tetrahydroxy-3-methoxy-5'-prenylflavone	385.129	672.01	C21H20O7	positive	S-Adenosyl-L-homocysteine (C14H20N6O5S) Prob = 98.9700000000	0.07	annotated+fragment	4.096e+06	4461631	3.84798e+06	1.82247e+06	3.28052e+06	5.17647e+06	1.81638e+06	3124158	2.87895e+06	2.89874e+06	3257495	3960819	2.15198e+06	2919396	3.54943e+06	4.42751e+06	3.37971e+06	4454962
335	Gancaonin P 3'methyl ether	385.129	672.01	C21H20O7	positive	S-Adenosyl-L-homocysteine (C14H20N6O5S) Prob = 98.9700000000	0.07	annotated+fragment	4.096e+06	4461631	3.84798e+06	1.82247e+06	3.28052e+06	5.17647e+06	1.81638e+06	3124158	2.87895e+06	2.89874e+06	3257495	3960819	2.15198e+06	2919396	3.54943e+06	4.42751e+06	3.37971e+06	4454962
335	Calebin A	385.129	672.01	C21H20O7	positive	S-Adenosyl-L-homocysteine (C14H20N6O5S) Prob = 98.9700000000	0.07	annotated+fragment	4.096e+06	4461631	3.84798e+06	1.82247e+06	3.28052e+06	5.17647e+06	1.81638e+06	3124158	2.87895e+06	2.89874e+06	3257495	3960819	2.15198e+06	2919396	3.54943e+06	4.42751e+06	3.37971e+06	4454962
335	(+)-Zeylenol	385.129	672.01	C21H20O7	positive	S-Adenosyl-L-homocysteine (C14H20N6O5S) Prob = 98.9700000000	0.07	annotated+fragment	4.096e+06	4461631	3.84798e+06	1.82247e+06	3.28052e+06	5.17647e+06	1.81638e+06	3124158	2.87895e+06	2.89874e+06	3257495	3960819	2.15198e+06	2919396	3.54943e+06	4.42751e+06	3.37971e+06	4454962
335	Oxyisocyclointegrin	385.129	672.01	C21H20O7	positive	S-Adenosyl-L-homocysteine (C14H20N6O5S) Prob = 98.9700000000	0.07	annotated+fragment	4.096e+06	4461631	3.84798e+06	1.82247e+06	3.28052e+06	5.17647e+06	1.81638e+06	3124158	2.87895e+06	2.89874e+06	3257495	3960819	2.15198e+06	2919396	3.54943e+06	4.42751e+06	3.37971e+06	4454962
335	Licofuranocoumarin	385.129	672.01	C21H20O7	positive	S-Adenosyl-L-homocysteine (C14H20N6O5S) Prob = 98.9700000000	0.07	annotated+fragment	4.096e+06	4461631	3.84798e+06	1.82247e+06	3.28052e+06	5.17647e+06	1.81638e+06	3124158	2.87895e+06	2.89874e+06	3257495	3960819	2.15198e+06	2919396	3.54943e+06	4.42751e+06	3.37971e+06	4454962
335	4'-Demethyldeoxypodophyllotoxin	385.129	672.01	C21H20O7	positive	S-Adenosyl-L-homocysteine (C14H20N6O5S) Prob = 98.9700000000	0.07	annotated+fragment	4.096e+06	4461631	3.84798e+06	1.82247e+06	3.28052e+06	5.17647e+06	1.81638e+06	3124158	2.87895e+06	2.89874e+06	3257495	3960819	2.15198e+06	2919396	3.54943e+06	4.42751e+06	3.37971e+06	4454962
335	3,5,7-Trihydroxy-6-methoxy-4'-prenyloxyflavone	385.129	672.01	C21H20O7	positive	S-Adenosyl-L-homocysteine (C14H20N6O5S) Prob = 98.9700000000	0.07	annotated+fragment	4.096e+06	4461631	3.84798e+06	1.82247e+06	3.28052e+06	5.17647e+06	1.81638e+06	3124158	2.87895e+06	2.89874e+06	3257495	3960819	2.15198e+06	2919396	3.54943e+06	4.42751e+06	3.37971e+06	4454962
335	5,7,3',4'-Tetrahydroxy-3-methoxy-6-prenylflavone	385.129	672.01	C21H20O7	positive	S-Adenosyl-L-homocysteine (C14H20N6O5S) Prob = 98.9700000000	0.07	annotated+fragment	4.096e+06	4461631	3.84798e+06	1.82247e+06	3.28052e+06	5.17647e+06	1.81638e+06	3124158	2.87895e+06	2.89874e+06	3257495	3960819	2.15198e+06	2919396	3.54943e+06	4.42751e+06	3.37971e+06	4454962
335	Mirificoumestan hydrate	385.129	672.01	C21H20O7	positive	S-Adenosyl-L-homocysteine (C14H20N6O5S) Prob = 98.9700000000	0.07	annotated+fragment	4.096e+06	4461631	3.84798e+06	1.82247e+06	3.28052e+06	5.17647e+06	1.81638e+06	3124158	2.87895e+06	2.89874e+06	3257495	3960819	2.15198e+06	2919396	3.54943e+06	4.42751e+06	3.37971e+06	4454962
335	4'',5''-Dihydro-3,5,3',4'-tetrahydroxy-4'',6'',6''-trimethylpyrano[2,3:7,8]flavone	385.129	672.01	C21H20O7	positive	S-Adenosyl-L-homocysteine (C14H20N6O5S) Prob = 98.9700000000	0.07	annotated+fragment	4.096e+06	4461631	3.84798e+06	1.82247e+06	3.28052e+06	5.17647e+06	1.81638e+06	3124158	2.87895e+06	2.89874e+06	3257495	3960819	2.15198e+06	2919396	3.54943e+06	4.42751e+06	3.37971e+06	4454962
335	Piscerythrone	385.129	672.01	C21H20O7	positive	S-Adenosyl-L-homocysteine (C14H20N6O5S) Prob = 98.9700000000	0.07	annotated+fragment	4.096e+06	4461631	3.84798e+06	1.82247e+06	3.28052e+06	5.17647e+06	1.81638e+06	3124158	2.87895e+06	2.89874e+06	3257495	3960819	2.15198e+06	2919396	3.54943e+06	4.42751e+06	3.37971e+06	4454962
335	Piscidone	385.129	672.01	C21H20O7	positive	S-Adenosyl-L-homocysteine (C14H20N6O5S) Prob = 98.9700000000	0.07	annotated+fragment	4.096e+06	4461631	3.84798e+06	1.82247e+06	3.28052e+06	5.17647e+06	1.81638e+06	3124158	2.87895e+06	2.89874e+06	3257495	3960819	2.15198e+06	2919396	3.54943e+06	4.42751e+06	3.37971e+06	4454962
335	Sophoronol	385.129	672.01	C21H20O7	positive	S-Adenosyl-L-homocysteine (C14H20N6O5S) Prob = 98.9700000000	0.07	annotated+fragment	4.096e+06	4461631	3.84798e+06	1.82247e+06	3.28052e+06	5.17647e+06	1.81638e+06	3124158	2.87895e+06	2.89874e+06	3257495	3960819	2.15198e+06	2919396	3.54943e+06	4.42751e+06	3.37971e+06	4454962
335	8-Hydroxygalangin 3-methyl ether 8-methylbutyrate	385.129	672.01	C21H20O7	positive	S-Adenosyl-L-homocysteine (C14H20N6O5S) Prob = 98.9700000000	0.07	annotated+fragment	4.096e+06	4461631	3.84798e+06	1.82247e+06	3.28052e+06	5.17647e+06	1.81638e+06	3124158	2.87895e+06	2.89874e+06	3257495	3960819	2.15198e+06	2919396	3.54943e+06	4.42751e+06	3.37971e+06	4454962
335	Isognaphalin 8-butyrate	385.129	672.01	C21H20O7	positive	S-Adenosyl-L-homocysteine (C14H20N6O5S) Prob = 98.9700000000	0.07	annotated+fragment	4.096e+06	4461631	3.84798e+06	1.82247e+06	3.28052e+06	5.17647e+06	1.81638e+06	3124158	2.87895e+06	2.89874e+06	3257495	3960819	2.15198e+06	2919396	3.54943e+06	4.42751e+06	3.37971e+06	4454962
335	3,5,7-Trihydroxy-8-methoxy-4'-prenyloxyflavone	385.129	672.01	C21H20O7	positive	S-Adenosyl-L-homocysteine (C14H20N6O5S) Prob = 98.9700000000	0.07	annotated+fragment	4.096e+06	4461631	3.84798e+06	1.82247e+06	3.28052e+06	5.17647e+06	1.81638e+06	3124158	2.87895e+06	2.89874e+06	3257495	3960819	2.15198e+06	2919396	3.54943e+06	4.42751e+06	3.37971e+06	4454962
336	Thiomorpholine 3-carboxylate	148.043	421.34	C5H9NO2S	positive		0.09	annotated	837871	1.28503e+06	1.77192e+06	848606	5.06749e+06	1.68343e+06	1.319e+06	942526	2.09175e+06	1.53777e+06	1.38551e+06	1469502	1578182	2.38748e+06	1.2821e+06	1.77246e+06	1.25246e+06	1826463
338	Tiglylcarnitine	244.154	241.55	C12H21NO4	positive		0.79	annotated	1.65505e+06	2.60426e+06	1.83407e+06	1.24035e+06	1.08728e+06	4246081	288056	550810	1.43881e+06	2.40208e+06	1.91962e+06	4.91732e+06	1.0145e+06	1.47611e+06	3.801e+06	2.08903e+06	2.23888e+06	2299581
339	O-glutaroyl-L-carnitine	276.144	638.16	C12H21NO6	positive		0.12	annotated	3.88541e+06	3.93685e+06	4.11186e+06	2.72613e+06	2.92467e+06	4545939	2437820	1618232	2.71979e+06	4510157	2.10035e+06	3.73306e+06	3.89175e+06	2.39251e+06	4.85766e+06	3435032	2122813	4.40566e+06
339	Glutarylcarnitine	276.144	638.16	C12H21NO6	positive		0.12	annotated	3.88541e+06	3.93685e+06	4.11186e+06	2.72613e+06	2.92467e+06	4545939	2437820	1618232	2.71979e+06	4510157	2.10035e+06	3.73306e+06	3.89175e+06	2.39251e+06	4.85766e+06	3435032	2122813	4.40566e+06
342	Brunfelsamidine	110.071	735.03	C5H7N3	positive		-0.11	annotated	2.47761e+06	2.05809e+06	2.24228e+06	2.20427e+06	3.56445e+06	4.14363e+06	2.76408e+06	3.30401e+06	1.95313e+06	1.6805e+06	3397020	2.145e+06	1.40318e+06	2.46477e+06	3.20169e+06	3561049	1.49471e+06	4714307
344	3'-Amino-3'-deoxythimidine	242.113	528.42	C10H15N3O4	positive		-0.03	annotated	3882910	2.86895e+06	933849	1.88553e+06	2.18257e+06	2.23894e+06	4535400	2.33528e+06	2.92408e+06	2.4154e+06	862677	2.04e+06	2.22926e+06	4030822	3.28229e+06	2187518	4.0155e+06	2200492
344	5-Methyldeoxycytidine	242.113	528.42	C10H15N3O4	positive		-0.03	annotated	3882910	2.86895e+06	933849	1.88553e+06	2.18257e+06	2.23894e+06	4535400	2.33528e+06	2.92408e+06	2.4154e+06	862677	2.04e+06	2.22926e+06	4030822	3.28229e+06	2187518	4.0155e+06	2200492
344	5-Methyl-2'-deoxycytidine	242.113	528.42	C10H15N3O4	positive		-0.03	annotated	3882910	2.86895e+06	933849	1.88553e+06	2.18257e+06	2.23894e+06	4535400	2.33528e+06	2.92408e+06	2.4154e+06	862677	2.04e+06	2.22926e+06	4030822	3.28229e+06	2187518	4.0155e+06	2200492
346	1,4-Dideoxy-1,4-imino-D-ribitol	134.081	769.52	C5H11NO3	positive		-0.24	annotated	1.62469e+06	856339	4.51749e+06	1.4424e+06	2.91948e+06	1.48195e+06	882985	849120	2.0079e+06	1.00656e+06	720157	1.40542e+06	1.33605e+06	2587917	1.28127e+06	1.70914e+06	1.48901e+06	1.13474e+06
346	N-Lactoyl ethanolamine	134.081	769.52	C5H11NO3	positive		-0.24	annotated	1.62469e+06	856339	4.51749e+06	1.4424e+06	2.91948e+06	1.48195e+06	882985	849120	2.0079e+06	1.00656e+06	720157	1.40542e+06	1.33605e+06	2587917	1.28127e+06	1.70914e+06	1.48901e+06	1.13474e+06
346	L-2-Amino-5-hydroxypentanoic acid	134.081	769.52	C5H11NO3	positive		-0.24	annotated	1.62469e+06	856339	4.51749e+06	1.4424e+06	2.91948e+06	1.48195e+06	882985	849120	2.0079e+06	1.00656e+06	720157	1.40542e+06	1.33605e+06	2587917	1.28127e+06	1.70914e+06	1.48901e+06	1.13474e+06
346	N-Hydroxy-L-valine	134.081	769.52	C5H11NO3	positive		-0.24	annotated	1.62469e+06	856339	4.51749e+06	1.4424e+06	2.91948e+06	1.48195e+06	882985	849120	2.0079e+06	1.00656e+06	720157	1.40542e+06	1.33605e+06	2587917	1.28127e+06	1.70914e+06	1.48901e+06	1.13474e+06
348	Aminopentol	406.353	252.55	C22H47NO5	positive		-0.04	annotated	386512	371761	483376	350979	347269	617173	333670	458419	514567	327106	404256	406844	349984	380138	673366	353137	385060	498034
350	Captopril-cysteine disulfide	337.089	423.16	C12H20N2O5S2	positive		0.07	annotated	2.54154e+06	2772378	4253495	1.98068e+06	1.86823e+06	3.53389e+06	1.06259e+06	1.89285e+06	1.15553e+06	1.27165e+06	4441627	2.48503e+06	1.48039e+06	1.37971e+06	2593536	2.42784e+06	2.99975e+06	2.63334e+06
353	PC(20:3(8Z,11Z,14Z)/18:1(9Z))	810.598	212.91	C46H84NO8P	positive		-0.13	annotated	2607954	2816812	2.01347e+06	2752775	4.30066e+06	2.957e+06	3.47439e+06	2.71413e+06	3.99406e+06	2.09781e+06	2.73937e+06	2.2196e+06	2.88278e+06	3953775	2.8015e+06	2.45081e+06	3.86161e+06	2.25149e+06
353	PC(20:3(8Z,11Z,14Z)/18:1(11Z))	810.598	212.91	C46H84NO8P	positive		-0.13	annotated	2607954	2816812	2.01347e+06	2752775	4.30066e+06	2.957e+06	3.47439e+06	2.71413e+06	3.99406e+06	2.09781e+06	2.73937e+06	2.2196e+06	2.88278e+06	3953775	2.8015e+06	2.45081e+06	3.86161e+06	2.25149e+06
353	PC(20:2(11Z,14Z)/18:2(9Z,12Z))	810.598	212.91	C46H84NO8P	positive		-0.13	annotated	2607954	2816812	2.01347e+06	2752775	4.30066e+06	2.957e+06	3.47439e+06	2.71413e+06	3.99406e+06	2.09781e+06	2.73937e+06	2.2196e+06	2.88278e+06	3953775	2.8015e+06	2.45081e+06	3.86161e+06	2.25149e+06
353	PC(20:1(11Z)/18:3(9Z,12Z,15Z))	810.598	212.91	C46H84NO8P	positive		-0.13	annotated	2607954	2816812	2.01347e+06	2752775	4.30066e+06	2.957e+06	3.47439e+06	2.71413e+06	3.99406e+06	2.09781e+06	2.73937e+06	2.2196e+06	2.88278e+06	3953775	2.8015e+06	2.45081e+06	3.86161e+06	2.25149e+06
353	PC(20:1(11Z)/18:3(6Z,9Z,12Z))	810.598	212.91	C46H84NO8P	positive		-0.13	annotated	2607954	2816812	2.01347e+06	2752775	4.30066e+06	2.957e+06	3.47439e+06	2.71413e+06	3.99406e+06	2.09781e+06	2.73937e+06	2.2196e+06	2.88278e+06	3953775	2.8015e+06	2.45081e+06	3.86161e+06	2.25149e+06
353	PC(20:3(5Z,8Z,11Z)/18:1(9Z))	810.598	212.91	C46H84NO8P	positive		-0.13	annotated	2607954	2816812	2.01347e+06	2752775	4.30066e+06	2.957e+06	3.47439e+06	2.71413e+06	3.99406e+06	2.09781e+06	2.73937e+06	2.2196e+06	2.88278e+06	3953775	2.8015e+06	2.45081e+06	3.86161e+06	2.25149e+06
353	PC(20:3(5Z,8Z,11Z)/18:1(11Z))	810.598	212.91	C46H84NO8P	positive		-0.13	annotated	2607954	2816812	2.01347e+06	2752775	4.30066e+06	2.957e+06	3.47439e+06	2.71413e+06	3.99406e+06	2.09781e+06	2.73937e+06	2.2196e+06	2.88278e+06	3953775	2.8015e+06	2.45081e+06	3.86161e+06	2.25149e+06
353	PC(20:4(5Z,8Z,11Z,14Z)/18:0)	810.598	212.91	C46H84NO8P	positive		-0.13	annotated	2607954	2816812	2.01347e+06	2752775	4.30066e+06	2.957e+06	3.47439e+06	2.71413e+06	3.99406e+06	2.09781e+06	2.73937e+06	2.2196e+06	2.88278e+06	3953775	2.8015e+06	2.45081e+06	3.86161e+06	2.25149e+06
353	PC(20:4(8Z,11Z,14Z,17Z)/18:0)	810.598	212.91	C46H84NO8P	positive		-0.13	annotated	2607954	2816812	2.01347e+06	2752775	4.30066e+06	2.957e+06	3.47439e+06	2.71413e+06	3.99406e+06	2.09781e+06	2.73937e+06	2.2196e+06	2.88278e+06	3953775	2.8015e+06	2.45081e+06	3.86161e+06	2.25149e+06
353	PC(22:4(7Z,10Z,13Z,16Z)/16:0)	810.598	212.91	C46H84NO8P	positive		-0.13	annotated	2607954	2816812	2.01347e+06	2752775	4.30066e+06	2.957e+06	3.47439e+06	2.71413e+06	3.99406e+06	2.09781e+06	2.73937e+06	2.2196e+06	2.88278e+06	3953775	2.8015e+06	2.45081e+06	3.86161e+06	2.25149e+06
353	PC(18:0/20:4(8Z,11Z,14Z,17Z))	810.598	212.91	C46H84NO8P	positive		-0.13	annotated	2607954	2816812	2.01347e+06	2752775	4.30066e+06	2.957e+06	3.47439e+06	2.71413e+06	3.99406e+06	2.09781e+06	2.73937e+06	2.2196e+06	2.88278e+06	3953775	2.8015e+06	2.45081e+06	3.86161e+06	2.25149e+06
353	PC(18:0/20:4(5Z,8Z,11Z,14Z))	810.598	212.91	C46H84NO8P	positive		-0.13	annotated	2607954	2816812	2.01347e+06	2752775	4.30066e+06	2.957e+06	3.47439e+06	2.71413e+06	3.99406e+06	2.09781e+06	2.73937e+06	2.2196e+06	2.88278e+06	3953775	2.8015e+06	2.45081e+06	3.86161e+06	2.25149e+06
353	PC(18:1(11Z)/20:3(8Z,11Z,14Z))	810.598	212.91	C46H84NO8P	positive		-0.13	annotated	2607954	2816812	2.01347e+06	2752775	4.30066e+06	2.957e+06	3.47439e+06	2.71413e+06	3.99406e+06	2.09781e+06	2.73937e+06	2.2196e+06	2.88278e+06	3953775	2.8015e+06	2.45081e+06	3.86161e+06	2.25149e+06
353	PC(18:1(11Z)/20:3(5Z,8Z,11Z))	810.598	212.91	C46H84NO8P	positive		-0.13	annotated	2607954	2816812	2.01347e+06	2752775	4.30066e+06	2.957e+06	3.47439e+06	2.71413e+06	3.99406e+06	2.09781e+06	2.73937e+06	2.2196e+06	2.88278e+06	3953775	2.8015e+06	2.45081e+06	3.86161e+06	2.25149e+06
353	PC(18:1(9Z)/20:3(8Z,11Z,14Z))	810.598	212.91	C46H84NO8P	positive		-0.13	annotated	2607954	2816812	2.01347e+06	2752775	4.30066e+06	2.957e+06	3.47439e+06	2.71413e+06	3.99406e+06	2.09781e+06	2.73937e+06	2.2196e+06	2.88278e+06	3953775	2.8015e+06	2.45081e+06	3.86161e+06	2.25149e+06
353	PC(18:1(9Z)/20:3(5Z,8Z,11Z))	810.598	212.91	C46H84NO8P	positive		-0.13	annotated	2607954	2816812	2.01347e+06	2752775	4.30066e+06	2.957e+06	3.47439e+06	2.71413e+06	3.99406e+06	2.09781e+06	2.73937e+06	2.2196e+06	2.88278e+06	3953775	2.8015e+06	2.45081e+06	3.86161e+06	2.25149e+06
353	PC(18:3(6Z,9Z,12Z)/20:1(11Z))	810.598	212.91	C46H84NO8P	positive		-0.13	annotated	2607954	2816812	2.01347e+06	2752775	4.30066e+06	2.957e+06	3.47439e+06	2.71413e+06	3.99406e+06	2.09781e+06	2.73937e+06	2.2196e+06	2.88278e+06	3953775	2.8015e+06	2.45081e+06	3.86161e+06	2.25149e+06
353	PC(18:2(9Z,12Z)/20:2(11Z,14Z))	810.598	212.91	C46H84NO8P	positive		-0.13	annotated	2607954	2816812	2.01347e+06	2752775	4.30066e+06	2.957e+06	3.47439e+06	2.71413e+06	3.99406e+06	2.09781e+06	2.73937e+06	2.2196e+06	2.88278e+06	3953775	2.8015e+06	2.45081e+06	3.86161e+06	2.25149e+06
353	PC(18:3(9Z,12Z,15Z)/20:1(11Z))	810.598	212.91	C46H84NO8P	positive		-0.13	annotated	2607954	2816812	2.01347e+06	2752775	4.30066e+06	2.957e+06	3.47439e+06	2.71413e+06	3.99406e+06	2.09781e+06	2.73937e+06	2.2196e+06	2.88278e+06	3953775	2.8015e+06	2.45081e+06	3.86161e+06	2.25149e+06
353	PC(18:4(6Z,9Z,12Z,15Z)/20:0)	810.598	212.91	C46H84NO8P	positive		-0.13	annotated	2607954	2816812	2.01347e+06	2752775	4.30066e+06	2.957e+06	3.47439e+06	2.71413e+06	3.99406e+06	2.09781e+06	2.73937e+06	2.2196e+06	2.88278e+06	3953775	2.8015e+06	2.45081e+06	3.86161e+06	2.25149e+06
353	PC(20:0/18:4(6Z,9Z,12Z,15Z))	810.598	212.91	C46H84NO8P	positive		-0.13	annotated	2607954	2816812	2.01347e+06	2752775	4.30066e+06	2.957e+06	3.47439e+06	2.71413e+06	3.99406e+06	2.09781e+06	2.73937e+06	2.2196e+06	2.88278e+06	3953775	2.8015e+06	2.45081e+06	3.86161e+06	2.25149e+06
353	PC(16:0/22:4(7Z,10Z,13Z,16Z))	810.598	212.91	C46H84NO8P	positive		-0.13	annotated	2607954	2816812	2.01347e+06	2752775	4.30066e+06	2.957e+06	3.47439e+06	2.71413e+06	3.99406e+06	2.09781e+06	2.73937e+06	2.2196e+06	2.88278e+06	3953775	2.8015e+06	2.45081e+06	3.86161e+06	2.25149e+06
353	PE(22:4(7Z,10Z,13Z,16Z)/19:0)	810.598	212.91	C46H84NO8P	positive		-0.13	annotated	2607954	2816812	2.01347e+06	2752775	4.30066e+06	2.957e+06	3.47439e+06	2.71413e+06	3.99406e+06	2.09781e+06	2.73937e+06	2.2196e+06	2.88278e+06	3953775	2.8015e+06	2.45081e+06	3.86161e+06	2.25149e+06
353	PE(21:0/20:4(5Z,8Z,11Z,14Z))	810.598	212.91	C46H84NO8P	positive		-0.13	annotated	2607954	2816812	2.01347e+06	2752775	4.30066e+06	2.957e+06	3.47439e+06	2.71413e+06	3.99406e+06	2.09781e+06	2.73937e+06	2.2196e+06	2.88278e+06	3953775	2.8015e+06	2.45081e+06	3.86161e+06	2.25149e+06
353	PC(18:0/20:4(8Z,10Z,12Z,14Z))	810.598	212.91	C46H84NO8P	positive		-0.13	annotated	2607954	2816812	2.01347e+06	2752775	4.30066e+06	2.957e+06	3.47439e+06	2.71413e+06	3.99406e+06	2.09781e+06	2.73937e+06	2.2196e+06	2.88278e+06	3953775	2.8015e+06	2.45081e+06	3.86161e+06	2.25149e+06
353	PE(19:0/22:4(7Z,10Z,13Z,16Z))	810.598	212.91	C46H84NO8P	positive		-0.13	annotated	2607954	2816812	2.01347e+06	2752775	4.30066e+06	2.957e+06	3.47439e+06	2.71413e+06	3.99406e+06	2.09781e+06	2.73937e+06	2.2196e+06	2.88278e+06	3953775	2.8015e+06	2.45081e+06	3.86161e+06	2.25149e+06
353	PE(20:4(5Z,8Z,11Z,14Z)/21:0)	810.598	212.91	C46H84NO8P	positive		-0.13	annotated	2607954	2816812	2.01347e+06	2752775	4.30066e+06	2.957e+06	3.47439e+06	2.71413e+06	3.99406e+06	2.09781e+06	2.73937e+06	2.2196e+06	2.88278e+06	3953775	2.8015e+06	2.45081e+06	3.86161e+06	2.25149e+06
355	Carisoprodol	261.181	618.36	C12H24N2O4	positive		-0.38	annotated	2.88407e+06	1.67439e+06	2.23194e+06	3.06276e+06	4254242	1.75386e+06	4.14919e+06	1.37154e+06	2.73268e+06	1919334	1.09839e+06	1.16482e+06	2.31519e+06	2.31557e+06	2.61235e+06	2234542	3.23719e+06	1.45539e+06
356	Pirbuterol	241.155	541.47	C12H20N2O3	positive		-0.14	annotated	1918084	2.05402e+06	1.32614e+06	1.19837e+06	1.38598e+06	1.9289e+06	1.76131e+06	4.20931e+06	2.44634e+06	2.33928e+06	1.17995e+06	1.69933e+06	2.14018e+06	1.68739e+06	1.68437e+06	1.82284e+06	1.78258e+06	1.38762e+06
357	Hydroxyhexanoycarnitine	276.18	535.24	C13H25NO5	positive		0.01	annotated	137653	97676.8	110472	42740.2	98728.5	98980.3	82491.2	261575	78444.9	89612.5	60485.9	116322	123323	64942.4	139935	115670	121069	113997
357	Serratamic acid	276.18	535.24	C13H25NO5	positive		0.01	annotated	137653	97676.8	110472	42740.2	98728.5	98980.3	82491.2	261575	78444.9	89612.5	60485.9	116322	123323	64942.4	139935	115670	121069	113997
361	2-Methylpropyl 2-aminobenzoate	194.118	234.96	C11H15NO2	positive	Ethyl-4-dimethylaminobenzoate (C11H15NO2) Prob = 98.5600000000	-0.01	annotated+fragment	3.44924e+06	1.98151e+06	2.35618e+06	2.63041e+06	1.81777e+06	2622262	3.059e+06	3.96847e+06	2.39788e+06	3.17142e+06	2.3232e+06	1.79015e+06	2.24201e+06	1.84316e+06	2.30434e+06	4082777	3.55471e+06	2.99558e+06
361	Butyl 2-aminobenzoate	194.118	234.96	C11H15NO2	positive	Ethyl-4-dimethylaminobenzoate (C11H15NO2) Prob = 98.5600000000	-0.01	annotated+fragment	3.44924e+06	1.98151e+06	2.35618e+06	2.63041e+06	1.81777e+06	2622262	3.059e+06	3.96847e+06	2.39788e+06	3.17142e+06	2.3232e+06	1.79015e+06	2.24201e+06	1.84316e+06	2.30434e+06	4082777	3.55471e+06	2.99558e+06
361	(R)-1,2-dimethyl-5,6-dihydroxy-tetrahydroisoquinoline	194.118	234.96	C11H15NO2	positive	Ethyl-4-dimethylaminobenzoate (C11H15NO2) Prob = 98.5600000000	-0.01	annotated+fragment	3.44924e+06	1.98151e+06	2.35618e+06	2.63041e+06	1.81777e+06	2622262	3.059e+06	3.96847e+06	2.39788e+06	3.17142e+06	2.3232e+06	1.79015e+06	2.24201e+06	1.84316e+06	2.30434e+06	4082777	3.55471e+06	2.99558e+06
361	(-)-Salsoline	194.118	234.96	C11H15NO2	positive	Ethyl-4-dimethylaminobenzoate (C11H15NO2) Prob = 98.5600000000	-0.01	annotated+fragment	3.44924e+06	1.98151e+06	2.35618e+06	2.63041e+06	1.81777e+06	2622262	3.059e+06	3.96847e+06	2.39788e+06	3.17142e+06	2.3232e+06	1.79015e+06	2.24201e+06	1.84316e+06	2.30434e+06	4082777	3.55471e+06	2.99558e+06
361	2-Isopropylphenyl methylcarbamate	194.118	234.96	C11H15NO2	positive	Ethyl-4-dimethylaminobenzoate (C11H15NO2) Prob = 98.5600000000	-0.01	annotated+fragment	3.44924e+06	1.98151e+06	2.35618e+06	2.63041e+06	1.81777e+06	2622262	3.059e+06	3.96847e+06	2.39788e+06	3.17142e+06	2.3232e+06	1.79015e+06	2.24201e+06	1.84316e+06	2.30434e+06	4082777	3.55471e+06	2.99558e+06
361	Ethyl N-ethylanthranilate	194.118	234.96	C11H15NO2	positive	Ethyl-4-dimethylaminobenzoate (C11H15NO2) Prob = 98.5600000000	-0.01	annotated+fragment	3.44924e+06	1.98151e+06	2.35618e+06	2.63041e+06	1.81777e+06	2622262	3.059e+06	3.96847e+06	2.39788e+06	3.17142e+06	2.3232e+06	1.79015e+06	2.24201e+06	1.84316e+06	2.30434e+06	4082777	3.55471e+06	2.99558e+06
361	(R)-N-Methylsalsolinol	194.118	234.96	C11H15NO2	positive	Ethyl-4-dimethylaminobenzoate (C11H15NO2) Prob = 98.5600000000	-0.01	annotated+fragment	3.44924e+06	1.98151e+06	2.35618e+06	2.63041e+06	1.81777e+06	2622262	3.059e+06	3.96847e+06	2.39788e+06	3.17142e+06	2.3232e+06	1.79015e+06	2.24201e+06	1.84316e+06	2.30434e+06	4082777	3.55471e+06	2.99558e+06
361	(S)-N-Methylsalsolinol	194.118	234.96	C11H15NO2	positive	Ethyl-4-dimethylaminobenzoate (C11H15NO2) Prob = 98.5600000000	-0.01	annotated+fragment	3.44924e+06	1.98151e+06	2.35618e+06	2.63041e+06	1.81777e+06	2622262	3.059e+06	3.96847e+06	2.39788e+06	3.17142e+06	2.3232e+06	1.79015e+06	2.24201e+06	1.84316e+06	2.30434e+06	4082777	3.55471e+06	2.99558e+06
361	Butamben	194.118	234.96	C11H15NO2	positive	Ethyl-4-dimethylaminobenzoate (C11H15NO2) Prob = 98.5600000000	-0.01	annotated+fragment	3.44924e+06	1.98151e+06	2.35618e+06	2.63041e+06	1.81777e+06	2622262	3.059e+06	3.96847e+06	2.39788e+06	3.17142e+06	2.3232e+06	1.79015e+06	2.24201e+06	1.84316e+06	2.30434e+06	4082777	3.55471e+06	2.99558e+06
361	3,4-Methylenedioxymethamphetamine	194.118	234.96	C11H15NO2	positive	Ethyl-4-dimethylaminobenzoate (C11H15NO2) Prob = 98.5600000000	-0.01	annotated+fragment	3.44924e+06	1.98151e+06	2.35618e+06	2.63041e+06	1.81777e+06	2622262	3.059e+06	3.96847e+06	2.39788e+06	3.17142e+06	2.3232e+06	1.79015e+06	2.24201e+06	1.84316e+06	2.30434e+06	4082777	3.55471e+06	2.99558e+06
361	Heliamine	194.118	234.96	C11H15NO2	positive	Ethyl-4-dimethylaminobenzoate (C11H15NO2) Prob = 98.5600000000	-0.01	annotated+fragment	3.44924e+06	1.98151e+06	2.35618e+06	2.63041e+06	1.81777e+06	2622262	3.059e+06	3.96847e+06	2.39788e+06	3.17142e+06	2.3232e+06	1.79015e+06	2.24201e+06	1.84316e+06	2.30434e+06	4082777	3.55471e+06	2.99558e+06
361	2,3,5-Trimethacarb	194.118	234.96	C11H15NO2	positive	Ethyl-4-dimethylaminobenzoate (C11H15NO2) Prob = 98.5600000000	-0.01	annotated+fragment	3.44924e+06	1.98151e+06	2.35618e+06	2.63041e+06	1.81777e+06	2622262	3.059e+06	3.96847e+06	2.39788e+06	3.17142e+06	2.3232e+06	1.79015e+06	2.24201e+06	1.84316e+06	2.30434e+06	4082777	3.55471e+06	2.99558e+06
364	N,N-dimethyl-Safingol	330.337	265.89	C20H43NO2	positive		-0.14	annotated	3.1697e+06	2.37984e+06	3.41447e+06	3.33503e+06	2.52202e+06	3480959	3.13788e+06	3.12885e+06	3.89523e+06	2.56884e+06	3948184	2.89047e+06	2.22315e+06	2886472	3124945	2.35775e+06	2.98969e+06	2.90364e+06
367	Oxidized glutathione	613.159	776.98	C20H32N6O12S2	positive	Oxidized glutathione (C20H32N6O12S2) Prob = 100.0000000000	-0.06	annotated+fragment	572000	721300	678683	636554	565941	432993	718174	171391	803378	606097	404249	674323	703484	607068	456650	569294	287893	565812
367	Glutathione disulfide	613.159	776.98	C20H32N6O12S2	positive	Oxidized glutathione (C20H32N6O12S2) Prob = 100.0000000000	-0.06	identified+fragment	572000	721300	678683	636554	565941	432993	718174	171391	803378	606097	404249	674323	703484	607068	456650	569294	287893	565812
371	PE(22:6(4Z,7Z,10Z,13Z,16Z,19Z)/18:1(11Z))	790.537	205.32	C45H76NO8P	positive		-0.03	annotated	3.22344e+06	3.46345e+06	3.7705e+06	2.40903e+06	2.32531e+06	2.17698e+06	3.12746e+06	1.96873e+06	3128710	2.30094e+06	3.53207e+06	3.59566e+06	2.11672e+06	2152842	2648031	3.01389e+06	2.03969e+06	3687005
371	PE(22:6(4Z,7Z,10Z,13Z,16Z,19Z)/18:1(9Z))	790.537	205.32	C45H76NO8P	positive		-0.03	annotated	3.22344e+06	3.46345e+06	3.7705e+06	2.40903e+06	2.32531e+06	2.17698e+06	3.12746e+06	1.96873e+06	3128710	2.30094e+06	3.53207e+06	3.59566e+06	2.11672e+06	2152842	2648031	3.01389e+06	2.03969e+06	3687005
371	PE(22:5(7Z,10Z,13Z,16Z,19Z)/18:2(9Z,12Z))	790.537	205.32	C45H76NO8P	positive		-0.03	annotated	3.22344e+06	3.46345e+06	3.7705e+06	2.40903e+06	2.32531e+06	2.17698e+06	3.12746e+06	1.96873e+06	3128710	2.30094e+06	3.53207e+06	3.59566e+06	2.11672e+06	2152842	2648031	3.01389e+06	2.03969e+06	3687005
371	PE(20:3(5Z,8Z,11Z)/20:4(5Z,8Z,11Z,14Z))	790.537	205.32	C45H76NO8P	positive		-0.03	annotated	3.22344e+06	3.46345e+06	3.7705e+06	2.40903e+06	2.32531e+06	2.17698e+06	3.12746e+06	1.96873e+06	3128710	2.30094e+06	3.53207e+06	3.59566e+06	2.11672e+06	2152842	2648031	3.01389e+06	2.03969e+06	3687005
371	PE(20:3(5Z,8Z,11Z)/20:4(8Z,11Z,14Z,17Z))	790.537	205.32	C45H76NO8P	positive		-0.03	annotated	3.22344e+06	3.46345e+06	3.7705e+06	2.40903e+06	2.32531e+06	2.17698e+06	3.12746e+06	1.96873e+06	3128710	2.30094e+06	3.53207e+06	3.59566e+06	2.11672e+06	2152842	2648031	3.01389e+06	2.03969e+06	3687005
371	PE(20:2(11Z,14Z)/20:5(5Z,8Z,11Z,14Z,17Z))	790.537	205.32	C45H76NO8P	positive		-0.03	annotated	3.22344e+06	3.46345e+06	3.7705e+06	2.40903e+06	2.32531e+06	2.17698e+06	3.12746e+06	1.96873e+06	3128710	2.30094e+06	3.53207e+06	3.59566e+06	2.11672e+06	2152842	2648031	3.01389e+06	2.03969e+06	3687005
371	PE(20:4(5Z,8Z,11Z,14Z)/20:3(5Z,8Z,11Z))	790.537	205.32	C45H76NO8P	positive		-0.03	annotated	3.22344e+06	3.46345e+06	3.7705e+06	2.40903e+06	2.32531e+06	2.17698e+06	3.12746e+06	1.96873e+06	3128710	2.30094e+06	3.53207e+06	3.59566e+06	2.11672e+06	2152842	2648031	3.01389e+06	2.03969e+06	3687005
371	PE(20:4(5Z,8Z,11Z,14Z)/20:3(8Z,11Z,14Z))	790.537	205.32	C45H76NO8P	positive		-0.03	annotated	3.22344e+06	3.46345e+06	3.7705e+06	2.40903e+06	2.32531e+06	2.17698e+06	3.12746e+06	1.96873e+06	3128710	2.30094e+06	3.53207e+06	3.59566e+06	2.11672e+06	2152842	2648031	3.01389e+06	2.03969e+06	3687005
371	PE(20:3(8Z,11Z,14Z)/20:4(5Z,8Z,11Z,14Z))	790.537	205.32	C45H76NO8P	positive		-0.03	annotated	3.22344e+06	3.46345e+06	3.7705e+06	2.40903e+06	2.32531e+06	2.17698e+06	3.12746e+06	1.96873e+06	3128710	2.30094e+06	3.53207e+06	3.59566e+06	2.11672e+06	2152842	2648031	3.01389e+06	2.03969e+06	3687005
371	PE(20:3(8Z,11Z,14Z)/20:4(8Z,11Z,14Z,17Z))	790.537	205.32	C45H76NO8P	positive		-0.03	annotated	3.22344e+06	3.46345e+06	3.7705e+06	2.40903e+06	2.32531e+06	2.17698e+06	3.12746e+06	1.96873e+06	3128710	2.30094e+06	3.53207e+06	3.59566e+06	2.11672e+06	2152842	2648031	3.01389e+06	2.03969e+06	3687005
371	PE(20:4(8Z,11Z,14Z,17Z)/20:3(5Z,8Z,11Z))	790.537	205.32	C45H76NO8P	positive		-0.03	annotated	3.22344e+06	3.46345e+06	3.7705e+06	2.40903e+06	2.32531e+06	2.17698e+06	3.12746e+06	1.96873e+06	3128710	2.30094e+06	3.53207e+06	3.59566e+06	2.11672e+06	2152842	2648031	3.01389e+06	2.03969e+06	3687005
371	PE(20:4(8Z,11Z,14Z,17Z)/20:3(8Z,11Z,14Z))	790.537	205.32	C45H76NO8P	positive		-0.03	annotated	3.22344e+06	3.46345e+06	3.7705e+06	2.40903e+06	2.32531e+06	2.17698e+06	3.12746e+06	1.96873e+06	3128710	2.30094e+06	3.53207e+06	3.59566e+06	2.11672e+06	2152842	2648031	3.01389e+06	2.03969e+06	3687005
371	PE(20:5(5Z,8Z,11Z,14Z,17Z)/20:2(11Z,14Z))	790.537	205.32	C45H76NO8P	positive		-0.03	annotated	3.22344e+06	3.46345e+06	3.7705e+06	2.40903e+06	2.32531e+06	2.17698e+06	3.12746e+06	1.96873e+06	3128710	2.30094e+06	3.53207e+06	3.59566e+06	2.11672e+06	2152842	2648031	3.01389e+06	2.03969e+06	3687005
371	PE(22:5(4Z,7Z,10Z,13Z,16Z)/18:2(9Z,12Z))	790.537	205.32	C45H76NO8P	positive		-0.03	annotated	3.22344e+06	3.46345e+06	3.7705e+06	2.40903e+06	2.32531e+06	2.17698e+06	3.12746e+06	1.96873e+06	3128710	2.30094e+06	3.53207e+06	3.59566e+06	2.11672e+06	2152842	2648031	3.01389e+06	2.03969e+06	3687005
371	PE(22:4(7Z,10Z,13Z,16Z)/18:3(6Z,9Z,12Z))	790.537	205.32	C45H76NO8P	positive		-0.03	annotated	3.22344e+06	3.46345e+06	3.7705e+06	2.40903e+06	2.32531e+06	2.17698e+06	3.12746e+06	1.96873e+06	3128710	2.30094e+06	3.53207e+06	3.59566e+06	2.11672e+06	2152842	2648031	3.01389e+06	2.03969e+06	3687005
371	PE(22:4(7Z,10Z,13Z,16Z)/18:3(9Z,12Z,15Z))	790.537	205.32	C45H76NO8P	positive		-0.03	annotated	3.22344e+06	3.46345e+06	3.7705e+06	2.40903e+06	2.32531e+06	2.17698e+06	3.12746e+06	1.96873e+06	3128710	2.30094e+06	3.53207e+06	3.59566e+06	2.11672e+06	2152842	2648031	3.01389e+06	2.03969e+06	3687005
371	PE(18:1(9Z)/22:6(4Z,7Z,10Z,13Z,16Z,19Z))	790.537	205.32	C45H76NO8P	positive		-0.03	annotated	3.22344e+06	3.46345e+06	3.7705e+06	2.40903e+06	2.32531e+06	2.17698e+06	3.12746e+06	1.96873e+06	3128710	2.30094e+06	3.53207e+06	3.59566e+06	2.11672e+06	2152842	2648031	3.01389e+06	2.03969e+06	3687005
371	PE(18:1(11Z)/22:6(4Z,7Z,10Z,13Z,16Z,19Z))	790.537	205.32	C45H76NO8P	positive		-0.03	annotated	3.22344e+06	3.46345e+06	3.7705e+06	2.40903e+06	2.32531e+06	2.17698e+06	3.12746e+06	1.96873e+06	3128710	2.30094e+06	3.53207e+06	3.59566e+06	2.11672e+06	2152842	2648031	3.01389e+06	2.03969e+06	3687005
371	PE(18:2(9Z,12Z)/22:5(4Z,7Z,10Z,13Z,16Z))	790.537	205.32	C45H76NO8P	positive		-0.03	annotated	3.22344e+06	3.46345e+06	3.7705e+06	2.40903e+06	2.32531e+06	2.17698e+06	3.12746e+06	1.96873e+06	3128710	2.30094e+06	3.53207e+06	3.59566e+06	2.11672e+06	2152842	2648031	3.01389e+06	2.03969e+06	3687005
371	PE(18:3(9Z,12Z,15Z)/22:4(7Z,10Z,13Z,16Z))	790.537	205.32	C45H76NO8P	positive		-0.03	annotated	3.22344e+06	3.46345e+06	3.7705e+06	2.40903e+06	2.32531e+06	2.17698e+06	3.12746e+06	1.96873e+06	3128710	2.30094e+06	3.53207e+06	3.59566e+06	2.11672e+06	2152842	2648031	3.01389e+06	2.03969e+06	3687005
371	PE(18:2(9Z,12Z)/22:5(7Z,10Z,13Z,16Z,19Z))	790.537	205.32	C45H76NO8P	positive		-0.03	annotated	3.22344e+06	3.46345e+06	3.7705e+06	2.40903e+06	2.32531e+06	2.17698e+06	3.12746e+06	1.96873e+06	3128710	2.30094e+06	3.53207e+06	3.59566e+06	2.11672e+06	2152842	2648031	3.01389e+06	2.03969e+06	3687005
371	PE(18:3(6Z,9Z,12Z)/22:4(7Z,10Z,13Z,16Z))	790.537	205.32	C45H76NO8P	positive		-0.03	annotated	3.22344e+06	3.46345e+06	3.7705e+06	2.40903e+06	2.32531e+06	2.17698e+06	3.12746e+06	1.96873e+06	3128710	2.30094e+06	3.53207e+06	3.59566e+06	2.11672e+06	2152842	2648031	3.01389e+06	2.03969e+06	3687005
371	PC(22:6(4Z,7Z,10Z,13Z,16Z,19Z)/15:1(9Z))	790.537	205.32	C45H76NO8P	positive		-0.03	annotated	3.22344e+06	3.46345e+06	3.7705e+06	2.40903e+06	2.32531e+06	2.17698e+06	3.12746e+06	1.96873e+06	3128710	2.30094e+06	3.53207e+06	3.59566e+06	2.11672e+06	2152842	2648031	3.01389e+06	2.03969e+06	3687005
371	PC(17:2(9Z,12Z)/20:5(5Z,8Z,11Z,14Z,17Z))	790.537	205.32	C45H76NO8P	positive		-0.03	annotated	3.22344e+06	3.46345e+06	3.7705e+06	2.40903e+06	2.32531e+06	2.17698e+06	3.12746e+06	1.96873e+06	3128710	2.30094e+06	3.53207e+06	3.59566e+06	2.11672e+06	2152842	2648031	3.01389e+06	2.03969e+06	3687005
371	PC(15:1(9Z)/22:6(4Z,7Z,10Z,13Z,16Z,19Z))	790.537	205.32	C45H76NO8P	positive		-0.03	annotated	3.22344e+06	3.46345e+06	3.7705e+06	2.40903e+06	2.32531e+06	2.17698e+06	3.12746e+06	1.96873e+06	3128710	2.30094e+06	3.53207e+06	3.59566e+06	2.11672e+06	2152842	2648031	3.01389e+06	2.03969e+06	3687005
371	PC(20:5(5Z,8Z,11Z,14Z,17Z)/17:2(9Z,12Z))	790.537	205.32	C45H76NO8P	positive		-0.03	annotated	3.22344e+06	3.46345e+06	3.7705e+06	2.40903e+06	2.32531e+06	2.17698e+06	3.12746e+06	1.96873e+06	3128710	2.30094e+06	3.53207e+06	3.59566e+06	2.11672e+06	2152842	2648031	3.01389e+06	2.03969e+06	3687005
376	4-Guanidinobutanoate	146.093	681.63	C5H11N3O2	positive		-0.13	annotated	2.58401e+06	1.67478e+06	1.95239e+06	3.05107e+06	2.41901e+06	3.63116e+06	1.47474e+06	1464647	2.59243e+06	2.76613e+06	1.74955e+06	1.9398e+06	1.78743e+06	1.85648e+06	2254032	1.39547e+06	2.76251e+06	2.02427e+06
377	5-(3-Buten-1-ynyl)-2,2'-bithiophene	217.014	690.55	C12H8S2	positive		-0.16	annotated	2.79041e+06	3.29964e+06	2.71827e+06	3.04586e+06	2.08743e+06	2.16118e+06	2.08262e+06	3.31461e+06	1.54721e+06	3.45544e+06	2.63458e+06	2398429	1228555	1.39463e+06	1.99576e+06	2.65654e+06	1.91292e+06	3.58456e+06
378	Hypotaurine	110.027	749.18	C2H7NO2S	positive		0.19	annotated	1.03887e+06	2.55703e+06	1.10549e+06	2.3633e+06	1262069	1.81746e+06	1.11322e+06	1175933	2.0328e+06	2.06603e+06	774534	1.04208e+06	2.76924e+06	1.01153e+06	3.57763e+06	1.7389e+06	2344164	2.01269e+06
381	Glycyl-Threonine	177.087	620.34	C6H12N2O4	positive		-0.18	annotated	1.30914e+06	1.30099e+06	1.42948e+06	1.44324e+06	1.16533e+06	1.10217e+06	1.32978e+06	3.45538e+06	1.18567e+06	1.27308e+06	817068	1.58303e+06	1.12434e+06	1.61916e+06	938316	1.23029e+06	1.77828e+06	1.29597e+06
381	Alanyl-Serine	177.087	620.34	C6H12N2O4	positive		-0.18	annotated	1.30914e+06	1.30099e+06	1.42948e+06	1.44324e+06	1.16533e+06	1.10217e+06	1.32978e+06	3.45538e+06	1.18567e+06	1.27308e+06	817068	1.58303e+06	1.12434e+06	1.61916e+06	938316	1.23029e+06	1.77828e+06	1.29597e+06
381	Serinyl-Alanine	177.087	620.34	C6H12N2O4	positive		-0.18	annotated	1.30914e+06	1.30099e+06	1.42948e+06	1.44324e+06	1.16533e+06	1.10217e+06	1.32978e+06	3.45538e+06	1.18567e+06	1.27308e+06	817068	1.58303e+06	1.12434e+06	1.61916e+06	938316	1.23029e+06	1.77828e+06	1.29597e+06
381	Threoninyl-Glycine	177.087	620.34	C6H12N2O4	positive		-0.18	annotated	1.30914e+06	1.30099e+06	1.42948e+06	1.44324e+06	1.16533e+06	1.10217e+06	1.32978e+06	3.45538e+06	1.18567e+06	1.27308e+06	817068	1.58303e+06	1.12434e+06	1.61916e+06	938316	1.23029e+06	1.77828e+06	1.29597e+06
381	D-Alanyl-D-serine	177.087	620.34	C6H12N2O4	positive		-0.18	annotated	1.30914e+06	1.30099e+06	1.42948e+06	1.44324e+06	1.16533e+06	1.10217e+06	1.32978e+06	3.45538e+06	1.18567e+06	1.27308e+06	817068	1.58303e+06	1.12434e+06	1.61916e+06	938316	1.23029e+06	1.77828e+06	1.29597e+06
382	Stearidonyl carnitine	420.311	220.26	C25H41NO4	positive		0.06	annotated	1.60164e+06	1842096	1065751	864292	1.16832e+06	1.04618e+06	1.34723e+06	2.55942e+06	1.28686e+06	426197	2.19488e+06	2318016	1.6332e+06	1.03153e+06	1.26953e+06	2.16033e+06	620847	3.38575e+06
382	N-palmitoyl tyrosine	420.311	220.26	C25H41NO4	positive		0.06	annotated	1.60164e+06	1842096	1065751	864292	1.16832e+06	1.04618e+06	1.34723e+06	2.55942e+06	1.28686e+06	426197	2.19488e+06	2318016	1.6332e+06	1.03153e+06	1.26953e+06	2.16033e+06	620847	3.38575e+06
382	Myxalamid S	420.311	220.26	C25H41NO4	positive		0.06	annotated	1.60164e+06	1842096	1065751	864292	1.16832e+06	1.04618e+06	1.34723e+06	2.55942e+06	1.28686e+06	426197	2.19488e+06	2318016	1.6332e+06	1.03153e+06	1.26953e+06	2.16033e+06	620847	3.38575e+06
393	4-Aminobiphenyl	170.096	1061.98	C12H11N	positive		-0.22	annotated	61928.2	86232.6	86879.7	89273.5	83864.1	61158.3	108920	72022.9	88995.8	55708.8	70991.6	69237.3	69309.7	79191.8	91712.3	61381.1	71177.9	63366.4
393	Diphenylamine	170.096	1061.98	C12H11N	positive		-0.22	annotated	61928.2	86232.6	86879.7	89273.5	83864.1	61158.3	108920	72022.9	88995.8	55708.8	70991.6	69237.3	69309.7	79191.8	91712.3	61381.1	71177.9	63366.4
393	5-Aminoacenaphthene	170.096	1061.98	C12H11N	positive		-0.22	annotated	61928.2	86232.6	86879.7	89273.5	83864.1	61158.3	108920	72022.9	88995.8	55708.8	70991.6	69237.3	69309.7	79191.8	91712.3	61381.1	71177.9	63366.4
394	5'-O-beta-D-Glucosylpyridoxine	332.134	323.17	C14H21NO8	positive		0.4	annotated	792355	3217368	1.93859e+06	1.39897e+06	1.04033e+06	2.29222e+06	214062	282493	382865	3.36779e+06	621448	2.03166e+06	724548	665489	929174	1.56349e+06	1.10682e+06	1.39452e+06
395	L-Ornithine	133.097	1043.44	C5H12N2O2	positive	D-Ornithine (C5H12N2O2) Prob = 56.2400000000	0.06	identified+fragment	1367390	2.32708e+06	1439938	1.1464e+06	1.81884e+06	1614730	1996044	1.11002e+06	1.75998e+06	1.24564e+06	871745	1.90533e+06	3357815	1.25315e+06	1.92914e+06	1.42147e+06	1.67336e+06	2237564
395	D-Ornithine	133.097	1043.44	C5H12N2O2	positive	D-Ornithine (C5H12N2O2) Prob = 56.2400000000	0.06	annotated+fragment	1367390	2.32708e+06	1439938	1.1464e+06	1.81884e+06	1614730	1996044	1.11002e+06	1.75998e+06	1.24564e+06	871745	1.90533e+06	3357815	1.25315e+06	1.92914e+06	1.42147e+06	1.67336e+06	2237564
395	2,5-Diaminopentanoic acid	133.097	1043.44	C5H12N2O2	positive	D-Ornithine (C5H12N2O2) Prob = 56.2400000000	0.06	annotated+fragment	1367390	2.32708e+06	1439938	1.1464e+06	1.81884e+06	1614730	1996044	1.11002e+06	1.75998e+06	1.24564e+06	871745	1.90533e+06	3357815	1.25315e+06	1.92914e+06	1.42147e+06	1.67336e+06	2237564
395	(2R,4S)-2,4-Diaminopentanoate	133.097	1043.44	C5H12N2O2	positive	D-Ornithine (C5H12N2O2) Prob = 56.2400000000	0.06	annotated+fragment	1367390	2.32708e+06	1439938	1.1464e+06	1.81884e+06	1614730	1996044	1.11002e+06	1.75998e+06	1.24564e+06	871745	1.90533e+06	3357815	1.25315e+06	1.92914e+06	1.42147e+06	1.67336e+06	2237564
396	Cepharadione B	322.107	647.1	C19H15NO4	positive		-0.44	annotated	955324	1.91557e+06	687046	500738	1.94455e+06	1.52614e+06	2.36351e+06	748830	3.35263e+06	925473	823346	666281	2.07194e+06	1.71971e+06	951357	781403	676169	781762
396	L-L-Homoglutathione	322.107	647.1	C11H19N3O6S	positive		-0.44	annotated	955324	1.91557e+06	687046	500738	1.94455e+06	1.52614e+06	2.36351e+06	748830	3.35263e+06	925473	823346	666281	2.07194e+06	1.71971e+06	951357	781403	676169	781762
396	S-Methyl GSH	322.107	647.1	C11H19N3O6S	positive		-0.44	annotated	955324	1.91557e+06	687046	500738	1.94455e+06	1.52614e+06	2.36351e+06	748830	3.35263e+06	925473	823346	666281	2.07194e+06	1.71971e+06	951357	781403	676169	781762
396	gamma-L-Glutamyl-L-cysteinyl-beta-alanine	322.107	647.1	C11H19N3O6S	positive		-0.44	annotated	955324	1.91557e+06	687046	500738	1.94455e+06	1.52614e+06	2.36351e+06	748830	3.35263e+06	925473	823346	666281	2.07194e+06	1.71971e+06	951357	781403	676169	781762
398	Secobarbital	239.139	420.04	C12H18N2O3	positive		0.13	annotated	2.80844e+06	1.50321e+06	2.35818e+06	2.47788e+06	2.10602e+06	2.30506e+06	2385499	2.22829e+06	1.94199e+06	1.98906e+06	2865089	1951561	2133136	2.52156e+06	3.34959e+06	2.73176e+06	1.90054e+06	2.66756e+06
402	beta,beta-dimethyl acrylic acid	101.06	756.6	C5H8O2	positive		0.43	annotated	1887955	1151916	2.08832e+06	2.18131e+06	2609937	906347	563799	2.27804e+06	1.15531e+06	2.32451e+06	798058	3.14158e+06	2.29608e+06	2.03408e+06	2.52351e+06	2215565	1677992	2004530
402	Dihydro-5-methyl-2(3H)-furanone	101.06	756.6	C5H8O2	positive		0.43	annotated	1887955	1151916	2.08832e+06	2.18131e+06	2609937	906347	563799	2.27804e+06	1.15531e+06	2.32451e+06	798058	3.14158e+06	2.29608e+06	2.03408e+06	2.52351e+06	2215565	1677992	2004530
402	ethyl 2E-propenoate	101.06	756.6	C5H8O2	positive		0.43	annotated	1887955	1151916	2.08832e+06	2.18131e+06	2609937	906347	563799	2.27804e+06	1.15531e+06	2.32451e+06	798058	3.14158e+06	2.29608e+06	2.03408e+06	2.52351e+06	2215565	1677992	2004530
402	Dihydro-3-methyl-2(3H)-furanone	101.06	756.6	C5H8O2	positive		0.43	annotated	1887955	1151916	2.08832e+06	2.18131e+06	2609937	906347	563799	2.27804e+06	1.15531e+06	2.32451e+06	798058	3.14158e+06	2.29608e+06	2.03408e+06	2.52351e+06	2215565	1677992	2004530
402	2-ethyl acrylic acid	101.06	756.6	C5H8O2	positive		0.43	annotated	1887955	1151916	2.08832e+06	2.18131e+06	2609937	906347	563799	2.27804e+06	1.15531e+06	2.32451e+06	798058	3.14158e+06	2.29608e+06	2.03408e+06	2.52351e+06	2215565	1677992	2004530
402	Tiglic acid	101.06	756.6	C5H8O2	positive		0.43	annotated	1887955	1151916	2.08832e+06	2.18131e+06	2609937	906347	563799	2.27804e+06	1.15531e+06	2.32451e+06	798058	3.14158e+06	2.29608e+06	2.03408e+06	2.52351e+06	2215565	1677992	2004530
402	Angelic acid	101.06	756.6	C5H8O2	positive		0.43	annotated	1887955	1151916	2.08832e+06	2.18131e+06	2609937	906347	563799	2.27804e+06	1.15531e+06	2.32451e+06	798058	3.14158e+06	2.29608e+06	2.03408e+06	2.52351e+06	2215565	1677992	2004530
402	Glutaral	101.06	756.6	C5H8O2	positive		0.43	annotated	1887955	1151916	2.08832e+06	2.18131e+06	2609937	906347	563799	2.27804e+06	1.15531e+06	2.32451e+06	798058	3.14158e+06	2.29608e+06	2.03408e+06	2.52351e+06	2215565	1677992	2004530
402	Isopropenyl acetate	101.06	756.6	C5H8O2	positive		0.43	annotated	1887955	1151916	2.08832e+06	2.18131e+06	2609937	906347	563799	2.27804e+06	1.15531e+06	2.32451e+06	798058	3.14158e+06	2.29608e+06	2.03408e+06	2.52351e+06	2215565	1677992	2004530
402	Methyl methacrylate	101.06	756.6	C5H8O2	positive		0.43	annotated	1887955	1151916	2.08832e+06	2.18131e+06	2609937	906347	563799	2.27804e+06	1.15531e+06	2.32451e+06	798058	3.14158e+06	2.29608e+06	2.03408e+06	2.52351e+06	2215565	1677992	2004530
402	3-Methylbutyrolactone	101.06	756.6	C5H8O2	positive		0.43	annotated	1887955	1151916	2.08832e+06	2.18131e+06	2609937	906347	563799	2.27804e+06	1.15531e+06	2.32451e+06	798058	3.14158e+06	2.29608e+06	2.03408e+06	2.52351e+06	2215565	1677992	2004530
402	Pentane-2,4-dione	101.06	756.6	C5H8O2	positive		0.43	annotated	1887955	1151916	2.08832e+06	2.18131e+06	2609937	906347	563799	2.27804e+06	1.15531e+06	2.32451e+06	798058	3.14158e+06	2.29608e+06	2.03408e+06	2.52351e+06	2215565	1677992	2004530
402	Allyl acetic acid	101.06	756.6	C5H8O2	positive		0.43	annotated	1887955	1151916	2.08832e+06	2.18131e+06	2609937	906347	563799	2.27804e+06	1.15531e+06	2.32451e+06	798058	3.14158e+06	2.29608e+06	2.03408e+06	2.52351e+06	2215565	1677992	2004530
402	2,3-Pentanedione	101.06	756.6	C5H8O2	positive		0.43	annotated	1887955	1151916	2.08832e+06	2.18131e+06	2609937	906347	563799	2.27804e+06	1.15531e+06	2.32451e+06	798058	3.14158e+06	2.29608e+06	2.03408e+06	2.52351e+06	2215565	1677992	2004530
402	Dihydro-2-methyl-3(2H)-furanone	101.06	756.6	C5H8O2	positive		0.43	annotated	1887955	1151916	2.08832e+06	2.18131e+06	2609937	906347	563799	2.27804e+06	1.15531e+06	2.32451e+06	798058	3.14158e+06	2.29608e+06	2.03408e+06	2.52351e+06	2215565	1677992	2004530
402	beta-ethyl acrylic acid	101.06	756.6	C5H8O2	positive		0.43	annotated	1887955	1151916	2.08832e+06	2.18131e+06	2609937	906347	563799	2.27804e+06	1.15531e+06	2.32451e+06	798058	3.14158e+06	2.29608e+06	2.03408e+06	2.52351e+06	2215565	1677992	2004530
402	5-Valerolactone	101.06	756.6	C5H8O2	positive		0.43	annotated	1887955	1151916	2.08832e+06	2.18131e+06	2609937	906347	563799	2.27804e+06	1.15531e+06	2.32451e+06	798058	3.14158e+06	2.29608e+06	2.03408e+06	2.52351e+06	2215565	1677992	2004530
402	beta-penteic acid	101.06	756.6	C5H8O2	positive		0.43	annotated	1887955	1151916	2.08832e+06	2.18131e+06	2609937	906347	563799	2.27804e+06	1.15531e+06	2.32451e+06	798058	3.14158e+06	2.29608e+06	2.03408e+06	2.52351e+06	2215565	1677992	2004530
402	Isopropenylacetic acid	101.06	756.6	C5H8O2	positive		0.43	annotated	1887955	1151916	2.08832e+06	2.18131e+06	2609937	906347	563799	2.27804e+06	1.15531e+06	2.32451e+06	798058	3.14158e+06	2.29608e+06	2.03408e+06	2.52351e+06	2215565	1677992	2004530
403	(Z)-1-(Methylthio)-5-phenyl-1-penten-3-yne	189.074	622.01	C12H12S	positive		0.09	annotated	1443553	1.61548e+06	1361567	1.02811e+06	1.53031e+06	1204959	1.85609e+06	2358814	1.06797e+06	1.84656e+06	1.39929e+06	2.09581e+06	1.33726e+06	1.12375e+06	1.60076e+06	3.13612e+06	834781	1.4626e+06
406	L-glycyl-L-hydroxyproline	189.087	575.96	C7H12N2O4	positive		-0.3	annotated	2.09097e+06	1.23795e+06	1.73085e+06	1.73268e+06	1.68624e+06	3.05422e+06	3.02094e+06	1.67003e+06	1.89894e+06	1.11143e+06	1.26465e+06	1.90056e+06	1.93491e+06	1.47911e+06	1.70404e+06	2.61143e+06	971185	1787047
406	N-Acetylglutamine	189.087	575.96	C7H12N2O4	positive		-0.3	identified	2.09097e+06	1.23795e+06	1.73085e+06	1.73268e+06	1.68624e+06	3.05422e+06	3.02094e+06	1.67003e+06	1.89894e+06	1.11143e+06	1.26465e+06	1.90056e+06	1.93491e+06	1.47911e+06	1.70404e+06	2.61143e+06	971185	1787047
409	Alanyl-Alanine	161.092	421.64	C6H12N2O3	positive		0.08	annotated	2355771	1.41487e+06	2.47613e+06	2.2551e+06	2991437	1405672	2.08074e+06	1.84148e+06	1.89586e+06	1.50816e+06	1.32212e+06	2.80806e+06	2.77759e+06	2.00392e+06	2956446	2.91046e+06	2.72792e+06	1.30598e+06
409	N(gamma)-Acetyldiaminobutyrate	161.092	421.64	C6H12N2O3	positive		0.08	annotated	2355771	1.41487e+06	2.47613e+06	2.2551e+06	2991437	1405672	2.08074e+06	1.84148e+06	1.89586e+06	1.50816e+06	1.32212e+06	2.80806e+06	2.77759e+06	2.00392e+06	2956446	2.91046e+06	2.72792e+06	1.30598e+06
409	D-Alanyl-D-alanine	161.092	421.64	C6H12N2O3	positive		0.08	annotated	2355771	1.41487e+06	2.47613e+06	2.2551e+06	2991437	1405672	2.08074e+06	1.84148e+06	1.89586e+06	1.50816e+06	1.32212e+06	2.80806e+06	2.77759e+06	2.00392e+06	2956446	2.91046e+06	2.72792e+06	1.30598e+06
409	N-alpha-Acetyl-L-2,4-diaminobutyrate	161.092	421.64	C6H12N2O3	positive		0.08	annotated	2355771	1.41487e+06	2.47613e+06	2.2551e+06	2991437	1405672	2.08074e+06	1.84148e+06	1.89586e+06	1.50816e+06	1.32212e+06	2.80806e+06	2.77759e+06	2.00392e+06	2956446	2.91046e+06	2.72792e+06	1.30598e+06
409	Daminozide	161.092	421.64	C6H12N2O3	positive		0.08	annotated	2355771	1.41487e+06	2.47613e+06	2.2551e+06	2991437	1405672	2.08074e+06	1.84148e+06	1.89586e+06	1.50816e+06	1.32212e+06	2.80806e+06	2.77759e+06	2.00392e+06	2956446	2.91046e+06	2.72792e+06	1.30598e+06
409	D-Alanyl-D-alanine	161.092	421.64	C6H12N2O3	positive		0.08	annotated	2355771	1.41487e+06	2.47613e+06	2.2551e+06	2991437	1405672	2.08074e+06	1.84148e+06	1.89586e+06	1.50816e+06	1.32212e+06	2.80806e+06	2.77759e+06	2.00392e+06	2956446	2.91046e+06	2.72792e+06	1.30598e+06
409	N5-Methyl-L-glutamine	161.092	421.64	C6H12N2O3	positive		0.08	annotated	2355771	1.41487e+06	2.47613e+06	2.2551e+06	2991437	1405672	2.08074e+06	1.84148e+06	1.89586e+06	1.50816e+06	1.32212e+06	2.80806e+06	2.77759e+06	2.00392e+06	2956446	2.91046e+06	2.72792e+06	1.30598e+06
411	PE(22:5(7Z,10Z,13Z,16Z,19Z)/15:0)	752.522	217.24	C42H74NO8P	positive		0.13	annotated	835327	2.84256e+06	716876	777111	712904	725381	722271	440365	673796	1.08497e+06	1.12851e+06	841494	780499	790835	856665	723286	956207	892215
411	PE(22:5(4Z,7Z,10Z,13Z,16Z)/15:0)	752.522	217.24	C42H74NO8P	positive		0.13	annotated	835327	2.84256e+06	716876	777111	712904	725381	722271	440365	673796	1.08497e+06	1.12851e+06	841494	780499	790835	856665	723286	956207	892215
411	PE(15:0/22:5(4Z,7Z,10Z,13Z,16Z))	752.522	217.24	C42H74NO8P	positive		0.13	annotated	835327	2.84256e+06	716876	777111	712904	725381	722271	440365	673796	1.08497e+06	1.12851e+06	841494	780499	790835	856665	723286	956207	892215
411	PE(15:0/22:5(7Z,10Z,13Z,16Z,19Z))	752.522	217.24	C42H74NO8P	positive		0.13	annotated	835327	2.84256e+06	716876	777111	712904	725381	722271	440365	673796	1.08497e+06	1.12851e+06	841494	780499	790835	856665	723286	956207	892215
411	PC(20:4(5Z,8Z,11Z,14Z)/14:1(9Z))	752.522	217.24	C42H74NO8P	positive		0.13	annotated	835327	2.84256e+06	716876	777111	712904	725381	722271	440365	673796	1.08497e+06	1.12851e+06	841494	780499	790835	856665	723286	956207	892215
411	PC(20:5(5Z,8Z,11Z,14Z,17Z)/14:0)	752.522	217.24	C42H74NO8P	positive		0.13	annotated	835327	2.84256e+06	716876	777111	712904	725381	722271	440365	673796	1.08497e+06	1.12851e+06	841494	780499	790835	856665	723286	956207	892215
411	PC(20:4(8Z,11Z,14Z,17Z)/14:1(9Z))	752.522	217.24	C42H74NO8P	positive		0.13	annotated	835327	2.84256e+06	716876	777111	712904	725381	722271	440365	673796	1.08497e+06	1.12851e+06	841494	780499	790835	856665	723286	956207	892215
411	PC(16:1(9Z)/18:4(6Z,9Z,12Z,15Z))	752.522	217.24	C42H74NO8P	positive		0.13	annotated	835327	2.84256e+06	716876	777111	712904	725381	722271	440365	673796	1.08497e+06	1.12851e+06	841494	780499	790835	856665	723286	956207	892215
411	PC(18:4(6Z,9Z,12Z,15Z)/16:1(9Z))	752.522	217.24	C42H74NO8P	positive		0.13	annotated	835327	2.84256e+06	716876	777111	712904	725381	722271	440365	673796	1.08497e+06	1.12851e+06	841494	780499	790835	856665	723286	956207	892215
411	PC(14:1(9Z)/20:4(8Z,11Z,14Z,17Z))	752.522	217.24	C42H74NO8P	positive		0.13	annotated	835327	2.84256e+06	716876	777111	712904	725381	722271	440365	673796	1.08497e+06	1.12851e+06	841494	780499	790835	856665	723286	956207	892215
411	PC(14:1(9Z)/20:4(5Z,8Z,11Z,14Z))	752.522	217.24	C42H74NO8P	positive		0.13	annotated	835327	2.84256e+06	716876	777111	712904	725381	722271	440365	673796	1.08497e+06	1.12851e+06	841494	780499	790835	856665	723286	956207	892215
411	PC(14:0/20:5(5Z,8Z,11Z,14Z,17Z))	752.522	217.24	C42H74NO8P	positive		0.13	annotated	835327	2.84256e+06	716876	777111	712904	725381	722271	440365	673796	1.08497e+06	1.12851e+06	841494	780499	790835	856665	723286	956207	892215
411	PE(22:4(7Z,10Z,13Z,16Z)/15:1(9Z))	752.522	217.24	C42H74NO8P	positive		0.13	annotated	835327	2.84256e+06	716876	777111	712904	725381	722271	440365	673796	1.08497e+06	1.12851e+06	841494	780499	790835	856665	723286	956207	892215
411	PE(17:2(9Z,12Z)/20:3(8Z,11Z,14Z))	752.522	217.24	C42H74NO8P	positive		0.13	annotated	835327	2.84256e+06	716876	777111	712904	725381	722271	440365	673796	1.08497e+06	1.12851e+06	841494	780499	790835	856665	723286	956207	892215
411	PE(18:4(6Z,9Z,12Z,15Z)/19:1(9Z))	752.522	217.24	C42H74NO8P	positive		0.13	annotated	835327	2.84256e+06	716876	777111	712904	725381	722271	440365	673796	1.08497e+06	1.12851e+06	841494	780499	790835	856665	723286	956207	892215
411	PE(17:0/20:5(5Z,8Z,11Z,14Z,17Z))	752.522	217.24	C42H74NO8P	positive		0.13	annotated	835327	2.84256e+06	716876	777111	712904	725381	722271	440365	673796	1.08497e+06	1.12851e+06	841494	780499	790835	856665	723286	956207	892215
411	PE(17:1(9Z)/20:4(5Z,8Z,11Z,14Z))	752.522	217.24	C42H74NO8P	positive		0.13	annotated	835327	2.84256e+06	716876	777111	712904	725381	722271	440365	673796	1.08497e+06	1.12851e+06	841494	780499	790835	856665	723286	956207	892215
411	PE(15:1(9Z)/22:4(7Z,10Z,13Z,16Z))	752.522	217.24	C42H74NO8P	positive		0.13	annotated	835327	2.84256e+06	716876	777111	712904	725381	722271	440365	673796	1.08497e+06	1.12851e+06	841494	780499	790835	856665	723286	956207	892215
411	PE(19:1(9Z)/18:4(6Z,9Z,12Z,15Z))	752.522	217.24	C42H74NO8P	positive		0.13	annotated	835327	2.84256e+06	716876	777111	712904	725381	722271	440365	673796	1.08497e+06	1.12851e+06	841494	780499	790835	856665	723286	956207	892215
411	PE(20:3(8Z,11Z,14Z)/17:2(9Z,12Z))	752.522	217.24	C42H74NO8P	positive		0.13	annotated	835327	2.84256e+06	716876	777111	712904	725381	722271	440365	673796	1.08497e+06	1.12851e+06	841494	780499	790835	856665	723286	956207	892215
411	PE(20:4(5Z,8Z,11Z,14Z)/17:1(9Z))	752.522	217.24	C42H74NO8P	positive		0.13	annotated	835327	2.84256e+06	716876	777111	712904	725381	722271	440365	673796	1.08497e+06	1.12851e+06	841494	780499	790835	856665	723286	956207	892215
411	PE(20:5(5Z,8Z,11Z,14Z,17Z)/17:0)	752.522	217.24	C42H74NO8P	positive		0.13	annotated	835327	2.84256e+06	716876	777111	712904	725381	722271	440365	673796	1.08497e+06	1.12851e+06	841494	780499	790835	856665	723286	956207	892215
412	Arecoline	156.102	665.18	C8H13NO2	positive		0.16	annotated	2.20628e+06	1.82528e+06	2.17716e+06	1.2295e+06	1.41973e+06	2.05079e+06	1.28386e+06	95498	924573	1.58599e+06	562508	1.83959e+06	2822005	574081	1903508	1783398	415360	2.61651e+06
412	Retronecine	156.102	665.18	C8H13NO2	positive		0.16	annotated	2.20628e+06	1.82528e+06	2.17716e+06	1.2295e+06	1.41973e+06	2.05079e+06	1.28386e+06	95498	924573	1.58599e+06	562508	1.83959e+06	2822005	574081	1903508	1783398	415360	2.61651e+06
412	Scopoline	156.102	665.18	C8H13NO2	positive		0.16	annotated	2.20628e+06	1.82528e+06	2.17716e+06	1.2295e+06	1.41973e+06	2.05079e+06	1.28386e+06	95498	924573	1.58599e+06	562508	1.83959e+06	2822005	574081	1903508	1783398	415360	2.61651e+06
412	Heliotridine	156.102	665.18	C8H13NO2	positive		0.16	annotated	2.20628e+06	1.82528e+06	2.17716e+06	1.2295e+06	1.41973e+06	2.05079e+06	1.28386e+06	95498	924573	1.58599e+06	562508	1.83959e+06	2822005	574081	1903508	1783398	415360	2.61651e+06
413	Alanyl-Arginine	246.156	780.33	C9H19N5O3	positive		0.26	annotated	967825	1206173	2.81999e+06	483077	1.69471e+06	572042	609283	1.25457e+06	448698	2.26504e+06	564754	1.87993e+06	783330	960139	1.53536e+06	1.18068e+06	1.36793e+06	589259
413	Arginyl-Alanine	246.156	780.33	C9H19N5O3	positive		0.26	annotated	967825	1206173	2.81999e+06	483077	1.69471e+06	572042	609283	1.25457e+06	448698	2.26504e+06	564754	1.87993e+06	783330	960139	1.53536e+06	1.18068e+06	1.36793e+06	589259
413	beta-Alanyl-L-arginine	246.156	780.33	C9H19N5O3	positive		0.26	annotated	967825	1206173	2.81999e+06	483077	1.69471e+06	572042	609283	1.25457e+06	448698	2.26504e+06	564754	1.87993e+06	783330	960139	1.53536e+06	1.18068e+06	1.36793e+06	589259
419	SM(d18:1/14:0)	675.543	227.08	C37H75N2O6P	positive		-0.01	annotated	1.30547e+06	1.46604e+06	1.27282e+06	1.76129e+06	1.20785e+06	1560660	1.80207e+06	2.09964e+06	2.03764e+06	1.51451e+06	2.70979e+06	1.26231e+06	1.97872e+06	1391895	1.83682e+06	1.41529e+06	980608	1.6104e+06
419	PE-Cer(d15:1(4E)/20:0)	675.543	227.08	C37H75N2O6P	positive		-0.01	annotated	1.30547e+06	1.46604e+06	1.27282e+06	1.76129e+06	1.20785e+06	1560660	1.80207e+06	2.09964e+06	2.03764e+06	1.51451e+06	2.70979e+06	1.26231e+06	1.97872e+06	1391895	1.83682e+06	1.41529e+06	980608	1.6104e+06
419	PE-Cer(d16:1(4E)/19:0)	675.543	227.08	C37H75N2O6P	positive		-0.01	annotated	1.30547e+06	1.46604e+06	1.27282e+06	1.76129e+06	1.20785e+06	1560660	1.80207e+06	2.09964e+06	2.03764e+06	1.51451e+06	2.70979e+06	1.26231e+06	1.97872e+06	1391895	1.83682e+06	1.41529e+06	980608	1.6104e+06
419	PE-Cer(d14:1(4E)/21:0)	675.543	227.08	C37H75N2O6P	positive		-0.01	annotated	1.30547e+06	1.46604e+06	1.27282e+06	1.76129e+06	1.20785e+06	1560660	1.80207e+06	2.09964e+06	2.03764e+06	1.51451e+06	2.70979e+06	1.26231e+06	1.97872e+06	1391895	1.83682e+06	1.41529e+06	980608	1.6104e+06
419	SM(d16:1/16:0)	675.543	227.08	C37H75N2O6P	positive		-0.01	annotated	1.30547e+06	1.46604e+06	1.27282e+06	1.76129e+06	1.20785e+06	1560660	1.80207e+06	2.09964e+06	2.03764e+06	1.51451e+06	2.70979e+06	1.26231e+06	1.97872e+06	1391895	1.83682e+06	1.41529e+06	980608	1.6104e+06
420	PE-Cer(d16:2(4E,6E)/24:1(15Z))	741.59	233.58	C42H81N2O6P	positive		-0.26	annotated	688748	776048	754539	1.03956e+06	851530	815071	981522	1.18162e+06	1.16728e+06	630233	1.18137e+06	741530	922805	873073	870075	614861	489721	677932
423	PC(2:0/0:0)	300.121	583.02	C10H22NO7P	positive		-0.8	annotated	341523	675324	648118	1.38643e+06	1.12103e+06	950100	2.67517e+06	1.60244e+06	1.91518e+06	736020	582749	340337	658530	182623	940363	1.00908e+06	1.0596e+06	712775
423	PC(0:0/2:0)	300.121	583.02	C10H22NO7P	positive		-0.8	annotated	341523	675324	648118	1.38643e+06	1.12103e+06	950100	2.67517e+06	1.60244e+06	1.91518e+06	736020	582749	340337	658530	182623	940363	1.00908e+06	1.0596e+06	712775
425	L-gamma-glutamyl-L-leucine	261.144	691.8	C11H20N2O5	positive		-0.25	annotated	1.91123e+06	2.07263e+06	1.10106e+06	1.13203e+06	1.89399e+06	2.15927e+06	2.6024e+06	1.47905e+06	1.77726e+06	1.63535e+06	1.23618e+06	1.59139e+06	1.79214e+06	1.26419e+06	1.3966e+06	1.97555e+06	879090	1.64478e+06
425	L-gamma-glutamyl-L-isoleucine	261.144	691.8	C11H20N2O5	positive		-0.25	annotated	1.91123e+06	2.07263e+06	1.10106e+06	1.13203e+06	1.89399e+06	2.15927e+06	2.6024e+06	1.47905e+06	1.77726e+06	1.63535e+06	1.23618e+06	1.59139e+06	1.79214e+06	1.26419e+06	1.3966e+06	1.97555e+06	879090	1.64478e+06
426	Isoleucyl-Alanine	203.139	649.43	C9H18N2O3	positive		0.22	annotated	1166301	1.79258e+06	1.51649e+06	1.16812e+06	2.0278e+06	1.00581e+06	1.14664e+06	1.64729e+06	900814	2.04616e+06	947245	1303460	1.22158e+06	1.02418e+06	1904850	1.85507e+06	1.80671e+06	2.58375e+06
426	Leucyl-Alanine	203.139	649.43	C9H18N2O3	positive		0.22	annotated	1166301	1.79258e+06	1.51649e+06	1.16812e+06	2.0278e+06	1.00581e+06	1.14664e+06	1.64729e+06	900814	2.04616e+06	947245	1303460	1.22158e+06	1.02418e+06	1904850	1.85507e+06	1.80671e+06	2.58375e+06
426	Alanyl-Isoleucine	203.139	649.43	C9H18N2O3	positive		0.22	annotated	1166301	1.79258e+06	1.51649e+06	1.16812e+06	2.0278e+06	1.00581e+06	1.14664e+06	1.64729e+06	900814	2.04616e+06	947245	1303460	1.22158e+06	1.02418e+06	1904850	1.85507e+06	1.80671e+06	2.58375e+06
426	Alanyl-Leucine	203.139	649.43	C9H18N2O3	positive		0.22	annotated	1166301	1.79258e+06	1.51649e+06	1.16812e+06	2.0278e+06	1.00581e+06	1.14664e+06	1.64729e+06	900814	2.04616e+06	947245	1303460	1.22158e+06	1.02418e+06	1904850	1.85507e+06	1.80671e+06	2.58375e+06
427	gamma-L-Glutamyl-L-cysteine	251.07	696.57	C8H14N2O5S	positive	gamma-Glu-Cys (C8H14N2O5S) Prob = 98.0900000000	0.08	identified+fragment	1.51593e+06	2.09575e+06	2.26693e+06	1.30571e+06	1.98166e+06	1.88832e+06	1.60978e+06	1.38925e+06	1.03363e+06	1.313e+06	1.61165e+06	1.83756e+06	2.46268e+06	1.99725e+06	1.54873e+06	1.60153e+06	1.13388e+06	2.55782e+06
428	1-Piperidinecarboxaldehyde	114.091	337.12	C6H11NO	positive		0	annotated	1.49764e+06	1.81683e+06	2.55368e+06	1.62008e+06	1.95326e+06	2091839	1623129	1.52654e+06	1.74579e+06	1.72986e+06	1.3319e+06	2.52357e+06	1528816	1.41787e+06	1.85757e+06	2.20717e+06	1600542	2.38887e+06
428	2,5-Dihydro-2,4,5-trimethyloxazole	114.091	337.12	C6H11NO	positive		0	annotated	1.49764e+06	1.81683e+06	2.55368e+06	1.62008e+06	1.95326e+06	2091839	1623129	1.52654e+06	1.74579e+06	1.72986e+06	1.3319e+06	2.52357e+06	1528816	1.41787e+06	1.85757e+06	2.20717e+06	1600542	2.38887e+06
428	epsilon-Caprolactam	114.091	337.12	C6H11NO	positive		0	annotated	1.49764e+06	1.81683e+06	2.55368e+06	1.62008e+06	1.95326e+06	2091839	1623129	1.52654e+06	1.74579e+06	1.72986e+06	1.3319e+06	2.52357e+06	1528816	1.41787e+06	1.85757e+06	2.20717e+06	1600542	2.38887e+06
428	2-Acetylpyrrolidine	114.091	337.12	C6H11NO	positive		0	annotated	1.49764e+06	1.81683e+06	2.55368e+06	1.62008e+06	1.95326e+06	2091839	1623129	1.52654e+06	1.74579e+06	1.72986e+06	1.3319e+06	2.52357e+06	1528816	1.41787e+06	1.85757e+06	2.20717e+06	1600542	2.38887e+06
430	Epidermin	262.128	644.8	C11H19NO6	positive		0.11	annotated	2.47891e+06	2.25139e+06	1.00059e+06	1.01652e+06	1.68704e+06	1.89791e+06	1.47346e+06	1.18265e+06	1.09429e+06	1.53906e+06	1.10219e+06	1.79571e+06	2548420	1.26544e+06	1.65124e+06	1.47817e+06	1.17136e+06	2.43915e+06
430	Lotaustralin	262.128	644.8	C11H19NO6	positive		0.11	annotated	2.47891e+06	2.25139e+06	1.00059e+06	1.01652e+06	1.68704e+06	1.89791e+06	1.47346e+06	1.18265e+06	1.09429e+06	1.53906e+06	1.10219e+06	1.79571e+06	2548420	1.26544e+06	1.65124e+06	1.47817e+06	1.17136e+06	2.43915e+06
430	Succinylcarnitine	262.128	644.8	C11H19NO6	positive		0.11	annotated	2.47891e+06	2.25139e+06	1.00059e+06	1.01652e+06	1.68704e+06	1.89791e+06	1.47346e+06	1.18265e+06	1.09429e+06	1.53906e+06	1.10219e+06	1.79571e+06	2548420	1.26544e+06	1.65124e+06	1.47817e+06	1.17136e+06	2.43915e+06
430	O-methylmalonyl-L-carnitine	262.128	644.8	C11H19NO6	positive		0.11	annotated	2.47891e+06	2.25139e+06	1.00059e+06	1.01652e+06	1.68704e+06	1.89791e+06	1.47346e+06	1.18265e+06	1.09429e+06	1.53906e+06	1.10219e+06	1.79571e+06	2548420	1.26544e+06	1.65124e+06	1.47817e+06	1.17136e+06	2.43915e+06
430	Methylmalonylcarnitine	262.128	644.8	C11H19NO6	positive		0.11	annotated	2.47891e+06	2.25139e+06	1.00059e+06	1.01652e+06	1.68704e+06	1.89791e+06	1.47346e+06	1.18265e+06	1.09429e+06	1.53906e+06	1.10219e+06	1.79571e+06	2548420	1.26544e+06	1.65124e+06	1.47817e+06	1.17136e+06	2.43915e+06
430	Heterodendrin	262.128	644.8	C11H19NO6	positive		0.11	annotated	2.47891e+06	2.25139e+06	1.00059e+06	1.01652e+06	1.68704e+06	1.89791e+06	1.47346e+06	1.18265e+06	1.09429e+06	1.53906e+06	1.10219e+06	1.79571e+06	2548420	1.26544e+06	1.65124e+06	1.47817e+06	1.17136e+06	2.43915e+06
430	Lotaustralin	262.128	644.8	C11H19NO6	positive		0.11	annotated	2.47891e+06	2.25139e+06	1.00059e+06	1.01652e+06	1.68704e+06	1.89791e+06	1.47346e+06	1.18265e+06	1.09429e+06	1.53906e+06	1.10219e+06	1.79571e+06	2548420	1.26544e+06	1.65124e+06	1.47817e+06	1.17136e+06	2.43915e+06
430	Mycosporine	262.128	644.8	C11H19NO6	positive		0.11	annotated	2.47891e+06	2.25139e+06	1.00059e+06	1.01652e+06	1.68704e+06	1.89791e+06	1.47346e+06	1.18265e+06	1.09429e+06	1.53906e+06	1.10219e+06	1.79571e+06	2548420	1.26544e+06	1.65124e+06	1.47817e+06	1.17136e+06	2.43915e+06
431	PC(18:0/0:0)	524.372	240.26	C26H54NO7P	positive	PAF (Platelet Activating Factor) (C26H54NO7P) Prob = 77.2600000000	-0.18	annotated+fragment	955318	1.17508e+06	1.10252e+06	966657	894041	1.33289e+06	1.21182e+06	2.52526e+06	1.87892e+06	930543	1.24944e+06	1.37662e+06	1.30407e+06	1.01771e+06	1.35332e+06	839865	1.35896e+06	790913
431	PC(0:0/18:0)	524.372	240.26	C26H54NO7P	positive	PAF (Platelet Activating Factor) (C26H54NO7P) Prob = 77.2600000000	-0.18	annotated+fragment	955318	1.17508e+06	1.10252e+06	966657	894041	1.33289e+06	1.21182e+06	2.52526e+06	1.87892e+06	930543	1.24944e+06	1.37662e+06	1.30407e+06	1.01771e+06	1.35332e+06	839865	1.35896e+06	790913
431	PC(O-16:0/2:0)	524.372	240.26	C26H54NO7P	positive	PAF (Platelet Activating Factor) (C26H54NO7P) Prob = 77.2600000000	-0.18	annotated+fragment	955318	1.17508e+06	1.10252e+06	966657	894041	1.33289e+06	1.21182e+06	2.52526e+06	1.87892e+06	930543	1.24944e+06	1.37662e+06	1.30407e+06	1.01771e+06	1.35332e+06	839865	1.35896e+06	790913
431	PE(21:0/0:0)	524.372	240.26	C26H54NO7P	positive	PAF (Platelet Activating Factor) (C26H54NO7P) Prob = 77.2600000000	-0.18	annotated+fragment	955318	1.17508e+06	1.10252e+06	966657	894041	1.33289e+06	1.21182e+06	2.52526e+06	1.87892e+06	930543	1.24944e+06	1.37662e+06	1.30407e+06	1.01771e+06	1.35332e+06	839865	1.35896e+06	790913
434	xi-2-Mercapto-3-methyl-1-butanol	121.068	697.32	C5H12OS	positive		-0.13	annotated	1.62373e+06	1210593	808643	1.29356e+06	1488079	2.51131e+06	1.96556e+06	1.06846e+06	1.31281e+06	1.05863e+06	818302	1.26303e+06	1291674	1.26982e+06	1.34142e+06	1.52795e+06	1.87239e+06	1.40677e+06
434	3-Mercapto-2-methyl-1-butanol	121.068	697.32	C5H12OS	positive		-0.13	annotated	1.62373e+06	1210593	808643	1.29356e+06	1488079	2.51131e+06	1.96556e+06	1.06846e+06	1.31281e+06	1.05863e+06	818302	1.26303e+06	1291674	1.26982e+06	1.34142e+06	1.52795e+06	1.87239e+06	1.40677e+06
434	3-Mercapto-3-methyl-1-butanol	121.068	697.32	C5H12OS	positive		-0.13	annotated	1.62373e+06	1210593	808643	1.29356e+06	1488079	2.51131e+06	1.96556e+06	1.06846e+06	1.31281e+06	1.05863e+06	818302	1.26303e+06	1291674	1.26982e+06	1.34142e+06	1.52795e+06	1.87239e+06	1.40677e+06
434	4-(Methylthio)-1-butanol	121.068	697.32	C5H12OS	positive		-0.13	annotated	1.62373e+06	1210593	808643	1.29356e+06	1488079	2.51131e+06	1.96556e+06	1.06846e+06	1.31281e+06	1.05863e+06	818302	1.26303e+06	1291674	1.26982e+06	1.34142e+06	1.52795e+06	1.87239e+06	1.40677e+06
434	4-(Methylthio)-2-butanol	121.068	697.32	C5H12OS	positive		-0.13	annotated	1.62373e+06	1210593	808643	1.29356e+06	1488079	2.51131e+06	1.96556e+06	1.06846e+06	1.31281e+06	1.05863e+06	818302	1.26303e+06	1291674	1.26982e+06	1.34142e+06	1.52795e+06	1.87239e+06	1.40677e+06
435	Citronellyl anthranilate	276.196	1415.74	C17H25NO2	positive		0.01	annotated	2.4456e+06	1.86248e+06	1.67091e+06	1.86832e+06	1.86322e+06	2420396	1.9718e+06	2.11261e+06	2257384	1.91577e+06	2.14268e+06	1.81322e+06	1.98247e+06	2.46182e+06	1.96652e+06	1.88114e+06	2.44785e+06	1.94937e+06
435	MGK 264	276.196	1415.74	C17H25NO2	positive		0.01	annotated	2.4456e+06	1.86248e+06	1.67091e+06	1.86832e+06	1.86322e+06	2420396	1.9718e+06	2.11261e+06	2257384	1.91577e+06	2.14268e+06	1.81322e+06	1.98247e+06	2.46182e+06	1.96652e+06	1.88114e+06	2.44785e+06	1.94937e+06
435	Lycoflexine	276.196	1415.74	C17H25NO2	positive		0.01	annotated	2.4456e+06	1.86248e+06	1.67091e+06	1.86832e+06	1.86322e+06	2420396	1.9718e+06	2.11261e+06	2257384	1.91577e+06	2.14268e+06	1.81322e+06	1.98247e+06	2.46182e+06	1.96652e+06	1.88114e+06	2.44785e+06	1.94937e+06
435	Magellanine	276.196	1415.74	C17H25NO2	positive		0.01	annotated	2.4456e+06	1.86248e+06	1.67091e+06	1.86832e+06	1.86322e+06	2420396	1.9718e+06	2.11261e+06	2257384	1.91577e+06	2.14268e+06	1.81322e+06	1.98247e+06	2.46182e+06	1.96652e+06	1.88114e+06	2.44785e+06	1.94937e+06
451	3-Amino-2-piperidone	115.087	410.75	C5H10N2O	positive		-0.07	annotated	1.66324e+06	112743	95097.5	128489	2.20743e+06	1.86886e+06	257785	439781	162189	1.11498e+06	76715.1	131130	156927	150630	166018	2447215	952527	1.0802e+06
451	N-Mononitrosopiperazine	115.087	410.75	C5H10N2O	positive		-0.07	annotated	1.66324e+06	112743	95097.5	128489	2.20743e+06	1.86886e+06	257785	439781	162189	1.11498e+06	76715.1	131130	156927	150630	166018	2447215	952527	1.0802e+06
451	L-Prolinamide	115.087	410.75	C5H10N2O	positive		-0.07	annotated	1.66324e+06	112743	95097.5	128489	2.20743e+06	1.86886e+06	257785	439781	162189	1.11498e+06	76715.1	131130	156927	150630	166018	2447215	952527	1.0802e+06
451	N-Nitrosopiperidine	115.087	410.75	C5H10N2O	positive		-0.07	annotated	1.66324e+06	112743	95097.5	128489	2.20743e+06	1.86886e+06	257785	439781	162189	1.11498e+06	76715.1	131130	156927	150630	166018	2447215	952527	1.0802e+06
455	Hexaethylene glycol	283.175	272.84	C12H26O7	positive		-0.23	annotated	625201	621297	234813	243484	242523	290984	339222	237378	279555	242957	215745	224192	287014	319716	211926	434885	374660	231392
459	Octylamine	130.159	519.97	C8H19N	positive		0.01	annotated	1909500	2.04944e+06	1.97036e+06	1.93001e+06	1.98611e+06	1.95397e+06	2402214	1.92165e+06	1.95008e+06	1.89299e+06	2.04739e+06	2.14947e+06	1883281	1.92675e+06	2.12092e+06	1.99592e+06	2.17459e+06	1.99984e+06
464	PC(20:5(5Z,8Z,11Z,14Z,17Z)/22:6(4Z,7Z,10Z,13Z,16Z,19Z))	852.553	210.93	C50H78NO8P	positive		0.07	annotated	1.11981e+06	1.84178e+06	1350217	1.2941e+06	1.72417e+06	1.50283e+06	1.83746e+06	1.0133e+06	2.3841e+06	1.03304e+06	1.6799e+06	1.33074e+06	2.32415e+06	2.07006e+06	2.26995e+06	1.4034e+06	1206878	1481305
464	PC(22:6(4Z,7Z,10Z,13Z,16Z,19Z)/20:5(5Z,8Z,11Z,14Z,17Z))	852.553	210.93	C50H78NO8P	positive		0.07	annotated	1.11981e+06	1.84178e+06	1350217	1.2941e+06	1.72417e+06	1.50283e+06	1.83746e+06	1.0133e+06	2.3841e+06	1.03304e+06	1.6799e+06	1.33074e+06	2.32415e+06	2.07006e+06	2.26995e+06	1.4034e+06	1206878	1481305
465	Lysyl-Alanine	218.15	772.57	C9H19N3O3	positive		0.05	annotated	1.10949e+06	2154112	2211316	1.09183e+06	2.37693e+06	955846	1.13449e+06	995540	745247	1.56692e+06	964699	1.95735e+06	1.39198e+06	1.03986e+06	1.862e+06	1.48321e+06	1.32902e+06	983273
465	Alanyl-Lysine	218.15	772.57	C9H19N3O3	positive		0.05	annotated	1.10949e+06	2154112	2211316	1.09183e+06	2.37693e+06	955846	1.13449e+06	995540	745247	1.56692e+06	964699	1.95735e+06	1.39198e+06	1.03986e+06	1.862e+06	1.48321e+06	1.32902e+06	983273
465	beta-Alanyl-L-lysine	218.15	772.57	C9H19N3O3	positive		0.05	annotated	1.10949e+06	2154112	2211316	1.09183e+06	2.37693e+06	955846	1.13449e+06	995540	745247	1.56692e+06	964699	1.95735e+06	1.39198e+06	1.03986e+06	1.862e+06	1.48321e+06	1.32902e+06	983273
465	gamma-L-Glutamylputrescine	218.15	772.57	C9H19N3O3	positive		0.05	annotated	1.10949e+06	2154112	2211316	1.09183e+06	2.37693e+06	955846	1.13449e+06	995540	745247	1.56692e+06	964699	1.95735e+06	1.39198e+06	1.03986e+06	1.862e+06	1.48321e+06	1.32902e+06	983273
466	Arginyl-Threonine	276.166	768.82	C10H21N5O4	positive		-0.06	annotated	216336	570070	583865	214613	472475	224621	297745	444492	219556	449814	287222	371118	277725	195799	369975	441853	373669	202818
466	Threoninyl-Arginine	276.166	768.82	C10H21N5O4	positive		-0.06	annotated	216336	570070	583865	214613	472475	224621	297745	444492	219556	449814	287222	371118	277725	195799	369975	441853	373669	202818
467	PE(22:5(7Z,10Z,13Z,16Z,19Z)/14:0)	738.507	195.81	C41H72NO8P	positive		0.61	annotated	2.36375e+06	513479	739437	1.27628e+06	624709	724641	619018	560995	851048	1.25101e+06	994439	1.10731e+06	2.33003e+06	861842	1.22757e+06	1.18494e+06	1142606	1.51526e+06
467	PE(20:4(5Z,8Z,11Z,14Z)/16:1(9Z))	738.507	195.81	C41H72NO8P	positive		0.61	annotated	2.36375e+06	513479	739437	1.27628e+06	624709	724641	619018	560995	851048	1.25101e+06	994439	1.10731e+06	2.33003e+06	861842	1.22757e+06	1.18494e+06	1142606	1.51526e+06
467	PE(20:5(5Z,8Z,11Z,14Z,17Z)/16:0)	738.507	195.81	C41H72NO8P	positive		0.61	annotated	2.36375e+06	513479	739437	1.27628e+06	624709	724641	619018	560995	851048	1.25101e+06	994439	1.10731e+06	2.33003e+06	861842	1.22757e+06	1.18494e+06	1142606	1.51526e+06
467	PE(20:4(8Z,11Z,14Z,17Z)/16:1(9Z))	738.507	195.81	C41H72NO8P	positive		0.61	annotated	2.36375e+06	513479	739437	1.27628e+06	624709	724641	619018	560995	851048	1.25101e+06	994439	1.10731e+06	2.33003e+06	861842	1.22757e+06	1.18494e+06	1142606	1.51526e+06
467	PE(22:5(4Z,7Z,10Z,13Z,16Z)/14:0)	738.507	195.81	C41H72NO8P	positive		0.61	annotated	2.36375e+06	513479	739437	1.27628e+06	624709	724641	619018	560995	851048	1.25101e+06	994439	1.10731e+06	2.33003e+06	861842	1.22757e+06	1.18494e+06	1142606	1.51526e+06
467	PE(22:4(7Z,10Z,13Z,16Z)/14:1(9Z))	738.507	195.81	C41H72NO8P	positive		0.61	annotated	2.36375e+06	513479	739437	1.27628e+06	624709	724641	619018	560995	851048	1.25101e+06	994439	1.10731e+06	2.33003e+06	861842	1.22757e+06	1.18494e+06	1142606	1.51526e+06
467	PE(18:2(9Z,12Z)/18:3(6Z,9Z,12Z))	738.507	195.81	C41H72NO8P	positive		0.61	annotated	2.36375e+06	513479	739437	1.27628e+06	624709	724641	619018	560995	851048	1.25101e+06	994439	1.10731e+06	2.33003e+06	861842	1.22757e+06	1.18494e+06	1142606	1.51526e+06
467	PE(18:2(9Z,12Z)/18:3(9Z,12Z,15Z))	738.507	195.81	C41H72NO8P	positive		0.61	annotated	2.36375e+06	513479	739437	1.27628e+06	624709	724641	619018	560995	851048	1.25101e+06	994439	1.10731e+06	2.33003e+06	861842	1.22757e+06	1.18494e+06	1142606	1.51526e+06
467	PE(18:1(11Z)/18:4(6Z,9Z,12Z,15Z))	738.507	195.81	C41H72NO8P	positive		0.61	annotated	2.36375e+06	513479	739437	1.27628e+06	624709	724641	619018	560995	851048	1.25101e+06	994439	1.10731e+06	2.33003e+06	861842	1.22757e+06	1.18494e+06	1142606	1.51526e+06
467	PE(18:1(9Z)/18:4(6Z,9Z,12Z,15Z))	738.507	195.81	C41H72NO8P	positive		0.61	annotated	2.36375e+06	513479	739437	1.27628e+06	624709	724641	619018	560995	851048	1.25101e+06	994439	1.10731e+06	2.33003e+06	861842	1.22757e+06	1.18494e+06	1142606	1.51526e+06
467	PE(18:3(9Z,12Z,15Z)/18:2(9Z,12Z))	738.507	195.81	C41H72NO8P	positive		0.61	annotated	2.36375e+06	513479	739437	1.27628e+06	624709	724641	619018	560995	851048	1.25101e+06	994439	1.10731e+06	2.33003e+06	861842	1.22757e+06	1.18494e+06	1142606	1.51526e+06
467	PE(18:4(6Z,9Z,12Z,15Z)/18:1(11Z))	738.507	195.81	C41H72NO8P	positive		0.61	annotated	2.36375e+06	513479	739437	1.27628e+06	624709	724641	619018	560995	851048	1.25101e+06	994439	1.10731e+06	2.33003e+06	861842	1.22757e+06	1.18494e+06	1142606	1.51526e+06
467	PE(18:4(6Z,9Z,12Z,15Z)/18:1(9Z))	738.507	195.81	C41H72NO8P	positive		0.61	annotated	2.36375e+06	513479	739437	1.27628e+06	624709	724641	619018	560995	851048	1.25101e+06	994439	1.10731e+06	2.33003e+06	861842	1.22757e+06	1.18494e+06	1142606	1.51526e+06
467	PE(18:3(6Z,9Z,12Z)/18:2(9Z,12Z))	738.507	195.81	C41H72NO8P	positive		0.61	annotated	2.36375e+06	513479	739437	1.27628e+06	624709	724641	619018	560995	851048	1.25101e+06	994439	1.10731e+06	2.33003e+06	861842	1.22757e+06	1.18494e+06	1142606	1.51526e+06
467	PE(14:1(9Z)/22:4(7Z,10Z,13Z,16Z))	738.507	195.81	C41H72NO8P	positive		0.61	annotated	2.36375e+06	513479	739437	1.27628e+06	624709	724641	619018	560995	851048	1.25101e+06	994439	1.10731e+06	2.33003e+06	861842	1.22757e+06	1.18494e+06	1142606	1.51526e+06
467	PE(14:0/22:5(4Z,7Z,10Z,13Z,16Z))	738.507	195.81	C41H72NO8P	positive		0.61	annotated	2.36375e+06	513479	739437	1.27628e+06	624709	724641	619018	560995	851048	1.25101e+06	994439	1.10731e+06	2.33003e+06	861842	1.22757e+06	1.18494e+06	1142606	1.51526e+06
467	PE(14:0/22:5(7Z,10Z,13Z,16Z,19Z))	738.507	195.81	C41H72NO8P	positive		0.61	annotated	2.36375e+06	513479	739437	1.27628e+06	624709	724641	619018	560995	851048	1.25101e+06	994439	1.10731e+06	2.33003e+06	861842	1.22757e+06	1.18494e+06	1142606	1.51526e+06
467	PE(16:0/20:5(5Z,8Z,11Z,14Z,17Z))	738.507	195.81	C41H72NO8P	positive		0.61	annotated	2.36375e+06	513479	739437	1.27628e+06	624709	724641	619018	560995	851048	1.25101e+06	994439	1.10731e+06	2.33003e+06	861842	1.22757e+06	1.18494e+06	1142606	1.51526e+06
467	PE(16:1(9Z)/20:4(5Z,8Z,11Z,14Z))	738.507	195.81	C41H72NO8P	positive		0.61	annotated	2.36375e+06	513479	739437	1.27628e+06	624709	724641	619018	560995	851048	1.25101e+06	994439	1.10731e+06	2.33003e+06	861842	1.22757e+06	1.18494e+06	1142606	1.51526e+06
467	PE(16:1(9Z)/20:4(8Z,11Z,14Z,17Z))	738.507	195.81	C41H72NO8P	positive		0.61	annotated	2.36375e+06	513479	739437	1.27628e+06	624709	724641	619018	560995	851048	1.25101e+06	994439	1.10731e+06	2.33003e+06	861842	1.22757e+06	1.18494e+06	1142606	1.51526e+06
467	PC(13:0/20:5(5Z,8Z,11Z,14Z,17Z))	738.507	195.81	C41H72NO8P	positive		0.61	annotated	2.36375e+06	513479	739437	1.27628e+06	624709	724641	619018	560995	851048	1.25101e+06	994439	1.10731e+06	2.33003e+06	861842	1.22757e+06	1.18494e+06	1142606	1.51526e+06
467	PC(15:1(9Z)/18:4(6Z,9Z,12Z,15Z))	738.507	195.81	C41H72NO8P	positive		0.61	annotated	2.36375e+06	513479	739437	1.27628e+06	624709	724641	619018	560995	851048	1.25101e+06	994439	1.10731e+06	2.33003e+06	861842	1.22757e+06	1.18494e+06	1142606	1.51526e+06
467	PC(18:4(6Z,9Z,12Z,15Z)/15:1(9Z))	738.507	195.81	C41H72NO8P	positive		0.61	annotated	2.36375e+06	513479	739437	1.27628e+06	624709	724641	619018	560995	851048	1.25101e+06	994439	1.10731e+06	2.33003e+06	861842	1.22757e+06	1.18494e+06	1142606	1.51526e+06
467	PC(20:5(5Z,8Z,11Z,14Z,17Z)/13:0)	738.507	195.81	C41H72NO8P	positive		0.61	annotated	2.36375e+06	513479	739437	1.27628e+06	624709	724641	619018	560995	851048	1.25101e+06	994439	1.10731e+06	2.33003e+06	861842	1.22757e+06	1.18494e+06	1142606	1.51526e+06
471	Polypropylene glycol (m w 1,200-3,000)	135.102	272.62	C6H14O3	positive		2.47	annotated	162719	319718	108561	105900	60284.6	123863	132671	2.28154e+06	1.34487e+06	381223	1.68061e+06	986085	1.43345e+06	1.26807e+06	1.89216e+06	1.36765e+06	1.94061e+06	1.57372e+06
471	1,2,6-Hexanetriol	135.102	272.62	C6H14O3	positive		2.47	annotated	162719	319718	108561	105900	60284.6	123863	132671	2.28154e+06	1.34487e+06	381223	1.68061e+06	986085	1.43345e+06	1.26807e+06	1.89216e+06	1.36765e+06	1.94061e+06	1.57372e+06
473	D-myo-Inositol 1,2-cyclic phosphate	243.026	751.38	C6H11O8P	positive		0.24	annotated	1.44974e+06	2.2283e+06	1.14781e+06	666342	1.65768e+06	1.64579e+06	1.45167e+06	857528	872579	1237719	1.04813e+06	1.55701e+06	1.76486e+06	870759	1.4059e+06	2.03573e+06	1.97038e+06	1.90741e+06
473	6-Deoxy-5-ketofructose 1-phosphate	243.026	751.38	C6H11O8P	positive		0.24	annotated	1.44974e+06	2.2283e+06	1.14781e+06	666342	1.65768e+06	1.64579e+06	1.45167e+06	857528	872579	1237719	1.04813e+06	1.55701e+06	1.76486e+06	870759	1.4059e+06	2.03573e+06	1.97038e+06	1.90741e+06
476	PC(20:2(11Z,14Z)/14:1(9Z))	756.553	239.16	C42H78NO8P	positive		0.01	annotated	1.59053e+06	1.78802e+06	1.67797e+06	1.73483e+06	1.94849e+06	1.51424e+06	2.0675e+06	1.12893e+06	1436170	1554919	1.4423e+06	1.56883e+06	1.75808e+06	2.05943e+06	1483337	1.24483e+06	2.19354e+06	1.65422e+06
476	PC(20:3(5Z,8Z,11Z)/14:0)	756.553	239.16	C42H78NO8P	positive		0.01	annotated	1.59053e+06	1.78802e+06	1.67797e+06	1.73483e+06	1.94849e+06	1.51424e+06	2.0675e+06	1.12893e+06	1436170	1554919	1.4423e+06	1.56883e+06	1.75808e+06	2.05943e+06	1483337	1.24483e+06	2.19354e+06	1.65422e+06
476	PC(20:3(8Z,11Z,14Z)/14:0)	756.553	239.16	C42H78NO8P	positive		0.01	annotated	1.59053e+06	1.78802e+06	1.67797e+06	1.73483e+06	1.94849e+06	1.51424e+06	2.0675e+06	1.12893e+06	1436170	1554919	1.4423e+06	1.56883e+06	1.75808e+06	2.05943e+06	1483337	1.24483e+06	2.19354e+06	1.65422e+06
476	PC(16:1(9Z)/18:2(9Z,12Z))	756.553	239.16	C42H78NO8P	positive		0.01	annotated	1.59053e+06	1.78802e+06	1.67797e+06	1.73483e+06	1.94849e+06	1.51424e+06	2.0675e+06	1.12893e+06	1436170	1554919	1.4423e+06	1.56883e+06	1.75808e+06	2.05943e+06	1483337	1.24483e+06	2.19354e+06	1.65422e+06
476	PC(18:2(9Z,12Z)/16:1(9Z))	756.553	239.16	C42H78NO8P	positive		0.01	annotated	1.59053e+06	1.78802e+06	1.67797e+06	1.73483e+06	1.94849e+06	1.51424e+06	2.0675e+06	1.12893e+06	1436170	1554919	1.4423e+06	1.56883e+06	1.75808e+06	2.05943e+06	1483337	1.24483e+06	2.19354e+06	1.65422e+06
476	PC(18:3(6Z,9Z,12Z)/16:0)	756.553	239.16	C42H78NO8P	positive		0.01	annotated	1.59053e+06	1.78802e+06	1.67797e+06	1.73483e+06	1.94849e+06	1.51424e+06	2.0675e+06	1.12893e+06	1436170	1554919	1.4423e+06	1.56883e+06	1.75808e+06	2.05943e+06	1483337	1.24483e+06	2.19354e+06	1.65422e+06
476	PC(18:3(9Z,12Z,15Z)/16:0)	756.553	239.16	C42H78NO8P	positive		0.01	annotated	1.59053e+06	1.78802e+06	1.67797e+06	1.73483e+06	1.94849e+06	1.51424e+06	2.0675e+06	1.12893e+06	1436170	1554919	1.4423e+06	1.56883e+06	1.75808e+06	2.05943e+06	1483337	1.24483e+06	2.19354e+06	1.65422e+06
476	PC(14:1(9Z)/20:2(11Z,14Z))	756.553	239.16	C42H78NO8P	positive		0.01	annotated	1.59053e+06	1.78802e+06	1.67797e+06	1.73483e+06	1.94849e+06	1.51424e+06	2.0675e+06	1.12893e+06	1436170	1554919	1.4423e+06	1.56883e+06	1.75808e+06	2.05943e+06	1483337	1.24483e+06	2.19354e+06	1.65422e+06
476	PC(16:0/18:3(9Z,12Z,15Z))	756.553	239.16	C42H78NO8P	positive		0.01	annotated	1.59053e+06	1.78802e+06	1.67797e+06	1.73483e+06	1.94849e+06	1.51424e+06	2.0675e+06	1.12893e+06	1436170	1554919	1.4423e+06	1.56883e+06	1.75808e+06	2.05943e+06	1483337	1.24483e+06	2.19354e+06	1.65422e+06
476	PC(16:0/18:3(6Z,9Z,12Z))	756.553	239.16	C42H78NO8P	positive		0.01	annotated	1.59053e+06	1.78802e+06	1.67797e+06	1.73483e+06	1.94849e+06	1.51424e+06	2.0675e+06	1.12893e+06	1436170	1554919	1.4423e+06	1.56883e+06	1.75808e+06	2.05943e+06	1483337	1.24483e+06	2.19354e+06	1.65422e+06
476	PC(14:0/20:3(8Z,11Z,14Z))	756.553	239.16	C42H78NO8P	positive		0.01	annotated	1.59053e+06	1.78802e+06	1.67797e+06	1.73483e+06	1.94849e+06	1.51424e+06	2.0675e+06	1.12893e+06	1436170	1554919	1.4423e+06	1.56883e+06	1.75808e+06	2.05943e+06	1483337	1.24483e+06	2.19354e+06	1.65422e+06
476	PC(14:0/20:3(5Z,8Z,11Z))	756.553	239.16	C42H78NO8P	positive		0.01	annotated	1.59053e+06	1.78802e+06	1.67797e+06	1.73483e+06	1.94849e+06	1.51424e+06	2.0675e+06	1.12893e+06	1436170	1554919	1.4423e+06	1.56883e+06	1.75808e+06	2.05943e+06	1483337	1.24483e+06	2.19354e+06	1.65422e+06
476	PE(22:2(13Z,16Z)/15:1(9Z))	756.553	239.16	C42H78NO8P	positive		0.01	annotated	1.59053e+06	1.78802e+06	1.67797e+06	1.73483e+06	1.94849e+06	1.51424e+06	2.0675e+06	1.12893e+06	1436170	1554919	1.4423e+06	1.56883e+06	1.75808e+06	2.05943e+06	1483337	1.24483e+06	2.19354e+06	1.65422e+06
476	PC(17:1(9Z)/17:2(9Z,12Z))	756.553	239.16	C42H78NO8P	positive		0.01	annotated	1.59053e+06	1.78802e+06	1.67797e+06	1.73483e+06	1.94849e+06	1.51424e+06	2.0675e+06	1.12893e+06	1436170	1554919	1.4423e+06	1.56883e+06	1.75808e+06	2.05943e+06	1483337	1.24483e+06	2.19354e+06	1.65422e+06
476	PC(17:2(9Z,12Z)/17:1(9Z))	756.553	239.16	C42H78NO8P	positive		0.01	annotated	1.59053e+06	1.78802e+06	1.67797e+06	1.73483e+06	1.94849e+06	1.51424e+06	2.0675e+06	1.12893e+06	1436170	1554919	1.4423e+06	1.56883e+06	1.75808e+06	2.05943e+06	1483337	1.24483e+06	2.19354e+06	1.65422e+06
476	PE(18:2(9Z,12Z)/19:1(9Z))	756.553	239.16	C42H78NO8P	positive		0.01	annotated	1.59053e+06	1.78802e+06	1.67797e+06	1.73483e+06	1.94849e+06	1.51424e+06	2.0675e+06	1.12893e+06	1436170	1554919	1.4423e+06	1.56883e+06	1.75808e+06	2.05943e+06	1483337	1.24483e+06	2.19354e+06	1.65422e+06
476	PE(18:3(6Z,9Z,12Z)/19:0)	756.553	239.16	C42H78NO8P	positive		0.01	annotated	1.59053e+06	1.78802e+06	1.67797e+06	1.73483e+06	1.94849e+06	1.51424e+06	2.0675e+06	1.12893e+06	1436170	1554919	1.4423e+06	1.56883e+06	1.75808e+06	2.05943e+06	1483337	1.24483e+06	2.19354e+06	1.65422e+06
476	PE(17:2(9Z,12Z)/20:1(11Z))	756.553	239.16	C42H78NO8P	positive		0.01	annotated	1.59053e+06	1.78802e+06	1.67797e+06	1.73483e+06	1.94849e+06	1.51424e+06	2.0675e+06	1.12893e+06	1436170	1554919	1.4423e+06	1.56883e+06	1.75808e+06	2.05943e+06	1483337	1.24483e+06	2.19354e+06	1.65422e+06
476	PE(19:0/18:3(9Z,12Z,15Z))	756.553	239.16	C42H78NO8P	positive		0.01	annotated	1.59053e+06	1.78802e+06	1.67797e+06	1.73483e+06	1.94849e+06	1.51424e+06	2.0675e+06	1.12893e+06	1436170	1554919	1.4423e+06	1.56883e+06	1.75808e+06	2.05943e+06	1483337	1.24483e+06	2.19354e+06	1.65422e+06
476	PE(19:0/18:3(6Z,9Z,12Z))	756.553	239.16	C42H78NO8P	positive		0.01	annotated	1.59053e+06	1.78802e+06	1.67797e+06	1.73483e+06	1.94849e+06	1.51424e+06	2.0675e+06	1.12893e+06	1436170	1554919	1.4423e+06	1.56883e+06	1.75808e+06	2.05943e+06	1483337	1.24483e+06	2.19354e+06	1.65422e+06
476	PE(18:3(9Z,12Z,15Z)/19:0)	756.553	239.16	C42H78NO8P	positive		0.01	annotated	1.59053e+06	1.78802e+06	1.67797e+06	1.73483e+06	1.94849e+06	1.51424e+06	2.0675e+06	1.12893e+06	1436170	1554919	1.4423e+06	1.56883e+06	1.75808e+06	2.05943e+06	1483337	1.24483e+06	2.19354e+06	1.65422e+06
476	PE(17:0/20:3(8Z,11Z,14Z))	756.553	239.16	C42H78NO8P	positive		0.01	annotated	1.59053e+06	1.78802e+06	1.67797e+06	1.73483e+06	1.94849e+06	1.51424e+06	2.0675e+06	1.12893e+06	1436170	1554919	1.4423e+06	1.56883e+06	1.75808e+06	2.05943e+06	1483337	1.24483e+06	2.19354e+06	1.65422e+06
476	PE(17:1(9Z)/20:2(11Z,14Z))	756.553	239.16	C42H78NO8P	positive		0.01	annotated	1.59053e+06	1.78802e+06	1.67797e+06	1.73483e+06	1.94849e+06	1.51424e+06	2.0675e+06	1.12893e+06	1436170	1554919	1.4423e+06	1.56883e+06	1.75808e+06	2.05943e+06	1483337	1.24483e+06	2.19354e+06	1.65422e+06
476	PE(15:1(9Z)/22:2(13Z,16Z))	756.553	239.16	C42H78NO8P	positive		0.01	annotated	1.59053e+06	1.78802e+06	1.67797e+06	1.73483e+06	1.94849e+06	1.51424e+06	2.0675e+06	1.12893e+06	1436170	1554919	1.4423e+06	1.56883e+06	1.75808e+06	2.05943e+06	1483337	1.24483e+06	2.19354e+06	1.65422e+06
476	PE(20:2(11Z,14Z)/17:1(9Z))	756.553	239.16	C42H78NO8P	positive		0.01	annotated	1.59053e+06	1.78802e+06	1.67797e+06	1.73483e+06	1.94849e+06	1.51424e+06	2.0675e+06	1.12893e+06	1436170	1554919	1.4423e+06	1.56883e+06	1.75808e+06	2.05943e+06	1483337	1.24483e+06	2.19354e+06	1.65422e+06
476	PE(19:1(9Z)/18:2(9Z,12Z))	756.553	239.16	C42H78NO8P	positive		0.01	annotated	1.59053e+06	1.78802e+06	1.67797e+06	1.73483e+06	1.94849e+06	1.51424e+06	2.0675e+06	1.12893e+06	1436170	1554919	1.4423e+06	1.56883e+06	1.75808e+06	2.05943e+06	1483337	1.24483e+06	2.19354e+06	1.65422e+06
476	PE(20:1(11Z)/17:2(9Z,12Z))	756.553	239.16	C42H78NO8P	positive		0.01	annotated	1.59053e+06	1.78802e+06	1.67797e+06	1.73483e+06	1.94849e+06	1.51424e+06	2.0675e+06	1.12893e+06	1436170	1554919	1.4423e+06	1.56883e+06	1.75808e+06	2.05943e+06	1483337	1.24483e+06	2.19354e+06	1.65422e+06
476	PE(20:3(8Z,11Z,14Z)/17:0)	756.553	239.16	C42H78NO8P	positive		0.01	annotated	1.59053e+06	1.78802e+06	1.67797e+06	1.73483e+06	1.94849e+06	1.51424e+06	2.0675e+06	1.12893e+06	1436170	1554919	1.4423e+06	1.56883e+06	1.75808e+06	2.05943e+06	1483337	1.24483e+06	2.19354e+06	1.65422e+06
478	2,4-Diamino-6-nitrotoluene	168.077	693.33	C7H9N3O2	positive		-0.44	annotated	1585278	1.48456e+06	752394	1.39721e+06	2.16297e+06	790215	1.27008e+06	738117	1.10535e+06	670209	468537	773636	1.01121e+06	742981	1.37392e+06	1.0517e+06	913161	1.17537e+06
478	(S)-Spinacine	168.077	693.33	C7H9N3O2	positive		-0.44	annotated	1585278	1.48456e+06	752394	1.39721e+06	2.16297e+06	790215	1.27008e+06	738117	1.10535e+06	670209	468537	773636	1.01121e+06	742981	1.37392e+06	1.0517e+06	913161	1.17537e+06
478	2,6-Diamino-4-nitrotoluene	168.077	693.33	C7H9N3O2	positive		-0.44	annotated	1585278	1.48456e+06	752394	1.39721e+06	2.16297e+06	790215	1.27008e+06	738117	1.10535e+06	670209	468537	773636	1.01121e+06	742981	1.37392e+06	1.0517e+06	913161	1.17537e+06
479	6,10-dimethyl-9-methylene-5E-undecen-2-one	209.19	229.44	C14H24O	positive		-1.01	annotated	809860	119433	1.54913e+06	2.01682e+06	1.50818e+06	1.96351e+06	2.15162e+06	1.33214e+06	1.77441e+06	1.01999e+06	997463	457343	581587	918973	222025	282921	647348	851172
479	2-Cyclotetradecen-1-one	209.19	229.44	C14H24O	positive		-1.01	annotated	809860	119433	1.54913e+06	2.01682e+06	1.50818e+06	1.96351e+06	2.15162e+06	1.33214e+06	1.77441e+06	1.01999e+06	997463	457343	581587	918973	222025	282921	647348	851172
479	2-Decylfuran	209.19	229.44	C14H24O	positive		-1.01	annotated	809860	119433	1.54913e+06	2.01682e+06	1.50818e+06	1.96351e+06	2.15162e+06	1.33214e+06	1.77441e+06	1.01999e+06	997463	457343	581587	918973	222025	282921	647348	851172
479	8Z,10Z-Tetradecadienal	209.19	229.44	C14H24O	positive		-1.01	annotated	809860	119433	1.54913e+06	2.01682e+06	1.50818e+06	1.96351e+06	2.15162e+06	1.33214e+06	1.77441e+06	1.01999e+06	997463	457343	581587	918973	222025	282921	647348	851172
479	9Z,11Z-Tetradecadienal	209.19	229.44	C14H24O	positive		-1.01	annotated	809860	119433	1.54913e+06	2.01682e+06	1.50818e+06	1.96351e+06	2.15162e+06	1.33214e+06	1.77441e+06	1.01999e+06	997463	457343	581587	918973	222025	282921	647348	851172
479	10,12-Tetradecadienal	209.19	229.44	C14H24O	positive		-1.01	annotated	809860	119433	1.54913e+06	2.01682e+06	1.50818e+06	1.96351e+06	2.15162e+06	1.33214e+06	1.77441e+06	1.01999e+06	997463	457343	581587	918973	222025	282921	647348	851172
479	4E,9Z-Tetradecadienal	209.19	229.44	C14H24O	positive		-1.01	annotated	809860	119433	1.54913e+06	2.01682e+06	1.50818e+06	1.96351e+06	2.15162e+06	1.33214e+06	1.77441e+06	1.01999e+06	997463	457343	581587	918973	222025	282921	647348	851172
479	8E,10Z-Tetradecadienal	209.19	229.44	C14H24O	positive		-1.01	annotated	809860	119433	1.54913e+06	2.01682e+06	1.50818e+06	1.96351e+06	2.15162e+06	1.33214e+06	1.77441e+06	1.01999e+06	997463	457343	581587	918973	222025	282921	647348	851172
479	11Z,13-Tetradecadienal	209.19	229.44	C14H24O	positive		-1.01	annotated	809860	119433	1.54913e+06	2.01682e+06	1.50818e+06	1.96351e+06	2.15162e+06	1.33214e+06	1.77441e+06	1.01999e+06	997463	457343	581587	918973	222025	282921	647348	851172
479	9Z,11E-Tetradecadienal	209.19	229.44	C14H24O	positive		-1.01	annotated	809860	119433	1.54913e+06	2.01682e+06	1.50818e+06	1.96351e+06	2.15162e+06	1.33214e+06	1.77441e+06	1.01999e+06	997463	457343	581587	918973	222025	282921	647348	851172
479	9Z,12E-Tetradecadienal	209.19	229.44	C14H24O	positive		-1.01	annotated	809860	119433	1.54913e+06	2.01682e+06	1.50818e+06	1.96351e+06	2.15162e+06	1.33214e+06	1.77441e+06	1.01999e+06	997463	457343	581587	918973	222025	282921	647348	851172
479	11E,13-Tetradecadienal	209.19	229.44	C14H24O	positive		-1.01	annotated	809860	119433	1.54913e+06	2.01682e+06	1.50818e+06	1.96351e+06	2.15162e+06	1.33214e+06	1.77441e+06	1.01999e+06	997463	457343	581587	918973	222025	282921	647348	851172
479	8E,10E-Tetradecadienal	209.19	229.44	C14H24O	positive		-1.01	annotated	809860	119433	1.54913e+06	2.01682e+06	1.50818e+06	1.96351e+06	2.15162e+06	1.33214e+06	1.77441e+06	1.01999e+06	997463	457343	581587	918973	222025	282921	647348	851172
479	5,8-tetradecadienal	209.19	229.44	C14H24O	positive		-1.01	annotated	809860	119433	1.54913e+06	2.01682e+06	1.50818e+06	1.96351e+06	2.15162e+06	1.33214e+06	1.77441e+06	1.01999e+06	997463	457343	581587	918973	222025	282921	647348	851172
480	2-amino-tetradecanoic acid	244.227	233.63	C14H29NO2	positive		-0.75	annotated	302677	101508	391700	409350	314942	499386	430472	358720	496843	260342	269147	220697	114780	209532	247017	83951.2	226925	324732
480	C14 sphingosine	244.227	233.63	C14H29NO2	positive		-0.75	annotated	302677	101508	391700	409350	314942	499386	430472	358720	496843	260342	269147	220697	114780	209532	247017	83951.2	226925	324732
480	Lauroyl-EA	244.227	233.63	C14H29NO2	positive		-0.75	annotated	302677	101508	391700	409350	314942	499386	430472	358720	496843	260342	269147	220697	114780	209532	247017	83951.2	226925	324732
484	N-Methylcalystegine B2	190.107	642.51	C8H15NO4	positive		0.24	annotated	687063	748428	676098	633405	746986	1128806	1.02916e+06	1.03409e+06	630323	1581975	588290	753519	2124656	612964	622856	1.4913e+06	736623	898312
484	N-lactoyl-Valine	190.107	642.51	C8H15NO4	positive		0.24	annotated	687063	748428	676098	633405	746986	1128806	1.02916e+06	1.03409e+06	630323	1581975	588290	753519	2124656	612964	622856	1.4913e+06	736623	898312
484	(2S)-2-{[1-(R)-Carboxyethyl]amino}pentanoate	190.107	642.51	C8H15NO4	positive		0.24	annotated	687063	748428	676098	633405	746986	1128806	1.02916e+06	1.03409e+06	630323	1581975	588290	753519	2124656	612964	622856	1.4913e+06	736623	898312
484	2 -(Butylamido)-4-hydroxybutanoic acid	190.107	642.51	C8H15NO4	positive		0.24	annotated	687063	748428	676098	633405	746986	1128806	1.02916e+06	1.03409e+06	630323	1581975	588290	753519	2124656	612964	622856	1.4913e+06	736623	898312
484	Alexine	190.107	642.51	C8H15NO4	positive		0.24	annotated	687063	748428	676098	633405	746986	1128806	1.02916e+06	1.03409e+06	630323	1581975	588290	753519	2124656	612964	622856	1.4913e+06	736623	898312
484	Australine	190.107	642.51	C8H15NO4	positive		0.24	annotated	687063	748428	676098	633405	746986	1128806	1.02916e+06	1.03409e+06	630323	1581975	588290	753519	2124656	612964	622856	1.4913e+06	736623	898312
484	Castanospermine	190.107	642.51	C8H15NO4	positive		0.24	annotated	687063	748428	676098	633405	746986	1128806	1.02916e+06	1.03409e+06	630323	1581975	588290	753519	2124656	612964	622856	1.4913e+06	736623	898312
490	Pimelylcarnitine	304.175	587.82	C14H25NO6	positive		0.11	annotated	1.05517e+06	2.0551e+06	2.07498e+06	831342	730379	691602	664868	1.60049e+06	684832	1.47253e+06	1.28643e+06	1.2399e+06	798955	788891	1.67617e+06	1358193	977004	843042
492	(E)-Urocanic acid	139.05	585.89	C6H6N2O2	positive	Urocanic acid (C6H6N2O2) Prob = 98.8700000000	-0.02	annotated+fragment	1.68641e+06	1.48384e+06	1.47354e+06	1.18103e+06	1.02918e+06	2.05665e+06	1.24565e+06	1.68411e+06	1.43336e+06	1.91546e+06	1.09079e+06	1.20671e+06	1.74912e+06	1261891	1.68083e+06	1.55683e+06	1.57255e+06	1.05535e+06
492	Urocanate	139.05	585.89	C6H6N2O2	positive	Urocanic acid (C6H6N2O2) Prob = 98.8700000000	-0.02	annotated+fragment	1.68641e+06	1.48384e+06	1.47354e+06	1.18103e+06	1.02918e+06	2.05665e+06	1.24565e+06	1.68411e+06	1.43336e+06	1.91546e+06	1.09079e+06	1.20671e+06	1.74912e+06	1261891	1.68083e+06	1.55683e+06	1.57255e+06	1.05535e+06
492	2-Aminonicotinic acid	139.05	585.89	C6H6N2O2	positive	Urocanic acid (C6H6N2O2) Prob = 98.8700000000	-0.02	annotated+fragment	1.68641e+06	1.48384e+06	1.47354e+06	1.18103e+06	1.02918e+06	2.05665e+06	1.24565e+06	1.68411e+06	1.43336e+06	1.91546e+06	1.09079e+06	1.20671e+06	1.74912e+06	1261891	1.68083e+06	1.55683e+06	1.57255e+06	1.05535e+06
492	Nicotinamide N-oxide	139.05	585.89	C6H6N2O2	positive	Urocanic acid (C6H6N2O2) Prob = 98.8700000000	-0.02	annotated+fragment	1.68641e+06	1.48384e+06	1.47354e+06	1.18103e+06	1.02918e+06	2.05665e+06	1.24565e+06	1.68411e+06	1.43336e+06	1.91546e+06	1.09079e+06	1.20671e+06	1.74912e+06	1261891	1.68083e+06	1.55683e+06	1.57255e+06	1.05535e+06
492	5-Oxo-2(5H)-isoxazolepropanenitrile	139.05	585.89	C6H6N2O2	positive	Urocanic acid (C6H6N2O2) Prob = 98.8700000000	-0.02	annotated+fragment	1.68641e+06	1.48384e+06	1.47354e+06	1.18103e+06	1.02918e+06	2.05665e+06	1.24565e+06	1.68411e+06	1.43336e+06	1.91546e+06	1.09079e+06	1.20671e+06	1.74912e+06	1261891	1.68083e+06	1.55683e+06	1.57255e+06	1.05535e+06
492	para-Benzoquinone dioxime	139.05	585.89	C6H6N2O2	positive	Urocanic acid (C6H6N2O2) Prob = 98.8700000000	-0.02	annotated+fragment	1.68641e+06	1.48384e+06	1.47354e+06	1.18103e+06	1.02918e+06	2.05665e+06	1.24565e+06	1.68411e+06	1.43336e+06	1.91546e+06	1.09079e+06	1.20671e+06	1.74912e+06	1261891	1.68083e+06	1.55683e+06	1.57255e+06	1.05535e+06
492	4-Nitroaniline	139.05	585.89	C6H6N2O2	positive	Urocanic acid (C6H6N2O2) Prob = 98.8700000000	-0.02	annotated+fragment	1.68641e+06	1.48384e+06	1.47354e+06	1.18103e+06	1.02918e+06	2.05665e+06	1.24565e+06	1.68411e+06	1.43336e+06	1.91546e+06	1.09079e+06	1.20671e+06	1.74912e+06	1261891	1.68083e+06	1.55683e+06	1.57255e+06	1.05535e+06
494	N-Acetylhistidine	198.087	559.55	C8H11N3O3	positive	N-Acetylhistidine (C8H11N3O3) Prob = 98.3000000000	0.37	annotated+fragment	899987	1.32241e+06	589222	1.25335e+06	571356	966758	952054	740406	688526	809359	768430	834798	1.69056e+06	850072	1.42807e+06	827448	1.3063e+06	2012908
494	HC Red No. 3	198.087	559.55	C8H11N3O3	positive	N-Acetylhistidine (C8H11N3O3) Prob = 98.3000000000	0.37	annotated+fragment	899987	1.32241e+06	589222	1.25335e+06	571356	966758	952054	740406	688526	809359	768430	834798	1.69056e+06	850072	1.42807e+06	827448	1.3063e+06	2012908
494	N-Acetyl-L-histidine	198.087	559.55	C8H11N3O3	positive	N-Acetylhistidine (C8H11N3O3) Prob = 98.3000000000	0.37	annotated+fragment	899987	1.32241e+06	589222	1.25335e+06	571356	966758	952054	740406	688526	809359	768430	834798	1.69056e+06	850072	1.42807e+06	827448	1.3063e+06	2012908
494	Methyl5-(but-3-en-1-yl)amino-1,3,4-oxadiazole-2-carboxylate	198.087	559.55	C8H11N3O3	positive	N-Acetylhistidine (C8H11N3O3) Prob = 98.3000000000	0.37	annotated+fragment	899987	1.32241e+06	589222	1.25335e+06	571356	966758	952054	740406	688526	809359	768430	834798	1.69056e+06	850072	1.42807e+06	827448	1.3063e+06	2012908
497	Metharbital	199.108	424.37	C9H14N2O3	positive		0.03	annotated	1.68263e+06	835114	1.10613e+06	1113562	1.5231e+06	1.25138e+06	1.61664e+06	800160	1.45261e+06	986627	662178	1.07679e+06	1.24503e+06	2.01035e+06	1610456	1.29326e+06	1.64159e+06	1272970
500	Palmitoylcarnitine	400.342	244.59	C23H45NO4	positive		0.09	annotated	1.37705e+06	263016	353644	467432	292079	912909	298100	1.99286e+06	872498	1.18361e+06	300148	612221	1.17333e+06	483888	863972	549756	559635	441530
502	2-Protocatechoylphloroglucinolcarboxylate	307.044	590.41	C14H10O8	positive		0.02	annotated	843136	1.13877e+06	1.42621e+06	1.08483e+06	925653	1.35928e+06	1.12923e+06	1.36255e+06	893387	1.15881e+06	1.2367e+06	1.24236e+06	985117	878822	1.31305e+06	1.19139e+06	930263	1.30743e+06
504	PC(P-18:1(11Z)/22:5(7Z,10Z,13Z,16Z,19Z))	818.605	214.06	C48H84NO7P	positive		0.02	annotated	1.26662e+06	1.45147e+06	1.34704e+06	1.36353e+06	1.66861e+06	1.42455e+06	1.57709e+06	1.74985e+06	1.78473e+06	1284701	1.85721e+06	1.42576e+06	1.51466e+06	1941517	1.60912e+06	1.30747e+06	1.45328e+06	1.43857e+06
504	PC(P-18:1(11Z)/22:5(4Z,7Z,10Z,13Z,16Z))	818.605	214.06	C48H84NO7P	positive		0.02	annotated	1.26662e+06	1.45147e+06	1.34704e+06	1.36353e+06	1.66861e+06	1.42455e+06	1.57709e+06	1.74985e+06	1.78473e+06	1284701	1.85721e+06	1.42576e+06	1.51466e+06	1941517	1.60912e+06	1.30747e+06	1.45328e+06	1.43857e+06
504	PC(P-18:0/22:6(4Z,7Z,10Z,13Z,16Z,19Z))	818.605	214.06	C48H84NO7P	positive		0.02	annotated	1.26662e+06	1.45147e+06	1.34704e+06	1.36353e+06	1.66861e+06	1.42455e+06	1.57709e+06	1.74985e+06	1.78473e+06	1284701	1.85721e+06	1.42576e+06	1.51466e+06	1941517	1.60912e+06	1.30747e+06	1.45328e+06	1.43857e+06
504	PC(P-18:1(9Z)/22:5(4Z,7Z,10Z,13Z,16Z))	818.605	214.06	C48H84NO7P	positive		0.02	annotated	1.26662e+06	1.45147e+06	1.34704e+06	1.36353e+06	1.66861e+06	1.42455e+06	1.57709e+06	1.74985e+06	1.78473e+06	1284701	1.85721e+06	1.42576e+06	1.51466e+06	1941517	1.60912e+06	1.30747e+06	1.45328e+06	1.43857e+06
504	PC(P-18:1(9Z)/22:5(7Z,10Z,13Z,16Z,19Z))	818.605	214.06	C48H84NO7P	positive		0.02	annotated	1.26662e+06	1.45147e+06	1.34704e+06	1.36353e+06	1.66861e+06	1.42455e+06	1.57709e+06	1.74985e+06	1.78473e+06	1284701	1.85721e+06	1.42576e+06	1.51466e+06	1941517	1.60912e+06	1.30747e+06	1.45328e+06	1.43857e+06
504	PC(22:5(7Z,10Z,13Z,16Z,19Z)/P-18:1(9Z))	818.605	214.06	C48H84NO7P	positive		0.02	annotated	1.26662e+06	1.45147e+06	1.34704e+06	1.36353e+06	1.66861e+06	1.42455e+06	1.57709e+06	1.74985e+06	1.78473e+06	1284701	1.85721e+06	1.42576e+06	1.51466e+06	1941517	1.60912e+06	1.30747e+06	1.45328e+06	1.43857e+06
504	PC(22:5(7Z,10Z,13Z,16Z,19Z)/P-18:1(11Z))	818.605	214.06	C48H84NO7P	positive		0.02	annotated	1.26662e+06	1.45147e+06	1.34704e+06	1.36353e+06	1.66861e+06	1.42455e+06	1.57709e+06	1.74985e+06	1.78473e+06	1284701	1.85721e+06	1.42576e+06	1.51466e+06	1941517	1.60912e+06	1.30747e+06	1.45328e+06	1.43857e+06
504	PC(22:6(4Z,7Z,10Z,13Z,16Z,19Z)/P-18:0)	818.605	214.06	C48H84NO7P	positive		0.02	annotated	1.26662e+06	1.45147e+06	1.34704e+06	1.36353e+06	1.66861e+06	1.42455e+06	1.57709e+06	1.74985e+06	1.78473e+06	1284701	1.85721e+06	1.42576e+06	1.51466e+06	1941517	1.60912e+06	1.30747e+06	1.45328e+06	1.43857e+06
504	PC(22:5(4Z,7Z,10Z,13Z,16Z)/P-18:1(9Z))	818.605	214.06	C48H84NO7P	positive		0.02	annotated	1.26662e+06	1.45147e+06	1.34704e+06	1.36353e+06	1.66861e+06	1.42455e+06	1.57709e+06	1.74985e+06	1.78473e+06	1284701	1.85721e+06	1.42576e+06	1.51466e+06	1941517	1.60912e+06	1.30747e+06	1.45328e+06	1.43857e+06
504	PC(22:5(4Z,7Z,10Z,13Z,16Z)/P-18:1(11Z))	818.605	214.06	C48H84NO7P	positive		0.02	annotated	1.26662e+06	1.45147e+06	1.34704e+06	1.36353e+06	1.66861e+06	1.42455e+06	1.57709e+06	1.74985e+06	1.78473e+06	1284701	1.85721e+06	1.42576e+06	1.51466e+06	1941517	1.60912e+06	1.30747e+06	1.45328e+06	1.43857e+06
508	Pyridoxamine	169.097	359.63	C8H12N2O2	positive		-0.14	annotated	1.35506e+06	1136620	1.07863e+06	1.23108e+06	1.91148e+06	1.60185e+06	1.58746e+06	597957	1.00657e+06	1.03587e+06	509360	1625790	1.21622e+06	1.08005e+06	1.14951e+06	1.48267e+06	1.08444e+06	1213557
508	Cyclo(deltaAla-L-Val)	169.097	359.63	C8H12N2O2	positive		-0.14	annotated	1.35506e+06	1136620	1.07863e+06	1.23108e+06	1.91148e+06	1.60185e+06	1.58746e+06	597957	1.00657e+06	1.03587e+06	509360	1625790	1.21622e+06	1.08005e+06	1.14951e+06	1.48267e+06	1.08444e+06	1213557
508	4-PIOL	169.097	359.63	C8H12N2O2	positive		-0.14	annotated	1.35506e+06	1136620	1.07863e+06	1.23108e+06	1.91148e+06	1.60185e+06	1.58746e+06	597957	1.00657e+06	1.03587e+06	509360	1625790	1.21622e+06	1.08005e+06	1.14951e+06	1.48267e+06	1.08444e+06	1213557
512	PE(22:6(4Z,7Z,10Z,13Z,16Z,19Z)/18:2(9Z,12Z))	788.522	206.35	C45H74NO8P	positive		0.16	annotated	1120878	1.33499e+06	1.44091e+06	868123	826354	997891	863253	977108	766187	970410	963817	1.55058e+06	931140	963036	1.24038e+06	1.19858e+06	775707	1.85342e+06
512	PE(22:5(7Z,10Z,13Z,16Z,19Z)/18:3(6Z,9Z,12Z))	788.522	206.35	C45H74NO8P	positive		0.16	annotated	1120878	1.33499e+06	1.44091e+06	868123	826354	997891	863253	977108	766187	970410	963817	1.55058e+06	931140	963036	1.24038e+06	1.19858e+06	775707	1.85342e+06
512	PE(22:5(7Z,10Z,13Z,16Z,19Z)/18:3(9Z,12Z,15Z))	788.522	206.35	C45H74NO8P	positive		0.16	annotated	1120878	1.33499e+06	1.44091e+06	868123	826354	997891	863253	977108	766187	970410	963817	1.55058e+06	931140	963036	1.24038e+06	1.19858e+06	775707	1.85342e+06
512	PE(18:4(6Z,9Z,12Z,15Z)/22:4(7Z,10Z,13Z,16Z))	788.522	206.35	C45H74NO8P	positive		0.16	annotated	1120878	1.33499e+06	1.44091e+06	868123	826354	997891	863253	977108	766187	970410	963817	1.55058e+06	931140	963036	1.24038e+06	1.19858e+06	775707	1.85342e+06
512	PE(20:3(5Z,8Z,11Z)/20:5(5Z,8Z,11Z,14Z,17Z))	788.522	206.35	C45H74NO8P	positive		0.16	annotated	1120878	1.33499e+06	1.44091e+06	868123	826354	997891	863253	977108	766187	970410	963817	1.55058e+06	931140	963036	1.24038e+06	1.19858e+06	775707	1.85342e+06
512	PE(20:4(5Z,8Z,11Z,14Z)/20:4(5Z,8Z,11Z,14Z))	788.522	206.35	C45H74NO8P	positive		0.16	annotated	1120878	1.33499e+06	1.44091e+06	868123	826354	997891	863253	977108	766187	970410	963817	1.55058e+06	931140	963036	1.24038e+06	1.19858e+06	775707	1.85342e+06
512	PE(20:3(8Z,11Z,14Z)/20:5(5Z,8Z,11Z,14Z,17Z))	788.522	206.35	C45H74NO8P	positive		0.16	annotated	1120878	1.33499e+06	1.44091e+06	868123	826354	997891	863253	977108	766187	970410	963817	1.55058e+06	931140	963036	1.24038e+06	1.19858e+06	775707	1.85342e+06
512	PE(20:4(8Z,11Z,14Z,17Z)/20:4(5Z,8Z,11Z,14Z))	788.522	206.35	C45H74NO8P	positive		0.16	annotated	1120878	1.33499e+06	1.44091e+06	868123	826354	997891	863253	977108	766187	970410	963817	1.55058e+06	931140	963036	1.24038e+06	1.19858e+06	775707	1.85342e+06
512	PE(20:4(8Z,11Z,14Z,17Z)/20:4(8Z,11Z,14Z,17Z))	788.522	206.35	C45H74NO8P	positive		0.16	annotated	1120878	1.33499e+06	1.44091e+06	868123	826354	997891	863253	977108	766187	970410	963817	1.55058e+06	931140	963036	1.24038e+06	1.19858e+06	775707	1.85342e+06
512	PE(20:5(5Z,8Z,11Z,14Z,17Z)/20:3(5Z,8Z,11Z))	788.522	206.35	C45H74NO8P	positive		0.16	annotated	1120878	1.33499e+06	1.44091e+06	868123	826354	997891	863253	977108	766187	970410	963817	1.55058e+06	931140	963036	1.24038e+06	1.19858e+06	775707	1.85342e+06
512	PE(20:5(5Z,8Z,11Z,14Z,17Z)/20:3(8Z,11Z,14Z))	788.522	206.35	C45H74NO8P	positive		0.16	annotated	1120878	1.33499e+06	1.44091e+06	868123	826354	997891	863253	977108	766187	970410	963817	1.55058e+06	931140	963036	1.24038e+06	1.19858e+06	775707	1.85342e+06
512	PE(20:4(5Z,8Z,11Z,14Z)/20:4(8Z,11Z,14Z,17Z))	788.522	206.35	C45H74NO8P	positive		0.16	annotated	1120878	1.33499e+06	1.44091e+06	868123	826354	997891	863253	977108	766187	970410	963817	1.55058e+06	931140	963036	1.24038e+06	1.19858e+06	775707	1.85342e+06
512	PE(22:5(4Z,7Z,10Z,13Z,16Z)/18:3(6Z,9Z,12Z))	788.522	206.35	C45H74NO8P	positive		0.16	annotated	1120878	1.33499e+06	1.44091e+06	868123	826354	997891	863253	977108	766187	970410	963817	1.55058e+06	931140	963036	1.24038e+06	1.19858e+06	775707	1.85342e+06
512	PE(22:5(4Z,7Z,10Z,13Z,16Z)/18:3(9Z,12Z,15Z))	788.522	206.35	C45H74NO8P	positive		0.16	annotated	1120878	1.33499e+06	1.44091e+06	868123	826354	997891	863253	977108	766187	970410	963817	1.55058e+06	931140	963036	1.24038e+06	1.19858e+06	775707	1.85342e+06
512	PE(22:4(7Z,10Z,13Z,16Z)/18:4(6Z,9Z,12Z,15Z))	788.522	206.35	C45H74NO8P	positive		0.16	annotated	1120878	1.33499e+06	1.44091e+06	868123	826354	997891	863253	977108	766187	970410	963817	1.55058e+06	931140	963036	1.24038e+06	1.19858e+06	775707	1.85342e+06
512	PE(18:3(9Z,12Z,15Z)/22:5(4Z,7Z,10Z,13Z,16Z))	788.522	206.35	C45H74NO8P	positive		0.16	annotated	1120878	1.33499e+06	1.44091e+06	868123	826354	997891	863253	977108	766187	970410	963817	1.55058e+06	931140	963036	1.24038e+06	1.19858e+06	775707	1.85342e+06
512	PE(18:3(9Z,12Z,15Z)/22:5(7Z,10Z,13Z,16Z,19Z))	788.522	206.35	C45H74NO8P	positive		0.16	annotated	1120878	1.33499e+06	1.44091e+06	868123	826354	997891	863253	977108	766187	970410	963817	1.55058e+06	931140	963036	1.24038e+06	1.19858e+06	775707	1.85342e+06
512	PE(18:2(9Z,12Z)/22:6(4Z,7Z,10Z,13Z,16Z,19Z))	788.522	206.35	C45H74NO8P	positive		0.16	annotated	1120878	1.33499e+06	1.44091e+06	868123	826354	997891	863253	977108	766187	970410	963817	1.55058e+06	931140	963036	1.24038e+06	1.19858e+06	775707	1.85342e+06
512	PE(18:3(6Z,9Z,12Z)/22:5(4Z,7Z,10Z,13Z,16Z))	788.522	206.35	C45H74NO8P	positive		0.16	annotated	1120878	1.33499e+06	1.44091e+06	868123	826354	997891	863253	977108	766187	970410	963817	1.55058e+06	931140	963036	1.24038e+06	1.19858e+06	775707	1.85342e+06
512	PE(18:3(6Z,9Z,12Z)/22:5(7Z,10Z,13Z,16Z,19Z))	788.522	206.35	C45H74NO8P	positive		0.16	annotated	1120878	1.33499e+06	1.44091e+06	868123	826354	997891	863253	977108	766187	970410	963817	1.55058e+06	931140	963036	1.24038e+06	1.19858e+06	775707	1.85342e+06
514	N2-Acetyl-L-aminoadipate	204.087	630.2	C8H13NO5	positive		0.1	annotated	1.27421e+06	1.80019e+06	1840186	626080	896569	871902	794871	618439	670342	953307	701150	1.45037e+06	1.42006e+06	866926	861679	1.27007e+06	733146	1.34921e+06
515	12-amino-dodecanoic acid	216.196	250.29	C12H25NO2	positive		-0.34	annotated	1.82079e+06	303057	321941	693826	190211	330940	955598	455886	549654	309946	417251	634675	680791	253072	554699	357776	225172	357393
526	7-Nonene-3,5-diyn-1-ol	135.08	232.24	C9H10O	positive		-0.12	annotated	1.69104e+06	1.11903e+06	1221654	1.33534e+06	1.11539e+06	1121093	1.37728e+06	1.23456e+06	1.19522e+06	1.38609e+06	1.329e+06	1.03096e+06	934457	1.04441e+06	1.05231e+06	1.2232e+06	1318702	1.2099e+06
526	Chavicol	135.08	232.24	C9H10O	positive		-0.12	annotated	1.69104e+06	1.11903e+06	1221654	1.33534e+06	1.11539e+06	1121093	1.37728e+06	1.23456e+06	1.19522e+06	1.38609e+06	1.329e+06	1.03096e+06	934457	1.04441e+06	1.05231e+06	1.2232e+06	1318702	1.2099e+06
526	Indan-1-ol	135.08	232.24	C9H10O	positive		-0.12	annotated	1.69104e+06	1.11903e+06	1221654	1.33534e+06	1.11539e+06	1121093	1.37728e+06	1.23456e+06	1.19522e+06	1.38609e+06	1.329e+06	1.03096e+06	934457	1.04441e+06	1.05231e+06	1.2232e+06	1318702	1.2099e+06
526	m-Methylacetophenone	135.08	232.24	C9H10O	positive		-0.12	annotated	1.69104e+06	1.11903e+06	1221654	1.33534e+06	1.11539e+06	1121093	1.37728e+06	1.23456e+06	1.19522e+06	1.38609e+06	1.329e+06	1.03096e+06	934457	1.04441e+06	1.05231e+06	1.2232e+06	1318702	1.2099e+06
526	(Z)-4-(1-Propenyl)phenol	135.08	232.24	C9H10O	positive		-0.12	annotated	1.69104e+06	1.11903e+06	1221654	1.33534e+06	1.11539e+06	1121093	1.37728e+06	1.23456e+06	1.19522e+06	1.38609e+06	1.329e+06	1.03096e+06	934457	1.04441e+06	1.05231e+06	1.2232e+06	1318702	1.2099e+06
526	Cinnamyl alcohol	135.08	232.24	C9H10O	positive		-0.12	annotated	1.69104e+06	1.11903e+06	1221654	1.33534e+06	1.11539e+06	1121093	1.37728e+06	1.23456e+06	1.19522e+06	1.38609e+06	1.329e+06	1.03096e+06	934457	1.04441e+06	1.05231e+06	1.2232e+06	1318702	1.2099e+06
526	Cinnamyl alcohol	135.08	232.24	C9H10O	positive		-0.12	annotated	1.69104e+06	1.11903e+06	1221654	1.33534e+06	1.11539e+06	1121093	1.37728e+06	1.23456e+06	1.19522e+06	1.38609e+06	1.329e+06	1.03096e+06	934457	1.04441e+06	1.05231e+06	1.2232e+06	1318702	1.2099e+06
526	(4-Methylphenyl)acetaldehyde	135.08	232.24	C9H10O	positive		-0.12	annotated	1.69104e+06	1.11903e+06	1221654	1.33534e+06	1.11539e+06	1121093	1.37728e+06	1.23456e+06	1.19522e+06	1.38609e+06	1.329e+06	1.03096e+06	934457	1.04441e+06	1.05231e+06	1.2232e+06	1318702	1.2099e+06
526	4-Ethylbenzaldehyde	135.08	232.24	C9H10O	positive		-0.12	annotated	1.69104e+06	1.11903e+06	1221654	1.33534e+06	1.11539e+06	1121093	1.37728e+06	1.23456e+06	1.19522e+06	1.38609e+06	1.329e+06	1.03096e+06	934457	1.04441e+06	1.05231e+06	1.2232e+06	1318702	1.2099e+06
526	2,4-Dimethylbenzaldehyde	135.08	232.24	C9H10O	positive		-0.12	annotated	1.69104e+06	1.11903e+06	1221654	1.33534e+06	1.11539e+06	1121093	1.37728e+06	1.23456e+06	1.19522e+06	1.38609e+06	1.329e+06	1.03096e+06	934457	1.04441e+06	1.05231e+06	1.2232e+06	1318702	1.2099e+06
526	o-Vinylanisole	135.08	232.24	C9H10O	positive		-0.12	annotated	1.69104e+06	1.11903e+06	1221654	1.33534e+06	1.11539e+06	1121093	1.37728e+06	1.23456e+06	1.19522e+06	1.38609e+06	1.329e+06	1.03096e+06	934457	1.04441e+06	1.05231e+06	1.2232e+06	1318702	1.2099e+06
526	2-Phenylpropanal	135.08	232.24	C9H10O	positive		-0.12	annotated	1.69104e+06	1.11903e+06	1221654	1.33534e+06	1.11539e+06	1121093	1.37728e+06	1.23456e+06	1.19522e+06	1.38609e+06	1.329e+06	1.03096e+06	934457	1.04441e+06	1.05231e+06	1.2232e+06	1318702	1.2099e+06
526	3-Phenylpropanal	135.08	232.24	C9H10O	positive		-0.12	annotated	1.69104e+06	1.11903e+06	1221654	1.33534e+06	1.11539e+06	1121093	1.37728e+06	1.23456e+06	1.19522e+06	1.38609e+06	1.329e+06	1.03096e+06	934457	1.04441e+06	1.05231e+06	1.2232e+06	1318702	1.2099e+06
526	4'-Methylacetophenone	135.08	232.24	C9H10O	positive		-0.12	annotated	1.69104e+06	1.11903e+06	1221654	1.33534e+06	1.11539e+06	1121093	1.37728e+06	1.23456e+06	1.19522e+06	1.38609e+06	1.329e+06	1.03096e+06	934457	1.04441e+06	1.05231e+06	1.2232e+06	1318702	1.2099e+06
526	1-Phenyl-1-propanone	135.08	232.24	C9H10O	positive		-0.12	annotated	1.69104e+06	1.11903e+06	1221654	1.33534e+06	1.11539e+06	1121093	1.37728e+06	1.23456e+06	1.19522e+06	1.38609e+06	1.329e+06	1.03096e+06	934457	1.04441e+06	1.05231e+06	1.2232e+06	1318702	1.2099e+06
526	Isochavicol	135.08	232.24	C9H10O	positive		-0.12	annotated	1.69104e+06	1.11903e+06	1221654	1.33534e+06	1.11539e+06	1121093	1.37728e+06	1.23456e+06	1.19522e+06	1.38609e+06	1.329e+06	1.03096e+06	934457	1.04441e+06	1.05231e+06	1.2232e+06	1318702	1.2099e+06
526	Phenylacetone	135.08	232.24	C9H10O	positive		-0.12	annotated	1.69104e+06	1.11903e+06	1221654	1.33534e+06	1.11539e+06	1121093	1.37728e+06	1.23456e+06	1.19522e+06	1.38609e+06	1.329e+06	1.03096e+06	934457	1.04441e+06	1.05231e+06	1.2232e+06	1318702	1.2099e+06
528	Isovalerylcarnitine	246.17	438.58	C12H23NO4	positive		-0.01	annotated	753989	385578	774427	600312	724955	295606	707739	1.10773e+06	1271015	1.16843e+06	461418	752767	526106	557414	555961	685059	1.65565e+06	357229
528	2-Methylbutyroylcarnitine	246.17	438.58	C12H23NO4	positive		-0.01	annotated	753989	385578	774427	600312	724955	295606	707739	1.10773e+06	1271015	1.16843e+06	461418	752767	526106	557414	555961	685059	1.65565e+06	357229
528	Pivaloylcarnitine	246.17	438.58	C12H23NO4	positive		-0.01	annotated	753989	385578	774427	600312	724955	295606	707739	1.10773e+06	1271015	1.16843e+06	461418	752767	526106	557414	555961	685059	1.65565e+06	357229
528	Valerylcarnitine	246.17	438.58	C12H23NO4	positive		-0.01	annotated	753989	385578	774427	600312	724955	295606	707739	1.10773e+06	1271015	1.16843e+06	461418	752767	526106	557414	555961	685059	1.65565e+06	357229
529	5-Guanidino-3-methyl-2-oxopentanoate	188.103	662.23	C7H13N3O3	positive		-0.24	annotated	1.33275e+06	1027269	800846	1.64116e+06	1.02745e+06	939792	1239452	1.15309e+06	805051	738993	442133	982374	1.1407e+06	1.26871e+06	1.31278e+06	780258	1.09618e+06	873560
530	Dicyclomine	310.274	352.82	C19H35NO2	positive		-0.39	annotated	600788	1.07274e+06	679409	958662	1.64032e+06	1.1392e+06	922834	1.59676e+06	843027	672163	481379	940254	595331	900220	884024	746635	756533	1.03652e+06
530	(9Me,4E,8E,10E-d19:3)sphingosine	310.274	352.82	C19H35NO2	positive		-0.39	annotated	600788	1.07274e+06	679409	958662	1.64032e+06	1.1392e+06	922834	1.59676e+06	843027	672163	481379	940254	595331	900220	884024	746635	756533	1.03652e+06
531	Pyridine	80.0493	421.61	C5H5N	positive		-0.06	annotated	1.19172e+06	1.2006e+06	1.27662e+06	1.00979e+06	1210818	1258539	1.63333e+06	966108	1.6103e+06	1.0617e+06	1.25029e+06	1.06018e+06	998252	1.32449e+06	1.28761e+06	1.36286e+06	1.22446e+06	1.26174e+06
534	Estragole	149.096	231.76	C10H12O	positive		0.01	annotated	1.50931e+06	1.14444e+06	1309731	1.22012e+06	1.40262e+06	1.31044e+06	1.18921e+06	1.60551e+06	1.20563e+06	1.21342e+06	1346208	1.35293e+06	1.11048e+06	1171094	1.15258e+06	1.55551e+06	1608350	1456509
534	p-Ethylacetophenone	149.096	231.76	C10H12O	positive		0.01	annotated	1.50931e+06	1.14444e+06	1309731	1.22012e+06	1.40262e+06	1.31044e+06	1.18921e+06	1.60551e+06	1.20563e+06	1.21342e+06	1346208	1.35293e+06	1.11048e+06	1171094	1.15258e+06	1.55551e+06	1608350	1456509
534	Anethole	149.096	231.76	C10H12O	positive		0.01	annotated	1.50931e+06	1.14444e+06	1309731	1.22012e+06	1.40262e+06	1.31044e+06	1.18921e+06	1.60551e+06	1.20563e+06	1.21342e+06	1346208	1.35293e+06	1.11048e+06	1171094	1.15258e+06	1.55551e+06	1608350	1456509
534	3,4,5-Trimethylbenzaldehyde	149.096	231.76	C10H12O	positive		0.01	annotated	1.50931e+06	1.14444e+06	1309731	1.22012e+06	1.40262e+06	1.31044e+06	1.18921e+06	1.60551e+06	1.20563e+06	1.21342e+06	1346208	1.35293e+06	1.11048e+06	1171094	1.15258e+06	1.55551e+06	1608350	1456509
534	2,4,6-Trimethylbenzaldehyde	149.096	231.76	C10H12O	positive		0.01	annotated	1.50931e+06	1.14444e+06	1309731	1.22012e+06	1.40262e+06	1.31044e+06	1.18921e+06	1.60551e+06	1.20563e+06	1.21342e+06	1346208	1.35293e+06	1.11048e+06	1171094	1.15258e+06	1.55551e+06	1608350	1456509
534	Duryl aldehyde	149.096	231.76	C10H12O	positive		0.01	annotated	1.50931e+06	1.14444e+06	1309731	1.22012e+06	1.40262e+06	1.31044e+06	1.18921e+06	1.60551e+06	1.20563e+06	1.21342e+06	1346208	1.35293e+06	1.11048e+06	1171094	1.15258e+06	1.55551e+06	1608350	1456509
534	2,3,6-Trimethylbenzaldehyde	149.096	231.76	C10H12O	positive		0.01	annotated	1.50931e+06	1.14444e+06	1309731	1.22012e+06	1.40262e+06	1.31044e+06	1.18921e+06	1.60551e+06	1.20563e+06	1.21342e+06	1346208	1.35293e+06	1.11048e+06	1171094	1.15258e+06	1.55551e+06	1608350	1456509
534	2',4'-Dimethylacetophenone	149.096	231.76	C10H12O	positive		0.01	annotated	1.50931e+06	1.14444e+06	1309731	1.22012e+06	1.40262e+06	1.31044e+06	1.18921e+06	1.60551e+06	1.20563e+06	1.21342e+06	1346208	1.35293e+06	1.11048e+06	1171094	1.15258e+06	1.55551e+06	1608350	1456509
534	Cuminaldehyde	149.096	231.76	C10H12O	positive		0.01	annotated	1.50931e+06	1.14444e+06	1309731	1.22012e+06	1.40262e+06	1.31044e+06	1.18921e+06	1.60551e+06	1.20563e+06	1.21342e+06	1346208	1.35293e+06	1.11048e+06	1171094	1.15258e+06	1.55551e+06	1608350	1456509
534	4-Phenyl-3-buten-2-ol	149.096	231.76	C10H12O	positive		0.01	annotated	1.50931e+06	1.14444e+06	1309731	1.22012e+06	1.40262e+06	1.31044e+06	1.18921e+06	1.60551e+06	1.20563e+06	1.21342e+06	1346208	1.35293e+06	1.11048e+06	1171094	1.15258e+06	1.55551e+06	1608350	1456509
534	2-(4-Methylphenyl)propanal	149.096	231.76	C10H12O	positive		0.01	annotated	1.50931e+06	1.14444e+06	1309731	1.22012e+06	1.40262e+06	1.31044e+06	1.18921e+06	1.60551e+06	1.20563e+06	1.21342e+06	1346208	1.35293e+06	1.11048e+06	1171094	1.15258e+06	1.55551e+06	1608350	1456509
534	Anethole	149.096	231.76	C10H12O	positive		0.01	annotated	1.50931e+06	1.14444e+06	1309731	1.22012e+06	1.40262e+06	1.31044e+06	1.18921e+06	1.60551e+06	1.20563e+06	1.21342e+06	1346208	1.35293e+06	1.11048e+06	1171094	1.15258e+06	1.55551e+06	1608350	1456509
534	5,6,7,8-Tetrahydro-2-naphthol	149.096	231.76	C10H12O	positive		0.01	annotated	1.50931e+06	1.14444e+06	1309731	1.22012e+06	1.40262e+06	1.31044e+06	1.18921e+06	1.60551e+06	1.20563e+06	1.21342e+06	1346208	1.35293e+06	1.11048e+06	1171094	1.15258e+06	1.55551e+06	1608350	1456509
534	trans-Lachnophyllol	149.096	231.76	C10H12O	positive		0.01	annotated	1.50931e+06	1.14444e+06	1309731	1.22012e+06	1.40262e+06	1.31044e+06	1.18921e+06	1.60551e+06	1.20563e+06	1.21342e+06	1346208	1.35293e+06	1.11048e+06	1171094	1.15258e+06	1.55551e+06	1608350	1456509
534	2,4,6,8-decatetraenal	149.096	231.76	C10H12O	positive		0.01	annotated	1.50931e+06	1.14444e+06	1309731	1.22012e+06	1.40262e+06	1.31044e+06	1.18921e+06	1.60551e+06	1.20563e+06	1.21342e+06	1346208	1.35293e+06	1.11048e+06	1171094	1.15258e+06	1.55551e+06	1608350	1456509
535	Diisopentyl thiomalate	291.163	619.12	C14H26O4S	positive		-0.16	annotated	847335	990249	902570	265913	395610	1.60728e+06	462849	1.1552e+06	382890	753316	380870	442806	642766	405792	767402	967853	595246	657680
541	3,4-Methylenesebacic acid	227.128	251.64	C12H18O4	positive		0.45	annotated	642080	936050	711026	528486	389195	1.57285e+06	147659	288693	603928	823115	765350	1.45342e+06	319411	435597	1.35251e+06	644411	717673	720228
541	Allixin	227.128	251.64	C12H18O4	positive		0.45	annotated	642080	936050	711026	528486	389195	1.57285e+06	147659	288693	603928	823115	765350	1.45342e+06	319411	435597	1.35251e+06	644411	717673	720228
541	Butopyronoxyl	227.128	251.64	C12H18O4	positive		0.45	annotated	642080	936050	711026	528486	389195	1.57285e+06	147659	288693	603928	823115	765350	1.45342e+06	319411	435597	1.35251e+06	644411	717673	720228
541	12-hydroxyjasmonic acid	227.128	251.64	C12H18O4	positive		0.45	annotated	642080	936050	711026	528486	389195	1.57285e+06	147659	288693	603928	823115	765350	1.45342e+06	319411	435597	1.35251e+06	644411	717673	720228
541	epi-4'-hydroxyjasmonic acid	227.128	251.64	C12H18O4	positive		0.45	annotated	642080	936050	711026	528486	389195	1.57285e+06	147659	288693	603928	823115	765350	1.45342e+06	319411	435597	1.35251e+06	644411	717673	720228
541	Tuberonic acid	227.128	251.64	C12H18O4	positive		0.45	annotated	642080	936050	711026	528486	389195	1.57285e+06	147659	288693	603928	823115	765350	1.45342e+06	319411	435597	1.35251e+06	644411	717673	720228
541	3,7-Dimethyl-2E,6E-decadien-1,10-dioic acid	227.128	251.64	C12H18O4	positive		0.45	annotated	642080	936050	711026	528486	389195	1.57285e+06	147659	288693	603928	823115	765350	1.45342e+06	319411	435597	1.35251e+06	644411	717673	720228
544	2-Octenoylcarnitine	286.201	275.62	C15H27NO4	positive		-0.21	annotated	1.55623e+06	0	216340	246835	171695	503887	274043	466170	502790	693942	211010	208377	571827	350116	362124	212352	374453	273341
550	2',4',6'-Trihydroxydihydrochalcone 4'-glucoside	421.15	512.7	C21H24O9	positive		0.23	annotated	96711.3	306205	257217	130778	136279	228310	222377	237880	73759.2	205006	93853.4	207488	1.50627e+06	61815.6	297248	149088	150901	209547
550	2',4',6'-Trihydroxydihydrochalcone 2'-glucoside	421.15	512.7	C21H24O9	positive		0.23	annotated	96711.3	306205	257217	130778	136279	228310	222377	237880	73759.2	205006	93853.4	207488	1.50627e+06	61815.6	297248	149088	150901	209547
550	Glycyphyllin	421.15	512.7	C21H24O9	positive		0.23	annotated	96711.3	306205	257217	130778	136279	228310	222377	237880	73759.2	205006	93853.4	207488	1.50627e+06	61815.6	297248	149088	150901	209547
550	Isorhapontin	421.15	512.7	C21H24O9	positive		0.23	annotated	96711.3	306205	257217	130778	136279	228310	222377	237880	73759.2	205006	93853.4	207488	1.50627e+06	61815.6	297248	149088	150901	209547
550	Rhaponticin	421.15	512.7	C21H24O9	positive		0.23	annotated	96711.3	306205	257217	130778	136279	228310	222377	237880	73759.2	205006	93853.4	207488	1.50627e+06	61815.6	297248	149088	150901	209547
550	Melampodin A	421.15	512.7	C21H24O9	positive		0.23	annotated	96711.3	306205	257217	130778	136279	228310	222377	237880	73759.2	205006	93853.4	207488	1.50627e+06	61815.6	297248	149088	150901	209547
550	Afzelechin 3-O-alpha-L-rhamnopyranoside	421.15	512.7	C21H24O9	positive		0.23	annotated	96711.3	306205	257217	130778	136279	228310	222377	237880	73759.2	205006	93853.4	207488	1.50627e+06	61815.6	297248	149088	150901	209547
550	Confusoside	421.15	512.7	C21H24O9	positive		0.23	annotated	96711.3	306205	257217	130778	136279	228310	222377	237880	73759.2	205006	93853.4	207488	1.50627e+06	61815.6	297248	149088	150901	209547
550	Davidioside	421.15	512.7	C21H24O9	positive		0.23	annotated	96711.3	306205	257217	130778	136279	228310	222377	237880	73759.2	205006	93853.4	207488	1.50627e+06	61815.6	297248	149088	150901	209547
550	Glycyphyllin	421.15	512.7	C21H24O9	positive		0.23	annotated	96711.3	306205	257217	130778	136279	228310	222377	237880	73759.2	205006	93853.4	207488	1.50627e+06	61815.6	297248	149088	150901	209547
551	Alpha-CEHC	279.159	221.21	C16H22O4	positive	Dibutyl phthalate (C16H22O4) Prob = 98.1900000000	-0.27	annotated+fragment	1.06208e+06	765560	914980	1.506e+06	828902	1.307e+06	999494	1.01601e+06	1.04509e+06	961393	921917	861042	810108	962805	614857	782260	909287	899146
551	Dibutyl phthalate	279.159	221.21	C16H22O4	positive	Dibutyl phthalate (C16H22O4) Prob = 98.1900000000	-0.27	annotated+fragment	1.06208e+06	765560	914980	1.506e+06	828902	1.307e+06	999494	1.01601e+06	1.04509e+06	961393	921917	861042	810108	962805	614857	782260	909287	899146
551	Diisobutyl phthalate	279.159	221.21	C16H22O4	positive	Dibutyl phthalate (C16H22O4) Prob = 98.1900000000	-0.27	annotated+fragment	1.06208e+06	765560	914980	1.506e+06	828902	1.307e+06	999494	1.01601e+06	1.04509e+06	961393	921917	861042	810108	962805	614857	782260	909287	899146
551	2-Ethylhexyl phthalate	279.159	221.21	C16H22O4	positive	Dibutyl phthalate (C16H22O4) Prob = 98.1900000000	-0.27	annotated+fragment	1.06208e+06	765560	914980	1.506e+06	828902	1.307e+06	999494	1.01601e+06	1.04509e+06	961393	921917	861042	810108	962805	614857	782260	909287	899146
551	alhpa-tocopheronolactone	279.159	221.21	C16H22O4	positive	Dibutyl phthalate (C16H22O4) Prob = 98.1900000000	-0.27	annotated+fragment	1.06208e+06	765560	914980	1.506e+06	828902	1.307e+06	999494	1.01601e+06	1.04509e+06	961393	921917	861042	810108	962805	614857	782260	909287	899146
551	Emmotin A	279.159	221.21	C16H22O4	positive	Dibutyl phthalate (C16H22O4) Prob = 98.1900000000	-0.27	annotated+fragment	1.06208e+06	765560	914980	1.506e+06	828902	1.307e+06	999494	1.01601e+06	1.04509e+06	961393	921917	861042	810108	962805	614857	782260	909287	899146
553	hydroxyisovaleroyl carnitine	262.165	566.29	C12H23NO5	positive		-0.07	annotated	572731	503454	654978	480011	586857	527580	857947	673559	1.50374e+06	1.05048e+06	567854	746409	453655	690735	592344	813027	515632	441364
556	Gamma-Glutamyl-Se-methylselenocysteine	313.029	759.63	C9H16N2O5Se	positive		0.27	annotated	396018	349325	508171	294782	419142	309984	244276	386365	251825	571155	266934	626239	177523	473001	418658	389334	396555	670373
556	gamma-Glutamyl-Se-methylselenocysteine	313.029	759.63	C9H16N2O5Se	positive		0.27	annotated	396018	349325	508171	294782	419142	309984	244276	386365	251825	571155	266934	626239	177523	473001	418658	389334	396555	670373
560	Carnosine	227.114	622.91	C9H14N4O3	positive	L-Carnosine (C9H14N4O3) Prob = 98.8900000000	0.43	annotated+fragment	657883	541671	1.45379e+06	335403	679408	633860	690096	391915	215988	1.07357e+06	469811	1254443	733447	722522	756824	702344	659886	547236
560	Histidinyl-Alanine	227.114	622.91	C9H14N4O3	positive	L-Carnosine (C9H14N4O3) Prob = 98.8900000000	0.43	annotated+fragment	657883	541671	1.45379e+06	335403	679408	633860	690096	391915	215988	1.07357e+06	469811	1254443	733447	722522	756824	702344	659886	547236
560	Alanyl-Histidine	227.114	622.91	C9H14N4O3	positive	L-Carnosine (C9H14N4O3) Prob = 98.8900000000	0.43	annotated+fragment	657883	541671	1.45379e+06	335403	679408	633860	690096	391915	215988	1.07357e+06	469811	1254443	733447	722522	756824	702344	659886	547236
560	(6R)-6-(L-Erythro-1,2-Dihydroxypropyl)-5,6,7,8-tetrahydro-4a-hydroxypterin	227.114	622.91	C9H14N4O3	positive	L-Carnosine (C9H14N4O3) Prob = 98.8900000000	0.43	annotated+fragment	657883	541671	1.45379e+06	335403	679408	633860	690096	391915	215988	1.07357e+06	469811	1254443	733447	722522	756824	702344	659886	547236
561	5H-Cyclopentapyrazine	119.06	421.71	C7H6N2	positive		-0.02	annotated	1.08359e+06	1.44261e+06	906195	744710	1.23635e+06	917826	875748	729227	1.35818e+06	859678	978596	791843	1.15234e+06	806198	1.26569e+06	1.32121e+06	780345	1.14222e+06
561	7-Azaindolizine	119.06	421.71	C7H6N2	positive		-0.02	annotated	1.08359e+06	1.44261e+06	906195	744710	1.23635e+06	917826	875748	729227	1.35818e+06	859678	978596	791843	1.15234e+06	806198	1.26569e+06	1.32121e+06	780345	1.14222e+06
561	Benzimidazole	119.06	421.71	C7H6N2	positive		-0.02	annotated	1.08359e+06	1.44261e+06	906195	744710	1.23635e+06	917826	875748	729227	1.35818e+06	859678	978596	791843	1.15234e+06	806198	1.26569e+06	1.32121e+06	780345	1.14222e+06
562	Dienestrol	267.137	665.05	C18H18O2	positive		0.18	annotated	202372	1.27854e+06	1426899	1.14659e+06	717923	759475	1.01597e+06	567761	728201	1.23053e+06	905400	1.25844e+06	906489	576992	943429	633868	646544	1.04921e+06
562	3-Phenylpropyl cinnamate	267.137	665.05	C18H18O2	positive		0.18	annotated	202372	1.27854e+06	1426899	1.14659e+06	717923	759475	1.01597e+06	567761	728201	1.23053e+06	905400	1.25844e+06	906489	576992	943429	633868	646544	1.04921e+06
562	Honokiol	267.137	665.05	C18H18O2	positive		0.18	annotated	202372	1.27854e+06	1426899	1.14659e+06	717923	759475	1.01597e+06	567761	728201	1.23053e+06	905400	1.25844e+06	906489	576992	943429	633868	646544	1.04921e+06
562	Magnolol	267.137	665.05	C18H18O2	positive		0.18	annotated	202372	1.27854e+06	1426899	1.14659e+06	717923	759475	1.01597e+06	567761	728201	1.23053e+06	905400	1.25844e+06	906489	576992	943429	633868	646544	1.04921e+06
562	Dienestrol	267.137	665.05	C18H18O2	positive		0.18	annotated	202372	1.27854e+06	1426899	1.14659e+06	717923	759475	1.01597e+06	567761	728201	1.23053e+06	905400	1.25844e+06	906489	576992	943429	633868	646544	1.04921e+06
562	(R)-Indenestrol B	267.137	665.05	C18H18O2	positive		0.18	annotated	202372	1.27854e+06	1426899	1.14659e+06	717923	759475	1.01597e+06	567761	728201	1.23053e+06	905400	1.25844e+06	906489	576992	943429	633868	646544	1.04921e+06
562	(S)-Indenestrol B	267.137	665.05	C18H18O2	positive		0.18	annotated	202372	1.27854e+06	1426899	1.14659e+06	717923	759475	1.01597e+06	567761	728201	1.23053e+06	905400	1.25844e+06	906489	576992	943429	633868	646544	1.04921e+06
562	(R)-Indenestrol A	267.137	665.05	C18H18O2	positive		0.18	annotated	202372	1.27854e+06	1426899	1.14659e+06	717923	759475	1.01597e+06	567761	728201	1.23053e+06	905400	1.25844e+06	906489	576992	943429	633868	646544	1.04921e+06
562	(S)-Indenestrol A	267.137	665.05	C18H18O2	positive		0.18	annotated	202372	1.27854e+06	1426899	1.14659e+06	717923	759475	1.01597e+06	567761	728201	1.23053e+06	905400	1.25844e+06	906489	576992	943429	633868	646544	1.04921e+06
562	3-hydroxy-estra-1,3,5(10),6,8-pentaen-17-one	267.137	665.05	C18H18O2	positive		0.18	annotated	202372	1.27854e+06	1426899	1.14659e+06	717923	759475	1.01597e+06	567761	728201	1.23053e+06	905400	1.25844e+06	906489	576992	943429	633868	646544	1.04921e+06
565	Glycyl-Arginine	232.14	796.53	C8H17N5O3	positive		-0.07	annotated	261428	724008	1.41319e+06	326152	909584	443245	552383	421988	192591	555444	318258	719843	395406	294585	737169	603913	404784	385442
565	Arginyl-Glycine	232.14	796.53	C8H17N5O3	positive		-0.07	annotated	261428	724008	1.41319e+06	326152	909584	443245	552383	421988	192591	555444	318258	719843	395406	294585	737169	603913	404784	385442
567	FPL64176	348.159	619.41	C22H21NO3	positive		0.03	annotated	601010	1408772	739799	429128	600528	639006	758421	813044	871489	791709	715488	801422	926215	504820	808870	783190	614188	788204
569	S-Allylcysteine	162.058	274.33	C6H11NO2S	positive		-0.52	annotated	593052	515005	774233	518044	893969	927697	842605	444634	1.39844e+06	259737	522558	350446	668291	723010	590843	461904	565684	596355
569	trans-S-(1-Propenyl)-L-cysteine	162.058	274.33	C6H11NO2S	positive		-0.52	annotated	593052	515005	774233	518044	893969	927697	842605	444634	1.39844e+06	259737	522558	350446	668291	723010	590843	461904	565684	596355
569	Entadamide A	162.058	274.33	C6H11NO2S	positive		-0.52	annotated	593052	515005	774233	518044	893969	927697	842605	444634	1.39844e+06	259737	522558	350446	668291	723010	590843	461904	565684	596355
569	S-Allyl-L-cysteine	162.058	274.33	C6H11NO2S	positive		-0.52	annotated	593052	515005	774233	518044	893969	927697	842605	444634	1.39844e+06	259737	522558	350446	668291	723010	590843	461904	565684	596355
575	(E)-2-Propenyl [3-(2-propenylthio)-2-propenyl] sulfate	251.04	795.07	C9H14O4S2	positive		0.07	annotated	520857	831985	1.08258e+06	542734	669972	434403	192188	469627	259054	931123	301503	1.34893e+06	394715	442648	416919	402090	461130	528756
577	Dimethyl sulfoxide	79.0212	420.33	C2H6OS	positive		-0.96	annotated	1.09428e+06	1.25608e+06	1144532	860774	457079	872226	825550	1.33906e+06	190837	326088	647718	190098	651876	153568	721902	223085	617765	731570
577	Mercaptoethanol	79.0212	420.33	C2H6OS	positive		-0.96	annotated	1.09428e+06	1.25608e+06	1144532	860774	457079	872226	825550	1.33906e+06	190837	326088	647718	190098	651876	153568	721902	223085	617765	731570
582	2,6-Dibromohydroquinone	266.865	869.63	C6H4Br2O2	positive		-0.05	annotated	191901	179746	166995	174893	174101	192445	165734	208906	201942	171815	191047	155134	174880	202662	169154	174660	187255	173270
635	Laccarin	195.113	287.72	C10H14N2O2	positive		0.14	annotated	1.32872e+06	423503	386980	583363	1171832	1.09715e+06	987762	471063	893309	672531	1.1145e+06	608917	708560	1022876	692869	1.02805e+06	938962	738451
635	6-Hydroxypseudooxynicotine	195.113	287.72	C10H14N2O2	positive		0.14	annotated	1.32872e+06	423503	386980	583363	1171832	1.09715e+06	987762	471063	893309	672531	1.1145e+06	608917	708560	1022876	692869	1.02805e+06	938962	738451
635	Pilocarpidine	195.113	287.72	C10H14N2O2	positive		0.14	annotated	1.32872e+06	423503	386980	583363	1171832	1.09715e+06	987762	471063	893309	672531	1.1145e+06	608917	708560	1022876	692869	1.02805e+06	938962	738451
659	Chlordane	406.805	954.08	C10H6Cl8	positive		-0.22	annotated	19754.3	16244	14012.6	16164.6	18225.4	18159.9	14523	16955.9	18780.8	15381.2	14427.6	12772.3	14539.5	15005.1	13950.8	13932.7	14497.8	15927.1
670	Camptothecin	349.118	657.64	C20H16N2O4	positive		0.03	annotated	840359	874931	1.10659e+06	791210	1.26813e+06	882451	1272849	274639	904803	594696	676926	917622	1.01782e+06	1.19203e+06	918262	806181	743532	1.11368e+06
677	Hexanoylglycine	174.113	561.86	C8H15NO3	positive		0.21	annotated	1.10183e+06	673052	491966	419443	698353	1.0007e+06	643407	293865	464301	482509	603852	907999	1.09984e+06	689927	626027	598424	376588	1.23983e+06
677	Isovalerylalanine	174.113	561.86	C8H15NO3	positive		0.21	annotated	1.10183e+06	673052	491966	419443	698353	1.0007e+06	643407	293865	464301	482509	603852	907999	1.09984e+06	689927	626027	598424	376588	1.23983e+06
677	N-Acetyl-L-leucine	174.113	561.86	C8H15NO3	positive		0.21	annotated	1.10183e+06	673052	491966	419443	698353	1.0007e+06	643407	293865	464301	482509	603852	907999	1.09984e+06	689927	626027	598424	376588	1.23983e+06
677	N-Acetylisoleucine	174.113	561.86	C8H15NO3	positive		0.21	annotated	1.10183e+06	673052	491966	419443	698353	1.0007e+06	643407	293865	464301	482509	603852	907999	1.09984e+06	689927	626027	598424	376588	1.23983e+06
677	Isovalerylsarcosine	174.113	561.86	C8H15NO3	positive		0.21	annotated	1.10183e+06	673052	491966	419443	698353	1.0007e+06	643407	293865	464301	482509	603852	907999	1.09984e+06	689927	626027	598424	376588	1.23983e+06
677	Swainsonine	174.113	561.86	C8H15NO3	positive		0.21	annotated	1.10183e+06	673052	491966	419443	698353	1.0007e+06	643407	293865	464301	482509	603852	907999	1.09984e+06	689927	626027	598424	376588	1.23983e+06
678	S-Methyl-1-thio-D-glycerate	137.027	550.21	C4H8O3S	positive		-0.02	annotated	1.23932e+06	859120	690500	716585	684056	734177	746416	869046	648275	826148	788989	593017	654768	703674	761246	1.07396e+06	772750	847484
684	N-(2-Methylpropyl)acetamide	116.107	1072.9	C6H13NO	positive		0.22	annotated	703442	403989	197341	369878	709355	552497	678209	280156	412694	301566	420782	393113	1.21862e+06	480078	431219	621595	553964	589480
684	N-(3-Methylbutyl)acetamide	116.107	1072.9	C6H13NO	positive		0.22	annotated	703442	403989	197341	369878	709355	552497	678209	280156	412694	301566	420782	393113	1.21862e+06	480078	431219	621595	553964	589480
685	(S)-2,3,4,5-Tetrahydropyridine-2-carboxylate	128.071	680.58	C6H9NO2	positive		-0.04	annotated	653076	1.0856e+06	1.21619e+06	752402	801784	942251	1.02442e+06	884986	893680	1.01066e+06	593928	1.07781e+06	1052901	1.12721e+06	623673	1.06578e+06	626232	994821
685	delta1-Piperideine-2-carboxylate	128.071	680.58	C6H9NO2	positive		-0.04	annotated	653076	1.0856e+06	1.21619e+06	752402	801784	942251	1.02442e+06	884986	893680	1.01066e+06	593928	1.07781e+06	1052901	1.12721e+06	623673	1.06578e+06	626232	994821
685	(±)-4-Methylene-2-pyrrolidinecarboxylic acid	128.071	680.58	C6H9NO2	positive		-0.04	annotated	653076	1.0856e+06	1.21619e+06	752402	801784	942251	1.02442e+06	884986	893680	1.01066e+06	593928	1.07781e+06	1052901	1.12721e+06	623673	1.06578e+06	626232	994821
685	(S)-2,3,4,5-Tetrahydropiperidine-2-carboxylate	128.071	680.58	C6H9NO2	positive		-0.04	annotated	653076	1.0856e+06	1.21619e+06	752402	801784	942251	1.02442e+06	884986	893680	1.01066e+06	593928	1.07781e+06	1052901	1.12721e+06	623673	1.06578e+06	626232	994821
685	L-Baikiain	128.071	680.58	C6H9NO2	positive		-0.04	annotated	653076	1.0856e+06	1.21619e+06	752402	801784	942251	1.02442e+06	884986	893680	1.01066e+06	593928	1.07781e+06	1052901	1.12721e+06	623673	1.06578e+06	626232	994821
685	alpha-(Methylenecyclopropyl)glycine	128.071	680.58	C6H9NO2	positive		-0.04	annotated	653076	1.0856e+06	1.21619e+06	752402	801784	942251	1.02442e+06	884986	893680	1.01066e+06	593928	1.07781e+06	1052901	1.12721e+06	623673	1.06578e+06	626232	994821
685	Guvacine	128.071	680.58	C6H9NO2	positive		-0.04	annotated	653076	1.0856e+06	1.21619e+06	752402	801784	942251	1.02442e+06	884986	893680	1.01066e+06	593928	1.07781e+06	1052901	1.12721e+06	623673	1.06578e+06	626232	994821
685	Isoguvacine	128.071	680.58	C6H9NO2	positive		-0.04	annotated	653076	1.0856e+06	1.21619e+06	752402	801784	942251	1.02442e+06	884986	893680	1.01066e+06	593928	1.07781e+06	1052901	1.12721e+06	623673	1.06578e+06	626232	994821
690	3alpha,4,7,7alpha-Tetrahydro-1H-isoindole-1,3(2H)-dione	152.071	590.06	C8H9NO2	positive		0.04	annotated	968852	489689	879232	555669	469694	613359	498543	1.07806e+06	876919	848731	853664	1.17276e+06	835226	617454	494581	515193	469917	773268
690	2-Amino-3-methylbenzoate	152.071	590.06	C8H9NO2	positive		0.04	annotated	968852	489689	879232	555669	469694	613359	498543	1.07806e+06	876919	848731	853664	1.17276e+06	835226	617454	494581	515193	469917	773268
690	Ethyl nicotinate	152.071	590.06	C8H9NO2	positive		0.04	annotated	968852	489689	879232	555669	469694	613359	498543	1.07806e+06	876919	848731	853664	1.17276e+06	835226	617454	494581	515193	469917	773268
690	Acetaminophen	152.071	590.06	C8H9NO2	positive		0.04	annotated	968852	489689	879232	555669	469694	613359	498543	1.07806e+06	876919	848731	853664	1.17276e+06	835226	617454	494581	515193	469917	773268
690	Methyl 2-aminobenzoate	152.071	590.06	C8H9NO2	positive		0.04	annotated	968852	489689	879232	555669	469694	613359	498543	1.07806e+06	876919	848731	853664	1.17276e+06	835226	617454	494581	515193	469917	773268
690	2-Descarboxy-cyclo-dopa	152.071	590.06	C8H9NO2	positive		0.04	annotated	968852	489689	879232	555669	469694	613359	498543	1.07806e+06	876919	848731	853664	1.17276e+06	835226	617454	494581	515193	469917	773268
690	2'-Hydroxyacetanilide	152.071	590.06	C8H9NO2	positive		0.04	annotated	968852	489689	879232	555669	469694	613359	498543	1.07806e+06	876919	848731	853664	1.17276e+06	835226	617454	494581	515193	469917	773268
690	Dopamine quinone	152.071	590.06	C8H9NO2	positive		0.04	annotated	968852	489689	879232	555669	469694	613359	498543	1.07806e+06	876919	848731	853664	1.17276e+06	835226	617454	494581	515193	469917	773268
690	2-Phenylglycine	152.071	590.06	C8H9NO2	positive		0.04	annotated	968852	489689	879232	555669	469694	613359	498543	1.07806e+06	876919	848731	853664	1.17276e+06	835226	617454	494581	515193	469917	773268
690	N-Methylanthranilate	152.071	590.06	C8H9NO2	positive		0.04	annotated	968852	489689	879232	555669	469694	613359	498543	1.07806e+06	876919	848731	853664	1.17276e+06	835226	617454	494581	515193	469917	773268
690	L-Phenylglycine	152.071	590.06	C8H9NO2	positive		0.04	annotated	968852	489689	879232	555669	469694	613359	498543	1.07806e+06	876919	848731	853664	1.17276e+06	835226	617454	494581	515193	469917	773268
690	(R)-Mandelamide	152.071	590.06	C8H9NO2	positive		0.04	annotated	968852	489689	879232	555669	469694	613359	498543	1.07806e+06	876919	848731	853664	1.17276e+06	835226	617454	494581	515193	469917	773268
690	N-(Acetyloxy)benzenamine	152.071	590.06	C8H9NO2	positive		0.04	annotated	968852	489689	879232	555669	469694	613359	498543	1.07806e+06	876919	848731	853664	1.17276e+06	835226	617454	494581	515193	469917	773268
690	N-Methyl-4-aminobenzoate	152.071	590.06	C8H9NO2	positive		0.04	annotated	968852	489689	879232	555669	469694	613359	498543	1.07806e+06	876919	848731	853664	1.17276e+06	835226	617454	494581	515193	469917	773268
690	(E)-4-Hydroxyphenylacetaldehyde-oxime	152.071	590.06	C8H9NO2	positive		0.04	annotated	968852	489689	879232	555669	469694	613359	498543	1.07806e+06	876919	848731	853664	1.17276e+06	835226	617454	494581	515193	469917	773268
690	(Z)-4-Hydroxyphenylacetaldehyde oxime	152.071	590.06	C8H9NO2	positive		0.04	annotated	968852	489689	879232	555669	469694	613359	498543	1.07806e+06	876919	848731	853664	1.17276e+06	835226	617454	494581	515193	469917	773268
690	O-Methyl anthranilate	152.071	590.06	C8H9NO2	positive		0.04	annotated	968852	489689	879232	555669	469694	613359	498543	1.07806e+06	876919	848731	853664	1.17276e+06	835226	617454	494581	515193	469917	773268
691	N6-Acetyl-5S-hydroxy-L-lysine	205.118	618.92	C8H16N2O4	positive		-0.35	annotated	772464	538386	367014	433369	916264	847973	1.05995e+06	1.16253e+06	804311	378418	649849	646592	478259	306592	568914	840675	1.16076e+06	431873
691	3,4-Dihydroxy-2-hydroxymethyl-1-pyrrolidinepropanamide	205.118	618.92	C8H16N2O4	positive		-0.35	annotated	772464	538386	367014	433369	916264	847973	1.05995e+06	1.16253e+06	804311	378418	649849	646592	478259	306592	568914	840675	1.16076e+06	431873
691	Serinyl-Valine	205.118	618.92	C8H16N2O4	positive		-0.35	annotated	772464	538386	367014	433369	916264	847973	1.05995e+06	1.16253e+06	804311	378418	649849	646592	478259	306592	568914	840675	1.16076e+06	431873
691	Valyl-Serine	205.118	618.92	C8H16N2O4	positive		-0.35	annotated	772464	538386	367014	433369	916264	847973	1.05995e+06	1.16253e+06	804311	378418	649849	646592	478259	306592	568914	840675	1.16076e+06	431873
691	N5-(L-1-Carboxyethyl)-L-ornithine	205.118	618.92	C8H16N2O4	positive		-0.35	annotated	772464	538386	367014	433369	916264	847973	1.05995e+06	1.16253e+06	804311	378418	649849	646592	478259	306592	568914	840675	1.16076e+06	431873
691	N6-Acetyl-N6-hydroxy-L-lysine	205.118	618.92	C8H16N2O4	positive		-0.35	annotated	772464	538386	367014	433369	916264	847973	1.05995e+06	1.16253e+06	804311	378418	649849	646592	478259	306592	568914	840675	1.16076e+06	431873
692	(3xi,6xi)-Cyclo(alanylvalyl)	171.113	621.83	C8H14N2O2	positive		0.05	annotated	892329	892368	833955	876269	900666	878830	915962	904001	844910	892755	983170	937372	728758	873129	928730	899115	885878	1.16129e+06
692	Levetiracetam	171.113	621.83	C8H14N2O2	positive		0.05	annotated	892329	892368	833955	876269	900666	878830	915962	904001	844910	892755	983170	937372	728758	873129	928730	899115	885878	1.16129e+06
693	N,N-Dihydroxy-L-valine	150.076	766.34	C5H11NO4	positive		-0.03	annotated	892584	785615	613077	544616	1.15651e+06	792047	928486	482717	680071	619570	365494	1.02896e+06	894914	870944	670444	720489	754076	838532
694	Arginyl-Valine	274.187	680.29	C11H23N5O3	positive		0.11	annotated	352329	446430	1.14337e+06	187139	657726	139524	358844	697832	144594	755335	268720	412424	314707	522904	544126	370420	472184	172506
694	Valyl-Arginine	274.187	680.29	C11H23N5O3	positive		0.11	annotated	352329	446430	1.14337e+06	187139	657726	139524	358844	697832	144594	755335	268720	412424	314707	522904	544126	370420	472184	172506
696	Alanyl-Proline	187.108	691.91	C8H14N2O3	positive		-0.21	annotated	957098	472922	662366	1.13559e+06	561062	423449	511868	291865	439457	531026	329518	501940	408418	772635	531809	736264	359542	360544
696	Prolyl-Alanine	187.108	691.91	C8H14N2O3	positive		-0.21	annotated	957098	472922	662366	1.13559e+06	561062	423449	511868	291865	439457	531026	329518	501940	408418	772635	531809	736264	359542	360544
697	PC(14:0/0:0)	468.308	258.65	C22H46NO7P	positive		0.14	annotated	488975	1.11759e+06	674288	520291	432731	821470	718528	694933	539884	527862	817043	750098	951431	470585	816042	706815	744804	698982
697	1-Heptadecanoylglycerophosphoethanolamine	468.308	258.65	C22H46NO7P	positive		0.14	annotated	488975	1.11759e+06	674288	520291	432731	821470	718528	694933	539884	527862	817043	750098	951431	470585	816042	706815	744804	698982
697	PC(O-12:0/2:0)	468.308	258.65	C22H46NO7P	positive		0.14	annotated	488975	1.11759e+06	674288	520291	432731	821470	718528	694933	539884	527862	817043	750098	951431	470585	816042	706815	744804	698982
697	PC(0:0/14:0)	468.308	258.65	C22H46NO7P	positive		0.14	annotated	488975	1.11759e+06	674288	520291	432731	821470	718528	694933	539884	527862	817043	750098	951431	470585	816042	706815	744804	698982
701	Pantetheine 4'-phosphate	359.103	540.53	C11H23N2O7PS	positive		0.84	annotated	79327.3	1.10404e+06	173392	36764.8	113299	109642	74753.9	118966	89762.7	87124.3	341405	363714	239238	253590	107420	309398	119269	411550
701	Pantetheine 4'-phosphate	359.103	540.53	C11H23N2O7PS	positive		0.84	annotated	79327.3	1.10404e+06	173392	36764.8	113299	109642	74753.9	118966	89762.7	87124.3	341405	363714	239238	253590	107420	309398	119269	411550
706	Histidinyl-Glycine	213.099	667.23	C8H12N4O3	positive		-0.08	annotated	929758	917117	989987	1.08292e+06	789036	811088	831709	891950	747714	811349	829578	933796	653032	969513	840902	830231	785327	913020
706	Glycyl-Histidine	213.099	667.23	C8H12N4O3	positive		-0.08	annotated	929758	917117	989987	1.08292e+06	789036	811088	831709	891950	747714	811349	829578	933796	653032	969513	840902	830231	785327	913020
709	5'-Phosphoribosylglycinamide	287.064	769.58	C7H15N2O8P	positive		0.25	annotated	631672	695006	244755	422047	496546	449479	445393	141434	336223	1067102	310873	658587	370278	331700	437755	459900	390190	477409
715	Dihydrobiopterin	240.109	662.57	C9H13N5O3	positive		0.15	annotated	961888	871107	869021	579291	500505	580752	482273	478674	542265	710648	659272	915215	529244	409883	784096	877571	581335	1.03203e+06
715	4a-Carbinolamine tetrahydrobiopterin	240.109	662.57	C9H13N5O3	positive		0.15	annotated	961888	871107	869021	579291	500505	580752	482273	478674	542265	710648	659272	915215	529244	409883	784096	877571	581335	1.03203e+06
715	6-Lactoyl-5,6,7,8-tetrahydropterin	240.109	662.57	C9H13N5O3	positive		0.15	annotated	961888	871107	869021	579291	500505	580752	482273	478674	542265	710648	659272	915215	529244	409883	784096	877571	581335	1.03203e+06
715	1-hydroxy-2-Oxopropyl tetrahydropterin	240.109	662.57	C9H13N5O3	positive		0.15	annotated	961888	871107	869021	579291	500505	580752	482273	478674	542265	710648	659272	915215	529244	409883	784096	877571	581335	1.03203e+06
715	O2'-4a-cyclic-tetrahydrobiopterin	240.109	662.57	C9H13N5O3	positive		0.15	annotated	961888	871107	869021	579291	500505	580752	482273	478674	542265	710648	659272	915215	529244	409883	784096	877571	581335	1.03203e+06
715	L-threo-7,8-Dihydrobiopterin	240.109	662.57	C9H13N5O3	positive		0.15	annotated	961888	871107	869021	579291	500505	580752	482273	478674	542265	710648	659272	915215	529244	409883	784096	877571	581335	1.03203e+06
715	7,8-Dihydrobiopterin	240.109	662.57	C9H13N5O3	positive		0.15	annotated	961888	871107	869021	579291	500505	580752	482273	478674	542265	710648	659272	915215	529244	409883	784096	877571	581335	1.03203e+06
716	2,3-diamino-propionic acid	105.066	567.34	C3H8N2O2	positive		-0.08	annotated	1.01556e+06	519668	394242	710859	939637	661806	930471	414566	680485	561887	307580	617182	539436	874948	643721	795241	899340	644748
716	2,3-Diaminopropanoate	105.066	567.34	C3H8N2O2	positive		-0.08	annotated	1.01556e+06	519668	394242	710859	939637	661806	930471	414566	680485	561887	307580	617182	539436	874948	643721	795241	899340	644748
719	PE(20:0/16:1(9Z))	746.569	222.66	C41H80NO8P	positive		0.09	annotated	673480	839126	562174	533143	720200	852126	551007	524398	997345	752180	860118	533640	858539	818535	743115	544750	713589	764203
719	PE(20:1(11Z)/16:0)	746.569	222.66	C41H80NO8P	positive		0.09	annotated	673480	839126	562174	533143	720200	852126	551007	524398	997345	752180	860118	533640	858539	818535	743115	544750	713589	764203
719	PE(22:0/14:1(9Z))	746.569	222.66	C41H80NO8P	positive		0.09	annotated	673480	839126	562174	533143	720200	852126	551007	524398	997345	752180	860118	533640	858539	818535	743115	544750	713589	764203
719	PE-NMe2(16:0/18:1(9Z))	746.569	222.66	C41H80NO8P	positive		0.09	annotated	673480	839126	562174	533143	720200	852126	551007	524398	997345	752180	860118	533640	858539	818535	743115	544750	713589	764203
719	PE(22:1(13Z)/14:0)	746.569	222.66	C41H80NO8P	positive		0.09	annotated	673480	839126	562174	533143	720200	852126	551007	524398	997345	752180	860118	533640	858539	818535	743115	544750	713589	764203
719	PE(18:1(9Z)/18:0)	746.569	222.66	C41H80NO8P	positive		0.09	annotated	673480	839126	562174	533143	720200	852126	551007	524398	997345	752180	860118	533640	858539	818535	743115	544750	713589	764203
719	PE(18:1(11Z)/18:0)	746.569	222.66	C41H80NO8P	positive		0.09	annotated	673480	839126	562174	533143	720200	852126	551007	524398	997345	752180	860118	533640	858539	818535	743115	544750	713589	764203
719	PE(14:1(9Z)/22:0)	746.569	222.66	C41H80NO8P	positive		0.09	annotated	673480	839126	562174	533143	720200	852126	551007	524398	997345	752180	860118	533640	858539	818535	743115	544750	713589	764203
719	PE(14:0/22:1(13Z))	746.569	222.66	C41H80NO8P	positive		0.09	annotated	673480	839126	562174	533143	720200	852126	551007	524398	997345	752180	860118	533640	858539	818535	743115	544750	713589	764203
719	PE(16:0/20:1(11Z))	746.569	222.66	C41H80NO8P	positive		0.09	annotated	673480	839126	562174	533143	720200	852126	551007	524398	997345	752180	860118	533640	858539	818535	743115	544750	713589	764203
719	PE(18:0/18:1(11Z))	746.569	222.66	C41H80NO8P	positive		0.09	annotated	673480	839126	562174	533143	720200	852126	551007	524398	997345	752180	860118	533640	858539	818535	743115	544750	713589	764203
719	PE(18:0/18:1(9Z))	746.569	222.66	C41H80NO8P	positive		0.09	annotated	673480	839126	562174	533143	720200	852126	551007	524398	997345	752180	860118	533640	858539	818535	743115	544750	713589	764203
719	PE(16:1(9Z)/20:0)	746.569	222.66	C41H80NO8P	positive		0.09	annotated	673480	839126	562174	533143	720200	852126	551007	524398	997345	752180	860118	533640	858539	818535	743115	544750	713589	764203
719	PC(18:1(9Z)/15:0)	746.569	222.66	C41H80NO8P	positive		0.09	annotated	673480	839126	562174	533143	720200	852126	551007	524398	997345	752180	860118	533640	858539	818535	743115	544750	713589	764203
719	PC(18:1(11Z)/15:0)	746.569	222.66	C41H80NO8P	positive		0.09	annotated	673480	839126	562174	533143	720200	852126	551007	524398	997345	752180	860118	533640	858539	818535	743115	544750	713589	764203
719	PC(15:0/18:1(9Z))	746.569	222.66	C41H80NO8P	positive		0.09	annotated	673480	839126	562174	533143	720200	852126	551007	524398	997345	752180	860118	533640	858539	818535	743115	544750	713589	764203
719	PC(15:0/18:1(11Z))	746.569	222.66	C41H80NO8P	positive		0.09	annotated	673480	839126	562174	533143	720200	852126	551007	524398	997345	752180	860118	533640	858539	818535	743115	544750	713589	764203
719	PE(22:1(11Z)/14:0)	746.569	222.66	C41H80NO8P	positive		0.09	annotated	673480	839126	562174	533143	720200	852126	551007	524398	997345	752180	860118	533640	858539	818535	743115	544750	713589	764203
719	PC(16:0/17:1(9Z))	746.569	222.66	C41H80NO8P	positive		0.09	annotated	673480	839126	562174	533143	720200	852126	551007	524398	997345	752180	860118	533640	858539	818535	743115	544750	713589	764203
719	PC(14:0/19:1(9Z))	746.569	222.66	C41H80NO8P	positive		0.09	annotated	673480	839126	562174	533143	720200	852126	551007	524398	997345	752180	860118	533640	858539	818535	743115	544750	713589	764203
719	PC(13:0/20:1(11Z))	746.569	222.66	C41H80NO8P	positive		0.09	annotated	673480	839126	562174	533143	720200	852126	551007	524398	997345	752180	860118	533640	858539	818535	743115	544750	713589	764203
719	PC(14:1(9Z)/19:0)	746.569	222.66	C41H80NO8P	positive		0.09	annotated	673480	839126	562174	533143	720200	852126	551007	524398	997345	752180	860118	533640	858539	818535	743115	544750	713589	764203
719	PC(17:1(9Z)/16:0)	746.569	222.66	C41H80NO8P	positive		0.09	annotated	673480	839126	562174	533143	720200	852126	551007	524398	997345	752180	860118	533640	858539	818535	743115	544750	713589	764203
719	PC(17:0/16:1(9Z))	746.569	222.66	C41H80NO8P	positive		0.09	annotated	673480	839126	562174	533143	720200	852126	551007	524398	997345	752180	860118	533640	858539	818535	743115	544750	713589	764203
719	PC(18:0/15:1(9Z))	746.569	222.66	C41H80NO8P	positive		0.09	annotated	673480	839126	562174	533143	720200	852126	551007	524398	997345	752180	860118	533640	858539	818535	743115	544750	713589	764203
719	PC(15:1(9Z)/18:0)	746.569	222.66	C41H80NO8P	positive		0.09	annotated	673480	839126	562174	533143	720200	852126	551007	524398	997345	752180	860118	533640	858539	818535	743115	544750	713589	764203
719	PC(16:1(9Z)/17:0)	746.569	222.66	C41H80NO8P	positive		0.09	annotated	673480	839126	562174	533143	720200	852126	551007	524398	997345	752180	860118	533640	858539	818535	743115	544750	713589	764203
719	PE(18:0/18:1(7Z))	746.569	222.66	C41H80NO8P	positive		0.09	annotated	673480	839126	562174	533143	720200	852126	551007	524398	997345	752180	860118	533640	858539	818535	743115	544750	713589	764203
719	PE-NMe2(18:1(9Z)/16:0)	746.569	222.66	C41H80NO8P	positive		0.09	annotated	673480	839126	562174	533143	720200	852126	551007	524398	997345	752180	860118	533640	858539	818535	743115	544750	713589	764203
719	PE(19:0/17:1(9Z))	746.569	222.66	C41H80NO8P	positive		0.09	annotated	673480	839126	562174	533143	720200	852126	551007	524398	997345	752180	860118	533640	858539	818535	743115	544750	713589	764203
719	PE(15:1(9Z)/21:0)	746.569	222.66	C41H80NO8P	positive		0.09	annotated	673480	839126	562174	533143	720200	852126	551007	524398	997345	752180	860118	533640	858539	818535	743115	544750	713589	764203
719	PE(14:0/22:1(11Z))	746.569	222.66	C41H80NO8P	positive		0.09	annotated	673480	839126	562174	533143	720200	852126	551007	524398	997345	752180	860118	533640	858539	818535	743115	544750	713589	764203
719	PE(17:0/19:1(9Z))	746.569	222.66	C41H80NO8P	positive		0.09	annotated	673480	839126	562174	533143	720200	852126	551007	524398	997345	752180	860118	533640	858539	818535	743115	544750	713589	764203
719	PE(17:1(9Z)/19:0)	746.569	222.66	C41H80NO8P	positive		0.09	annotated	673480	839126	562174	533143	720200	852126	551007	524398	997345	752180	860118	533640	858539	818535	743115	544750	713589	764203
719	PC(19:1(9Z)/14:0)	746.569	222.66	C41H80NO8P	positive		0.09	annotated	673480	839126	562174	533143	720200	852126	551007	524398	997345	752180	860118	533640	858539	818535	743115	544750	713589	764203
719	PC(19:0/14:1(9Z))	746.569	222.66	C41H80NO8P	positive		0.09	annotated	673480	839126	562174	533143	720200	852126	551007	524398	997345	752180	860118	533640	858539	818535	743115	544750	713589	764203
719	PE(19:1(9Z)/17:0)	746.569	222.66	C41H80NO8P	positive		0.09	annotated	673480	839126	562174	533143	720200	852126	551007	524398	997345	752180	860118	533640	858539	818535	743115	544750	713589	764203
719	PE(21:0/15:1(9Z))	746.569	222.66	C41H80NO8P	positive		0.09	annotated	673480	839126	562174	533143	720200	852126	551007	524398	997345	752180	860118	533640	858539	818535	743115	544750	713589	764203
719	PC(20:1(11Z)/13:0)	746.569	222.66	C41H80NO8P	positive		0.09	annotated	673480	839126	562174	533143	720200	852126	551007	524398	997345	752180	860118	533640	858539	818535	743115	544750	713589	764203
720	5-Methylthio-D-ribose	181.053	550.14	C6H12O4S	positive		-0.19	annotated	846806	620717	667784	495234	645082	521212	993051	481118	609554	651250	286164	589583	591429	882017	596503	527022	503995	565016
726	Sphinganine	302.305	419.16	C18H39NO2	positive		-0.22	annotated	772766	746268	973025	597424	792836	699804	689342	760104	696487	374389	503943	776368	713776	565526	640770	786338	645202	921099
726	Safingol ( L-threo-sphinganine)	302.305	419.16	C18H39NO2	positive		-0.22	annotated	772766	746268	973025	597424	792836	699804	689342	760104	696487	374389	503943	776368	713776	565526	640770	786338	645202	921099
726	Enigmol	302.305	419.16	C18H39NO2	positive		-0.22	annotated	772766	746268	973025	597424	792836	699804	689342	760104	696487	374389	503943	776368	713776	565526	640770	786338	645202	921099
727	1,2,3,4-Tetrahydro-6-propanoylpyridine	140.107	302.86	C8H13NO	positive		0.05	annotated	467407	565380	656167	536284	764525	670111	547945	319627	698651	580228	428913	971111	430966	488983	598202	936405	436234	643283
727	5-Pentyloxazole	140.107	302.86	C8H13NO	positive		0.05	annotated	467407	565380	656167	536284	764525	670111	547945	319627	698651	580228	428913	971111	430966	488983	598202	936405	436234	643283
727	9-Azabicyclo[3.3.1]nonan-3-one	140.107	302.86	C8H13NO	positive		0.05	annotated	467407	565380	656167	536284	764525	670111	547945	319627	698651	580228	428913	971111	430966	488983	598202	936405	436234	643283
727	2,4-Dimethyl-5-propyloxazole	140.107	302.86	C8H13NO	positive		0.05	annotated	467407	565380	656167	536284	764525	670111	547945	319627	698651	580228	428913	971111	430966	488983	598202	936405	436234	643283
727	4,5-Dimethyl-2-propyloxazole	140.107	302.86	C8H13NO	positive		0.05	annotated	467407	565380	656167	536284	764525	670111	547945	319627	698651	580228	428913	971111	430966	488983	598202	936405	436234	643283
727	4-Butyl-2-methyloxazole	140.107	302.86	C8H13NO	positive		0.05	annotated	467407	565380	656167	536284	764525	670111	547945	319627	698651	580228	428913	971111	430966	488983	598202	936405	436234	643283
727	4,5-Dimethyl-2-(1-methylethyl)oxazole	140.107	302.86	C8H13NO	positive		0.05	annotated	467407	565380	656167	536284	764525	670111	547945	319627	698651	580228	428913	971111	430966	488983	598202	936405	436234	643283
727	4,5-Diethyl-2-methyloxazole	140.107	302.86	C8H13NO	positive		0.05	annotated	467407	565380	656167	536284	764525	670111	547945	319627	698651	580228	428913	971111	430966	488983	598202	936405	436234	643283
727	2-Pentyloxazole	140.107	302.86	C8H13NO	positive		0.05	annotated	467407	565380	656167	536284	764525	670111	547945	319627	698651	580228	428913	971111	430966	488983	598202	936405	436234	643283
727	Tropinone	140.107	302.86	C8H13NO	positive		0.05	annotated	467407	565380	656167	536284	764525	670111	547945	319627	698651	580228	428913	971111	430966	488983	598202	936405	436234	643283
727	Supinidine	140.107	302.86	C8H13NO	positive		0.05	annotated	467407	565380	656167	536284	764525	670111	547945	319627	698651	580228	428913	971111	430966	488983	598202	936405	436234	643283
727	1-Indolizidinone	140.107	302.86	C8H13NO	positive		0.05	annotated	467407	565380	656167	536284	764525	670111	547945	319627	698651	580228	428913	971111	430966	488983	598202	936405	436234	643283
729	Propenoylcarnitine	216.123	630.58	C10H17NO4	positive		-0.59	annotated	838360	634538	338339	388553	566736	964165	421733	454260	562900	454902	237965	328911	384222	300904	335597	631625	429918	279323
729	2-Amino-9,10-epoxy-8-oxodecanoic acid	216.123	630.58	C10H17NO4	positive		-0.59	annotated	838360	634538	338339	388553	566736	964165	421733	454260	562900	454902	237965	328911	384222	300904	335597	631625	429918	279323
729	2-amino-8-oxo-9,10-epoxy-decanoic acid	216.123	630.58	C10H17NO4	positive		-0.59	annotated	838360	634538	338339	388553	566736	964165	421733	454260	562900	454902	237965	328911	384222	300904	335597	631625	429918	279323
732	Methyl 2-(methylthio)acetate	121.032	650.2	C4H8O2S	positive		0.26	annotated	671564	876171	404704	374262	474250	444167	370647	308354	510475	956651	517043	958972	926228	557106	225501	327222	700667	436852
732	3-(Methylthio)propionic acid	121.032	650.2	C4H8O2S	positive		0.26	annotated	671564	876171	404704	374262	474250	444167	370647	308354	510475	956651	517043	958972	926228	557106	225501	327222	700667	436852
735	Tetrahydropentoxyline	367.15	753.86	C17H22N2O7	positive		0.44	annotated	495053	937997	307696	257150	527340	392883	547228	828486	672893	688973	649032	945894	860420	335272	915599	825174	508698	762164
735	Semilepidinoside B	367.15	753.86	C17H22N2O7	positive		0.44	annotated	495053	937997	307696	257150	527340	392883	547228	828486	672893	688973	649032	945894	860420	335272	915599	825174	508698	762164
736	Xestoaminol C	230.248	259.43	C14H31NO	positive		-0.38	annotated	386904	331146	364726	385219	287216	944452	668724	359666	414334	313538	428364	237259	340569	286037	347817	352055	385208	319692
737	PG(21:0/18:1(9Z))	819.609	218.77	C45H87O10P	positive		0.05	annotated	589784	743383	668942	809814	853524	727160	763025	783981	798763	700388	902192	636020	811878	939512	903100	569666	754993	795951
737	PG(22:0/17:1(9Z))	819.609	218.77	C45H87O10P	positive		0.05	annotated	589784	743383	668942	809814	853524	727160	763025	783981	798763	700388	902192	636020	811878	939512	903100	569666	754993	795951
737	PG(22:1(11Z)/17:0)	819.609	218.77	C45H87O10P	positive		0.05	annotated	589784	743383	668942	809814	853524	727160	763025	783981	798763	700388	902192	636020	811878	939512	903100	569666	754993	795951
737	PG(18:1(9Z)/21:0)	819.609	218.77	C45H87O10P	positive		0.05	annotated	589784	743383	668942	809814	853524	727160	763025	783981	798763	700388	902192	636020	811878	939512	903100	569666	754993	795951
737	PG(17:0/22:1(11Z))	819.609	218.77	C45H87O10P	positive		0.05	annotated	589784	743383	668942	809814	853524	727160	763025	783981	798763	700388	902192	636020	811878	939512	903100	569666	754993	795951
737	PG(17:1(9Z)/22:0)	819.609	218.77	C45H87O10P	positive		0.05	annotated	589784	743383	668942	809814	853524	727160	763025	783981	798763	700388	902192	636020	811878	939512	903100	569666	754993	795951
737	PG(19:1(9Z)/20:0)	819.609	218.77	C45H87O10P	positive		0.05	annotated	589784	743383	668942	809814	853524	727160	763025	783981	798763	700388	902192	636020	811878	939512	903100	569666	754993	795951
737	PG(19:0/20:1(11Z))	819.609	218.77	C45H87O10P	positive		0.05	annotated	589784	743383	668942	809814	853524	727160	763025	783981	798763	700388	902192	636020	811878	939512	903100	569666	754993	795951
737	PG(20:1(11Z)/19:0)	819.609	218.77	C45H87O10P	positive		0.05	annotated	589784	743383	668942	809814	853524	727160	763025	783981	798763	700388	902192	636020	811878	939512	903100	569666	754993	795951
737	PG(20:0/19:1(9Z))	819.609	218.77	C45H87O10P	positive		0.05	annotated	589784	743383	668942	809814	853524	727160	763025	783981	798763	700388	902192	636020	811878	939512	903100	569666	754993	795951
739	PC(P-18:1(11Z)/20:5(5Z,8Z,11Z,14Z,17Z))	790.574	246.06	C46H80NO7P	positive		0.22	annotated	455256	566610	471270	494286	619377	504953	519923	516237	570708	561085	582574	544054	669113	824143	931714	497845	422032	583718
739	PC(P-16:0/22:6(4Z,7Z,10Z,13Z,16Z,19Z))	790.574	246.06	C46H80NO7P	positive		0.22	annotated	455256	566610	471270	494286	619377	504953	519923	516237	570708	561085	582574	544054	669113	824143	931714	497845	422032	583718
739	PC(P-18:1(9Z)/20:5(5Z,8Z,11Z,14Z,17Z))	790.574	246.06	C46H80NO7P	positive		0.22	annotated	455256	566610	471270	494286	619377	504953	519923	516237	570708	561085	582574	544054	669113	824143	931714	497845	422032	583718
739	PC(20:5(5Z,8Z,11Z,14Z,17Z)/P-18:1(9Z))	790.574	246.06	C46H80NO7P	positive		0.22	annotated	455256	566610	471270	494286	619377	504953	519923	516237	570708	561085	582574	544054	669113	824143	931714	497845	422032	583718
739	PC(20:5(5Z,8Z,11Z,14Z,17Z)/P-18:1(11Z))	790.574	246.06	C46H80NO7P	positive		0.22	annotated	455256	566610	471270	494286	619377	504953	519923	516237	570708	561085	582574	544054	669113	824143	931714	497845	422032	583718
739	PC(22:6(4Z,7Z,10Z,13Z,16Z,19Z)/P-16:0)	790.574	246.06	C46H80NO7P	positive		0.22	annotated	455256	566610	471270	494286	619377	504953	519923	516237	570708	561085	582574	544054	669113	824143	931714	497845	422032	583718
739	PC(20:5(5Z,8Z,11Z,14Z,17Z)/P-18:1(9Z))	790.574	246.06	C46H80NO7P	positive		0.22	annotated	455256	566610	471270	494286	619377	504953	519923	516237	570708	561085	582574	544054	669113	824143	931714	497845	422032	583718
739	PC(20:5(5Z,8Z,11Z,14Z,17Z)/P-18:1(11Z))	790.574	246.06	C46H80NO7P	positive		0.22	annotated	455256	566610	471270	494286	619377	504953	519923	516237	570708	561085	582574	544054	669113	824143	931714	497845	422032	583718
739	PC(P-16:0/22:6(4Z,7Z,10Z,13Z,16Z,19Z))	790.574	246.06	C46H80NO7P	positive		0.22	annotated	455256	566610	471270	494286	619377	504953	519923	516237	570708	561085	582574	544054	669113	824143	931714	497845	422032	583718
744	N-palmitoyl taurine	364.251	202.66	C18H37NO4S	positive		0.24	annotated	663685	381638	611875	503412	422110	419139	567660	396821	746103	406199	796624	393363	468119	597332	908611	822894	719003	542997
746	8-Hydroxyhyperforin 8,1-hemiacetal	553.39	438.98	C35H52O5	positive		-0.38	annotated	516257	493323	469708	439333	493217	559524	306450	567533	177860	569572	116622	418096	175917	278866	140104	902696	510806	462400
746	Oxepahyperforin	553.39	438.98	C35H52O5	positive		-0.38	annotated	516257	493323	469708	439333	493217	559524	306450	567533	177860	569572	116622	418096	175917	278866	140104	902696	510806	462400
746	Furohyperforin	553.39	438.98	C35H52O5	positive		-0.38	annotated	516257	493323	469708	439333	493217	559524	306450	567533	177860	569572	116622	418096	175917	278866	140104	902696	510806	462400
747	Ethoxzolamide	259.021	797.94	C9H10N2O3S2	positive		-0.04	annotated	407617	734325	901670	491548	488705	460893	364052	154529	375297	422944	449161	448567	506726	408472	425588	571641	318223	358838
747	2-Keto-3-deoxy-6-phosphogluconic acid	259.021	797.94	C6H11O9P	positive		-0.04	annotated	407617	734325	901670	491548	488705	460893	364052	154529	375297	422944	449161	448567	506726	408472	425588	571641	318223	358838
747	D-Glucono-1,5-lactone 6-phosphate	259.021	797.94	C6H11O9P	positive		-0.04	annotated	407617	734325	901670	491548	488705	460893	364052	154529	375297	422944	449161	448567	506726	408472	425588	571641	318223	358838
747	2-Deoxy-5-keto-D-gluconic acid 6-phosphate	259.021	797.94	C6H11O9P	positive		-0.04	annotated	407617	734325	901670	491548	488705	460893	364052	154529	375297	422944	449161	448567	506726	408472	425588	571641	318223	358838
747	2-Dehydro-3-deoxy-6-phosphate-D-galactonate	259.021	797.94	C6H11O9P	positive		-0.04	annotated	407617	734325	901670	491548	488705	460893	364052	154529	375297	422944	449161	448567	506726	408472	425588	571641	318223	358838
747	2-Dehydro-3-deoxy-6-phospho-D-gluconate	259.021	797.94	C6H11O9P	positive		-0.04	annotated	407617	734325	901670	491548	488705	460893	364052	154529	375297	422944	449161	448567	506726	408472	425588	571641	318223	358838
751	Malonylcarnitine	248.113	653.07	C10H17NO6	positive		0.05	annotated	470007	560744	632705	539246	435980	492587	693310	423182	775767	543939	599484	665197	509743	398477	648145	900979	466562	494991
751	Linamarin	248.113	653.07	C10H17NO6	positive		0.05	annotated	470007	560744	632705	539246	435980	492587	693310	423182	775767	543939	599484	665197	509743	398477	648145	900979	466562	494991
751	O-malonyl-L-carnitine	248.113	653.07	C10H17NO6	positive		0.05	annotated	470007	560744	632705	539246	435980	492587	693310	423182	775767	543939	599484	665197	509743	398477	648145	900979	466562	494991
751	Valinopine	248.113	653.07	C10H17NO6	positive		0.05	annotated	470007	560744	632705	539246	435980	492587	693310	423182	775767	543939	599484	665197	509743	398477	648145	900979	466562	494991
753	2-Hydroxybenzaldehyde	123.044	681.14	C7H6O2	positive		-0.06	annotated	462538	856037	807694	842020	651423	887257	510415	510644	496390	600138	552731	843405	683104	543118	745663	803420	369774	589546
753	4-Hydroxybenzaldehyde	123.044	681.14	C7H6O2	positive		-0.06	annotated	462538	856037	807694	842020	651423	887257	510415	510644	496390	600138	552731	843405	683104	543118	745663	803420	369774	589546
753	Benzoate	123.044	681.14	C7H6O2	positive		-0.06	annotated	462538	856037	807694	842020	651423	887257	510415	510644	496390	600138	552731	843405	683104	543118	745663	803420	369774	589546
753	3-(2-Furanyl)-2-propenal	123.044	681.14	C7H6O2	positive		-0.06	annotated	462538	856037	807694	842020	651423	887257	510415	510644	496390	600138	552731	843405	683104	543118	745663	803420	369774	589546
753	Tropolone	123.044	681.14	C7H6O2	positive		-0.06	annotated	462538	856037	807694	842020	651423	887257	510415	510644	496390	600138	552731	843405	683104	543118	745663	803420	369774	589546
753	3-Hydroxybenzaldehyde	123.044	681.14	C7H6O2	positive		-0.06	annotated	462538	856037	807694	842020	651423	887257	510415	510644	496390	600138	552731	843405	683104	543118	745663	803420	369774	589546
771	Glycylproline	173.092	652.23	C7H12N2O3	positive		-0.3	annotated	488139	872988	470003	385690	512310	478421	665843	427266	304338	422069	255373	372698	588541	300682	461829	460748	356011	474689
771	L-prolyl-L-glycine	173.092	652.23	C7H12N2O3	positive		-0.3	annotated	488139	872988	470003	385690	512310	478421	665843	427266	304338	422069	255373	372698	588541	300682	461829	460748	356011	474689
[truncated: 3,836 more rows]

## Sheet: NET
Table S4. Peaks corresponding to metabolite-like signals, identified by untargeted metabolomics (LC-MS) in gilthead seabream liver
[truncated: 7,644 more rows]

[truncated: 1 more sheets: HYP]
