# Supplementary material for: Gilthead Seabream Liver Integrative Proteomics and Metabolomics Analysis Reveals Regulation by Different Prosurvival Pathways in the Metabolic Adaptation to Stress
Source: Int J Mol Sci. 2022 Dec 6;23(23):15395. doi: 10.3390/ijms232315395 (PMC9741202; doi:10.3390/ijms232315395)
Supplement: Supplementary file 1 [file ijms-23-15395-s001.zip › Table S5.xlsx]

## Sheet: NET
Table S5. DAMs in S. aurata under repetitive net-handling (NET) and hypoxia (HYP). Significant differences between control and corresponding experimental groups were assessed by Student's t-test (p < 0.05) at FDR < 0.05.
Peak ID	Name	Mass	RT	Formula	Polarity	Fragmentation data	logFC NET/ CTRL	t.stat	p.value	-log10(p)	FDR	Identification	STITCH	PubChem	KEGG	SMILES	NET_CTRL_11.1	NET_CTRL_11.2	NET_CTRL_11.3	NET_CTRL_13.1	NET_CTRL_13.2	NET_CTRL_13.3	NET_CTRL_17.1	NET_CTRL_17.2	NET_CTRL_17.3	NET4_12.1	NET4_12.2	NET4_12.3	NET4_14.1	NET4_14.2	NET4_14.3	NET4_16.1	NET4_16.2	NET4_16.3
6	sn-glycero-3-Phosphocholine	258.11	709.49	C8H20NO6P	positive		-0.69	4.1837	0.000702	3.1537	0.020413	annotated	sn-glycero-3-phosphocholine	71920	C00670	C[N+](C)(C)CCOP(=O)([O-])OC[C@H](CO)O	2056462976	1936155776	3176406272	2058241920	2260990720	2304726784	2738108160	2688948736	2366724864	1017504256	1730309632	1337395712	1667948672	2303153152	1238176128	1352894592	962836416	2139146112
6	Glycerophosphocholine	258.11	709.49	C8H20NO6P	positive		-0.69					identified	#N/A	71920	C00670	C[N+](C)(C)CCOP(=O)([O-])OC[C@H](CO)O	2056462976	1936155776	3176406272	2058241920	2260990720	2304726784	2738108160	2688948736	2366724864	1017504256	1730309632	1337395712	1667948672	2303153152	1238176128	1352894592	962836416	2139146112
8	Aspartyl-Glutamine	262.103	708.88	C9H15N3O6	positive		-1.09	3.2911	0.0046051	2.3368	0.046616	annotated	#N/A				3561712	4363026	6345968	4.10283e+06	5.9507e+06	6108256	6021535	6219669	5.43225e+06	1.05289e+06	4.98655e+06	2.00437e+06	2756132	5993508	1736819	1.98611e+06	1.08864e+06	5093343
8	Aspartyl-Gamma-glutamate	262.103	708.88	C9H15N3O6	positive		-1.09					annotated	#N/A				3561712	4363026	6345968	4.10283e+06	5.9507e+06	6108256	6021535	6219669	5.43225e+06	1.05289e+06	4.98655e+06	2.00437e+06	2756132	5993508	1736819	1.98611e+06	1.08864e+06	5093343
8	Gamma-glutamyl-Aspartate	262.103	708.88	C9H15N3O6	positive		-1.09					annotated	#N/A				3561712	4363026	6345968	4.10283e+06	5.9507e+06	6108256	6021535	6219669	5.43225e+06	1.05289e+06	4.98655e+06	2.00437e+06	2756132	5993508	1736819	1.98611e+06	1.08864e+06	5093343
36	L-Carnitine	162.113	675.79	C7H15NO3	positive	L-Carnitine (C7H15NO3) Prob = 92.2600000000	-0.52	3.6471	0.0021722	2.6631	0.030947	identified+fragment	carnitine	10917	C00318	C[N+](C)(C)C[C@H](O)CC([O-])=O	672962304	902982784	885184000	773189056	949189568	578046400	774957312	948684800	657175488	543289728	595855360	496545216	387138272	479379904	751244352	417195808	635829760	737558464
36	Malonyl-Carnitin	162.113	675.79	C7H15NO3	positive	L-Carnitine (C7H15NO3) Prob = 92.2600000000	-0.52					annotated+fragment	#N/A	10917	C00318	C[N+](C)(C)C[C@H](O)CC([O-])=O	672962304	902982784	885184000	773189056	949189568	578046400	774957312	948684800	657175488	543289728	595855360	496545216	387138272	479379904	751244352	417195808	635829760	737558464
36	(S)-Carnitine	162.113	675.79	C7H15NO3	positive	L-Carnitine (C7H15NO3) Prob = 92.2600000000	-0.52					annotated+fragment	#N/A	10917	C00318	C[N+](C)(C)C[C@H](O)CC([O-])=O	672962304	902982784	885184000	773189056	949189568	578046400	774957312	948684800	657175488	543289728	595855360	496545216	387138272	479379904	751244352	417195808	635829760	737558464
89	Glutathione	308.091	698.74	C10H17N3O6S	positive	Glutathione (C10H17N3O6S) Prob = 97.5100000000	-1.2	3.3424	0.0041334	2.3837	0.044022	annotated+fragment	reduced glutathione	745	C00051	NC(CCC(O)=NC(CS)C(O)=NCC(O)=O)C(O)=O	123242704	189140128	85342064	128212200	157554016	166290128	145226656	210477552	175122400	125032576	17567356	71690544	93888416	101907144	121359736	25344032	51003416	83816480
89	Hallacridone	308.091	698.74	C18H13NO4	positive	Glutathione (C10H17N3O6S) Prob = 97.5100000000	-1.2					annotated+fragment	#N/A	745	C00051	NC(CCC(O)=NC(CS)C(O)=NCC(O)=O)C(O)=O	123242704	189140128	85342064	128212200	157554016	166290128	145226656	210477552	175122400	125032576	17567356	71690544	93888416	101907144	121359736	25344032	51003416	83816480
89	Aristolodione	308.091	698.74	C18H13NO4	positive	Glutathione (C10H17N3O6S) Prob = 97.5100000000	-1.2					annotated+fragment	#N/A	745	C00051	NC(CCC(O)=NC(CS)C(O)=NCC(O)=O)C(O)=O	123242704	189140128	85342064	128212200	157554016	166290128	145226656	210477552	175122400	125032576	17567356	71690544	93888416	101907144	121359736	25344032	51003416	83816480
89	Stealthin C	308.091	698.74	C18H13NO4	positive	Glutathione (C10H17N3O6S) Prob = 97.5100000000	-1.2					annotated+fragment	#N/A	745	C00051	NC(CCC(O)=NC(CS)C(O)=NCC(O)=O)C(O)=O	123242704	189140128	85342064	128212200	157554016	166290128	145226656	210477552	175122400	125032576	17567356	71690544	93888416	101907144	121359736	25344032	51003416	83816480
91	beta-Alanine	90.0549	741.25	C3H7NO2	positive		0.97					identified	#N/A	5950	C00041	C[C@H](N)C(O)=O	61346356	56569644	113319464	35618320	60280868	57947136	32968436	72808272	81568872	136700384	182149968	110991288	74513248	70744408	130103304	203216720	152487360	70515328
91	L-Alanine	90.0549	741.25	C3H7NO2	positive		0.97	-3.6235	0.002283	2.6415	0.032109	identified	alanine	5950	C00041	C[C@H](N)C(O)=O	61346356	56569644	113319464	35618320	60280868	57947136	32968436	72808272	81568872	136700384	182149968	110991288	74513248	70744408	130103304	203216720	152487360	70515328
123	Methyl N-methylanthranilate	166.086	559.6	C9H11NO2	positive	Phe (C9H11NO2) Prob = 86.8000000000	0.67					annotated+fragment	#N/A	6140	C00079	N[C@@H](CC1=CC=CC=C1)C(O)=O	41909804	47158936	59652124	31726288	43504648	37415932	22523816	41589720	76421704	95911440	64971284	70598576	47962528	46772896	65699324	84268360	81108112	62880196
123	L-Phenylalanine	166.086	559.6	C9H11NO2	positive	Phe (C9H11NO2) Prob = 86.8000000000	0.67	-3.2637	0.0048785	2.3117	0.048652	identified+fragment	phenylalanine	6140	C00079	N[C@@H](CC1=CC=CC=C1)C(O)=O	41909804	47158936	59652124	31726288	43504648	37415932	22523816	41589720	76421704	95911440	64971284	70598576	47962528	46772896	65699324	84268360	81108112	62880196
123	Benzocaine	166.086	559.6	C9H11NO2	positive	Phe (C9H11NO2) Prob = 86.8000000000	0.67					annotated+fragment	#N/A	6140	C00079	N[C@@H](CC1=CC=CC=C1)C(O)=O	41909804	47158936	59652124	31726288	43504648	37415932	22523816	41589720	76421704	95911440	64971284	70598576	47962528	46772896	65699324	84268360	81108112	62880196
123	Benzyl glycinate	166.086	559.6	C9H11NO2	positive	Phe (C9H11NO2) Prob = 86.8000000000	0.67					annotated+fragment	#N/A	6140	C00079	N[C@@H](CC1=CC=CC=C1)C(O)=O	41909804	47158936	59652124	31726288	43504648	37415932	22523816	41589720	76421704	95911440	64971284	70598576	47962528	46772896	65699324	84268360	81108112	62880196
123	Norsalsolinol	166.086	559.6	C9H11NO2	positive	Phe (C9H11NO2) Prob = 86.8000000000	0.67					annotated+fragment	#N/A	6140	C00079	N[C@@H](CC1=CC=CC=C1)C(O)=O	41909804	47158936	59652124	31726288	43504648	37415932	22523816	41589720	76421704	95911440	64971284	70598576	47962528	46772896	65699324	84268360	81108112	62880196
123	3-Pyridinebutanoic acid	166.086	559.6	C9H11NO2	positive	Phe (C9H11NO2) Prob = 86.8000000000	0.67					annotated+fragment	#N/A	6140	C00079	N[C@@H](CC1=CC=CC=C1)C(O)=O	41909804	47158936	59652124	31726288	43504648	37415932	22523816	41589720	76421704	95911440	64971284	70598576	47962528	46772896	65699324	84268360	81108112	62880196
123	Gentiatibetine	166.086	559.6	C9H11NO2	positive	Phe (C9H11NO2) Prob = 86.8000000000	0.67					annotated+fragment	#N/A	6140	C00079	N[C@@H](CC1=CC=CC=C1)C(O)=O	41909804	47158936	59652124	31726288	43504648	37415932	22523816	41589720	76421704	95911440	64971284	70598576	47962528	46772896	65699324	84268360	81108112	62880196
123	Ethyl 2-aminobenzoate	166.086	559.6	C9H11NO2	positive	Phe (C9H11NO2) Prob = 86.8000000000	0.67					annotated+fragment	#N/A	6140	C00079	N[C@@H](CC1=CC=CC=C1)C(O)=O	41909804	47158936	59652124	31726288	43504648	37415932	22523816	41589720	76421704	95911440	64971284	70598576	47962528	46772896	65699324	84268360	81108112	62880196
123	4-Hydroxy-1-(3-pyridinyl)-1-butanone	166.086	559.6	C9H11NO2	positive	Phe (C9H11NO2) Prob = 86.8000000000	0.67					annotated+fragment	#N/A	6140	C00079	N[C@@H](CC1=CC=CC=C1)C(O)=O	41909804	47158936	59652124	31726288	43504648	37415932	22523816	41589720	76421704	95911440	64971284	70598576	47962528	46772896	65699324	84268360	81108112	62880196
123	5-(3-Pyridyl)-2-hydroxytetrahydrofuran	166.086	559.6	C9H11NO2	positive	Phe (C9H11NO2) Prob = 86.8000000000	0.67					annotated+fragment	#N/A	6140	C00079	N[C@@H](CC1=CC=CC=C1)C(O)=O	41909804	47158936	59652124	31726288	43504648	37415932	22523816	41589720	76421704	95911440	64971284	70598576	47962528	46772896	65699324	84268360	81108112	62880196
123	Metolcarb	166.086	559.6	C9H11NO2	positive	Phe (C9H11NO2) Prob = 86.8000000000	0.67					annotated+fragment	#N/A	6140	C00079	N[C@@H](CC1=CC=CC=C1)C(O)=O	41909804	47158936	59652124	31726288	43504648	37415932	22523816	41589720	76421704	95911440	64971284	70598576	47962528	46772896	65699324	84268360	81108112	62880196
123	D-beta-Phenylalanine	166.086	559.6	C9H11NO2	positive	Phe (C9H11NO2) Prob = 86.8000000000	0.67					annotated+fragment	#N/A	6140	C00079	N[C@@H](CC1=CC=CC=C1)C(O)=O	41909804	47158936	59652124	31726288	43504648	37415932	22523816	41589720	76421704	95911440	64971284	70598576	47962528	46772896	65699324	84268360	81108112	62880196
123	L-beta-Phenylalanine	166.086	559.6	C9H11NO2	positive	Phe (C9H11NO2) Prob = 86.8000000000	0.67					annotated+fragment	#N/A	6140	C00079	N[C@@H](CC1=CC=CC=C1)C(O)=O	41909804	47158936	59652124	31726288	43504648	37415932	22523816	41589720	76421704	95911440	64971284	70598576	47962528	46772896	65699324	84268360	81108112	62880196
123	Tricaine	166.086	559.6	C9H11NO2	positive	Phe (C9H11NO2) Prob = 86.8000000000	0.67					annotated+fragment	#N/A	6140	C00079	N[C@@H](CC1=CC=CC=C1)C(O)=O	41909804	47158936	59652124	31726288	43504648	37415932	22523816	41589720	76421704	95911440	64971284	70598576	47962528	46772896	65699324	84268360	81108112	62880196
123	D-Phenylalanine	166.086	559.6	C9H11NO2	positive	Phe (C9H11NO2) Prob = 86.8000000000	0.67					annotated+fragment	#N/A	6140	C00079	N[C@@H](CC1=CC=CC=C1)C(O)=O	41909804	47158936	59652124	31726288	43504648	37415932	22523816	41589720	76421704	95911440	64971284	70598576	47962528	46772896	65699324	84268360	81108112	62880196
123	Phenylalanine	166.086	559.6	C9H11NO2	positive	Phe (C9H11NO2) Prob = 86.8000000000	0.67					annotated+fragment	#N/A	6140	C00079	N[C@@H](CC1=CC=CC=C1)C(O)=O	41909804	47158936	59652124	31726288	43504648	37415932	22523816	41589720	76421704	95911440	64971284	70598576	47962528	46772896	65699324	84268360	81108112	62880196
126	Phensuximide	190.086	560.22	C11H11NO2	positive		0.65	-3.5379	0.0027353	2.563	0.036152	annotated	#N/A				321062	373828	432297	207359	344308	312461	184669	332419	545461	668536	465802	548614	442528	370974	508203	610656	569750	448734
126	Indole-3-methyl acetate	190.086	560.22	C11H11NO2	positive		0.65					annotated	#N/A				321062	373828	432297	207359	344308	312461	184669	332419	545461	668536	465802	548614	442528	370974	508203	610656	569750	448734
126	3-Indolepropionic acid	190.086	560.22	C11H11NO2	positive		0.65					annotated	#N/A				321062	373828	432297	207359	344308	312461	184669	332419	545461	668536	465802	548614	442528	370974	508203	610656	569750	448734
126	6,7-Dimethoxyisoquinoline	190.086	560.22	C11H11NO2	positive		0.65					annotated	#N/A				321062	373828	432297	207359	344308	312461	184669	332419	545461	668536	465802	548614	442528	370974	508203	610656	569750	448734
126	1,3-Dimethyl-6,8-isoquinolinediol	190.086	560.22	C11H11NO2	positive		0.65					annotated	#N/A				321062	373828	432297	207359	344308	312461	184669	332419	545461	668536	465802	548614	442528	370974	508203	610656	569750	448734
126	Methyl (indol-3-yl)acetate	190.086	560.22	C11H11NO2	positive		0.65					annotated	#N/A				321062	373828	432297	207359	344308	312461	184669	332419	545461	668536	465802	548614	442528	370974	508203	610656	569750	448734
146	5-Methylthio-D-ribose	181.053	550.71	C6H12O4S	positive		-0.9	4.704	0.00023888	3.6218	0.013103	annotated	5-methylthio-d-ribose	439904	C03089	CSC[C@H]1O[C@@H](O)[C@H](O)[C@@H]1O	773267	1.00957e+06	1.20315e+06	946156	718524	914672	914736	856045	772174	261543	332756	490592	467446	653966	731652	401362	423853	787557
151	1,2-Dihydroxy-5-(methylthio)pent-1-en-3-one	163.042	551.06	C6H10O3S	positive		-0.97	4.2248	0.00064416	3.191	0.020413	annotated		5462190	C15606	CSCCC(=O)C(\O)=C\O	181110	184112	228683	169004	168370	143121	183047	145842	147113	41344.8	55145.3	104136	81369.3	130001	132684	58259.8	99382.1	152513
151	1-(Methylsulfanyl)-1-oxopropan-2-yl acetate	163.042	551.06	C6H10O3S	positive		-0.97					annotated	#N/A	5462190	C15606	CSCCC(=O)C(\O)=C\O	181110	184112	228683	169004	168370	143121	183047	145842	147113	41344.8	55145.3	104136	81369.3	130001	132684	58259.8	99382.1	152513
151	2-Oxo-5-methylthiopentanoic acid	163.042	551.06	C6H10O3S	positive		-0.97					annotated	#N/A	5462190	C15606	CSCCC(=O)C(\O)=C\O	181110	184112	228683	169004	168370	143121	183047	145842	147113	41344.8	55145.3	104136	81369.3	130001	132684	58259.8	99382.1	152513
236	Dicyclomine	310.274	408.19	C19H35NO2	positive		-1.37	3.9455	0.0011574	2.9365	0.025333	annotated	dicyclomine	3042	C06951	CCN(CC)CCOC(=O)C1(CCCCC1)C1CCCCC1	2.24991e+06	1.55274e+06	1.61475e+06	932068	2.49368e+06	2.13054e+06	1.185e+06	1076620	1.93588e+06	177073	394892	1.4e+06	468520	917404	1.09651e+06	590467	503234	952488
236	(9Me,4E,8E,10E-d19:3)sphingosine	310.274	408.19	C19H35NO2	positive		-1.37					annotated	#N/A	3042	C06951	CCN(CC)CCOC(=O)C1(CCCCC1)C1CCCCC1	2.24991e+06	1.55274e+06	1.61475e+06	932068	2.49368e+06	2.13054e+06	1.185e+06	1076620	1.93588e+06	177073	394892	1.4e+06	468520	917404	1.09651e+06	590467	503234	952488
238	Sphingosine	300.29	408.99	C18H37NO2	positive	DErySphingosine (C18H37NO2) Prob = 68.7200000000	-0.86	3.5475	0.0026805	2.5718	0.03586	annotated+fragment	sphingosine	5353955	C00319	CCCCCCCCCCCCC/C=C/C(C(CO)N)O	7.97928e+06	5.15835e+06	4.00718e+06	3.09695e+06	5.27322e+06	5833168	3.52548e+06	2.92087e+06	7396948	1.44767e+06	2.44113e+06	4332336	1.96255e+06	2.78884e+06	3.56712e+06	2.80838e+06	1.87212e+06	3.47487e+06
238	3-ketosphinganine	300.29	408.99	C18H37NO2	positive	DErySphingosine (C18H37NO2) Prob = 68.7200000000	-0.86					annotated+fragment	#N/A	5353955	C00319	CCCCCCCCCCCCC/C=C/C(C(CO)N)O	7.97928e+06	5.15835e+06	4.00718e+06	3.09695e+06	5.27322e+06	5833168	3.52548e+06	2.92087e+06	7396948	1.44767e+06	2.44113e+06	4332336	1.96255e+06	2.78884e+06	3.56712e+06	2.80838e+06	1.87212e+06	3.47487e+06
238	Palmitoyl-EA	300.29	408.99	C18H37NO2	positive	DErySphingosine (C18H37NO2) Prob = 68.7200000000	-0.86					annotated+fragment	#N/A	5353955	C00319	CCCCCCCCCCCCC/C=C/C(C(CO)N)O	7.97928e+06	5.15835e+06	4.00718e+06	3.09695e+06	5.27322e+06	5833168	3.52548e+06	2.92087e+06	7396948	1.44767e+06	2.44113e+06	4332336	1.96255e+06	2.78884e+06	3.56712e+06	2.80838e+06	1.87212e+06	3.47487e+06
238	Sphingosine	300.29	408.99	C18H37NO2	positive	DErySphingosine (C18H37NO2) Prob = 68.7200000000	-0.86					annotated+fragment	sphingosine	5353955	C00319	CCCCCCCCCCCCC/C=C/C(C(CO)N)O	7.97928e+06	5.15835e+06	4.00718e+06	3.09695e+06	5.27322e+06	5833168	3.52548e+06	2.92087e+06	7396948	1.44767e+06	2.44113e+06	4332336	1.96255e+06	2.78884e+06	3.56712e+06	2.80838e+06	1.87212e+06	3.47487e+06
238	12-amino-octadecanoic acid	300.29	408.99	C18H37NO2	positive	DErySphingosine (C18H37NO2) Prob = 68.7200000000	-0.86					annotated+fragment	#N/A	5353955	C00319	CCCCCCCCCCCCC/C=C/C(C(CO)N)O	7.97928e+06	5.15835e+06	4.00718e+06	3.09695e+06	5.27322e+06	5833168	3.52548e+06	2.92087e+06	7396948	1.44767e+06	2.44113e+06	4332336	1.96255e+06	2.78884e+06	3.56712e+06	2.80838e+06	1.87212e+06	3.47487e+06
238	2-amino-octadecanoic acid	300.29	408.99	C18H37NO2	positive	DErySphingosine (C18H37NO2) Prob = 68.7200000000	-0.86					annotated+fragment	#N/A	5353955	C00319	CCCCCCCCCCCCC/C=C/C(C(CO)N)O	7.97928e+06	5.15835e+06	4.00718e+06	3.09695e+06	5.27322e+06	5833168	3.52548e+06	2.92087e+06	7396948	1.44767e+06	2.44113e+06	4332336	1.96255e+06	2.78884e+06	3.56712e+06	2.80838e+06	1.87212e+06	3.47487e+06
238	(8Z,d18:1) sphingosine	300.29	408.99	C18H37NO2	positive	DErySphingosine (C18H37NO2) Prob = 68.7200000000	-0.86					annotated+fragment	#N/A	5353955	C00319	CCCCCCCCCCCCC/C=C/C(C(CO)N)O	7.97928e+06	5.15835e+06	4.00718e+06	3.09695e+06	5.27322e+06	5833168	3.52548e+06	2.92087e+06	7396948	1.44767e+06	2.44113e+06	4332336	1.96255e+06	2.78884e+06	3.56712e+06	2.80838e+06	1.87212e+06	3.47487e+06
238	5-hydroxy,3E-sphingosine	300.29	408.99	C18H37NO2	positive	DErySphingosine (C18H37NO2) Prob = 68.7200000000	-0.86					annotated+fragment	#N/A	5353955	C00319	CCCCCCCCCCCCC/C=C/C(C(CO)N)O	7.97928e+06	5.15835e+06	4.00718e+06	3.09695e+06	5.27322e+06	5833168	3.52548e+06	2.92087e+06	7396948	1.44767e+06	2.44113e+06	4332336	1.96255e+06	2.78884e+06	3.56712e+06	2.80838e+06	1.87212e+06	3.47487e+06
264	(E)-Arachidin II	297.148	677.44	C19H20O3	positive		-2.53	5.8791	2.3299e-05	4.6327	0.0042204	annotated	#N/A				20596008	8067825	6.52601e+06	6762407	10419273	13217075	19685068	15796545	29981916	541031	1.22922e+06	2.76148e+06	2.57873e+06	4.49067e+06	3.05589e+06	1.82851e+06	1.85559e+06	6075557
264	Parakmerin A	297.148	677.44	C19H20O3	positive		-2.53					annotated	#N/A				20596008	8067825	6.52601e+06	6762407	10419273	13217075	19685068	15796545	29981916	541031	1.22922e+06	2.76148e+06	2.57873e+06	4.49067e+06	3.05589e+06	1.82851e+06	1.85559e+06	6075557
264	Cryptotanshinone	297.148	677.44	C19H20O3	positive		-2.53					annotated	#N/A				20596008	8067825	6.52601e+06	6762407	10419273	13217075	19685068	15796545	29981916	541031	1.22922e+06	2.76148e+06	2.57873e+06	4.49067e+06	3.05589e+06	1.82851e+06	1.85559e+06	6075557
264	exo-Dehydrochalepin	297.148	677.44	C19H20O3	positive		-2.53					annotated	#N/A				20596008	8067825	6.52601e+06	6762407	10419273	13217075	19685068	15796545	29981916	541031	1.22922e+06	2.76148e+06	2.57873e+06	4.49067e+06	3.05589e+06	1.82851e+06	1.85559e+06	6075557
264	5-[(4-Hydroxypheny)ethenyl]-2-(3-methyl-1-butenyl)-1,3-benzenediol	297.148	677.44	C19H20O3	positive		-2.53					annotated	#N/A				20596008	8067825	6.52601e+06	6762407	10419273	13217075	19685068	15796545	29981916	541031	1.22922e+06	2.76148e+06	2.57873e+06	4.49067e+06	3.05589e+06	1.82851e+06	1.85559e+06	6075557
264	4-Prenylresveratrol	297.148	677.44	C19H20O3	positive		-2.53					annotated	#N/A				20596008	8067825	6.52601e+06	6762407	10419273	13217075	19685068	15796545	29981916	541031	1.22922e+06	2.76148e+06	2.57873e+06	4.49067e+06	3.05589e+06	1.82851e+06	1.85559e+06	6075557
274	Hypotaurine	110.027	750.69	C2H7NO2S	positive		-1.69	3.5531	0.0026488	2.5769	0.03586	annotated	hypotaurine	107812	C00519	NCCS(O)=O	6981357	1827043	28534016	3.94342e+06	7303840	8522456	4089302	7320726	1.53166e+06	1297951	2.21747e+06	2398495	900825	882504	2.64325e+06	1.78354e+06	1.42765e+06	2.97367e+06
335	PC(16:0/0:0)	496.34	247.73	C24H50NO7P	positive		0.67	-3.7547	0.0017305	2.7618	0.027314	annotated	#N/A				10461967	13951951	17389654	8.22802e+06	9753822	13743490	8667874	10060005	14100600	21306926	22782024	15677522	16493100	12100810	17213670	13935599	27938844	21520906
335	PC(O-14:0/2:0)	496.34	247.73	C24H50NO7P	positive		0.67					annotated	#N/A				10461967	13951951	17389654	8.22802e+06	9753822	13743490	8667874	10060005	14100600	21306926	22782024	15677522	16493100	12100810	17213670	13935599	27938844	21520906
335	PC(0:0/16:0)	496.34	247.73	C24H50NO7P	positive		0.67					annotated	#N/A				10461967	13951951	17389654	8.22802e+06	9753822	13743490	8667874	10060005	14100600	21306926	22782024	15677522	16493100	12100810	17213670	13935599	27938844	21520906
335	PC(16:0/0:0)[rac]	496.34	247.73	C24H50NO7P	positive		0.67					annotated	#N/A				10461967	13951951	17389654	8.22802e+06	9753822	13743490	8667874	10060005	14100600	21306926	22782024	15677522	16493100	12100810	17213670	13935599	27938844	21520906
335	PE(19:0/0:0)	496.34	247.73	C24H50NO7P	positive		0.67					annotated	#N/A				10461967	13951951	17389654	8.22802e+06	9753822	13743490	8667874	10060005	14100600	21306926	22782024	15677522	16493100	12100810	17213670	13935599	27938844	21520906
347	Alanyl-Alanine	161.092	427.21	C6H12N2O3	positive		1.54	-4.3082	0.00054128	3.2666	0.019793	annotated	#N/A				3.17334e+06	1.93038e+06	1890840	1.26868e+06	1.86901e+06	1.90261e+06	1.81713e+06	1.05654e+06	1.97535e+06	13072920	8705412	3.53427e+06	2.8992e+06	1404023	5220350	8873353	6.36738e+06	6.10361e+06
347	N(gamma)-Acetyldiaminobutyrate	161.092	427.21	C6H12N2O3	positive		1.54					annotated	#N/A				3.17334e+06	1.93038e+06	1890840	1.26868e+06	1.86901e+06	1.90261e+06	1.81713e+06	1.05654e+06	1.97535e+06	13072920	8705412	3.53427e+06	2.8992e+06	1404023	5220350	8873353	6.36738e+06	6.10361e+06
347	D-Alanyl-D-alanine	161.092	427.21	C6H12N2O3	positive		1.54					annotated	#N/A				3.17334e+06	1.93038e+06	1890840	1.26868e+06	1.86901e+06	1.90261e+06	1.81713e+06	1.05654e+06	1.97535e+06	13072920	8705412	3.53427e+06	2.8992e+06	1404023	5220350	8873353	6.36738e+06	6.10361e+06
347	N-alpha-Acetyl-L-2,4-diaminobutyrate	161.092	427.21	C6H12N2O3	positive		1.54					annotated	#N/A				3.17334e+06	1.93038e+06	1890840	1.26868e+06	1.86901e+06	1.90261e+06	1.81713e+06	1.05654e+06	1.97535e+06	13072920	8705412	3.53427e+06	2.8992e+06	1404023	5220350	8873353	6.36738e+06	6.10361e+06
347	Daminozide	161.092	427.21	C6H12N2O3	positive		1.54					annotated	#N/A				3.17334e+06	1.93038e+06	1890840	1.26868e+06	1.86901e+06	1.90261e+06	1.81713e+06	1.05654e+06	1.97535e+06	13072920	8705412	3.53427e+06	2.8992e+06	1404023	5220350	8873353	6.36738e+06	6.10361e+06
347	D-Alanyl-D-alanine	161.092	427.21	C6H12N2O3	positive		1.54					annotated	#N/A				3.17334e+06	1.93038e+06	1890840	1.26868e+06	1.86901e+06	1.90261e+06	1.81713e+06	1.05654e+06	1.97535e+06	13072920	8705412	3.53427e+06	2.8992e+06	1404023	5220350	8873353	6.36738e+06	6.10361e+06
347	N5-Methyl-L-glutamine	161.092	427.21	C6H12N2O3	positive		1.54					annotated	#N/A				3.17334e+06	1.93038e+06	1890840	1.26868e+06	1.86901e+06	1.90261e+06	1.81713e+06	1.05654e+06	1.97535e+06	13072920	8705412	3.53427e+06	2.8992e+06	1404023	5220350	8873353	6.36738e+06	6.10361e+06
371	5-Phosphonooxy-L-lysine	243.074	771.94	C6H15N2O6P	positive		-1.82	3.6954	0.0019613	2.7075	0.028687	annotated	#N/A				5533856	17990770	12885961	13729307	19092370	17059758	15292908	21111700	19563502	1.36661e+06	1.47555e+06	5.25945e+06	5510171	14755305	16269121	1.72233e+06	2.64611e+06	6534837
371	2-Deoxystreptamine 4-phosphate	243.074	771.94	C6H15N2O6P	positive		-1.82					annotated	#N/A				5533856	17990770	12885961	13729307	19092370	17059758	15292908	21111700	19563502	1.36661e+06	1.47555e+06	5.25945e+06	5510171	14755305	16269121	1.72233e+06	2.64611e+06	6534837
371	2-Deoxystreptamine phospahte	243.074	771.94	C6H15N2O6P	positive		-1.82					annotated	#N/A				5533856	17990770	12885961	13729307	19092370	17059758	15292908	21111700	19563502	1.36661e+06	1.47555e+06	5.25945e+06	5510171	14755305	16269121	1.72233e+06	2.64611e+06	6534837
371	Phosphoallohydroxy-L-lysine	243.074	771.94	C6H15N2O6P	positive		-1.82					annotated	#N/A				5533856	17990770	12885961	13729307	19092370	17059758	15292908	21111700	19563502	1.36661e+06	1.47555e+06	5.25945e+06	5510171	14755305	16269121	1.72233e+06	2.64611e+06	6534837
373	3-Methylglutarylcarnitine	290.16	619.96	C13H23NO6	positive		1.25	-3.7446	0.0017678	2.7526	0.027314	annotated	#N/A				4.41862e+06	9090787	9332994	4299395	3.23261e+06	4085180	2.145e+06	3.64733e+06	4.22058e+06	8741843	16791430	8986717	8496779	3677154	20805382	10951219	17228740	10880596
373	O-Adipoylcarnitine	290.16	619.96	C13H23NO6	positive		1.25					annotated	#N/A				4.41862e+06	9090787	9332994	4299395	3.23261e+06	4085180	2.145e+06	3.64733e+06	4.22058e+06	8741843	16791430	8986717	8496779	3677154	20805382	10951219	17228740	10880596
381	CDP-choline	489.114	724.41	C14H26N4O11P2	positive	Cytidine 5'-diphosphocholine (C14H26N4O11P2) Prob = 99.0000000000	1.12	-5.7338	3.0777e-05	4.5118	0.0042204	annotated+fragment	CDP-choline	13804	C00307	C[N+](C)(C)CCOP([O-])(=O)OP(O)(=O)OC[C@H]1O[C@H]([C@H](O)[C@@H]1O)N1C=CC(N)=NC1=O	6.43671e+06	7.12346e+06	7.82556e+06	4568632	7350825	5329387	3.14388e+06	4.12159e+06	8074055	19669424	12511938	12505393	10243988	8570652	10361038	14780533	12896085	13808899
410	L-Theanine	175.108	680.91	C7H14N2O3	positive		-1.54	3.5316	0.0027721	2.5572	0.036203	annotated	#N/A				8509807	15250439	4500888	2.78774e+06	4.09601e+06	4.41936e+06	3220517	3.71941e+06	7890502	627716	876263	4.87959e+06	1.53167e+06	2.39199e+06	4577716	1.38146e+06	1.04571e+06	2.85924e+06
410	Glycyl-Valine	175.108	680.91	C7H14N2O3	positive		-1.54					annotated	#N/A				8509807	15250439	4500888	2.78774e+06	4.09601e+06	4.41936e+06	3220517	3.71941e+06	7890502	627716	876263	4.87959e+06	1.53167e+06	2.39199e+06	4577716	1.38146e+06	1.04571e+06	2.85924e+06
410	Valyl-Glycine	175.108	680.91	C7H14N2O3	positive		-1.54					annotated	#N/A				8509807	15250439	4500888	2.78774e+06	4.09601e+06	4.41936e+06	3220517	3.71941e+06	7890502	627716	876263	4.87959e+06	1.53167e+06	2.39199e+06	4577716	1.38146e+06	1.04571e+06	2.85924e+06
410	N5-Ethyl-L-glutamine	175.108	680.91	C7H14N2O3	positive		-1.54					annotated	#N/A				8509807	15250439	4500888	2.78774e+06	4.09601e+06	4.41936e+06	3220517	3.71941e+06	7890502	627716	876263	4.87959e+06	1.53167e+06	2.39199e+06	4577716	1.38146e+06	1.04571e+06	2.85924e+06
410	N-Acetylornithine	175.108	680.91	C7H14N2O3	positive		-1.54					annotated	#N/A				8509807	15250439	4500888	2.78774e+06	4.09601e+06	4.41936e+06	3220517	3.71941e+06	7890502	627716	876263	4.87959e+06	1.53167e+06	2.39199e+06	4577716	1.38146e+06	1.04571e+06	2.85924e+06
414	Dibenzyl ether	199.111	573.36	C14H14O	positive		-0.3	3.8388	0.0014491	2.8389	0.026009	annotated	#N/A				4.10881e+06	4.23581e+06	4.60588e+06	4961547	5.35033e+06	5222085	5075107	4775908	4.35533e+06	3521243	3.44007e+06	4183441	4.1345e+06	4242613	3.13747e+06	4.71712e+06	3391735	3.99345e+06
414	4-Phenethylphenol	199.111	573.36	C14H14O	positive		-0.3					annotated	#N/A				4.10881e+06	4.23581e+06	4.60588e+06	4961547	5.35033e+06	5222085	5075107	4775908	4.35533e+06	3521243	3.44007e+06	4183441	4.1345e+06	4242613	3.13747e+06	4.71712e+06	3391735	3.99345e+06
448	N-Alpha-acetyllysine	189.123	664.87	C8H16N2O3	positive		-1.51	4.3832	0.00046312	3.3343	0.018763	annotated	#N/A				7186603	13080711	6296496	6.13652e+06	7441303	5358477	8452991	8159115	5570265	1246306	840912	3.37994e+06	2413502	5427258	4775759	1.76197e+06	2.10043e+06	5.39921e+06
448	Glycyl-leucine	189.123	664.87	C8H16N2O3	positive		-1.51					annotated	#N/A				7186603	13080711	6296496	6.13652e+06	7441303	5358477	8452991	8159115	5570265	1246306	840912	3.37994e+06	2413502	5427258	4775759	1.76197e+06	2.10043e+06	5.39921e+06
448	N6-Acetyl-L-lysine	189.123	664.87	C8H16N2O3	positive		-1.51					annotated	#N/A				7186603	13080711	6296496	6.13652e+06	7441303	5358477	8452991	8159115	5570265	1246306	840912	3.37994e+06	2413502	5427258	4775759	1.76197e+06	2.10043e+06	5.39921e+06
448	Glycyl-Isoleucine	189.123	664.87	C8H16N2O3	positive		-1.51					annotated	#N/A				7186603	13080711	6296496	6.13652e+06	7441303	5358477	8452991	8159115	5570265	1246306	840912	3.37994e+06	2413502	5427258	4775759	1.76197e+06	2.10043e+06	5.39921e+06
448	Isoleucyl-Glycine	189.123	664.87	C8H16N2O3	positive		-1.51					annotated	#N/A				7186603	13080711	6296496	6.13652e+06	7441303	5358477	8452991	8159115	5570265	1246306	840912	3.37994e+06	2413502	5427258	4775759	1.76197e+06	2.10043e+06	5.39921e+06
448	Leucyl-Glycine	189.123	664.87	C8H16N2O3	positive		-1.51					annotated	#N/A				7186603	13080711	6296496	6.13652e+06	7441303	5358477	8452991	8159115	5570265	1246306	840912	3.37994e+06	2413502	5427258	4775759	1.76197e+06	2.10043e+06	5.39921e+06
448	Alanyl-Valine	189.123	664.87	C8H16N2O3	positive		-1.51					annotated	#N/A				7186603	13080711	6296496	6.13652e+06	7441303	5358477	8452991	8159115	5570265	1246306	840912	3.37994e+06	2413502	5427258	4775759	1.76197e+06	2.10043e+06	5.39921e+06
448	Valyl-Alanine	189.123	664.87	C8H16N2O3	positive		-1.51					annotated	#N/A				7186603	13080711	6296496	6.13652e+06	7441303	5358477	8452991	8159115	5570265	1246306	840912	3.37994e+06	2413502	5427258	4775759	1.76197e+06	2.10043e+06	5.39921e+06
448	6-Acetamido-3-aminohexanoate	189.123	664.87	C8H16N2O3	positive		-1.51					annotated	#N/A				7186603	13080711	6296496	6.13652e+06	7441303	5358477	8452991	8159115	5570265	1246306	840912	3.37994e+06	2413502	5427258	4775759	1.76197e+06	2.10043e+06	5.39921e+06
475	L-isoleucyl-L-proline	229.155	547.13	C11H20N2O3	positive		-0.54	4.1078	0.00082305	3.0846	0.022022	annotated		342734		CCC(C)C(C(=O)N1CCCC1C(=O)O)N	11229913	8133341	9965826	10314460	8782642	8607598	7.88595e+06	9480938	7.26728e+06	3.86421e+06	6.97121e+06	5073889	6439568	6753888	8628103	6.29328e+06	5.68291e+06	7387353
475	L-leucyl-L-proline	229.155	547.13	C11H20N2O3	positive		-0.54					annotated	#N/A	342734		CCC(C)C(C(=O)N1CCCC1C(=O)O)N	11229913	8133341	9965826	10314460	8782642	8607598	7.88595e+06	9480938	7.26728e+06	3.86421e+06	6.97121e+06	5073889	6439568	6753888	8628103	6.29328e+06	5.68291e+06	7387353
491	O-glutaroyl-L-carnitine	276.144	638.05	C12H21NO6	positive		-1.56	4.9605	0.00014174	3.8485	0.011106	annotated	#N/A				5475976	7.18482e+06	9292650	5.09643e+06	8914344	6.90424e+06	10053962	8690468	6.03605e+06	732089	1.60787e+06	2822499	2.46375e+06	4.29448e+06	5.25597e+06	1.7439e+06	2574253	4196528
491	Glutarylcarnitine	276.144	638.05	C12H21NO6	positive		-1.56					annotated	#N/A				5475976	7.18482e+06	9292650	5.09643e+06	8914344	6.90424e+06	10053962	8690468	6.03605e+06	732089	1.60787e+06	2822499	2.46375e+06	4.29448e+06	5.25597e+06	1.7439e+06	2574253	4196528
495	Arginyl-Valine	274.187	683.8	C11H23N5O3	positive		2.5	-3.8139	0.0015272	2.8161	0.026177	annotated	#N/A				476798	311981	631632	124701	293428	448874	107598	0	711854	10010475	4.49903e+06	724226	488009	358430	2.5918e+06	5876490	2041313	1.31624e+06
495	Valyl-Arginine	274.187	683.8	C11H23N5O3	positive		2.5					annotated	#N/A				476798	311981	631632	124701	293428	448874	107598	0	711854	10010475	4.49903e+06	724226	488009	358430	2.5918e+06	5876490	2041313	1.31624e+06
516	PS(22:6(4Z,7Z,10Z,13Z,16Z,19Z)/22:4(7Z,10Z,13Z,16Z))	884.543	193.21	C50H78NO10P	positive		-0.51	3.3837	0.0037885	2.4215	0.041979	annotated		52925955		CC/C=C\C/C=C\C/C=C\C/C=C\C/C=C\C/C=C\CCC(=O)OC(COP(=O)(O)OC(N)C(=O)O)OC(=O)CCCCC/C=C\C/C=C\C/C=C\C/C=C\CCCCC	5.79012e+06	7478734	6853558	7225955	7217066	6494547	9002929	8801365	7.40925e+06	3.84438e+06	7.35832e+06	3.5001e+06	3.94976e+06	5.22103e+06	6.81e+06	6065768	4245150	6.70948e+06
529	L-Coprine	203.103	726.2	C8H14N2O4	positive		-1.49	3.514	0.002877	2.5411	0.036315	annotated	#N/A				5902028	7713921	7850769	4.65725e+06	8494262	5.76693e+06	5.08787e+06	6.54739e+06	5.58064e+06	488347	814455	3.73757e+06	3.51437e+06	5229842	4205501	1.30513e+06	1.87738e+06	4947585
529	Hydroxyprolyl-Alanine	203.103	726.2	C8H14N2O4	positive		-1.49					annotated	#N/A				5902028	7713921	7850769	4.65725e+06	8494262	5.76693e+06	5.08787e+06	6.54739e+06	5.58064e+06	488347	814455	3.73757e+06	3.51437e+06	5229842	4205501	1.30513e+06	1.87738e+06	4947585
529	Alanyl-Hydroxyproline	203.103	726.2	C8H14N2O4	positive		-1.49					annotated	#N/A				5902028	7713921	7850769	4.65725e+06	8494262	5.76693e+06	5.08787e+06	6.54739e+06	5.58064e+06	488347	814455	3.73757e+06	3.51437e+06	5229842	4205501	1.30513e+06	1.87738e+06	4947585
529	Serinyl-Proline	203.103	726.2	C8H14N2O4	positive		-1.49					annotated	#N/A				5902028	7713921	7850769	4.65725e+06	8494262	5.76693e+06	5.08787e+06	6.54739e+06	5.58064e+06	488347	814455	3.73757e+06	3.51437e+06	5229842	4205501	1.30513e+06	1.87738e+06	4947585
529	Prolyl-Serine	203.103	726.2	C8H14N2O4	positive		-1.49					annotated	#N/A				5902028	7713921	7850769	4.65725e+06	8494262	5.76693e+06	5.08787e+06	6.54739e+06	5.58064e+06	488347	814455	3.73757e+06	3.51437e+06	5229842	4205501	1.30513e+06	1.87738e+06	4947585
529	Proclavaminic acid	203.103	726.2	C8H14N2O4	positive		-1.49					annotated	#N/A				5902028	7713921	7850769	4.65725e+06	8494262	5.76693e+06	5.08787e+06	6.54739e+06	5.58064e+06	488347	814455	3.73757e+06	3.51437e+06	5229842	4205501	1.30513e+06	1.87738e+06	4947585
529	Coprine	203.103	726.2	C8H14N2O4	positive		-1.49					annotated	#N/A				5902028	7713921	7850769	4.65725e+06	8494262	5.76693e+06	5.08787e+06	6.54739e+06	5.58064e+06	488347	814455	3.73757e+06	3.51437e+06	5229842	4205501	1.30513e+06	1.87738e+06	4947585
530	Oleoylcarnitine	426.358	239.42	C25H47NO4	positive		1.77	-6.0071	1.8274e-05	4.7382	0.0042204	annotated	#N/A				936052	2.15081e+06	1.01897e+06	1.18931e+06	1.11171e+06	1.21284e+06	1.64805e+06	1.05852e+06	1.69539e+06	6.89761e+06	8492552	3.18319e+06	6.92319e+06	2633813	1.85048e+06	3.6448e+06	7684308	3.40449e+06
530	Vaccenyl carnitine	426.358	239.42	C25H47NO4	positive		1.77					annotated	#N/A				936052	2.15081e+06	1.01897e+06	1.18931e+06	1.11171e+06	1.21284e+06	1.64805e+06	1.05852e+06	1.69539e+06	6.89761e+06	8492552	3.18319e+06	6.92319e+06	2633813	1.85048e+06	3.6448e+06	7684308	3.40449e+06
530	Elaidic carnitine	426.358	239.42	C25H47NO4	positive		1.77					annotated	#N/A				936052	2.15081e+06	1.01897e+06	1.18931e+06	1.11171e+06	1.21284e+06	1.64805e+06	1.05852e+06	1.69539e+06	6.89761e+06	8492552	3.18319e+06	6.92319e+06	2633813	1.85048e+06	3.6448e+06	7684308	3.40449e+06
530	O-oleoylcarnitine	426.358	239.42	C25H47NO4	positive		1.77					annotated	#N/A				936052	2.15081e+06	1.01897e+06	1.18931e+06	1.11171e+06	1.21284e+06	1.64805e+06	1.05852e+06	1.69539e+06	6.89761e+06	8492552	3.18319e+06	6.92319e+06	2633813	1.85048e+06	3.6448e+06	7684308	3.40449e+06
530	11Z-Octadecenylcarnitine	426.358	239.42	C25H47NO4	positive		1.77					annotated	#N/A				936052	2.15081e+06	1.01897e+06	1.18931e+06	1.11171e+06	1.21284e+06	1.64805e+06	1.05852e+06	1.69539e+06	6.89761e+06	8492552	3.18319e+06	6.92319e+06	2633813	1.85048e+06	3.6448e+06	7684308	3.40449e+06
539	Isonicotinic acid	124.039	439.81	C6H5NO2	positive		-1.67	3.2439	0.0050858	2.2936	0.049813	identified	isonicotinic acid	5922	C07446	OC(=O)C1=CC=NC=C1	6.88932e+06	704961	6.72347e+06	2.50195e+06	5.10912e+06	3608305	3298560	7967806	3171843	926955	552223	751535	676457	4403505	1.64476e+06	663851	3.72137e+06	812483
555	Glutarylglycine	190.071	693.38	C7H11NO5	positive	N-Acetyl-DL-glutamic acid (C7H11NO5) Prob = 76.1800000000	1.62					annotated+fragment	#N/A	70914	C00624	CC(=O)N[C@@H](CCC(O)=O)C(O)=O	737045	1.12796e+06	639754	657819	451954	645618	320644	404119	562120	7.1851e+06	3972555	825642	692954	588666	2.17291e+06	2.32266e+06	2.61189e+06	1.48081e+06
555	N-Acetylglutamic acid	190.071	693.38	C7H11NO5	positive	N-Acetyl-DL-glutamic acid (C7H11NO5) Prob = 76.1800000000	1.62					annotated+fragment	#N/A	70914	C00624	CC(=O)N[C@@H](CCC(O)=O)C(O)=O	737045	1.12796e+06	639754	657819	451954	645618	320644	404119	562120	7.1851e+06	3972555	825642	692954	588666	2.17291e+06	2.32266e+06	2.61189e+06	1.48081e+06
555	N-acetyl-L-glutamate	190.071	693.38	C7H11NO5	positive	N-Acetyl-DL-glutamic acid (C7H11NO5) Prob = 76.1800000000	1.62	-3.7004	0.0019406	2.7121	0.028687	identified+fragment	N-acetylglutamate	70914	C00624	CC(=O)N[C@@H](CCC(O)=O)C(O)=O	737045	1.12796e+06	639754	657819	451954	645618	320644	404119	562120	7.1851e+06	3972555	825642	692954	588666	2.17291e+06	2.32266e+06	2.61189e+06	1.48081e+06
555	L-2-Amino-6-oxoheptanedioate	190.071	693.38	C7H11NO5	positive	N-Acetyl-DL-glutamic acid (C7H11NO5) Prob = 76.1800000000	1.62					annotated+fragment	#N/A	70914	C00624	CC(=O)N[C@@H](CCC(O)=O)C(O)=O	737045	1.12796e+06	639754	657819	451954	645618	320644	404119	562120	7.1851e+06	3972555	825642	692954	588666	2.17291e+06	2.32266e+06	2.61189e+06	1.48081e+06
555	AminoDHQ	190.071	693.38	C7H11NO5	positive	N-Acetyl-DL-glutamic acid (C7H11NO5) Prob = 76.1800000000	1.62					annotated+fragment	#N/A	70914	C00624	CC(=O)N[C@@H](CCC(O)=O)C(O)=O	737045	1.12796e+06	639754	657819	451954	645618	320644	404119	562120	7.1851e+06	3972555	825642	692954	588666	2.17291e+06	2.32266e+06	2.61189e+06	1.48081e+06
565	Methionyl-Threonine	251.106	652.82	C9H18N2O4S	positive		-1.82	4.2533	0.00060698	3.2168	0.020413	annotated	#N/A				2.50619e+06	1.53003e+06	1.99808e+06	3738228	6.74032e+06	3840014	2.81097e+06	2.61432e+06	2.38639e+06	283055	403558	1.09379e+06	528944	1.71686e+06	1.3372e+06	1.1193e+06	340198	2587069
565	Threoninyl-Methionine	251.106	652.82	C9H18N2O4S	positive		-1.82					annotated	#N/A				2.50619e+06	1.53003e+06	1.99808e+06	3738228	6.74032e+06	3840014	2.81097e+06	2.61432e+06	2.38639e+06	283055	403558	1.09379e+06	528944	1.71686e+06	1.3372e+06	1.1193e+06	340198	2587069
569	Isoleucyl-Alanine	203.139	270.76	C9H18N2O3	positive		2.01	-3.8244	0.0014937	2.8257	0.026009	annotated	#N/A				836480	286433	380874	377302	294136	431829	295396	145358	510396	6.48054e+06	3.36325e+06	675417	465959	310195	1.83236e+06	2.8903e+06	1.45509e+06	1.64963e+06
569	Leucyl-Alanine	203.139	270.76	C9H18N2O3	positive		2.01					annotated	#N/A				836480	286433	380874	377302	294136	431829	295396	145358	510396	6.48054e+06	3.36325e+06	675417	465959	310195	1.83236e+06	2.8903e+06	1.45509e+06	1.64963e+06
569	Alanyl-Isoleucine	203.139	270.76	C9H18N2O3	positive		2.01					annotated	#N/A				836480	286433	380874	377302	294136	431829	295396	145358	510396	6.48054e+06	3.36325e+06	675417	465959	310195	1.83236e+06	2.8903e+06	1.45509e+06	1.64963e+06
569	Alanyl-Leucine	203.139	270.76	C9H18N2O3	positive		2.01					annotated	#N/A				836480	286433	380874	377302	294136	431829	295396	145358	510396	6.48054e+06	3.36325e+06	675417	465959	310195	1.83236e+06	2.8903e+06	1.45509e+06	1.64963e+06
571	Leucyl-Tyrosine	295.165	270.79	C15H22N2O4	positive		1.45	-4.1505	0.00075252	3.1235	0.020638	annotated	#N/A				386905	339180	196433	173215	0	195266	0	0	299384	1.84648e+06	1.12385e+06	304102	462546	310373	832958	1288781	669094	550262
571	Isoleucyl-Tyrosine	295.165	270.79	C15H22N2O4	positive		1.45					annotated	#N/A				386905	339180	196433	173215	0	195266	0	0	299384	1.84648e+06	1.12385e+06	304102	462546	310373	832958	1288781	669094	550262
571	Tyrosyl-Leucine	295.165	270.79	C15H22N2O4	positive		1.45					annotated	#N/A				386905	339180	196433	173215	0	195266	0	0	299384	1.84648e+06	1.12385e+06	304102	462546	310373	832958	1288781	669094	550262
571	Tyrosyl-Isoleucine	295.165	270.79	C15H22N2O4	positive		1.45					annotated	#N/A				386905	339180	196433	173215	0	195266	0	0	299384	1.84648e+06	1.12385e+06	304102	462546	310373	832958	1288781	669094	550262
571	Sinapoylputrescine	295.165	270.79	C15H22N2O4	positive		1.45					annotated	#N/A				386905	339180	196433	173215	0	195266	0	0	299384	1.84648e+06	1.12385e+06	304102	462546	310373	832958	1288781	669094	550262
601	3'-Amino-3'-deoxythimidine	242.113	531.97	C10H15N3O4	positive		-1.33	3.7621	0.0017036	2.7686	0.027314	annotated	#N/A				4.16597e+06	4345144	3.17396e+06	2.0534e+06	5662715	3.87232e+06	3977902	3.28939e+06	2921860	588573	729408	2.44396e+06	917530	2.57495e+06	2.86062e+06	868839	1.09471e+06	3.54474e+06
601	5-Methyldeoxycytidine	242.113	531.97	C10H15N3O4	positive		-1.33					annotated	#N/A				4.16597e+06	4345144	3.17396e+06	2.0534e+06	5662715	3.87232e+06	3977902	3.28939e+06	2921860	588573	729408	2.44396e+06	917530	2.57495e+06	2.86062e+06	868839	1.09471e+06	3.54474e+06
601	5-Methyl-2'-deoxycytidine	242.113	531.97	C10H15N3O4	positive		-1.33					annotated	#N/A				4.16597e+06	4345144	3.17396e+06	2.0534e+06	5662715	3.87232e+06	3977902	3.28939e+06	2921860	588573	729408	2.44396e+06	917530	2.57495e+06	2.86062e+06	868839	1.09471e+06	3.54474e+06
622	9-O-Methylglyceofuran	369.132	647.19	C21H20O6	positive		-2.33	3.9006	0.0012722	2.8955	0.025333	annotated	#N/A				1.13331e+06	1.30213e+06	1.29243e+06	1.55657e+06	3.80762e+06	2253958	5.34114e+06	4467894	1722594	0	259756	302691	283836	2.42103e+06	1.18003e+06	104844	245165	721079
622	Isoglycycoumarin	369.132	647.19	C21H20O6	positive		-2.33					annotated	#N/A				1.13331e+06	1.30213e+06	1.29243e+06	1.55657e+06	3.80762e+06	2253958	5.34114e+06	4467894	1722594	0	259756	302691	283836	2.42103e+06	1.18003e+06	104844	245165	721079
622	Glycycoumarin	369.132	647.19	C21H20O6	positive		-2.33					annotated	#N/A				1.13331e+06	1.30213e+06	1.29243e+06	1.55657e+06	3.80762e+06	2253958	5.34114e+06	4467894	1722594	0	259756	302691	283836	2.42103e+06	1.18003e+06	104844	245165	721079
622	Gancaonin B	369.132	647.19	C21H20O6	positive		-2.33					annotated	#N/A				1.13331e+06	1.30213e+06	1.29243e+06	1.55657e+06	3.80762e+06	2253958	5.34114e+06	4467894	1722594	0	259756	302691	283836	2.42103e+06	1.18003e+06	104844	245165	721079
622	Gancaonin N	369.132	647.19	C21H20O6	positive		-2.33					annotated	#N/A				1.13331e+06	1.30213e+06	1.29243e+06	1.55657e+06	3.80762e+06	2253958	5.34114e+06	4467894	1722594	0	259756	302691	283836	2.42103e+06	1.18003e+06	104844	245165	721079
622	Glycyrrhizaisoflavone C	369.132	647.19	C21H20O6	positive		-2.33					annotated	#N/A				1.13331e+06	1.30213e+06	1.29243e+06	1.55657e+06	3.80762e+06	2253958	5.34114e+06	4467894	1722594	0	259756	302691	283836	2.42103e+06	1.18003e+06	104844	245165	721079
622	Artocarpetin A	369.132	647.19	C21H20O6	positive		-2.33					annotated	#N/A				1.13331e+06	1.30213e+06	1.29243e+06	1.55657e+06	3.80762e+06	2253958	5.34114e+06	4467894	1722594	0	259756	302691	283836	2.42103e+06	1.18003e+06	104844	245165	721079
622	Integrin	369.132	647.19	C21H20O6	positive		-2.33					annotated	#N/A				1.13331e+06	1.30213e+06	1.29243e+06	1.55657e+06	3.80762e+06	2253958	5.34114e+06	4467894	1722594	0	259756	302691	283836	2.42103e+06	1.18003e+06	104844	245165	721079
622	Cyclointegrin	369.132	647.19	C21H20O6	positive		-2.33					annotated	#N/A				1.13331e+06	1.30213e+06	1.29243e+06	1.55657e+06	3.80762e+06	2253958	5.34114e+06	4467894	1722594	0	259756	302691	283836	2.42103e+06	1.18003e+06	104844	245165	721079
622	Glicoricone	369.132	647.19	C21H20O6	positive		-2.33					annotated	#N/A				1.13331e+06	1.30213e+06	1.29243e+06	1.55657e+06	3.80762e+06	2253958	5.34114e+06	4467894	1722594	0	259756	302691	283836	2.42103e+06	1.18003e+06	104844	245165	721079
622	Curcumin	369.132	647.19	C21H20O6	positive		-2.33					annotated	#N/A				1.13331e+06	1.30213e+06	1.29243e+06	1.55657e+06	3.80762e+06	2253958	5.34114e+06	4467894	1722594	0	259756	302691	283836	2.42103e+06	1.18003e+06	104844	245165	721079
622	Mollicellin H	369.132	647.19	C21H20O6	positive		-2.33					annotated	#N/A				1.13331e+06	1.30213e+06	1.29243e+06	1.55657e+06	3.80762e+06	2253958	5.34114e+06	4467894	1722594	0	259756	302691	283836	2.42103e+06	1.18003e+06	104844	245165	721079
622	Cyclocurcumin	369.132	647.19	C21H20O6	positive		-2.33					annotated	#N/A				1.13331e+06	1.30213e+06	1.29243e+06	1.55657e+06	3.80762e+06	2253958	5.34114e+06	4467894	1722594	0	259756	302691	283836	2.42103e+06	1.18003e+06	104844	245165	721079
622	Morelensin	369.132	647.19	C21H20O6	positive		-2.33					annotated	#N/A				1.13331e+06	1.30213e+06	1.29243e+06	1.55657e+06	3.80762e+06	2253958	5.34114e+06	4467894	1722594	0	259756	302691	283836	2.42103e+06	1.18003e+06	104844	245165	721079
622	7-O-Methylluteone	369.132	647.19	C21H20O6	positive		-2.33					annotated	#N/A				1.13331e+06	1.30213e+06	1.29243e+06	1.55657e+06	3.80762e+06	2253958	5.34114e+06	4467894	1722594	0	259756	302691	283836	2.42103e+06	1.18003e+06	104844	245165	721079
622	3,5,7-Trihydroxy-4'-methoxy-8-(1,1-dimethylprop-2-en-1-yl)flavone	369.132	647.19	C21H20O6	positive		-2.33					annotated	#N/A				1.13331e+06	1.30213e+06	1.29243e+06	1.55657e+06	3.80762e+06	2253958	5.34114e+06	4467894	1722594	0	259756	302691	283836	2.42103e+06	1.18003e+06	104844	245165	721079
622	Curcumin	369.132	647.19	C21H20O6	positive		-2.33					annotated	#N/A				1.13331e+06	1.30213e+06	1.29243e+06	1.55657e+06	3.80762e+06	2253958	5.34114e+06	4467894	1722594	0	259756	302691	283836	2.42103e+06	1.18003e+06	104844	245165	721079
622	Topazolin	369.132	647.19	C21H20O6	positive		-2.33					annotated	#N/A				1.13331e+06	1.30213e+06	1.29243e+06	1.55657e+06	3.80762e+06	2253958	5.34114e+06	4467894	1722594	0	259756	302691	283836	2.42103e+06	1.18003e+06	104844	245165	721079
622	5,7-Dihydroxy-3-methoxy-4'-prenyloxyflavone	369.132	647.19	C21H20O6	positive		-2.33					annotated	#N/A				1.13331e+06	1.30213e+06	1.29243e+06	1.55657e+06	3.80762e+06	2253958	5.34114e+06	4467894	1722594	0	259756	302691	283836	2.42103e+06	1.18003e+06	104844	245165	721079
622	Ugonin C	369.132	647.19	C21H20O6	positive		-2.33					annotated	#N/A				1.13331e+06	1.30213e+06	1.29243e+06	1.55657e+06	3.80762e+06	2253958	5.34114e+06	4467894	1722594	0	259756	302691	283836	2.42103e+06	1.18003e+06	104844	245165	721079
622	Isoanhydroicaritin	369.132	647.19	C21H20O6	positive		-2.33					annotated	#N/A				1.13331e+06	1.30213e+06	1.29243e+06	1.55657e+06	3.80762e+06	2253958	5.34114e+06	4467894	1722594	0	259756	302691	283836	2.42103e+06	1.18003e+06	104844	245165	721079
622	Sophoflavescenol	369.132	647.19	C21H20O6	positive		-2.33					annotated	#N/A				1.13331e+06	1.30213e+06	1.29243e+06	1.55657e+06	3.80762e+06	2253958	5.34114e+06	4467894	1722594	0	259756	302691	283836	2.42103e+06	1.18003e+06	104844	245165	721079
622	Leiocinol	369.132	647.19	C21H20O6	positive		-2.33					annotated	#N/A				1.13331e+06	1.30213e+06	1.29243e+06	1.55657e+06	3.80762e+06	2253958	5.34114e+06	4467894	1722594	0	259756	302691	283836	2.42103e+06	1.18003e+06	104844	245165	721079
622	Neorautanol	369.132	647.19	C21H20O6	positive		-2.33					annotated	#N/A				1.13331e+06	1.30213e+06	1.29243e+06	1.55657e+06	3.80762e+06	2253958	5.34114e+06	4467894	1722594	0	259756	302691	283836	2.42103e+06	1.18003e+06	104844	245165	721079
622	Kwakhurin	369.132	647.19	C21H20O6	positive		-2.33					annotated	#N/A				1.13331e+06	1.30213e+06	1.29243e+06	1.55657e+06	3.80762e+06	2253958	5.34114e+06	4467894	1722594	0	259756	302691	283836	2.42103e+06	1.18003e+06	104844	245165	721079
622	Barpisoflavone B	369.132	647.19	C21H20O6	positive		-2.33					annotated	#N/A				1.13331e+06	1.30213e+06	1.29243e+06	1.55657e+06	3.80762e+06	2253958	5.34114e+06	4467894	1722594	0	259756	302691	283836	2.42103e+06	1.18003e+06	104844	245165	721079
622	5,7,4'-Trihydroxy-3'-methoxy-8-prenylisoflavone	369.132	647.19	C21H20O6	positive		-2.33					annotated	#N/A				1.13331e+06	1.30213e+06	1.29243e+06	1.55657e+06	3.80762e+06	2253958	5.34114e+06	4467894	1722594	0	259756	302691	283836	2.42103e+06	1.18003e+06	104844	245165	721079
622	2'-Deoxypiscerythrone	369.132	647.19	C21H20O6	positive		-2.33					annotated	#N/A				1.13331e+06	1.30213e+06	1.29243e+06	1.55657e+06	3.80762e+06	2253958	5.34114e+06	4467894	1722594	0	259756	302691	283836	2.42103e+06	1.18003e+06	104844	245165	721079
622	Glisoflavone	369.132	647.19	C21H20O6	positive		-2.33					annotated	#N/A				1.13331e+06	1.30213e+06	1.29243e+06	1.55657e+06	3.80762e+06	2253958	5.34114e+06	4467894	1722594	0	259756	302691	283836	2.42103e+06	1.18003e+06	104844	245165	721079
622	Isosophoronol	369.132	647.19	C21H20O6	positive		-2.33					annotated	#N/A				1.13331e+06	1.30213e+06	1.29243e+06	1.55657e+06	3.80762e+06	2253958	5.34114e+06	4467894	1722594	0	259756	302691	283836	2.42103e+06	1.18003e+06	104844	245165	721079
622	Glycyrrhisoflavanone	369.132	647.19	C21H20O6	positive		-2.33					annotated	#N/A				1.13331e+06	1.30213e+06	1.29243e+06	1.55657e+06	3.80762e+06	2253958	5.34114e+06	4467894	1722594	0	259756	302691	283836	2.42103e+06	1.18003e+06	104844	245165	721079
622	Isoaurmillone	369.132	647.19	C21H20O6	positive		-2.33					annotated	#N/A				1.13331e+06	1.30213e+06	1.29243e+06	1.55657e+06	3.80762e+06	2253958	5.34114e+06	4467894	1722594	0	259756	302691	283836	2.42103e+06	1.18003e+06	104844	245165	721079
622	Aurmillone	369.132	647.19	C21H20O6	positive		-2.33					annotated	#N/A				1.13331e+06	1.30213e+06	1.29243e+06	1.55657e+06	3.80762e+06	2253958	5.34114e+06	4467894	1722594	0	259756	302691	283836	2.42103e+06	1.18003e+06	104844	245165	721079
622	Licoarylcoumarin	369.132	647.19	C21H20O6	positive		-2.33					annotated	#N/A				1.13331e+06	1.30213e+06	1.29243e+06	1.55657e+06	3.80762e+06	2253958	5.34114e+06	4467894	1722594	0	259756	302691	283836	2.42103e+06	1.18003e+06	104844	245165	721079
622	5-Allyloxysalvigenin	369.132	647.19	C21H20O6	positive		-2.33					annotated	#N/A				1.13331e+06	1.30213e+06	1.29243e+06	1.55657e+06	3.80762e+06	2253958	5.34114e+06	4467894	1722594	0	259756	302691	283836	2.42103e+06	1.18003e+06	104844	245165	721079
622	Abyssinin I	369.132	647.19	C21H20O6	positive		-2.33					annotated	#N/A				1.13331e+06	1.30213e+06	1.29243e+06	1.55657e+06	3.80762e+06	2253958	5.34114e+06	4467894	1722594	0	259756	302691	283836	2.42103e+06	1.18003e+06	104844	245165	721079
622	(2S)-4',5-Dihydroxy-8-hydroxymethyl-6'',6''-dimethylpyrano[2'',3'':7,6]flavanone	369.132	647.19	C21H20O6	positive		-2.33					annotated	#N/A				1.13331e+06	1.30213e+06	1.29243e+06	1.55657e+06	3.80762e+06	2253958	5.34114e+06	4467894	1722594	0	259756	302691	283836	2.42103e+06	1.18003e+06	104844	245165	721079
622	(2S)-5,3'-Dihydroxy-4'-methoxy-6'',6''-dimethylpyrano[2'',3'':7,8]flavanone	369.132	647.19	C21H20O6	positive		-2.33					annotated	#N/A				1.13331e+06	1.30213e+06	1.29243e+06	1.55657e+06	3.80762e+06	2253958	5.34114e+06	4467894	1722594	0	259756	302691	283836	2.42103e+06	1.18003e+06	104844	245165	721079
622	Ciliatin B	369.132	647.19	C21H20O6	positive		-2.33					annotated	#N/A				1.13331e+06	1.30213e+06	1.29243e+06	1.55657e+06	3.80762e+06	2253958	5.34114e+06	4467894	1722594	0	259756	302691	283836	2.42103e+06	1.18003e+06	104844	245165	721079
622	Cannflavin B	369.132	647.19	C21H20O6	positive		-2.33					annotated	#N/A				1.13331e+06	1.30213e+06	1.29243e+06	1.55657e+06	3.80762e+06	2253958	5.34114e+06	4467894	1722594	0	259756	302691	283836	2.42103e+06	1.18003e+06	104844	245165	721079
622	4'-Hydroxy-5-methoxy-7-(3-methyl-2,3-epoxybutoxy)flavone	369.132	647.19	C21H20O6	positive		-2.33					annotated	#N/A				1.13331e+06	1.30213e+06	1.29243e+06	1.55657e+06	3.80762e+06	2253958	5.34114e+06	4467894	1722594	0	259756	302691	283836	2.42103e+06	1.18003e+06	104844	245165	721079
622	3'-Angeloyloxy-2',4'-dihydroxy-6'-methoxychalcone	369.132	647.19	C21H20O6	positive		-2.33					annotated	#N/A				1.13331e+06	1.30213e+06	1.29243e+06	1.55657e+06	3.80762e+06	2253958	5.34114e+06	4467894	1722594	0	259756	302691	283836	2.42103e+06	1.18003e+06	104844	245165	721079
631	Dopamine	154.086	436.88	C8H11NO2	positive		-1.53	5.1666	9.3661e-05	4.0284	0.010275	annotated	#N/A				209036	101594	67676.6	73753.7	156831	79166.7	117194	99905.7	143905	19676.4	23363.9	48353.6	53752.7	55557	51130.1	23544.2	27268.8	74990.4
631	Octopamine	154.086	436.88	C8H11NO2	positive		-1.53					annotated	#N/A				209036	101594	67676.6	73753.7	156831	79166.7	117194	99905.7	143905	19676.4	23363.9	48353.6	53752.7	55557	51130.1	23544.2	27268.8	74990.4
631	Vanillylamine	154.086	436.88	C8H11NO2	positive		-1.53					annotated	#N/A				209036	101594	67676.6	73753.7	156831	79166.7	117194	99905.7	143905	19676.4	23363.9	48353.6	53752.7	55557	51130.1	23544.2	27268.8	74990.4
658	Glutathionate(1-)	307.083	778.1	C10H16N3O6S	positive		-1.81	4.0369	0.00095505	3.02	0.023811	annotated	reduced glutathione			NA	1877476	1984514	2806367	4.56628e+06	1.98544e+06	3159686	3.46504e+06	2.085e+06	2.66116e+06	832757	135039	935154	1.50038e+06	1.10956e+06	1.46057e+06	367869	366625	2.12771e+06
659	Oxidized glutathione	613.159	778.65	C20H32N6O12S2	positive	Oxidized glutathione (C20H32N6O12S2) Prob = 100.0000000000	-1.58					annotated+fragment	#N/A	65359	C00127	N[C@@H](CCC(=O)N[C@@H](CSSC[C@H](NC(=O)CC[C@H](N)C(O)=O)C(=O)NCC(O)=O)C(=O)NCC(O)=O)C(O)=O	808325	812992	1.22663e+06	1615183	735490	1.06126e+06	1.46618e+06	914658	1.08392e+06	445663	82126.5	425243	630967	426757	719353	141590	201987	893387
659	Glutathione disulfide	613.159	778.65	C20H32N6O12S2	positive	Oxidized glutathione (C20H32N6O12S2) Prob = 100.0000000000	-1.58	3.8928	0.0012932	2.8883	0.025333	identified+fragment	GSSG	65359	C00127	N[C@@H](CCC(=O)N[C@@H](CSSC[C@H](NC(=O)CC[C@H](N)C(O)=O)C(=O)NCC(O)=O)C(=O)NCC(O)=O)C(O)=O	808325	812992	1.22663e+06	1615183	735490	1.06126e+06	1.46618e+06	914658	1.08392e+06	445663	82126.5	425243	630967	426757	719353	141590	201987	893387
694	L-gamma-glutamyl-L-leucine	261.144	691.23	C11H20N2O5	positive		-0.98	6.3171	1.0242e-05	4.9896	0.0042204	annotated	#N/A				1.8596e+06	3.96871e+06	1.9161e+06	2.41203e+06	2.09792e+06	2.34148e+06	2.5128e+06	2.69475e+06	2.02869e+06	917758	978492	1.40254e+06	885207	1.70072e+06	1.43493e+06	1.11601e+06	1.31496e+06	1.28188e+06
694	L-gamma-glutamyl-L-isoleucine	261.144	691.23	C11H20N2O5	positive		-0.98					annotated	#N/A				1.8596e+06	3.96871e+06	1.9161e+06	2.41203e+06	2.09792e+06	2.34148e+06	2.5128e+06	2.69475e+06	2.02869e+06	917758	978492	1.40254e+06	885207	1.70072e+06	1.43493e+06	1.11601e+06	1.31496e+06	1.28188e+06
704	(2E,4E)-2,7-Dimethyl-2,4-octadienedioic acid	199.097	267.7	C10H14O4	positive		-1.25	3.8338	0.0014645	2.8343	0.026009	annotated	#N/A				734042	475005	954562	588688	288305	511704	432106	287880	354811	141249	163650	336953	188171	169579	332535	137557	89515.7	506138
704	Guaifenesin	199.097	267.7	C10H14O4	positive		-1.25					annotated	#N/A				734042	475005	954562	588688	288305	511704	432106	287880	354811	141249	163650	336953	188171	169579	332535	137557	89515.7	506138
704	2,3-Methylene suberic acid	199.097	267.7	C10H14O4	positive		-1.25					annotated	#N/A				734042	475005	954562	588688	288305	511704	432106	287880	354811	141249	163650	336953	188171	169579	332535	137557	89515.7	506138
704	3,4-Methylene suberic acid	199.097	267.7	C10H14O4	positive		-1.25					annotated	#N/A				734042	475005	954562	588688	288305	511704	432106	287880	354811	141249	163650	336953	188171	169579	332535	137557	89515.7	506138
704	5-(3E-Pentenyl)tetrahydro-2-oxo-3-furancarboxylic acid	199.097	267.7	C10H14O4	positive		-1.25					annotated	#N/A				734042	475005	954562	588688	288305	511704	432106	287880	354811	141249	163650	336953	188171	169579	332535	137557	89515.7	506138
704	3-(4-Hydroxy-3-methoxyphenyl)-1,2-propanediol	199.097	267.7	C10H14O4	positive		-1.25					annotated	#N/A				734042	475005	954562	588688	288305	511704	432106	287880	354811	141249	163650	336953	188171	169579	332535	137557	89515.7	506138
704	cis-2,3-Dihydroxy-2,3-dihydro-p-cumate	199.097	267.7	C10H14O4	positive		-1.25					annotated	#N/A				734042	475005	954562	588688	288305	511704	432106	287880	354811	141249	163650	336953	188171	169579	332535	137557	89515.7	506138
704	Paeonilactone A	199.097	267.7	C10H14O4	positive		-1.25					annotated	#N/A				734042	475005	954562	588688	288305	511704	432106	287880	354811	141249	163650	336953	188171	169579	332535	137557	89515.7	506138
704	1,2-Dihydroxymint lactone	199.097	267.7	C10H14O4	positive		-1.25					annotated	#N/A				734042	475005	954562	588688	288305	511704	432106	287880	354811	141249	163650	336953	188171	169579	332535	137557	89515.7	506138
704	1-(3,4-Dimethoxyphenyl)ethane-1,2-diol	199.097	267.7	C10H14O4	positive		-1.25					annotated	#N/A				734042	475005	954562	588688	288305	511704	432106	287880	354811	141249	163650	336953	188171	169579	332535	137557	89515.7	506138
719	Arginyl-Asparagine	289.162	780.63	C10H20N6O4	positive		2.13	-4.4257	0.000424	3.3726	0.018035	annotated	#N/A				61653.4	102323	242676	133865	78238	165476	58299.9	112229	274400	1.32449e+06	748258	182724	242175	146639	879720	1.34858e+06	595343	604143
719	Asparaginyl-Arginine	289.162	780.63	C10H20N6O4	positive		2.13					annotated	#N/A				61653.4	102323	242676	133865	78238	165476	58299.9	112229	274400	1.32449e+06	748258	182724	242175	146639	879720	1.34858e+06	595343	604143
751	Sakacin P	217.118	491.64	C9H16N2O4	positive		-1.37	4.0258	0.00097758	3.0098	0.023831	annotated	#N/A				262478	326634	228521	126587	235297	233403	221248	206354	231327	35367.7	35248.1	166161	77161.5	146453	132514	81046.5	53627.2	207257
751	Threoninyl-Proline	217.118	491.64	C9H16N2O4	positive		-1.37					annotated	#N/A				262478	326634	228521	126587	235297	233403	221248	206354	231327	35367.7	35248.1	166161	77161.5	146453	132514	81046.5	53627.2	207257
751	Prolyl-Threonine	217.118	491.64	C9H16N2O4	positive		-1.37					annotated	#N/A				262478	326634	228521	126587	235297	233403	221248	206354	231327	35367.7	35248.1	166161	77161.5	146453	132514	81046.5	53627.2	207257
751	gamma-Glutamyl-gamma-aminobutyraldehyde	217.118	491.64	C9H16N2O4	positive		-1.37					annotated	#N/A				262478	326634	228521	126587	235297	233403	221248	206354	231327	35367.7	35248.1	166161	77161.5	146453	132514	81046.5	53627.2	207257
753	Biotin sulfoxide	261.09	496.48	C10H16N2O4S	positive		-1.75	3.7562	0.0017252	2.7632	0.027314	annotated	biotin sulfoxide	83833		NA	231577	118786	209382	57993.6	239352	203694	169054	89453.9	166026	0	12513.4	81213.5	0	96307.6	62173.1	11899.6	0	115297
768	2,4-Diamino-6-nitrotoluene	168.077	696	C7H9N3O2	positive		-2	4.3663	0.00047965	3.3191	0.018763	annotated	#N/A				3.13912e+06	2.59733e+06	1.02609e+06	915858	1.77066e+06	1.31148e+06	2726159	2.05706e+06	2.13323e+06	171740	190196	944437	298856	1.18372e+06	954455	184050	358678	1.20181e+06
768	(S)-Spinacine	168.077	696	C7H9N3O2	positive		-2					annotated	#N/A				3.13912e+06	2.59733e+06	1.02609e+06	915858	1.77066e+06	1.31148e+06	2726159	2.05706e+06	2.13323e+06	171740	190196	944437	298856	1.18372e+06	954455	184050	358678	1.20181e+06
768	2,6-Diamino-4-nitrotoluene	168.077	696	C7H9N3O2	positive		-2					annotated	#N/A				3.13912e+06	2.59733e+06	1.02609e+06	915858	1.77066e+06	1.31148e+06	2726159	2.05706e+06	2.13323e+06	171740	190196	944437	298856	1.18372e+06	954455	184050	358678	1.20181e+06
772	Isoleucyl-Serine	219.134	660.11	C9H18N2O4	positive		-1.58	3.4182	0.0035219	2.4532	0.040669	annotated	#N/A				2.3472e+06	1.95445e+06	3.11213e+06	1.56258e+06	1.94006e+06	2.0209e+06	1578694	1.19052e+06	1.38877e+06	99473.3	460174	1.59733e+06	458378	1.13516e+06	715906	442394	430793	2.27289e+06
772	Leucyl-Serine	219.134	660.11	C9H18N2O4	positive		-1.58					annotated	#N/A				2.3472e+06	1.95445e+06	3.11213e+06	1.56258e+06	1.94006e+06	2.0209e+06	1578694	1.19052e+06	1.38877e+06	99473.3	460174	1.59733e+06	458378	1.13516e+06	715906	442394	430793	2.27289e+06
772	Meprobamate	219.134	660.11	C9H18N2O4	positive		-1.58					annotated	#N/A				2.3472e+06	1.95445e+06	3.11213e+06	1.56258e+06	1.94006e+06	2.0209e+06	1578694	1.19052e+06	1.38877e+06	99473.3	460174	1.59733e+06	458378	1.13516e+06	715906	442394	430793	2.27289e+06
772	Serinyl-Isoleucine	219.134	660.11	C9H18N2O4	positive		-1.58					annotated	#N/A				2.3472e+06	1.95445e+06	3.11213e+06	1.56258e+06	1.94006e+06	2.0209e+06	1578694	1.19052e+06	1.38877e+06	99473.3	460174	1.59733e+06	458378	1.13516e+06	715906	442394	430793	2.27289e+06
772	Serinyl-Leucine	219.134	660.11	C9H18N2O4	positive		-1.58					annotated	#N/A				2.3472e+06	1.95445e+06	3.11213e+06	1.56258e+06	1.94006e+06	2.0209e+06	1578694	1.19052e+06	1.38877e+06	99473.3	460174	1.59733e+06	458378	1.13516e+06	715906	442394	430793	2.27289e+06
772	Threoninyl-Valine	219.134	660.11	C9H18N2O4	positive		-1.58					annotated	#N/A				2.3472e+06	1.95445e+06	3.11213e+06	1.56258e+06	1.94006e+06	2.0209e+06	1578694	1.19052e+06	1.38877e+06	99473.3	460174	1.59733e+06	458378	1.13516e+06	715906	442394	430793	2.27289e+06
772	Valyl-Threonine	219.134	660.11	C9H18N2O4	positive		-1.58					annotated	#N/A				2.3472e+06	1.95445e+06	3.11213e+06	1.56258e+06	1.94006e+06	2.0209e+06	1578694	1.19052e+06	1.38877e+06	99473.3	460174	1.59733e+06	458378	1.13516e+06	715906	442394	430793	2.27289e+06
772	Pantothenamide	219.134	660.11	C9H18N2O4	positive		-1.58					annotated	#N/A				2.3472e+06	1.95445e+06	3.11213e+06	1.56258e+06	1.94006e+06	2.0209e+06	1578694	1.19052e+06	1.38877e+06	99473.3	460174	1.59733e+06	458378	1.13516e+06	715906	442394	430793	2.27289e+06
772	L-Lysopine	219.134	660.11	C9H18N2O4	positive		-1.58					annotated	#N/A				2.3472e+06	1.95445e+06	3.11213e+06	1.56258e+06	1.94006e+06	2.0209e+06	1578694	1.19052e+06	1.38877e+06	99473.3	460174	1.59733e+06	458378	1.13516e+06	715906	442394	430793	2.27289e+06
772	D-Lysopine	219.134	660.11	C9H18N2O4	positive		-1.58					annotated	#N/A				2.3472e+06	1.95445e+06	3.11213e+06	1.56258e+06	1.94006e+06	2.0209e+06	1578694	1.19052e+06	1.38877e+06	99473.3	460174	1.59733e+06	458378	1.13516e+06	715906	442394	430793	2.27289e+06
776	Isoleucyl-Arginine	288.203	669.28	C12H25N5O3	positive		1.87	-4.5639	0.0003186	3.4968	0.015887	annotated	#N/A				169166	289315	547032	0	352665	223881	158466	187277	264040	3094056	1.20992e+06	732525	400297	528167	789702	1.6772e+06	910412	714416
776	Leucyl-Arginine	288.203	669.28	C12H25N5O3	positive		1.87					annotated	#N/A				169166	289315	547032	0	352665	223881	158466	187277	264040	3094056	1.20992e+06	732525	400297	528167	789702	1.6772e+06	910412	714416
776	Arginyl-Leucine	288.203	669.28	C12H25N5O3	positive		1.87					annotated	#N/A				169166	289315	547032	0	352665	223881	158466	187277	264040	3094056	1.20992e+06	732525	400297	528167	789702	1.6772e+06	910412	714416
776	Arginyl-Isoleucine	288.203	669.28	C12H25N5O3	positive		1.87					annotated	#N/A				169166	289315	547032	0	352665	223881	158466	187277	264040	3094056	1.20992e+06	732525	400297	528167	789702	1.6772e+06	910412	714416
808	hydroxyisovaleroyl carnitine	262.165	567.22	C12H23NO5	positive		-1.11	3.7259	0.0018391	2.7354	0.027637	annotated	CTK5l0253	57357187		CC(C)CC(=O)OC(O)(CC(=O))C(C)(C)C	1.15222e+06	2.94861e+06	869156	758881	893258	538081	839548	1.12371e+06	877347	266929	592226	449136	538626	535913	398345	286079	374193	1.01256e+06
817	Carnosine	227.114	625.81	C9H14N4O3	positive	L-Carnosine (C9H14N4O3) Prob = 98.8000000000	1.65	-3.7478	0.001756	2.7555	0.027314	annotated+fragment	carnosine	439224	C00386	NCCC(=O)N[C@@H](CC1=CN=CN1)C(O)=O	324131	690309	797377	413753	754603	736165	195090	143705	1.35184e+06	2.89697e+06	2.09163e+06	853049	820211	723963	2605895	2689012	1695167	1.28062e+06
817	Histidinyl-Alanine	227.114	625.81	C9H14N4O3	positive	L-Carnosine (C9H14N4O3) Prob = 98.8000000000	1.65					annotated+fragment	#N/A	439224	C00386	NCCC(=O)N[C@@H](CC1=CN=CN1)C(O)=O	324131	690309	797377	413753	754603	736165	195090	143705	1.35184e+06	2.89697e+06	2.09163e+06	853049	820211	723963	2605895	2689012	1695167	1.28062e+06
817	Alanyl-Histidine	227.114	625.81	C9H14N4O3	positive	L-Carnosine (C9H14N4O3) Prob = 98.8000000000	1.65					annotated+fragment	#N/A	439224	C00386	NCCC(=O)N[C@@H](CC1=CN=CN1)C(O)=O	324131	690309	797377	413753	754603	736165	195090	143705	1.35184e+06	2.89697e+06	2.09163e+06	853049	820211	723963	2605895	2689012	1695167	1.28062e+06
817	(6R)-6-(L-Erythro-1,2-Dihydroxypropyl)-5,6,7,8-tetrahydro-4a-hydroxypterin	227.114	625.81	C9H14N4O3	positive	L-Carnosine (C9H14N4O3) Prob = 98.8000000000	1.65					annotated+fragment	#N/A	439224	C00386	NCCC(=O)N[C@@H](CC1=CN=CN1)C(O)=O	324131	690309	797377	413753	754603	736165	195090	143705	1.35184e+06	2.89697e+06	2.09163e+06	853049	820211	723963	2605895	2689012	1695167	1.28062e+06
857	Oleamide	282.279	409.57	C18H35NO	positive		-0.84	3.4873	0.003044	2.5166	0.036695	annotated	#N/A				2.64255e+06	1.68614e+06	1.37313e+06	1.12457e+06	1.87687e+06	1.92894e+06	1.2386e+06	974557	2.55651e+06	523619	794518	1676263	718437	958041	1.29761e+06	895080	673202	1.09638e+06
857	Dodemorph	282.279	409.57	C18H35NO	positive		-0.84					annotated	#N/A				2.64255e+06	1.68614e+06	1.37313e+06	1.12457e+06	1.87687e+06	1.92894e+06	1.2386e+06	974557	2.55651e+06	523619	794518	1676263	718437	958041	1.29761e+06	895080	673202	1.09638e+06
857	Elaidamide	282.279	409.57	C18H35NO	positive		-0.84					annotated	#N/A				2.64255e+06	1.68614e+06	1.37313e+06	1.12457e+06	1.87687e+06	1.92894e+06	1.2386e+06	974557	2.55651e+06	523619	794518	1676263	718437	958041	1.29761e+06	895080	673202	1.09638e+06
1028	Hydroxyprolyl-Lysine	260.16	487.67	C11H21N3O4	positive		2.08	-3.3663	0.0039295	2.4057	0.04268	annotated	#N/A				104511	123171	135033	40804.1	72904.6	162553	58210.7	64378.4	216301	2.08083e+06	1.06748e+06	105228	112806	100800	574162	1.4629e+06	409050	317070
1028	Gamma-glutamyl-Leucine	260.16	487.67	C11H21N3O4	positive		2.08					annotated	#N/A				104511	123171	135033	40804.1	72904.6	162553	58210.7	64378.4	216301	2.08083e+06	1.06748e+06	105228	112806	100800	574162	1.4629e+06	409050	317070
1028	Gamma-glutamyl-Isoleucine	260.16	487.67	C11H21N3O4	positive		2.08					annotated	#N/A				104511	123171	135033	40804.1	72904.6	162553	58210.7	64378.4	216301	2.08083e+06	1.06748e+06	105228	112806	100800	574162	1.4629e+06	409050	317070
1028	Leucyl-Gamma-glutamate	260.16	487.67	C11H21N3O4	positive		2.08					annotated	#N/A				104511	123171	135033	40804.1	72904.6	162553	58210.7	64378.4	216301	2.08083e+06	1.06748e+06	105228	112806	100800	574162	1.4629e+06	409050	317070
1028	Lysyl-Hydroxyproline	260.16	487.67	C11H21N3O4	positive		2.08					annotated	#N/A				104511	123171	135033	40804.1	72904.6	162553	58210.7	64378.4	216301	2.08083e+06	1.06748e+06	105228	112806	100800	574162	1.4629e+06	409050	317070
1028	Isoleucyl-Glutamine	260.16	487.67	C11H21N3O4	positive		2.08					annotated	#N/A				104511	123171	135033	40804.1	72904.6	162553	58210.7	64378.4	216301	2.08083e+06	1.06748e+06	105228	112806	100800	574162	1.4629e+06	409050	317070
1028	Leucyl-Glutamine	260.16	487.67	C11H21N3O4	positive		2.08					annotated	#N/A				104511	123171	135033	40804.1	72904.6	162553	58210.7	64378.4	216301	2.08083e+06	1.06748e+06	105228	112806	100800	574162	1.4629e+06	409050	317070
1028	Isoleucyl-Gamma-glutamate	260.16	487.67	C11H21N3O4	positive		2.08					annotated	#N/A				104511	123171	135033	40804.1	72904.6	162553	58210.7	64378.4	216301	2.08083e+06	1.06748e+06	105228	112806	100800	574162	1.4629e+06	409050	317070
1048	Tetradecanoylcarnitine	372.311	251.86	C21H41NO4	positive		1.32	-5.307	7.0846e-05	4.1497	0.0086353	annotated	#N/A				305644	408847	276125	284617	245912	468069	365638	244799	468684	666411	1.97927e+06	777036	847654	428682	551599	977848	1243772	734636
1048	N-stearoyl serine	372.311	251.86	C21H41NO4	positive		1.32					annotated	#N/A				305644	408847	276125	284617	245912	468069	365638	244799	468684	666411	1.97927e+06	777036	847654	428682	551599	977848	1243772	734636
1167	Histidinyl-Leucine	269.161	464.9	C12H20N4O3	positive		2.11	-4.4695	0.00038723	3.412	0.0177	annotated	#N/A				79147.1	113015	204418	73221.2	73925.1	118680	64507.6	68300.1	206222	1657393	765634	137929	198123	160670	698544	1.01012e+06	436046	325890
1167	Histidinyl-Isoleucine	269.161	464.9	C12H20N4O3	positive		2.11					annotated	#N/A				79147.1	113015	204418	73221.2	73925.1	118680	64507.6	68300.1	206222	1657393	765634	137929	198123	160670	698544	1.01012e+06	436046	325890
1167	Isoleucyl-Histidine	269.161	464.9	C12H20N4O3	positive		2.11					annotated	#N/A				79147.1	113015	204418	73221.2	73925.1	118680	64507.6	68300.1	206222	1657393	765634	137929	198123	160670	698544	1.01012e+06	436046	325890
1167	Leucyl-Histidine	269.161	464.9	C12H20N4O3	positive		2.11					annotated	#N/A				79147.1	113015	204418	73221.2	73925.1	118680	64507.6	68300.1	206222	1657393	765634	137929	198123	160670	698544	1.01012e+06	436046	325890
1167	Histidylleucine	269.161	464.9	C12H20N4O3	positive		2.11					annotated	#N/A				79147.1	113015	204418	73221.2	73925.1	118680	64507.6	68300.1	206222	1657393	765634	137929	198123	160670	698544	1.01012e+06	436046	325890
1179	Arginyl-Glutamine	303.178	783.25	C11H22N6O4	positive		1.82	-3.5028	0.0029462	2.5307	0.036315	annotated	#N/A				86708.1	78448.4	234297	83673	86011	248379	46259	60002	326372	1.60114e+06	431549	162064	183466	133591	529314	1.02757e+06	416872	361473
1179	Arginyl-Gamma-glutamate	303.178	783.25	C11H22N6O4	positive		1.82					annotated	#N/A				86708.1	78448.4	234297	83673	86011	248379	46259	60002	326372	1.60114e+06	431549	162064	183466	133591	529314	1.02757e+06	416872	361473
1179	Gamma-glutamyl-Arginine	303.178	783.25	C11H22N6O4	positive		1.82					annotated	#N/A				86708.1	78448.4	234297	83673	86011	248379	46259	60002	326372	1.60114e+06	431549	162064	183466	133591	529314	1.02757e+06	416872	361473
1413	Cepharadione B	322.107	647.62	C19H15NO4	positive		-0.76	3.4905	0.0030238	2.5194	0.036695	annotated	#N/A				662946	526784	1.07388e+06	756989	1112906	1233722	1.03155e+06	1.1423e+06	1.02215e+06	769844	308211	515660	541442	725180	722268	354678	430401	771092
1413	L-L-Homoglutathione	322.107	647.62	C11H19N3O6S	positive		-0.76					annotated	#N/A				662946	526784	1.07388e+06	756989	1112906	1233722	1.03155e+06	1.1423e+06	1.02215e+06	769844	308211	515660	541442	725180	722268	354678	430401	771092
1413	S-Methyl GSH	322.107	647.62	C11H19N3O6S	positive		-0.76					annotated	#N/A				662946	526784	1.07388e+06	756989	1112906	1233722	1.03155e+06	1.1423e+06	1.02215e+06	769844	308211	515660	541442	725180	722268	354678	430401	771092
1413	gamma-L-Glutamyl-L-cysteinyl-beta-alanine	322.107	647.62	C11H19N3O6S	positive		-0.76					annotated	#N/A				662946	526784	1.07388e+06	756989	1112906	1233722	1.03155e+06	1.1423e+06	1.02215e+06	769844	308211	515660	541442	725180	722268	354678	430401	771092
1476	Threoninyl-Tyrosine	283.129	519.76	C13H18N2O5	positive		1.65	-3.9022	0.0012679	2.8969	0.025333	annotated	#N/A				36132.6	42401.7	95811.6	15775.6	23944.2	49388.6	22075.7	20358.8	66464.1	333122	143085	46374.2	66779.3	53634.6	119817	220458	126161	93517.2
1476	Tyrosyl-Threonine	283.129	519.76	C13H18N2O5	positive		1.65					annotated	#N/A				36132.6	42401.7	95811.6	15775.6	23944.2	49388.6	22075.7	20358.8	66464.1	333122	143085	46374.2	66779.3	53634.6	119817	220458	126161	93517.2
1476	Hydroxy-lacosamide	283.129	519.76	C13H18N2O5	positive		1.65					annotated	#N/A				36132.6	42401.7	95811.6	15775.6	23944.2	49388.6	22075.7	20358.8	66464.1	333122	143085	46374.2	66779.3	53634.6	119817	220458	126161	93517.2
1544	2-Phenylethyl 3-phenyl-2-propenoate	253.122	687.95	C17H16O2	positive		-2.18	5.0412	0.00012046	3.9192	0.010301	annotated	#N/A				679674	484658	395766	188546	862924	333516	722189	497678	319679	0	84215.1	116189	100641	87370.9	167625	38495.3	109247	163974
1544	(1Z,4Z)-1,5-bis(4-hydroxyphenyl)-1,4-pentadiene	253.122	687.95	C17H16O2	positive		-2.18					annotated	#N/A				679674	484658	395766	188546	862924	333516	722189	497678	319679	0	84215.1	116189	100641	87370.9	167625	38495.3	109247	163974
1544	Cinnamyl phenylacetate	253.122	687.95	C17H16O2	positive		-2.18					annotated	#N/A				679674	484658	395766	188546	862924	333516	722189	497678	319679	0	84215.1	116189	100641	87370.9	167625	38495.3	109247	163974
1544	cis-Hinokiresinol	253.122	687.95	C17H16O2	positive		-2.18					annotated	#N/A				679674	484658	395766	188546	862924	333516	722189	497678	319679	0	84215.1	116189	100641	87370.9	167625	38495.3	109247	163974
1544	p-(3,4-Dihydro-6-methoxy-2-naphthyl)phenol	253.122	687.95	C17H16O2	positive		-2.18					annotated	#N/A				679674	484658	395766	188546	862924	333516	722189	497678	319679	0	84215.1	116189	100641	87370.9	167625	38495.3	109247	163974
1601	Lysyl-Leucine	260.197	1049.34	C12H25N3O3	positive		-1.24	5.0685	0.000114	3.9431	0.010301	annotated	#N/A				730731	747111	725953	519417	481167	598478	473719	633245	631002	148307	119675	313453	290636	388409	504657	190194	223605	369706
1601	Lysyl-Isoleucine	260.197	1049.34	C12H25N3O3	positive		-1.24					annotated	#N/A				730731	747111	725953	519417	481167	598478	473719	633245	631002	148307	119675	313453	290636	388409	504657	190194	223605	369706
1601	Isoleucyl-Lysine	260.197	1049.34	C12H25N3O3	positive		-1.24					annotated	#N/A				730731	747111	725953	519417	481167	598478	473719	633245	631002	148307	119675	313453	290636	388409	504657	190194	223605	369706
1601	Leucyl-Lysine	260.197	1049.34	C12H25N3O3	positive		-1.24					annotated	#N/A				730731	747111	725953	519417	481167	598478	473719	633245	631002	148307	119675	313453	290636	388409	504657	190194	223605	369706
1727	Cucurbic acid	213.149	230.01	C12H20O3	positive		-0.7	3.2387	0.0051417	2.2889	0.049915	annotated	#N/A				635082	351058	533849	621124	279834	345786	600790	349783	309871	258876	136041	215219	333887	245955	389801	254436	267175	347641
1727	3-Ethenyl-4-hydroxy-2,5-dimethylhex-5-en-2-yl acetate	213.149	230.01	C12H20O3	positive		-0.7					annotated	#N/A				635082	351058	533849	621124	279834	345786	600790	349783	309871	258876	136041	215219	333887	245955	389801	254436	267175	347641
1727	Dihydrojasmonic acid	213.149	230.01	C12H20O3	positive		-0.7					annotated	#N/A				635082	351058	533849	621124	279834	345786	600790	349783	309871	258876	136041	215219	333887	245955	389801	254436	267175	347641
1727	Traumatin	213.149	230.01	C12H20O3	positive		-0.7					annotated	#N/A				635082	351058	533849	621124	279834	345786	600790	349783	309871	258876	136041	215219	333887	245955	389801	254436	267175	347641
1727	(+)-cucurbic acid	213.149	230.01	C12H20O3	positive		-0.7					annotated	#N/A				635082	351058	533849	621124	279834	345786	600790	349783	309871	258876	136041	215219	333887	245955	389801	254436	267175	347641
1727	Putaminoxin	213.149	230.01	C12H20O3	positive		-0.7					annotated	#N/A				635082	351058	533849	621124	279834	345786	600790	349783	309871	258876	136041	215219	333887	245955	389801	254436	267175	347641
1727	12-oxo-9Z-dodecenoic acid	213.149	230.01	C12H20O3	positive		-0.7					annotated	#N/A				635082	351058	533849	621124	279834	345786	600790	349783	309871	258876	136041	215219	333887	245955	389801	254436	267175	347641
1727	(-)-7-epi--9,10-dihydrojasmonic acid	213.149	230.01	C12H20O3	positive		-0.7					annotated	#N/A				635082	351058	533849	621124	279834	345786	600790	349783	309871	258876	136041	215219	333887	245955	389801	254436	267175	347641
1727	(+)-7-epi--9,10-dihydrojasmonic acid	213.149	230.01	C12H20O3	positive		-0.7					annotated	#N/A				635082	351058	533849	621124	279834	345786	600790	349783	309871	258876	136041	215219	333887	245955	389801	254436	267175	347641
1727	8-oxo-3,7-Dimethyl-6E-octenyl acetate	213.149	230.01	C12H20O3	positive		-0.7					annotated	#N/A				635082	351058	533849	621124	279834	345786	600790	349783	309871	258876	136041	215219	333887	245955	389801	254436	267175	347641
1727	12-oxo-10Z-dodecenoic acid	213.149	230.01	C12H20O3	positive		-0.7					annotated	#N/A				635082	351058	533849	621124	279834	345786	600790	349783	309871	258876	136041	215219	333887	245955	389801	254436	267175	347641
1727	7-oxo-11-Dodecenoic acid	213.149	230.01	C12H20O3	positive		-0.7					annotated	#N/A				635082	351058	533849	621124	279834	345786	600790	349783	309871	258876	136041	215219	333887	245955	389801	254436	267175	347641
1727	12-hydroxy-3Z,6Z-dodecadienoic acid	213.149	230.01	C12H20O3	positive		-0.7					annotated	#N/A				635082	351058	533849	621124	279834	345786	600790	349783	309871	258876	136041	215219	333887	245955	389801	254436	267175	347641
1727	8-Hydroxy-4,8-dimethyl-4E,9-decadienoic acid	213.149	230.01	C12H20O3	positive		-0.7					annotated	#N/A				635082	351058	533849	621124	279834	345786	600790	349783	309871	258876	136041	215219	333887	245955	389801	254436	267175	347641
1727	10-Hydroxy-3,7-dimethyl-2E,6E-decadienoic acid	213.149	230.01	C12H20O3	positive		-0.7					annotated	#N/A				635082	351058	533849	621124	279834	345786	600790	349783	309871	258876	136041	215219	333887	245955	389801	254436	267175	347641
1910	Descarbonyl-lacosamide	209.128	1037.68	C11H16N2O2	positive		-1.66	4.0527	0.00092394	3.0344	0.023571	annotated	#N/A				450774	378599	349932	180299	289317	338499	396707	276679	277220	0	0	176337	50741.4	173000	108687	30797.2	0	192021
1910	Pilocarpine	209.128	1037.68	C11H16N2O2	positive		-1.66					annotated	#N/A				450774	378599	349932	180299	289317	338499	396707	276679	277220	0	0	176337	50741.4	173000	108687	30797.2	0	192021
1910	4-Dimethylamino-L-phenylalanine	209.128	1037.68	C11H16N2O2	positive		-1.66					annotated	#N/A				450774	378599	349932	180299	289317	338499	396707	276679	277220	0	0	176337	50741.4	173000	108687	30797.2	0	192021
1910	Aminocarb	209.128	1037.68	C11H16N2O2	positive		-1.66					annotated	#N/A				450774	378599	349932	180299	289317	338499	396707	276679	277220	0	0	176337	50741.4	173000	108687	30797.2	0	192021
2130	1-[(5-Amino-5-carboxypentyl)amino]-1-deoxyfructose	309.166	976.83	C12H24N2O7	positive		-1.38	4.8028	0.0001952	3.7095	0.012193	annotated	#N/A				159775	135581	170533	153679	161776	186459	166520	153575	173107	26540.6	35367.6	78837.3	50496.8	97879.7	120527	42536	48077	152073
2130	Fructoselysine	309.166	976.83	C12H24N2O7	positive		-1.38					annotated	#N/A				159775	135581	170533	153679	161776	186459	166520	153575	173107	26540.6	35367.6	78837.3	50496.8	97879.7	120527	42536	48077	152073
2143	Pyridylacetylglycine	195.077	460.53	C9H10N2O3	positive		-1.47	3.3485	0.0040801	2.3893	0.043881	annotated	#N/A				264501	265945	253197	136865	226413	204095	271830	261023	269923	0	24726.5	108590	79153	181197	135177	42517.3	55532.7	213625
2143	4-Aminohippuric acid	195.077	460.53	C9H10N2O3	positive		-1.47					annotated	#N/A				264501	265945	253197	136865	226413	204095	271830	261023	269923	0	24726.5	108590	79153	181197	135177	42517.3	55532.7	213625
2144	Glutamyl-Serine	234.085	460.87	C8H13N2O6	positive		-0.98	3.4253	0.00347	2.4597	0.040669	annotated	#N/A				78336.7	95930	86255.9	63922.9	105027	77287.7	81854.2	110894	151523	0	0	46906	22591.8	58503.3	56283.8	0	26587.2	109027
2144	Serinyl-Glutamate	234.085	460.87	C8H13N2O6	positive		-0.98					annotated	#N/A				78336.7	95930	86255.9	63922.9	105027	77287.7	81854.2	110894	151523	0	0	46906	22591.8	58503.3	56283.8	0	26587.2	109027
2610	3-Hydroxymonoethylglycinexylidide	223.144	1004.26	C12H18N2O2	positive		-1.71	3.8316	0.0014713	2.8323	0.026009	annotated	#N/A				53394.8	49313.1	58802.5	27629.4	17891.4	25306.8	27738.2	27218.8	27712.2	0	0	22851.7	6201.78	21973	9488.89	3973.68	4067.64	20319.8
2610	Miotine	223.144	1004.26	C12H18N2O2	positive		-1.71					annotated	#N/A				53394.8	49313.1	58802.5	27629.4	17891.4	25306.8	27738.2	27218.8	27712.2	0	0	22851.7	6201.78	21973	9488.89	3973.68	4067.64	20319.8
2610	Mexacarbate	223.144	1004.26	C12H18N2O2	positive		-1.71					annotated	#N/A				53394.8	49313.1	58802.5	27629.4	17891.4	25306.8	27738.2	27218.8	27712.2	0	0	22851.7	6201.78	21973	9488.89	3973.68	4067.64	20319.8
2805	Malate	133.014	769.87	C4H6O5	negative	Malate (C4H6O5) Prob = 98.7600000000	0.89					annotated+fragment	#N/A	222656	C00149	O[C@@H](CC(O)=O)C(O)=O	310559968	342935328	441757024	143452912	284018144	286823936	173401392	182715120	413276256	663419200	800122624	410279008	393292384	281199136	516228032	523316896	678191744	417236320
2805	(S)-Malate	133.014	769.87	C4H6O5	negative	Malate (C4H6O5) Prob = 98.7600000000	0.89	-3.5967	0.0024161	2.6169	0.03355	identified+fragment	malate	222656	C00149	O[C@@H](CC(O)=O)C(O)=O	310559968	342935328	441757024	143452912	284018144	286823936	173401392	182715120	413276256	663419200	800122624	410279008	393292384	281199136	516228032	523316896	678191744	417236320
2805	(R)-Malate	133.014	769.87	C4H6O5	negative	Malate (C4H6O5) Prob = 98.7600000000	0.89					annotated+fragment	#N/A	222656	C00149	O[C@@H](CC(O)=O)C(O)=O	310559968	342935328	441757024	143452912	284018144	286823936	173401392	182715120	413276256	663419200	800122624	410279008	393292384	281199136	516228032	523316896	678191744	417236320
2805	Velcorin	133.014	769.87	C4H6O5	negative	Malate (C4H6O5) Prob = 98.7600000000	0.89					annotated+fragment	#N/A	222656	C00149	O[C@@H](CC(O)=O)C(O)=O	310559968	342935328	441757024	143452912	284018144	286823936	173401392	182715120	413276256	663419200	800122624	410279008	393292384	281199136	516228032	523316896	678191744	417236320
2805	3-Dehydro-L-threonate	133.014	769.87	C4H6O5	negative	Malate (C4H6O5) Prob = 98.7600000000	0.89					annotated+fragment	#N/A	222656	C00149	O[C@@H](CC(O)=O)C(O)=O	310559968	342935328	441757024	143452912	284018144	286823936	173401392	182715120	413276256	663419200	800122624	410279008	393292384	281199136	516228032	523316896	678191744	417236320
2810	Citramalate	147.03	736.63	C5H8O5	negative	Citramalic acid (C5H8O5) Prob = 98.2800000000	1.73	-3.2912	0.0046038	2.3369	0.046616	annotated+fragment		439391	C01087	O[C@H](CCC(O)=O)C(O)=O	145816256	250612160	375516256	62220600	155742080	103679136	14134776	66850548	321529792	580726272	534826592	333103840	386746496	342338944	596645120	469925728	288953344	178185360
2810	3-Hydroxyglutaric acid	147.03	736.63	C5H8O5	negative	Citramalic acid (C5H8O5) Prob = 98.2800000000	1.73					annotated+fragment	#N/A	439391	C01087	O[C@H](CCC(O)=O)C(O)=O	145816256	250612160	375516256	62220600	155742080	103679136	14134776	66850548	321529792	580726272	534826592	333103840	386746496	342338944	596645120	469925728	288953344	178185360
2810	(R)-2-Hydroxyglutarate	147.03	736.63	C5H8O5	negative	Citramalic acid (C5H8O5) Prob = 98.2800000000	1.73					identified+fragment	2-hydroxyglutarate	439391	C01087	O[C@H](CCC(O)=O)C(O)=O	145816256	250612160	375516256	62220600	155742080	103679136	14134776	66850548	321529792	580726272	534826592	333103840	386746496	342338944	596645120	469925728	288953344	178185360
2810	2-Hydroxyglutarate	147.03	736.63	C5H8O5	negative	Citramalic acid (C5H8O5) Prob = 98.2800000000	1.73					annotated+fragment	#N/A	439391	C01087	O[C@H](CCC(O)=O)C(O)=O	145816256	250612160	375516256	62220600	155742080	103679136	14134776	66850548	321529792	580726272	534826592	333103840	386746496	342338944	596645120	469925728	288953344	178185360
2810	D-Xylonolactone	147.03	736.63	C5H8O5	negative	Citramalic acid (C5H8O5) Prob = 98.2800000000	1.73					annotated+fragment	#N/A	439391	C01087	O[C@H](CCC(O)=O)C(O)=O	145816256	250612160	375516256	62220600	155742080	103679136	14134776	66850548	321529792	580726272	534826592	333103840	386746496	342338944	596645120	469925728	288953344	178185360
2810	Ribonolactone	147.03	736.63	C5H8O5	negative	Citramalic acid (C5H8O5) Prob = 98.2800000000	1.73					annotated+fragment	#N/A	439391	C01087	O[C@H](CCC(O)=O)C(O)=O	145816256	250612160	375516256	62220600	155742080	103679136	14134776	66850548	321529792	580726272	534826592	333103840	386746496	342338944	596645120	469925728	288953344	178185360
2810	L-Arabinono-1,5-lactone	147.03	736.63	C5H8O5	negative	Citramalic acid (C5H8O5) Prob = 98.2800000000	1.73					annotated+fragment	#N/A	439391	C01087	O[C@H](CCC(O)=O)C(O)=O	145816256	250612160	375516256	62220600	155742080	103679136	14134776	66850548	321529792	580726272	534826592	333103840	386746496	342338944	596645120	469925728	288953344	178185360
2810	L-threo-3-Methylmalate	147.03	736.63	C5H8O5	negative	Citramalic acid (C5H8O5) Prob = 98.2800000000	1.73					annotated+fragment	#N/A	439391	C01087	O[C@H](CCC(O)=O)C(O)=O	145816256	250612160	375516256	62220600	155742080	103679136	14134776	66850548	321529792	580726272	534826592	333103840	386746496	342338944	596645120	469925728	288953344	178185360
2810	D-erythro-3-Methylmalate	147.03	736.63	C5H8O5	negative	Citramalic acid (C5H8O5) Prob = 98.2800000000	1.73					annotated+fragment	#N/A	439391	C01087	O[C@H](CCC(O)=O)C(O)=O	145816256	250612160	375516256	62220600	155742080	103679136	14134776	66850548	321529792	580726272	534826592	333103840	386746496	342338944	596645120	469925728	288953344	178185360
2810	D-threo-3-Methylmalate	147.03	736.63	C5H8O5	negative	Citramalic acid (C5H8O5) Prob = 98.2800000000	1.73					annotated+fragment	#N/A	439391	C01087	O[C@H](CCC(O)=O)C(O)=O	145816256	250612160	375516256	62220600	155742080	103679136	14134776	66850548	321529792	580726272	534826592	333103840	386746496	342338944	596645120	469925728	288953344	178185360
2810	L-Xylono-1,4-lactone	147.03	736.63	C5H8O5	negative	Citramalic acid (C5H8O5) Prob = 98.2800000000	1.73					annotated+fragment	#N/A	439391	C01087	O[C@H](CCC(O)=O)C(O)=O	145816256	250612160	375516256	62220600	155742080	103679136	14134776	66850548	321529792	580726272	534826592	333103840	386746496	342338944	596645120	469925728	288953344	178185360
2810	2-Dehydro-3-deoxy-L-arabinonate	147.03	736.63	C5H8O5	negative	Citramalic acid (C5H8O5) Prob = 98.2800000000	1.73					annotated+fragment	#N/A	439391	C01087	O[C@H](CCC(O)=O)C(O)=O	145816256	250612160	375516256	62220600	155742080	103679136	14134776	66850548	321529792	580726272	534826592	333103840	386746496	342338944	596645120	469925728	288953344	178185360
2810	D-Arabinono-1,4-lactone	147.03	736.63	C5H8O5	negative	Citramalic acid (C5H8O5) Prob = 98.2800000000	1.73					annotated+fragment	#N/A	439391	C01087	O[C@H](CCC(O)=O)C(O)=O	145816256	250612160	375516256	62220600	155742080	103679136	14134776	66850548	321529792	580726272	534826592	333103840	386746496	342338944	596645120	469925728	288953344	178185360
2810	(R)-2-Methylmalate	147.03	736.63	C5H8O5	negative	Citramalic acid (C5H8O5) Prob = 98.2800000000	1.73					annotated+fragment	#N/A	439391	C01087	O[C@H](CCC(O)=O)C(O)=O	145816256	250612160	375516256	62220600	155742080	103679136	14134776	66850548	321529792	580726272	534826592	333103840	386746496	342338944	596645120	469925728	288953344	178185360
2810	(S)-2-Methylmalate	147.03	736.63	C5H8O5	negative	Citramalic acid (C5H8O5) Prob = 98.2800000000	1.73					annotated+fragment	#N/A	439391	C01087	O[C@H](CCC(O)=O)C(O)=O	145816256	250612160	375516256	62220600	155742080	103679136	14134776	66850548	321529792	580726272	534826592	333103840	386746496	342338944	596645120	469925728	288953344	178185360
2810	2-Dehydro-3-deoxy-D-xylonate	147.03	736.63	C5H8O5	negative	Citramalic acid (C5H8O5) Prob = 98.2800000000	1.73					annotated+fragment	#N/A	439391	C01087	O[C@H](CCC(O)=O)C(O)=O	145816256	250612160	375516256	62220600	155742080	103679136	14134776	66850548	321529792	580726272	534826592	333103840	386746496	342338944	596645120	469925728	288953344	178185360
2810	D-Xylono-1,4-lactone	147.03	736.63	C5H8O5	negative	Citramalic acid (C5H8O5) Prob = 98.2800000000	1.73					annotated+fragment	#N/A	439391	C01087	O[C@H](CCC(O)=O)C(O)=O	145816256	250612160	375516256	62220600	155742080	103679136	14134776	66850548	321529792	580726272	534826592	333103840	386746496	342338944	596645120	469925728	288953344	178185360
2810	L-Arabinono-1,4-lactone	147.03	736.63	C5H8O5	negative	Citramalic acid (C5H8O5) Prob = 98.2800000000	1.73					annotated+fragment	#N/A	439391	C01087	O[C@H](CCC(O)=O)C(O)=O	145816256	250612160	375516256	62220600	155742080	103679136	14134776	66850548	321529792	580726272	534826592	333103840	386746496	342338944	596645120	469925728	288953344	178185360
2810	(S)-2-Hydroxyglutarate	147.03	736.63	C5H8O5	negative	Citramalic acid (C5H8O5) Prob = 98.2800000000	1.73					annotated+fragment	#N/A	439391	C01087	O[C@H](CCC(O)=O)C(O)=O	145816256	250612160	375516256	62220600	155742080	103679136	14134776	66850548	321529792	580726272	534826592	333103840	386746496	342338944	596645120	469925728	288953344	178185360
2851	Threonolactone	117.019	736.21	C4H6O4	negative	Succinic acid (C4H6O4) Prob = 95.2100000000	1.62					annotated+fragment	#N/A	1110	C00042	O=C(O)CCC(=O)O	18688770	34282656	43158808	6604320	16199850	16900132	17386728	12120992	36943240	175479936	110113960	33007784	45910780	28041484	37264544	85442376	85291584	42812564
2851	Methylmalonate	117.019	736.21	C4H6O4	negative	Succinic acid (C4H6O4) Prob = 95.2100000000	1.62					identified+fragment	#N/A	1110	C00042	O=C(O)CCC(=O)O	18688770	34282656	43158808	6604320	16199850	16900132	17386728	12120992	36943240	175479936	110113960	33007784	45910780	28041484	37264544	85442376	85291584	42812564
2851	Succinic acid	117.019	736.21	C4H6O4	negative	Succinic acid (C4H6O4) Prob = 95.2100000000	1.62					annotated+fragment	#N/A	1110	C00042	O=C(O)CCC(=O)O	18688770	34282656	43158808	6604320	16199850	16900132	17386728	12120992	36943240	175479936	110113960	33007784	45910780	28041484	37264544	85442376	85291584	42812564
2851	Erythrono-1,4-lactone	117.019	736.21	C4H6O4	negative	Succinic acid (C4H6O4) Prob = 95.2100000000	1.62					annotated+fragment	#N/A	1110	C00042	O=C(O)CCC(=O)O	18688770	34282656	43158808	6604320	16199850	16900132	17386728	12120992	36943240	175479936	110113960	33007784	45910780	28041484	37264544	85442376	85291584	42812564
2851	xi-3-Hydroxy-2-oxobutanoic acid	117.019	736.21	C4H6O4	negative	Succinic acid (C4H6O4) Prob = 95.2100000000	1.62					annotated+fragment	#N/A	1110	C00042	O=C(O)CCC(=O)O	18688770	34282656	43158808	6604320	16199850	16900132	17386728	12120992	36943240	175479936	110113960	33007784	45910780	28041484	37264544	85442376	85291584	42812564
2851	4-Hydroxy-2-oxobutanoic acid	117.019	736.21	C4H6O4	negative	Succinic acid (C4H6O4) Prob = 95.2100000000	1.62					annotated+fragment	#N/A	1110	C00042	O=C(O)CCC(=O)O	18688770	34282656	43158808	6604320	16199850	16900132	17386728	12120992	36943240	175479936	110113960	33007784	45910780	28041484	37264544	85442376	85291584	42812564
2851	Methyl oxalate	117.019	736.21	C4H6O4	negative	Succinic acid (C4H6O4) Prob = 95.2100000000	1.62					annotated+fragment	#N/A	1110	C00042	O=C(O)CCC(=O)O	18688770	34282656	43158808	6604320	16199850	16900132	17386728	12120992	36943240	175479936	110113960	33007784	45910780	28041484	37264544	85442376	85291584	42812564
2851	Succinate	117.019	736.21	C4H6O4	negative	Succinic acid (C4H6O4) Prob = 95.2100000000	1.62	-3.9091	0.0012496	2.9032	0.025333	identified+fragment	succinate	1110	C00042	O=C(O)CCC(=O)O	18688770	34282656	43158808	6604320	16199850	16900132	17386728	12120992	36943240	175479936	110113960	33007784	45910780	28041484	37264544	85442376	85291584	42812564
2915	2-C-Methyl-D-erythritol 4-phosphate	215.033	733.72	C5H13O7P	negative		-1.27	3.759	0.0017148	2.7658	0.027314	annotated	2-C-Methyl-D-erythritol 4-phosphate		C11434	NA	28121032	12256825	27786896	19531498	19951226	23087372	22254296	18993518	14531209	3890179	4.6575e+06	8593673	14526942	9060179	6586643	5127786	8880119	31838566
3101	IMP	347.04	730.27	C10H13N4O8P	negative	Inosine-5'-monophosphate (C10H13N4O8P) Prob = 98.4800000000	1.16	-4.091	0.00085258	3.0693	0.022268	annotated+fragment	inosine monophosphate	135398640	C06665	C[C@H]([C@@H]1[C@H]2CC(=C(N2C1=O)C(=O)O)SCCN=CN)O	1.85275e+06	6220698	6879017	2.5385e+06	2.42546e+06	3.48005e+06	2717082	3722211	3.11187e+06	15162471	10320452	4.06032e+06	6441469	7397804	5547051	8338013	9763779	5380438
3101	Inosine 2'-phosphate	347.04	730.27	C10H13N4O8P	negative	Inosine-5'-monophosphate (C10H13N4O8P) Prob = 98.4800000000	1.16					annotated+fragment	#N/A	135398640	C06665	C[C@H]([C@@H]1[C@H]2CC(=C(N2C1=O)C(=O)O)SCCN=CN)O	1.85275e+06	6220698	6879017	2.5385e+06	2.42546e+06	3.48005e+06	2717082	3722211	3.11187e+06	15162471	10320452	4.06032e+06	6441469	7397804	5547051	8338013	9763779	5380438
3133	Quinic acid	191.056	658.52	C7H12O6	negative		-1.49	3.4183	0.0035213	2.4533	0.040669	annotated	#N/A				1.38089e+06	1.25073e+06	1.12303e+06	666749	1.63399e+06	1.17749e+06	1.51073e+06	1.47461e+06	1.55486e+06	240906	74586.7	766548	642999	887786	801318	221824	556482	996117
3133	2D-5-O-Methyl-2,3,5/4,6-pentahydroxycyclohexanone	191.056	658.52	C7H12O6	negative		-1.49					annotated	#N/A				1.38089e+06	1.25073e+06	1.12303e+06	666749	1.63399e+06	1.17749e+06	1.51073e+06	1.47461e+06	1.55486e+06	240906	74586.7	766548	642999	887786	801318	221824	556482	996117
3133	Quinate	191.056	658.52	C7H12O6	negative		-1.49					annotated	#N/A				1.38089e+06	1.25073e+06	1.12303e+06	666749	1.63399e+06	1.17749e+06	1.51073e+06	1.47461e+06	1.55486e+06	240906	74586.7	766548	642999	887786	801318	221824	556482	996117
3133	Valiolone	191.056	658.52	C7H12O6	negative		-1.49					annotated	#N/A				1.38089e+06	1.25073e+06	1.12303e+06	666749	1.63399e+06	1.17749e+06	1.51073e+06	1.47461e+06	1.55486e+06	240906	74586.7	766548	642999	887786	801318	221824	556482	996117
3134	beta-L-Arabinofuranose	149.046	655.07	C5H10O5	negative		-0.76	3.2937	0.0045796	2.3392	0.046616	annotated	arabinoside			NA	611398	408252	475693	295215	683340	668503	623101	455268	628443	0	0	381559	276129	288570	334890	0	182224	451151
3139	6-Deoxy-D-galactose	163.061	647.32	C6H12O5	negative		-0.96	6.269	1.1196e-05	4.951	0.0042204	annotated	fucoid	444200	C01018	C[C@H]1O[C@H](O)[C@H](O)[C@@H](O)[C@H]1O	174205	157273	177346	148011	169443	148322	164642	172208	146735	58838.5	58229.9	104541	75014.5	122945	105037	62103.6	71350.8	121279
3185	3-Hydroxypropanoate	89.0245	544.49	C3H6O3	negative	DL-Lactic acid (C3H6O3) Prob = 77.8500000000	1.67					annotated+fragment	#N/A	107689	C00186	C[C@H](O)C(O)=O	1.3871e+06	2.62532e+06	3240474	1.27609e+06	2.12635e+06	982181	543660	545946	2771966	12456768	9955780	4971186	2.73991e+06	2506768	8824427	7322999	3.10723e+06	1024432
3185	(R)-Lactate	89.0245	544.49	C3H6O3	negative	DL-Lactic acid (C3H6O3) Prob = 77.8500000000	1.67	-3.2883	0.0046318	2.3342	0.046616	annotated+fragment	lactate	107689	C00186	C[C@H](O)C(O)=O	1.3871e+06	2.62532e+06	3240474	1.27609e+06	2.12635e+06	982181	543660	545946	2771966	12456768	9955780	4971186	2.73991e+06	2506768	8824427	7322999	3.10723e+06	1024432
3185	Glycerone	89.0245	544.49	C3H6O3	negative	DL-Lactic acid (C3H6O3) Prob = 77.8500000000	1.67					annotated+fragment	#N/A	107689	C00186	C[C@H](O)C(O)=O	1.3871e+06	2.62532e+06	3240474	1.27609e+06	2.12635e+06	982181	543660	545946	2771966	12456768	9955780	4971186	2.73991e+06	2506768	8824427	7322999	3.10723e+06	1024432
3185	(S)-Lactate	89.0245	544.49	C3H6O3	negative	DL-Lactic acid (C3H6O3) Prob = 77.8500000000	1.67					identified+fragment	#N/A	107689	C00186	C[C@H](O)C(O)=O	1.3871e+06	2.62532e+06	3240474	1.27609e+06	2.12635e+06	982181	543660	545946	2771966	12456768	9955780	4971186	2.73991e+06	2506768	8824427	7322999	3.10723e+06	1024432
3185	Glyceraldehyde	89.0245	544.49	C3H6O3	negative	DL-Lactic acid (C3H6O3) Prob = 77.8500000000	1.67					annotated+fragment	#N/A	107689	C00186	C[C@H](O)C(O)=O	1.3871e+06	2.62532e+06	3240474	1.27609e+06	2.12635e+06	982181	543660	545946	2771966	12456768	9955780	4971186	2.73991e+06	2506768	8824427	7322999	3.10723e+06	1024432
3185	Dimethyl carbonate	89.0245	544.49	C3H6O3	negative	DL-Lactic acid (C3H6O3) Prob = 77.8500000000	1.67					annotated+fragment	#N/A	107689	C00186	C[C@H](O)C(O)=O	1.3871e+06	2.62532e+06	3240474	1.27609e+06	2.12635e+06	982181	543660	545946	2771966	12456768	9955780	4971186	2.73991e+06	2506768	8824427	7322999	3.10723e+06	1024432
3185	Methoxyacetic acid	89.0245	544.49	C3H6O3	negative	DL-Lactic acid (C3H6O3) Prob = 77.8500000000	1.67					annotated+fragment	#N/A	107689	C00186	C[C@H](O)C(O)=O	1.3871e+06	2.62532e+06	3240474	1.27609e+06	2.12635e+06	982181	543660	545946	2771966	12456768	9955780	4971186	2.73991e+06	2506768	8824427	7322999	3.10723e+06	1024432
3185	Monoethyl carbonate	89.0245	544.49	C3H6O3	negative	DL-Lactic acid (C3H6O3) Prob = 77.8500000000	1.67					annotated+fragment	#N/A	107689	C00186	C[C@H](O)C(O)=O	1.3871e+06	2.62532e+06	3240474	1.27609e+06	2.12635e+06	982181	543660	545946	2771966	12456768	9955780	4971186	2.73991e+06	2506768	8824427	7322999	3.10723e+06	1024432
3185	D-Glyceraldehyde	89.0245	544.49	C3H6O3	negative	DL-Lactic acid (C3H6O3) Prob = 77.8500000000	1.67					annotated+fragment	#N/A	107689	C00186	C[C@H](O)C(O)=O	1.3871e+06	2.62532e+06	3240474	1.27609e+06	2.12635e+06	982181	543660	545946	2771966	12456768	9955780	4971186	2.73991e+06	2506768	8824427	7322999	3.10723e+06	1024432
3185	Lactate	89.0245	544.49	C3H6O3	negative	DL-Lactic acid (C3H6O3) Prob = 77.8500000000	1.67					annotated+fragment	#N/A	107689	C00186	C[C@H](O)C(O)=O	1.3871e+06	2.62532e+06	3240474	1.27609e+06	2.12635e+06	982181	543660	545946	2771966	12456768	9955780	4971186	2.73991e+06	2506768	8824427	7322999	3.10723e+06	1024432
3185	L-Glyceraldehyde	89.0245	544.49	C3H6O3	negative	DL-Lactic acid (C3H6O3) Prob = 77.8500000000	1.67					annotated+fragment	#N/A	107689	C00186	C[C@H](O)C(O)=O	1.3871e+06	2.62532e+06	3240474	1.27609e+06	2.12635e+06	982181	543660	545946	2771966	12456768	9955780	4971186	2.73991e+06	2506768	8824427	7322999	3.10723e+06	1024432
3186	Glycyl-Tyrosine	237.088	551.33	C11H14N2O4	negative		2.05	-3.7361	0.0017997	2.7448	0.02742	annotated	#N/A				8548.08	14873	53108.1	4393.3	15219.5	25011.5	6021.1	10061.9	36247.8	227952	95359.4	21106.4	30003.7	33434.4	69718.4	137967	56415.6	34518.9
3186	Falimint	237.088	551.33	C11H14N2O4	negative		2.05					annotated	#N/A				8548.08	14873	53108.1	4393.3	15219.5	25011.5	6021.1	10061.9	36247.8	227952	95359.4	21106.4	30003.7	33434.4	69718.4	137967	56415.6	34518.9
3186	Felbamate	237.088	551.33	C11H14N2O4	negative		2.05					annotated	#N/A				8548.08	14873	53108.1	4393.3	15219.5	25011.5	6021.1	10061.9	36247.8	227952	95359.4	21106.4	30003.7	33434.4	69718.4	137967	56415.6	34518.9
3186	gamma-Glutaminyl-4-hydroxybenzene	237.088	551.33	C11H14N2O4	negative		2.05					annotated	#N/A				8548.08	14873	53108.1	4393.3	15219.5	25011.5	6021.1	10061.9	36247.8	227952	95359.4	21106.4	30003.7	33434.4	69718.4	137967	56415.6	34518.9
3186	Tyrosyl-Glycine	237.088	551.33	C11H14N2O4	negative		2.05					annotated	#N/A				8548.08	14873	53108.1	4393.3	15219.5	25011.5	6021.1	10061.9	36247.8	227952	95359.4	21106.4	30003.7	33434.4	69718.4	137967	56415.6	34518.9
3220	Phenprocoumon	279.102	604.76	C18H16O3	negative		-0.77	3.3341	0.0042063	2.3761	0.044076	annotated	#N/A				49745.4	74290.3	30805.8	72958.1	44945.4	45553.4	49414.3	116786	80194.8	25902.1	22656.7	33664.9	41015.6	31800.9	38495.2	28227.5	51837.9	43972
3220	Asparenyol	279.102	604.76	C18H16O3	negative		-0.77					annotated	#N/A				49745.4	74290.3	30805.8	72958.1	44945.4	45553.4	49414.3	116786	80194.8	25902.1	22656.7	33664.9	41015.6	31800.9	38495.2	28227.5	51837.9	43972
3220	Ipriflavone	279.102	604.76	C18H16O3	negative		-0.77					annotated	#N/A				49745.4	74290.3	30805.8	72958.1	44945.4	45553.4	49414.3	116786	80194.8	25902.1	22656.7	33664.9	41015.6	31800.9	38495.2	28227.5	51837.9	43972
3220	2-(4-Methoxyphenethyl)chromone	279.102	604.76	C18H16O3	negative		-0.77					annotated	#N/A				49745.4	74290.3	30805.8	72958.1	44945.4	45553.4	49414.3	116786	80194.8	25902.1	22656.7	33664.9	41015.6	31800.9	38495.2	28227.5	51837.9	43972
3220	(2-Isopropyl-1-benzofuran-3-yl)(4-hydroxyphenyl)methanone	279.102	604.76	C18H16O3	negative		-0.77					annotated	#N/A				49745.4	74290.3	30805.8	72958.1	44945.4	45553.4	49414.3	116786	80194.8	25902.1	22656.7	33664.9	41015.6	31800.9	38495.2	28227.5	51837.9	43972
3220	6-hydroxy-7Z,9E-Octadecadiene-11,13,15,17-tetraynoic acid	279.102	604.76	C18H16O3	negative		-0.77					annotated	#N/A				49745.4	74290.3	30805.8	72958.1	44945.4	45553.4	49414.3	116786	80194.8	25902.1	22656.7	33664.9	41015.6	31800.9	38495.2	28227.5	51837.9	43972
3220	6-hydroxy-7E,9Z-Octadecadiene-11,13,15,17-tetraynoic acid	279.102	604.76	C18H16O3	negative		-0.77					annotated	#N/A				49745.4	74290.3	30805.8	72958.1	44945.4	45553.4	49414.3	116786	80194.8	25902.1	22656.7	33664.9	41015.6	31800.9	38495.2	28227.5	51837.9	43972
3220	6-hydroxy-7E,9E-Octadecadiene-11,13,15,17-tetraynoic acid	279.102	604.76	C18H16O3	negative		-0.77					annotated	#N/A				49745.4	74290.3	30805.8	72958.1	44945.4	45553.4	49414.3	116786	80194.8	25902.1	22656.7	33664.9	41015.6	31800.9	38495.2	28227.5	51837.9	43972
3350	L-Arabinose	149.046	601.73	C5H10O5	negative		-1.94					annotated	#N/A	5779	C00121	OC[C@H]1OC(O)[C@H](O)[C@@H]1O	7.30932e+06	4295637	4420501	3445903	6055026	4763216	5556526	5.41716e+06	3.75785e+06	352514	258721	2.53018e+06	1.74061e+06	3.76294e+06	2.33845e+06	734369	894188	3732721
3350	D-Ribulose	149.046	601.73	C5H10O5	negative		-1.94					annotated	#N/A	5779	C00121	OC[C@H]1OC(O)[C@H](O)[C@@H]1O	7.30932e+06	4295637	4420501	3445903	6055026	4763216	5556526	5.41716e+06	3.75785e+06	352514	258721	2.53018e+06	1.74061e+06	3.76294e+06	2.33845e+06	734369	894188	3732721
3350	L-Threo-2-pentulose	149.046	601.73	C5H10O5	negative		-1.94					annotated	#N/A	5779	C00121	OC[C@H]1OC(O)[C@H](O)[C@@H]1O	7.30932e+06	4295637	4420501	3445903	6055026	4763216	5556526	5.41716e+06	3.75785e+06	352514	258721	2.53018e+06	1.74061e+06	3.76294e+06	2.33845e+06	734369	894188	3732721
3350	D-Xylose	149.046	601.73	C5H10O5	negative		-1.94					annotated	#N/A	5779	C00121	OC[C@H]1OC(O)[C@H](O)[C@@H]1O	7.30932e+06	4295637	4420501	3445903	6055026	4763216	5556526	5.41716e+06	3.75785e+06	352514	258721	2.53018e+06	1.74061e+06	3.76294e+06	2.33845e+06	734369	894188	3732721
3350	D-Ribose	149.046	601.73	C5H10O5	negative		-1.94	3.9507	0.0011448	2.9413	0.025333	identified	D-Ribose	5779	C00121	OC[C@H]1OC(O)[C@H](O)[C@@H]1O	7.30932e+06	4295637	4420501	3445903	6055026	4763216	5556526	5.41716e+06	3.75785e+06	352514	258721	2.53018e+06	1.74061e+06	3.76294e+06	2.33845e+06	734369	894188	3732721
3350	2-Deoxyribonic acid	149.046	601.73	C5H10O5	negative		-1.94					annotated	#N/A	5779	C00121	OC[C@H]1OC(O)[C@H](O)[C@@H]1O	7.30932e+06	4295637	4420501	3445903	6055026	4763216	5556526	5.41716e+06	3.75785e+06	352514	258721	2.53018e+06	1.74061e+06	3.76294e+06	2.33845e+06	734369	894188	3732721
3350	2-Deoxypentonic acid	149.046	601.73	C5H10O5	negative		-1.94					annotated	#N/A	5779	C00121	OC[C@H]1OC(O)[C@H](O)[C@@H]1O	7.30932e+06	4295637	4420501	3445903	6055026	4763216	5556526	5.41716e+06	3.75785e+06	352514	258721	2.53018e+06	1.74061e+06	3.76294e+06	2.33845e+06	734369	894188	3732721
3350	Aldehydo-D-xylose	149.046	601.73	C5H10O5	negative		-1.94					annotated	#N/A	5779	C00121	OC[C@H]1OC(O)[C@H](O)[C@@H]1O	7.30932e+06	4295637	4420501	3445903	6055026	4763216	5556526	5.41716e+06	3.75785e+06	352514	258721	2.53018e+06	1.74061e+06	3.76294e+06	2.33845e+06	734369	894188	3732721
3350	D-Apiose	149.046	601.73	C5H10O5	negative		-1.94					annotated	#N/A	5779	C00121	OC[C@H]1OC(O)[C@H](O)[C@@H]1O	7.30932e+06	4295637	4420501	3445903	6055026	4763216	5556526	5.41716e+06	3.75785e+06	352514	258721	2.53018e+06	1.74061e+06	3.76294e+06	2.33845e+06	734369	894188	3732721
3350	Arabinose	149.046	601.73	C5H10O5	negative		-1.94					annotated	#N/A	5779	C00121	OC[C@H]1OC(O)[C@H](O)[C@@H]1O	7.30932e+06	4295637	4420501	3445903	6055026	4763216	5556526	5.41716e+06	3.75785e+06	352514	258721	2.53018e+06	1.74061e+06	3.76294e+06	2.33845e+06	734369	894188	3732721
3350	beta-D-Ribopyranose	149.046	601.73	C5H10O5	negative		-1.94					annotated	#N/A	5779	C00121	OC[C@H]1OC(O)[C@H](O)[C@@H]1O	7.30932e+06	4295637	4420501	3445903	6055026	4763216	5556526	5.41716e+06	3.75785e+06	352514	258721	2.53018e+06	1.74061e+06	3.76294e+06	2.33845e+06	734369	894188	3732721
3350	L-Arabinofuranose	149.046	601.73	C5H10O5	negative		-1.94					annotated	#N/A	5779	C00121	OC[C@H]1OC(O)[C@H](O)[C@@H]1O	7.30932e+06	4295637	4420501	3445903	6055026	4763216	5556526	5.41716e+06	3.75785e+06	352514	258721	2.53018e+06	1.74061e+06	3.76294e+06	2.33845e+06	734369	894188	3732721
3350	D-Xylulose	149.046	601.73	C5H10O5	negative		-1.94					annotated	#N/A	5779	C00121	OC[C@H]1OC(O)[C@H](O)[C@@H]1O	7.30932e+06	4295637	4420501	3445903	6055026	4763216	5556526	5.41716e+06	3.75785e+06	352514	258721	2.53018e+06	1.74061e+06	3.76294e+06	2.33845e+06	734369	894188	3732721
3350	Ribulose	149.046	601.73	C5H10O5	negative		-1.94					annotated	#N/A	5779	C00121	OC[C@H]1OC(O)[C@H](O)[C@@H]1O	7.30932e+06	4295637	4420501	3445903	6055026	4763216	5556526	5.41716e+06	3.75785e+06	352514	258721	2.53018e+06	1.74061e+06	3.76294e+06	2.33845e+06	734369	894188	3732721
3350	beta-D-Apiose	149.046	601.73	C5H10O5	negative		-1.94					annotated	#N/A	5779	C00121	OC[C@H]1OC(O)[C@H](O)[C@@H]1O	7.30932e+06	4295637	4420501	3445903	6055026	4763216	5556526	5.41716e+06	3.75785e+06	352514	258721	2.53018e+06	1.74061e+06	3.76294e+06	2.33845e+06	734369	894188	3732721
3350	alpha-D-Ribulose	149.046	601.73	C5H10O5	negative		-1.94					annotated	#N/A	5779	C00121	OC[C@H]1OC(O)[C@H](O)[C@@H]1O	7.30932e+06	4295637	4420501	3445903	6055026	4763216	5556526	5.41716e+06	3.75785e+06	352514	258721	2.53018e+06	1.74061e+06	3.76294e+06	2.33845e+06	734369	894188	3732721
3350	L-Arabinose	149.046	601.73	C5H10O5	negative		-1.94					annotated	#N/A	5779	C00121	OC[C@H]1OC(O)[C@H](O)[C@@H]1O	7.30932e+06	4295637	4420501	3445903	6055026	4763216	5556526	5.41716e+06	3.75785e+06	352514	258721	2.53018e+06	1.74061e+06	3.76294e+06	2.33845e+06	734369	894188	3732721
3350	D-Lyxose	149.046	601.73	C5H10O5	negative		-1.94					annotated	#N/A	5779	C00121	OC[C@H]1OC(O)[C@H](O)[C@@H]1O	7.30932e+06	4295637	4420501	3445903	6055026	4763216	5556526	5.41716e+06	3.75785e+06	352514	258721	2.53018e+06	1.74061e+06	3.76294e+06	2.33845e+06	734369	894188	3732721
3350	D-Ribulose	149.046	601.73	C5H10O5	negative		-1.94					annotated	#N/A	5779	C00121	OC[C@H]1OC(O)[C@H](O)[C@@H]1O	7.30932e+06	4295637	4420501	3445903	6055026	4763216	5556526	5.41716e+06	3.75785e+06	352514	258721	2.53018e+06	1.74061e+06	3.76294e+06	2.33845e+06	734369	894188	3732721
3350	L-Xylulose	149.046	601.73	C5H10O5	negative		-1.94					annotated	#N/A	5779	C00121	OC[C@H]1OC(O)[C@H](O)[C@@H]1O	7.30932e+06	4295637	4420501	3445903	6055026	4763216	5556526	5.41716e+06	3.75785e+06	352514	258721	2.53018e+06	1.74061e+06	3.76294e+06	2.33845e+06	734369	894188	3732721
3350	L-Ribulose	149.046	601.73	C5H10O5	negative		-1.94					annotated	#N/A	5779	C00121	OC[C@H]1OC(O)[C@H](O)[C@@H]1O	7.30932e+06	4295637	4420501	3445903	6055026	4763216	5556526	5.41716e+06	3.75785e+06	352514	258721	2.53018e+06	1.74061e+06	3.76294e+06	2.33845e+06	734369	894188	3732721
3350	alpha-L-Arabinose	149.046	601.73	C5H10O5	negative		-1.94					annotated	#N/A	5779	C00121	OC[C@H]1OC(O)[C@H](O)[C@@H]1O	7.30932e+06	4295637	4420501	3445903	6055026	4763216	5556526	5.41716e+06	3.75785e+06	352514	258721	2.53018e+06	1.74061e+06	3.76294e+06	2.33845e+06	734369	894188	3732721
3350	alpha-D-Xylose	149.046	601.73	C5H10O5	negative		-1.94					annotated	#N/A	5779	C00121	OC[C@H]1OC(O)[C@H](O)[C@@H]1O	7.30932e+06	4295637	4420501	3445903	6055026	4763216	5556526	5.41716e+06	3.75785e+06	352514	258721	2.53018e+06	1.74061e+06	3.76294e+06	2.33845e+06	734369	894188	3732721
3350	L-Xylose	149.046	601.73	C5H10O5	negative		-1.94					annotated	#N/A	5779	C00121	OC[C@H]1OC(O)[C@H](O)[C@@H]1O	7.30932e+06	4295637	4420501	3445903	6055026	4763216	5556526	5.41716e+06	3.75785e+06	352514	258721	2.53018e+06	1.74061e+06	3.76294e+06	2.33845e+06	734369	894188	3732721
3350	D-Arabinose	149.046	601.73	C5H10O5	negative		-1.94					annotated	#N/A	5779	C00121	OC[C@H]1OC(O)[C@H](O)[C@@H]1O	7.30932e+06	4295637	4420501	3445903	6055026	4763216	5556526	5.41716e+06	3.75785e+06	352514	258721	2.53018e+06	1.74061e+06	3.76294e+06	2.33845e+06	734369	894188	3732721
3350	L-Lyxose	149.046	601.73	C5H10O5	negative		-1.94					annotated	#N/A	5779	C00121	OC[C@H]1OC(O)[C@H](O)[C@@H]1O	7.30932e+06	4295637	4420501	3445903	6055026	4763216	5556526	5.41716e+06	3.75785e+06	352514	258721	2.53018e+06	1.74061e+06	3.76294e+06	2.33845e+06	734369	894188	3732721
3350	D-Apiose	149.046	601.73	C5H10O5	negative		-1.94					annotated	#N/A	5779	C00121	OC[C@H]1OC(O)[C@H](O)[C@@H]1O	7.30932e+06	4295637	4420501	3445903	6055026	4763216	5556526	5.41716e+06	3.75785e+06	352514	258721	2.53018e+06	1.74061e+06	3.76294e+06	2.33845e+06	734369	894188	3732721
3350	alpha-D-Lyxose	149.046	601.73	C5H10O5	negative		-1.94					annotated	#N/A	5779	C00121	OC[C@H]1OC(O)[C@H](O)[C@@H]1O	7.30932e+06	4295637	4420501	3445903	6055026	4763216	5556526	5.41716e+06	3.75785e+06	352514	258721	2.53018e+06	1.74061e+06	3.76294e+06	2.33845e+06	734369	894188	3732721
3350	beta-L-Arabinose	149.046	601.73	C5H10O5	negative		-1.94					annotated	#N/A	5779	C00121	OC[C@H]1OC(O)[C@H](O)[C@@H]1O	7.30932e+06	4295637	4420501	3445903	6055026	4763216	5556526	5.41716e+06	3.75785e+06	352514	258721	2.53018e+06	1.74061e+06	3.76294e+06	2.33845e+06	734369	894188	3732721
3350	beta-D-Xylose	149.046	601.73	C5H10O5	negative		-1.94					annotated	#N/A	5779	C00121	OC[C@H]1OC(O)[C@H](O)[C@@H]1O	7.30932e+06	4295637	4420501	3445903	6055026	4763216	5556526	5.41716e+06	3.75785e+06	352514	258721	2.53018e+06	1.74061e+06	3.76294e+06	2.33845e+06	734369	894188	3732721
3350	beta-D-Ribofuranose	149.046	601.73	C5H10O5	negative		-1.94					annotated	#N/A	5779	C00121	OC[C@H]1OC(O)[C@H](O)[C@@H]1O	7.30932e+06	4295637	4420501	3445903	6055026	4763216	5556526	5.41716e+06	3.75785e+06	352514	258721	2.53018e+06	1.74061e+06	3.76294e+06	2.33845e+06	734369	894188	3732721
3350	2-deoxy-ribonic acid	149.046	601.73	C5H10O5	negative		-1.94					annotated	#N/A	5779	C00121	OC[C@H]1OC(O)[C@H](O)[C@@H]1O	7.30932e+06	4295637	4420501	3445903	6055026	4763216	5556526	5.41716e+06	3.75785e+06	352514	258721	2.53018e+06	1.74061e+06	3.76294e+06	2.33845e+06	734369	894188	3732721
3350	beta-L-Arabinofuranose	149.046	601.73	C5H10O5	negative		-1.94					annotated	arabinoside	5779	C00121	OC[C@H]1OC(O)[C@H](O)[C@@H]1O	7.30932e+06	4295637	4420501	3445903	6055026	4763216	5556526	5.41716e+06	3.75785e+06	352514	258721	2.53018e+06	1.74061e+06	3.76294e+06	2.33845e+06	734369	894188	3732721
3352	Tauropine	196.029	601.04	C5H11NO5S	negative		-1.55	4.7643	0.00021118	3.6754	0.012193	annotated	tauropine	3082376		NA	2866180	2940127	3.30064e+06	3.38862e+06	2.60263e+06	3047210	4.11701e+06	2652722	1.72276e+06	363124	668856	1.40524e+06	1113494	1978989	1.84587e+06	612258	547111	1.93396e+06
3353	5-Hydroxymethyl-4-methyluracil	155.046	604.21	C6H8N2O3	negative		-1.85	4.5418	0.00033344	3.477	0.015904	annotated	#N/A				4.0515e+06	2.09375e+06	843519	857251	1.78212e+06	1.17884e+06	1769027	2.35891e+06	886478	250746	270531	881737	346227	898694	776806	229792	186144	764401
3353	4-Imidazolone-5-propanoate	155.046	604.21	C6H8N2O3	negative		-1.85					annotated	#N/A				4.0515e+06	2.09375e+06	843519	857251	1.78212e+06	1.17884e+06	1769027	2.35891e+06	886478	250746	270531	881737	346227	898694	776806	229792	186144	764401
3353	Imidazolelactic acid	155.046	604.21	C6H8N2O3	negative		-1.85					annotated	#N/A				4.0515e+06	2.09375e+06	843519	857251	1.78212e+06	1.17884e+06	1769027	2.35891e+06	886478	250746	270531	881737	346227	898694	776806	229792	186144	764401
3353	Imidazole lactate	155.046	604.21	C6H8N2O3	negative		-1.85					annotated	#N/A				4.0515e+06	2.09375e+06	843519	857251	1.78212e+06	1.17884e+06	1769027	2.35891e+06	886478	250746	270531	881737	346227	898694	776806	229792	186144	764401
3353	N-Nitrosoguvacine	155.046	604.21	C6H8N2O3	negative		-1.85					annotated	#N/A				4.0515e+06	2.09375e+06	843519	857251	1.78212e+06	1.17884e+06	1769027	2.35891e+06	886478	250746	270531	881737	346227	898694	776806	229792	186144	764401
3353	(S)-3-(Imidazol-5-yl)lactate	155.046	604.21	C6H8N2O3	negative		-1.85					annotated	#N/A				4.0515e+06	2.09375e+06	843519	857251	1.78212e+06	1.17884e+06	1769027	2.35891e+06	886478	250746	270531	881737	346227	898694	776806	229792	186144	764401
3445	Hydroxyprolyl-Threonine	231.099	670.75	C9H16N2O5	negative		3.16	-4.1784	0.00070989	3.1488	0.020413	annotated	#N/A				122040	69949.2	864623	94935.6	83738.6	137703	51277.1	55865.1	90399.6	275569	5.22639e+06	680070	173597	197806	1.38889e+06	5300978	2.63391e+06	1.15905e+06
3445	Aspartyl-Valine	231.099	670.75	C9H16N2O5	negative		3.16					annotated	#N/A				122040	69949.2	864623	94935.6	83738.6	137703	51277.1	55865.1	90399.6	275569	5.22639e+06	680070	173597	197806	1.38889e+06	5300978	2.63391e+06	1.15905e+06
3445	N2-Succinyl-L-ornithine	231.099	670.75	C9H16N2O5	negative		3.16					annotated	#N/A				122040	69949.2	864623	94935.6	83738.6	137703	51277.1	55865.1	90399.6	275569	5.22639e+06	680070	173597	197806	1.38889e+06	5300978	2.63391e+06	1.15905e+06
3445	L-N-(3-Carboxypropyl)glutamine	231.099	670.75	C9H16N2O5	negative		3.16					annotated	#N/A				122040	69949.2	864623	94935.6	83738.6	137703	51277.1	55865.1	90399.6	275569	5.22639e+06	680070	173597	197806	1.38889e+06	5300978	2.63391e+06	1.15905e+06
3445	Threoninyl-Hydroxyproline	231.099	670.75	C9H16N2O5	negative		3.16					annotated	#N/A				122040	69949.2	864623	94935.6	83738.6	137703	51277.1	55865.1	90399.6	275569	5.22639e+06	680070	173597	197806	1.38889e+06	5300978	2.63391e+06	1.15905e+06
3445	Valyl-Aspartate	231.099	670.75	C9H16N2O5	negative		3.16					annotated	#N/A				122040	69949.2	864623	94935.6	83738.6	137703	51277.1	55865.1	90399.6	275569	5.22639e+06	680070	173597	197806	1.38889e+06	5300978	2.63391e+06	1.15905e+06
3445	4-(L-gamma-Glutamylamino)butanoate	231.099	670.75	C9H16N2O5	negative		3.16					annotated	#N/A				122040	69949.2	864623	94935.6	83738.6	137703	51277.1	55865.1	90399.6	275569	5.22639e+06	680070	173597	197806	1.38889e+06	5300978	2.63391e+06	1.15905e+06
3445	Boc-Asn	231.099	670.75	C9H16N2O5	negative		3.16					annotated	#N/A				122040	69949.2	864623	94935.6	83738.6	137703	51277.1	55865.1	90399.6	275569	5.22639e+06	680070	173597	197806	1.38889e+06	5300978	2.63391e+06	1.15905e+06
3445	N6-Acetyl-LL-2,6-diaminoheptanedioate	231.099	670.75	C9H16N2O5	negative		3.16					annotated	#N/A				122040	69949.2	864623	94935.6	83738.6	137703	51277.1	55865.1	90399.6	275569	5.22639e+06	680070	173597	197806	1.38889e+06	5300978	2.63391e+06	1.15905e+06
3481	N-Acetyl-beta-D-glucosaminylamine	219.099	602.97	C8H16N2O5	negative		2.32	-4.3502	0.00049602	3.3045	0.018763	annotated	#N/A				70449.1	56662.5	131435	30171.2	48458.7	68484.3	34527.6	26768.8	99006.8	930160	540085	88619.8	113272	88311.6	442170	1.06151e+06	198344	222084
3481	Threoninyl-Threonine	219.099	602.97	C8H16N2O5	negative		2.32					annotated	#N/A				70449.1	56662.5	131435	30171.2	48458.7	68484.3	34527.6	26768.8	99006.8	930160	540085	88619.8	113272	88311.6	442170	1.06151e+06	198344	222084
3482	Histidinyl-Threonine	255.11	603.94	C10H16N4O4	negative		1.93	-4.4218	0.00042744	3.3691	0.018035	annotated	#N/A				76190.6	50991.9	102715	40655.6	35808.6	73660	34368.4	23403.7	79043.6	629407	305908	66085.1	153001	70241.7	293343	421904	145401	190662
3482	2-(3-Carboxy-3-aminopropyl)-L-histidine	255.11	603.94	C10H16N4O4	negative		1.93					annotated	#N/A				76190.6	50991.9	102715	40655.6	35808.6	73660	34368.4	23403.7	79043.6	629407	305908	66085.1	153001	70241.7	293343	421904	145401	190662
3482	Threoninyl-Histidine	255.11	603.94	C10H16N4O4	negative		1.93					annotated	#N/A				76190.6	50991.9	102715	40655.6	35808.6	73660	34368.4	23403.7	79043.6	629407	305908	66085.1	153001	70241.7	293343	421904	145401	190662
3627	D-Ribonate	165.041	668.7	C5H10O6	negative		-0.71	3.4033	0.0036348	2.4395	0.041535	annotated	#N/A				1.99796e+06	1.50324e+06	888889	1365883	1.88972e+06	1.66295e+06	1.78261e+06	2.6908e+06	1648602	757766	627696	1.25616e+06	1.22785e+06	1.43834e+06	787826	824307	1.03755e+06	1.50774e+06
3627	D-Arabinonate	165.041	668.7	C5H10O6	negative		-0.71					annotated	#N/A				1.99796e+06	1.50324e+06	888889	1365883	1.88972e+06	1.66295e+06	1.78261e+06	2.6908e+06	1648602	757766	627696	1.25616e+06	1.22785e+06	1.43834e+06	787826	824307	1.03755e+06	1.50774e+06
3627	2,3,4,5-Tetrahydroxypentanoic acid	165.041	668.7	C5H10O6	negative		-0.71					annotated	#N/A				1.99796e+06	1.50324e+06	888889	1365883	1.88972e+06	1.66295e+06	1.78261e+06	2.6908e+06	1648602	757766	627696	1.25616e+06	1.22785e+06	1.43834e+06	787826	824307	1.03755e+06	1.50774e+06
3627	L-Xylonate	165.041	668.7	C5H10O6	negative		-0.71					annotated	#N/A				1.99796e+06	1.50324e+06	888889	1365883	1.88972e+06	1.66295e+06	1.78261e+06	2.6908e+06	1648602	757766	627696	1.25616e+06	1.22785e+06	1.43834e+06	787826	824307	1.03755e+06	1.50774e+06
3627	L-Lyxonate	165.041	668.7	C5H10O6	negative		-0.71					annotated	#N/A				1.99796e+06	1.50324e+06	888889	1365883	1.88972e+06	1.66295e+06	1.78261e+06	2.6908e+06	1648602	757766	627696	1.25616e+06	1.22785e+06	1.43834e+06	787826	824307	1.03755e+06	1.50774e+06
3627	L-Arabinonate	165.041	668.7	C5H10O6	negative		-0.71					annotated	#N/A				1.99796e+06	1.50324e+06	888889	1365883	1.88972e+06	1.66295e+06	1.78261e+06	2.6908e+06	1648602	757766	627696	1.25616e+06	1.22785e+06	1.43834e+06	787826	824307	1.03755e+06	1.50774e+06
3627	D-Xylonate	165.041	668.7	C5H10O6	negative		-0.71					annotated	#N/A				1.99796e+06	1.50324e+06	888889	1365883	1.88972e+06	1.66295e+06	1.78261e+06	2.6908e+06	1648602	757766	627696	1.25616e+06	1.22785e+06	1.43834e+06	787826	824307	1.03755e+06	1.50774e+06
3633	N-Acetyl-L-methionine	190.054	279.48	C7H13NO3S	negative		1.58	-3.8822	0.0013224	2.8786	0.02545	annotated	N-acetylmethionine	6180	C02712	CSCC[C@H](NC(C)=O)C(O)=O	258694	257401	786394	151071	169562	368322	233382	154805	503924	2.59292e+06	561307	340706	671910	535941	1.45857e+06	1409400	847822	559670
3633	N-Acetylmethionine	190.054	279.48	C7H13NO3S	negative		1.58					annotated	#N/A	6180	C02712	CSCC[C@H](NC(C)=O)C(O)=O	258694	257401	786394	151071	169562	368322	233382	154805	503924	2.59292e+06	561307	340706	671910	535941	1.45857e+06	1409400	847822	559670
3641	Citraconic acid	129.019	756.45	C5H6O4	negative		1.35					annotated	#N/A	811	C00490	C=C(CC(=O)O)C(=O)O	686461	823030	1.08452e+06	333045	503934	503673	266397	369419	763984	2.42681e+06	1.58843e+06	1.1558e+06	1324364	843718	2.50251e+06	1.55851e+06	1.07106e+06	857912
3641	Glutaconic acid	129.019	756.45	C5H6O4	negative		1.35					annotated	#N/A	811	C00490	C=C(CC(=O)O)C(=O)O	686461	823030	1.08452e+06	333045	503934	503673	266397	369419	763984	2.42681e+06	1.58843e+06	1.1558e+06	1324364	843718	2.50251e+06	1.55851e+06	1.07106e+06	857912
3641	Mesaconic acid	129.019	756.45	C5H6O4	negative		1.35					annotated	#N/A	811	C00490	C=C(CC(=O)O)C(=O)O	686461	823030	1.08452e+06	333045	503934	503673	266397	369419	763984	2.42681e+06	1.58843e+06	1.1558e+06	1324364	843718	2.50251e+06	1.55851e+06	1.07106e+06	857912
3641	Methyl hydrogen fumarate	129.019	756.45	C5H6O4	negative		1.35					annotated	#N/A	811	C00490	C=C(CC(=O)O)C(=O)O	686461	823030	1.08452e+06	333045	503934	503673	266397	369419	763984	2.42681e+06	1.58843e+06	1.1558e+06	1324364	843718	2.50251e+06	1.55851e+06	1.07106e+06	857912
3641	2-Hydroxyglutaric acid lactone	129.019	756.45	C5H6O4	negative		1.35					annotated	#N/A	811	C00490	C=C(CC(=O)O)C(=O)O	686461	823030	1.08452e+06	333045	503934	503673	266397	369419	763984	2.42681e+06	1.58843e+06	1.1558e+06	1324364	843718	2.50251e+06	1.55851e+06	1.07106e+06	857912
3641	2,5-Dioxopentanoate	129.019	756.45	C5H6O4	negative		1.35					annotated	#N/A	811	C00490	C=C(CC(=O)O)C(=O)O	686461	823030	1.08452e+06	333045	503934	503673	266397	369419	763984	2.42681e+06	1.58843e+06	1.1558e+06	1324364	843718	2.50251e+06	1.55851e+06	1.07106e+06	857912
3641	Itaconate	129.019	756.45	C5H6O4	negative		1.35	-4.5876	0.00030341	3.518	0.01585	identified	itaconic acid	811	C00490	C=C(CC(=O)O)C(=O)O	686461	823030	1.08452e+06	333045	503934	503673	266397	369419	763984	2.42681e+06	1.58843e+06	1.1558e+06	1324364	843718	2.50251e+06	1.55851e+06	1.07106e+06	857912
3641	4,5-Dioxopentanoate	129.019	756.45	C5H6O4	negative		1.35					annotated	#N/A	811	C00490	C=C(CC(=O)O)C(=O)O	686461	823030	1.08452e+06	333045	503934	503673	266397	369419	763984	2.42681e+06	1.58843e+06	1.1558e+06	1324364	843718	2.50251e+06	1.55851e+06	1.07106e+06	857912
3641	Acetylpyruvate	129.019	756.45	C5H6O4	negative		1.35					annotated	#N/A	811	C00490	C=C(CC(=O)O)C(=O)O	686461	823030	1.08452e+06	333045	503934	503673	266397	369419	763984	2.42681e+06	1.58843e+06	1.1558e+06	1324364	843718	2.50251e+06	1.55851e+06	1.07106e+06	857912
3646	1-Deoxy-D-glucitol	165.077	616.09	C6H14O5	negative		-1.47	4.2741	0.00058123	3.2357	0.020413	annotated	glucono			NA	1.59287e+06	1.05673e+06	2.42449e+06	2.38872e+06	856985	1.05224e+06	1017388	1.48108e+06	1.11501e+06	258602	172671	346354	696170	833112	1.00453e+06	394814	493906	884581
3694	Serinyl-Serine	191.067	674.67	C6H12N2O5	negative		1.91	-3.5147	0.002873	2.5417	0.036315	annotated					207701	252929	318427	102645	183891	171673	68773	36368.4	357344	1.99083e+06	1.07299e+06	200702	292846	266362	836375	1.58066e+06	564153	291671
3775	Isoleucyl-Threonine	231.135	296.27	C10H20N2O4	negative		2.46	-4.1678	0.00072572	3.1392	0.020413	annotated	#N/A				86245.6	82853.5	151880	42878.6	74038.8	106680	39459.6	34844.1	205485	1676350	1194931	143491	125281	112059	494593	1.51797e+06	475685	338368
3775	Leucyl-Threonine	231.135	296.27	C10H20N2O4	negative		2.46					annotated	#N/A				86245.6	82853.5	151880	42878.6	74038.8	106680	39459.6	34844.1	205485	1676350	1194931	143491	125281	112059	494593	1.51797e+06	475685	338368
3775	Threoninyl-Isoleucine	231.135	296.27	C10H20N2O4	negative		2.46					annotated	#N/A				86245.6	82853.5	151880	42878.6	74038.8	106680	39459.6	34844.1	205485	1676350	1194931	143491	125281	112059	494593	1.51797e+06	475685	338368
3775	Threoninyl-Leucine	231.135	296.27	C10H20N2O4	negative		2.46					annotated	#N/A				86245.6	82853.5	151880	42878.6	74038.8	106680	39459.6	34844.1	205485	1676350	1194931	143491	125281	112059	494593	1.51797e+06	475685	338368
3775	Spermic acid 2	231.135	296.27	C10H20N2O4	negative		2.46					annotated	#N/A				86245.6	82853.5	151880	42878.6	74038.8	106680	39459.6	34844.1	205485	1676350	1194931	143491	125281	112059	494593	1.51797e+06	475685	338368
3785	Serinyl-Threonine	205.083	633.48	C7H14N2O5	negative		2.11	-4.1977	0.00068182	3.1663	0.020413	annotated	#N/A				141891	150592	182167	63966.6	106111	124669	59760	41211.9	217411	1.62139e+06	845309	155136	188650	170204	632635	1.35508e+06	408828	387562
3785	Threoninyl-Serine	205.083	633.48	C7H14N2O5	negative		2.11					annotated	#N/A				141891	150592	182167	63966.6	106111	124669	59760	41211.9	217411	1.62139e+06	845309	155136	188650	170204	632635	1.35508e+06	408828	387562
3786	N-a-Acetylcitrulline	216.099	636.76	C8H15N3O4	negative		2.27	-4.1739	0.00071655	3.1448	0.020413	annotated	#N/A				61966.8	48376.8	66986.7	28915.7	46001.2	49624.8	15399.1	22271.7	106371	810034	466569	74635.8	77164.8	65484.6	289704	612747	198896	131881
3786	Alanyl-Glutamine	216.099	636.76	C8H15N3O4	negative		2.27					annotated	#N/A				61966.8	48376.8	66986.7	28915.7	46001.2	49624.8	15399.1	22271.7	106371	810034	466569	74635.8	77164.8	65484.6	289704	612747	198896	131881
3786	Alanyl-Gamma-glutamate	216.099	636.76	C8H15N3O4	negative		2.27					annotated	#N/A				61966.8	48376.8	66986.7	28915.7	46001.2	49624.8	15399.1	22271.7	106371	810034	466569	74635.8	77164.8	65484.6	289704	612747	198896	131881
3786	Gamma-glutamyl-Alanine	216.099	636.76	C8H15N3O4	negative		2.27					annotated	#N/A				61966.8	48376.8	66986.7	28915.7	46001.2	49624.8	15399.1	22271.7	106371	810034	466569	74635.8	77164.8	65484.6	289704	612747	198896	131881
3786	N-Acetyl-L-citrulline	216.099	636.76	C8H15N3O4	negative		2.27					annotated	#N/A				61966.8	48376.8	66986.7	28915.7	46001.2	49624.8	15399.1	22271.7	106371	810034	466569	74635.8	77164.8	65484.6	289704	612747	198896	131881
3787	Histidinyl-Serine	241.095	641.28	C9H14N4O4	negative		2.22	-5.0345	0.00012207	3.9134	0.010301	annotated	#N/A				41576.8	29012.5	60018.8	19589.7	20745.6	32525.6	18879.2	20791	53126	484304	252431	46273.2	75588.3	50638.4	195381	280662	135087	127841
3787	(S,S)-Nt-Histidinylalanine	241.095	641.28	C9H14N4O4	negative		2.22					annotated	#N/A				41576.8	29012.5	60018.8	19589.7	20745.6	32525.6	18879.2	20791	53126	484304	252431	46273.2	75588.3	50638.4	195381	280662	135087	127841
3787	(S,S)-Np-Histidinylalanine	241.095	641.28	C9H14N4O4	negative		2.22					annotated	#N/A				41576.8	29012.5	60018.8	19589.7	20745.6	32525.6	18879.2	20791	53126	484304	252431	46273.2	75588.3	50638.4	195381	280662	135087	127841
3787	Serinyl-Histidine	241.095	641.28	C9H14N4O4	negative		2.22					annotated	#N/A				41576.8	29012.5	60018.8	19589.7	20745.6	32525.6	18879.2	20791	53126	484304	252431	46273.2	75588.3	50638.4	195381	280662	135087	127841
3999	6,7-Benzocoumarin	195.045	615.15	C13H8O2	negative		1.21	-3.9744	0.0010891	2.9629	0.025333	annotated	#N/A				181586	208663	214998	137721	236807	236262	163813	445438	236274	682660	895296	523061	317450	166877	474124	870416	704640	404356
3999	4-Hydroxy-9-fluorenone	195.045	615.15	C13H8O2	negative		1.21					annotated	#N/A				181586	208663	214998	137721	236807	236262	163813	445438	236274	682660	895296	523061	317450	166877	474124	870416	704640	404356
4044	Gamma-glutamyl-Serine	232.094	657.11	C8H15N3O5	negative		2.13	-3.7726	0.0016662	2.7783	0.027314	annotated	#N/A				45855.6	57425.9	61589.7	23557.4	32639.4	31471.8	22500.8	17360.7	90538.5	838055	332487	46226.9	65745.7	50132.7	210583	537796	171111	102055
4044	Asparaginyl-Threonine	232.094	657.11	C8H15N3O5	negative		2.13					annotated	#N/A				45855.6	57425.9	61589.7	23557.4	32639.4	31471.8	22500.8	17360.7	90538.5	838055	332487	46226.9	65745.7	50132.7	210583	537796	171111	102055
4044	Serinyl-Glutamine	232.094	657.11	C8H15N3O5	negative		2.13					annotated	#N/A				45855.6	57425.9	61589.7	23557.4	32639.4	31471.8	22500.8	17360.7	90538.5	838055	332487	46226.9	65745.7	50132.7	210583	537796	171111	102055
4044	Serinyl-Gamma-glutamate	232.094	657.11	C8H15N3O5	negative		2.13					annotated	#N/A				45855.6	57425.9	61589.7	23557.4	32639.4	31471.8	22500.8	17360.7	90538.5	838055	332487	46226.9	65745.7	50132.7	210583	537796	171111	102055
4044	Threoninyl-Asparagine	232.094	657.11	C8H15N3O5	negative		2.13					annotated	#N/A				45855.6	57425.9	61589.7	23557.4	32639.4	31471.8	22500.8	17360.7	90538.5	838055	332487	46226.9	65745.7	50132.7	210583	537796	171111	102055
4051	2-Methylcitrate	205.036	823.56	C7H10O7	negative		-1.34	3.8707	0.001355	2.8681	0.025628	identified	2-methylcitrate	515	C02225	CC(C(O)=O)C(O)(CC(O)=O)C(O)=O	367330	496190	379150	443465	463525	829969	664814	499636	545675	83715.7	131443	165495	301689	424423	657822	100794	178527	179991
4188	Tetrahydroaldosterone-3-glucuronide	539.25	273.26	C27H40O11	negative		1.09	-3.5046	0.002935	2.5324	0.036315	annotated					85146.2	190423	0	0	0	70122	277051	187521	109542	239080	167481	214222	477160	619556	208406	209861	304130	432956
4390	2-Oxoglutaramate	144.03	583.94	C5H7NO4	negative		-0.84	3.8525	0.0014077	2.8515	0.026009	annotated	#N/A				408607	388784	349722	210924	411303	351299	383200	268434	300603	105470	127328	339138	171506	296729	211341	167822	138603	244979
4390	4-Oxoglutaramate	144.03	583.94	C5H7NO4	negative		-0.84					annotated	#N/A				408607	388784	349722	210924	411303	351299	383200	268434	300603	105470	127328	339138	171506	296729	211341	167822	138603	244979
4461	L-Rhamnose	163.061	620.77	C6H12O5	negative		-1.16	4.9249	0.00015233	3.8172	0.01114	identified	rhamnose	25310	C00507	C[C@@H]1OC(O)[C@H](O)[C@H](O)[C@H]1O	317238	334156	188903	148011	231041	167521	208764	226851	221688	58838.5	58229.9	130265	136743	168414	116559	62103.6	88835.4	131255
4461	6-Deoxy-D-galactose	163.061	620.77	C6H12O5	negative		-1.16					annotated	fucoid	25310	C00507	C[C@@H]1OC(O)[C@H](O)[C@H](O)[C@H]1O	317238	334156	188903	148011	231041	167521	208764	226851	221688	58838.5	58229.9	130265	136743	168414	116559	62103.6	88835.4	131255
4465	Sulfoacetate	138.971	855.49	C2H4O5S	negative		-0.63	4.0099	0.0010107	2.9954	0.024104	annotated	sulphoacetate		C14179	NA	169251	159000	218237	159433	225833	227645	261345	361119	161566	131382	123136	151608	113740	182362	143196	103195	149066	128964
4536	Glycyl-Phenylalanine	221.093	493.87	C11H14N2O3	negative		1.64	-3.4245	0.0034757	2.459	0.040669	annotated	#N/A				27318.2	32062.8	62655.5	15196.4	23704.2	43609.5	13868.7	15468.6	75758	322478	130032	33750.4	49844.3	40321.5	127161	205987	99195.6	52247.1
4536	Phenylalanyl-Glycine	221.093	493.87	C11H14N2O3	negative		1.64					annotated	#N/A				27318.2	32062.8	62655.5	15196.4	23704.2	43609.5	13868.7	15468.6	75758	322478	130032	33750.4	49844.3	40321.5	127161	205987	99195.6	52247.1
4538	D-altro-D-manno-Heptose	209.067	614.23	C7H14O7	negative		-1.54	3.3862	0.003768	2.4239	0.041979	annotated	#N/A				318444	213543	219775	129589	209597	168778	313619	321331	199845	26218.6	15265.5	143839	86750.2	173574	127218	48139.1	77276.3	220620
4538	L-Galacto-2-heptulose	209.067	614.23	C7H14O7	negative		-1.54					annotated	#N/A				318444	213543	219775	129589	209597	168778	313619	321331	199845	26218.6	15265.5	143839	86750.2	173574	127218	48139.1	77276.3	220620
4538	Sedoheptulose	209.067	614.23	C7H14O7	negative		-1.54					annotated	#N/A				318444	213543	219775	129589	209597	168778	313619	321331	199845	26218.6	15265.5	143839	86750.2	173574	127218	48139.1	77276.3	220620
4538	Coriose	209.067	614.23	C7H14O7	negative		-1.54					annotated	#N/A				318444	213543	219775	129589	209597	168778	313619	321331	199845	26218.6	15265.5	143839	86750.2	173574	127218	48139.1	77276.3	220620
4538	beta-D-Sedoheptulopyranose	209.067	614.23	C7H14O7	negative		-1.54					annotated	#N/A				318444	213543	219775	129589	209597	168778	313619	321331	199845	26218.6	15265.5	143839	86750.2	173574	127218	48139.1	77276.3	220620
4538	alpha-D-Mannoheptulopyranose	209.067	614.23	C7H14O7	negative		-1.54					annotated	#N/A				318444	213543	219775	129589	209597	168778	313619	321331	199845	26218.6	15265.5	143839	86750.2	173574	127218	48139.1	77276.3	220620
4538	Sedoheptulose	209.067	614.23	C7H14O7	negative		-1.54					annotated	#N/A				318444	213543	219775	129589	209597	168778	313619	321331	199845	26218.6	15265.5	143839	86750.2	173574	127218	48139.1	77276.3	220620
4556	(R)-2,3-Dihydroxypropane-1-sulfonate	155.002	650.06	C3H8O5S	negative		-1.39	6.1013	1.5306e-05	4.8151	0.0042204	annotated				NA	120724	172486	196460	191965	155760	182252	307364	169960	139467	45667.2	47402.6	66749.1	50118.4	108672	138224	60634.4	51638.9	84178.1
4557	8-Hydroxy-7-methylguanine	180.053	654.48	C6H7N5O2	negative		-2.54	4.7714	0.00020812	3.6817	0.012193	annotated	8-hydroxy-7-methylguanine	308075		CN1C(=O)NC2=C1C(=O)N=C(N)N2	114721	96108.5	62976.8	136793	170712	154774	202775	158450	142347	7161.68	0	43070.9	27696.5	78104.8	40521	8686.29	8287.44	34606.9
4644	1-O-Methyl-myo-inositol	193.072	689.35	C7H14O6	negative		-1.4	4.852	0.00017661	3.753	0.012109	annotated	bornesitol		C03659	CO[C@H]1[C@H](O)[C@@H](O)[C@H](O)[C@@H](O)[C@H]1O	230530	187288	201903	127092	233930	179124	260044	274693	181660	37152.8	36634.9	86682.9	81152.4	163277	139005	58587.5	59787.6	129842
5000	(Z)-3-Ureidoacrylate peracid	145.025	432.47	C4H6N2O4	negative		-1.65	3.6622	0.002104	2.677	0.030369	annotated	#N/A				61019.1	98276	131909	76357.2	61856.1	52436.2	100682	90105.8	108149	0	0	29118.3	30897.5	47379.3	56104.7	6820.47	18678.6	31057
5000	5-N-Methyloxaluric acid	145.025	432.47	C4H6N2O4	negative		-1.65					annotated	#N/A				61019.1	98276	131909	76357.2	61856.1	52436.2	100682	90105.8	108149	0	0	29118.3	30897.5	47379.3	56104.7	6820.47	18678.6	31057
5000	3-Oxo-3-ureidopropanoate	145.025	432.47	C4H6N2O4	negative		-1.65					annotated	#N/A				61019.1	98276	131909	76357.2	61856.1	52436.2	100682	90105.8	108149	0	0	29118.3	30897.5	47379.3	56104.7	6820.47	18678.6	31057
5023	Aspartyl-Cysteine	235.04	555.74	C7H12N2O5S	negative		0.5	-3.5586	0.0026185	2.5819	0.03586	annotated					68413.2	75825.6	66468.4	69119.5	69105.5	69183.4	69281.9	81392	80082.5	104182	91730.8	111500	73339.6	61731.4	134938	114578	151100	100575
5233	D-Galactarate	209.03	814.08	C6H10O8	negative		-1.25	5.7651	2.8979e-05	4.5379	0.0042204	identified	keto-deoxy-L-galactonate	3037582	C00879	O[C@@H]([C@@H](O)[C@H](O)C(O)=O)[C@@H](O)C(O)=O	95991	75039.1	66915.2	76272.8	78133.9	102438	87052	95703.6	74140.3	18998.4	30141.6	39160.3	53554.8	46998.5	68007.6	20619	27124.3	34440.7

## Sheet: HYP
Table S5. DAMs in S. aurata under repetitive net-handling (NET) and hypoxia (HYP). Significant differences between control and corresponding experimental groups were assessed by Student's t-test (p < 0.05) at FDR < 0.05.
Peak ID	Name	Mass	RT	Formula	Polarity	Fragmentation data	logFC HYP / CTRL_HYP	t.stat	p.value	-log10(p)	FDR	Identification	STITCH	PubChem	KEGG	SMILES	HYP_CTRL_10.1	HYP_CTRL_10.2	HYP_CTRL_10.3	HYP_CTRL_11.1	HYP_CTRL_11.2	HYP_CTRL_11.3	HYP_CTRL_12.1	HYP_CTRL_12.2	HYP_CTRL_12.3	HYP15_15.1	HYP15_15.2	HYP15_15.3	HYP15_16.1	HYP15_16.2	HYP15_16.3	HYP15_17.1	HYP15_17.2	HYP15_17.3
10	Glycerophosphocholine	258.11	709.02	C8H20NO6P	positive		-1.52					annotated					1444562176	1566108928	1689697024	788130304	1673227648	1029324544	1320905344	1415445888	2328437760	377398688	100959000	1171671552	1041310592	952633344	341998688	654360704	266982688	665471744
10	sn-glycero-3-Phosphocholine	258.11	709.02	C8H20NO6P	positive		-1.52	3.7111	0.0018975	2.7218	0.023475	identified	sn-glycero-3-Phosphocholine	71920	C00670	C[N+](C)(C)CCOP(=O)([O-])OC[C@H](CO)O	1444562176	1566108928	1689697024	788130304	1673227648	1029324544	1320905344	1415445888	2328437760	377398688	100959000	1171671552	1041310592	952633344	341998688	654360704	266982688	665471744
11	Aspartyl-Glutamine	262.103	708.4	C9H15N3O6	positive		-1.74	3.3604	0.0039791	2.4002	0.041517	annotated	#N/A	#N/A	#N/A	#N/A	6556434	7.65999e+06	4573024	2.45127e+06	6921711	2.38961e+06	4937242	4265747	10902194	367630	0	4944659	4.0778e+06	2.90141e+06	0	1.2313e+06	484078	1.4292e+06
11	Aspartyl-Gamma-glutamate	262.103	708.4	C9H15N3O6	positive		-1.74					annotated	#N/A	#N/A	#N/A	#N/A	6556434	7.65999e+06	4573024	2.45127e+06	6921711	2.38961e+06	4937242	4265747	10902194	367630	0	4944659	4.0778e+06	2.90141e+06	0	1.2313e+06	484078	1.4292e+06
11	Glutaminyl-Aspartate	262.103	708.4	C9H15N3O6	positive		-1.74					annotated	#N/A	#N/A	#N/A	#N/A	6556434	7.65999e+06	4573024	2.45127e+06	6921711	2.38961e+06	4937242	4265747	10902194	367630	0	4944659	4.0778e+06	2.90141e+06	0	1.2313e+06	484078	1.4292e+06
23	Pterolactam	116.071	666.81	C5H9NO2	positive	Pro (C5H9NO2) Prob = 82.7300000000	0.75					annotated+fragment	3H-proline	145742	C00148	OC(=O)[C@@H]1CCCN1	306278496	308051936	469700704	287929152	524342400	462252768	428869216	211385200	374063488	553201728	492891264	749125440	516110336	627762880	738590400	702194944	609895296	556139712
23	L-Proline	116.071	666.81	C5H9NO2	positive	Pro (C5H9NO2) Prob = 82.7300000000	0.75	-4.7297	0.00022664	3.6447	0.005245	identified+fragment	3H-proline	145742	C00148	OC(=O)[C@@H]1CCCN1	306278496	308051936	469700704	287929152	524342400	462252768	428869216	211385200	374063488	553201728	492891264	749125440	516110336	627762880	738590400	702194944	609895296	556139712
23	4-Amino-2-methylenebutanoic acid	116.071	666.81	C5H9NO2	positive	Pro (C5H9NO2) Prob = 82.7300000000	0.75					annotated+fragment	3H-proline	145742	C00148	OC(=O)[C@@H]1CCCN1	306278496	308051936	469700704	287929152	524342400	462252768	428869216	211385200	374063488	553201728	492891264	749125440	516110336	627762880	738590400	702194944	609895296	556139712
23	3-Acetamidopropanal	116.071	666.81	C5H9NO2	positive	Pro (C5H9NO2) Prob = 82.7300000000	0.75					annotated+fragment	3H-proline	145742	C00148	OC(=O)[C@@H]1CCCN1	306278496	308051936	469700704	287929152	524342400	462252768	428869216	211385200	374063488	553201728	492891264	749125440	516110336	627762880	738590400	702194944	609895296	556139712
23	D-Proline	116.071	666.81	C5H9NO2	positive	Pro (C5H9NO2) Prob = 82.7300000000	0.75					annotated+fragment	3H-proline	145742	C00148	OC(=O)[C@@H]1CCCN1	306278496	308051936	469700704	287929152	524342400	462252768	428869216	211385200	374063488	553201728	492891264	749125440	516110336	627762880	738590400	702194944	609895296	556139712
23	Proline	116.071	666.81	C5H9NO2	positive	Pro (C5H9NO2) Prob = 82.7300000000	0.75					annotated+fragment	3H-proline	145742	C00148	OC(=O)[C@@H]1CCCN1	306278496	308051936	469700704	287929152	524342400	462252768	428869216	211385200	374063488	553201728	492891264	749125440	516110336	627762880	738590400	702194944	609895296	556139712
24	Hydroxyprolyl-Valine	231.134	666.59	C10H18N2O4	positive		1.42	-5.0707	0.0001135	3.945	0.0034312	annotated	#N/A	#N/A	#N/A	#N/A	626775	442700	923981	490670	1.3313e+06	968850	1.03113e+06	260749	617120	1574550	1190838	3116396	1.44209e+06	1.86752e+06	2260634	1695489	2142717	1.49909e+06
24	Valyl-Hydroxyproline	231.134	666.59	C10H18N2O4	positive		1.42					annotated	#N/A	#N/A	#N/A	#N/A	626775	442700	923981	490670	1.3313e+06	968850	1.03113e+06	260749	617120	1574550	1190838	3116396	1.44209e+06	1.86752e+06	2260634	1695489	2142717	1.49909e+06
55	L-2-Amino-3-(1-pyrazolyl)propanoic acid	156.077	728.98	C6H9N3O2	positive	Histidine (C6H9N3O2) Prob = 80.2600000000	0.46					annotated+fragment	histidine	6274	C00135	N[C@@H](CC1=CN=CN1)C(O)=O	176595552	191970432	212337808	178139600	152656256	208799504	214200592	180273408	203286736	254228640	252552912	239782624	201086272	282932192	312717024	235500000	275053248	322194144
55	L-Histidine	156.077	728.98	C6H9N3O2	positive	Histidine (C6H9N3O2) Prob = 80.2600000000	0.46	-5.1849	9.0306e-05	4.0443	0.0030411	annotated+fragment	histidine	6274	C00135	N[C@@H](CC1=CN=CN1)C(O)=O	176595552	191970432	212337808	178139600	152656256	208799504	214200592	180273408	203286736	254228640	252552912	239782624	201086272	282932192	312717024	235500000	275053248	322194144
55	D-Histidine	156.077	728.98	C6H9N3O2	positive	Histidine (C6H9N3O2) Prob = 80.2600000000	0.46					annotated+fragment	histidine	6274	C00135	N[C@@H](CC1=CN=CN1)C(O)=O	176595552	191970432	212337808	178139600	152656256	208799504	214200592	180273408	203286736	254228640	252552912	239782624	201086272	282932192	312717024	235500000	275053248	322194144
55	Histidine	156.077	728.98	C6H9N3O2	positive	Histidine (C6H9N3O2) Prob = 80.2600000000	0.46					annotated+fragment	histidine	6274	C00135	N[C@@H](CC1=CN=CN1)C(O)=O	176595552	191970432	212337808	178139600	152656256	208799504	214200592	180273408	203286736	254228640	252552912	239782624	201086272	282932192	312717024	235500000	275053248	322194144
55	3-(Pyrazol-1-yl)-L-alanine	156.077	728.98	C6H9N3O2	positive	Histidine (C6H9N3O2) Prob = 80.2600000000	0.46					annotated+fragment	histidine	6274	C00135	N[C@@H](CC1=CN=CN1)C(O)=O	176595552	191970432	212337808	178139600	152656256	208799504	214200592	180273408	203286736	254228640	252552912	239782624	201086272	282932192	312717024	235500000	275053248	322194144
62	beta-Alanine	90.055	740.51	C3H7NO2	positive		1.43					identified	alanine	5950	C00041	C[C@H](N)C(O)=O	66908804	42335980	84699960	36696976	68167592	82259368	44959440	35052592	71093664	123157592	134746624	188875904	112493632	173186144	197378352	146429280	137342272	173626464
62	L-Alanine	90.055	740.51	C3H7NO2	positive		1.43	-7.4417	1.3992e-06	5.8541	0.00020195	identified	alanine	5950	C00041	C[C@H](N)C(O)=O	66908804	42335980	84699960	36696976	68167592	82259368	44959440	35052592	71093664	123157592	134746624	188875904	112493632	173186144	197378352	146429280	137342272	173626464
62	Sarcosine	90.055	740.51	C3H7NO2	positive		1.43					annotated	alanine	5950	C00041	C[C@H](N)C(O)=O	66908804	42335980	84699960	36696976	68167592	82259368	44959440	35052592	71093664	123157592	134746624	188875904	112493632	173186144	197378352	146429280	137342272	173626464
62	D-Alanine	90.055	740.51	C3H7NO2	positive		1.43					annotated	alanine	5950	C00041	C[C@H](N)C(O)=O	66908804	42335980	84699960	36696976	68167592	82259368	44959440	35052592	71093664	123157592	134746624	188875904	112493632	173186144	197378352	146429280	137342272	173626464
62	Urethane	90.055	740.51	C3H7NO2	positive		1.43					annotated	alanine	5950	C00041	C[C@H](N)C(O)=O	66908804	42335980	84699960	36696976	68167592	82259368	44959440	35052592	71093664	123157592	134746624	188875904	112493632	173186144	197378352	146429280	137342272	173626464
62	Alanine	90.055	740.51	C3H7NO2	positive		1.43					annotated	alanine	5950	C00041	C[C@H](N)C(O)=O	66908804	42335980	84699960	36696976	68167592	82259368	44959440	35052592	71093664	123157592	134746624	188875904	112493632	173186144	197378352	146429280	137342272	173626464
62	HMMF	90.055	740.51	C3H7NO2	positive		1.43					annotated	alanine	5950	C00041	C[C@H](N)C(O)=O	66908804	42335980	84699960	36696976	68167592	82259368	44959440	35052592	71093664	123157592	134746624	188875904	112493632	173186144	197378352	146429280	137342272	173626464
62	2-Nitropropane	90.055	740.51	C3H7NO2	positive		1.43					annotated	alanine	5950	C00041	C[C@H](N)C(O)=O	66908804	42335980	84699960	36696976	68167592	82259368	44959440	35052592	71093664	123157592	134746624	188875904	112493632	173186144	197378352	146429280	137342272	173626464
77	L-Pipecolate	130.086	652.05	C6H11NO2	positive		1.15	-4.7398	0.00022201	3.6536	0.005245	annotated	pipecolic acid	439227	C00408	OC(=O)[C@@H]1CCCCN1	8433876	6199306	6.1965e+06	5.8144e+06	9702119	8.08225e+06	5.45993e+06	5530554	8.20982e+06	9107639	14615275	26570944	15530697	12176743	22567532	30853398	11395241	8843701
77	Pipecolic acid	130.086	652.05	C6H11NO2	positive		1.15					annotated	pipecolic acid	439227	C00408	OC(=O)[C@@H]1CCCCN1	8433876	6199306	6.1965e+06	5.8144e+06	9702119	8.08225e+06	5.45993e+06	5530554	8.20982e+06	9107639	14615275	26570944	15530697	12176743	22567532	30853398	11395241	8843701
77	N4-Acetylaminobutanal	130.086	652.05	C6H11NO2	positive		1.15					annotated	pipecolic acid	439227	C00408	OC(=O)[C@@H]1CCCCN1	8433876	6199306	6.1965e+06	5.8144e+06	9702119	8.08225e+06	5.45993e+06	5530554	8.20982e+06	9107639	14615275	26570944	15530697	12176743	22567532	30853398	11395241	8843701
77	3-Acetamidobutanal	130.086	652.05	C6H11NO2	positive		1.15					annotated	pipecolic acid	439227	C00408	OC(=O)[C@@H]1CCCCN1	8433876	6199306	6.1965e+06	5.8144e+06	9702119	8.08225e+06	5.45993e+06	5530554	8.20982e+06	9107639	14615275	26570944	15530697	12176743	22567532	30853398	11395241	8843701
77	Vigabatrin	130.086	652.05	C6H11NO2	positive		1.15					annotated	pipecolic acid	439227	C00408	OC(=O)[C@@H]1CCCCN1	8433876	6199306	6.1965e+06	5.8144e+06	9702119	8.08225e+06	5.45993e+06	5530554	8.20982e+06	9107639	14615275	26570944	15530697	12176743	22567532	30853398	11395241	8843701
77	D-Pipecolic acid	130.086	652.05	C6H11NO2	positive		1.15					annotated	pipecolic acid	439227	C00408	OC(=O)[C@@H]1CCCCN1	8433876	6199306	6.1965e+06	5.8144e+06	9702119	8.08225e+06	5.45993e+06	5530554	8.20982e+06	9107639	14615275	26570944	15530697	12176743	22567532	30853398	11395241	8843701
77	L-trans-4-Methyl-2-pyrrolidinecarboxylic acid	130.086	652.05	C6H11NO2	positive		1.15					annotated	pipecolic acid	439227	C00408	OC(=O)[C@@H]1CCCCN1	8433876	6199306	6.1965e+06	5.8144e+06	9702119	8.08225e+06	5.45993e+06	5530554	8.20982e+06	9107639	14615275	26570944	15530697	12176743	22567532	30853398	11395241	8843701
77	2-Pyrrolidineacetic acid	130.086	652.05	C6H11NO2	positive		1.15					annotated	pipecolic acid	439227	C00408	OC(=O)[C@@H]1CCCCN1	8433876	6199306	6.1965e+06	5.8144e+06	9702119	8.08225e+06	5.45993e+06	5530554	8.20982e+06	9107639	14615275	26570944	15530697	12176743	22567532	30853398	11395241	8843701
77	1-Aminocyclopentanecarboxylate	130.086	652.05	C6H11NO2	positive		1.15					annotated	pipecolic acid	439227	C00408	OC(=O)[C@@H]1CCCCN1	8433876	6199306	6.1965e+06	5.8144e+06	9702119	8.08225e+06	5.45993e+06	5530554	8.20982e+06	9107639	14615275	26570944	15530697	12176743	22567532	30853398	11395241	8843701
77	trans-3-Aminocyclopentane-1-carboxylic acid	130.086	652.05	C6H11NO2	positive		1.15					annotated	pipecolic acid	439227	C00408	OC(=O)[C@@H]1CCCCN1	8433876	6199306	6.1965e+06	5.8144e+06	9702119	8.08225e+06	5.45993e+06	5530554	8.20982e+06	9107639	14615275	26570944	15530697	12176743	22567532	30853398	11395241	8843701
95	L-Arginine	175.119	1195.33	C6H14N4O2	positive	Arginine (C6H14N4O2) Prob = 98.9900000000	0.85	-6.6726	5.3584e-06	5.271	0.00035695	identified+fragment	arginine	6322	C00062	N[C@@H](CCCNC(N)=N)C(O)=O	30594582	31321244	27835564	28752218	31931878	35009468	33680236	21810946	30132228	41523236	58346112	58686772	37790956	58400700	73920976	69517536	46826976	49582924
95	D-Arginine	175.119	1195.33	C6H14N4O2	positive	Arginine (C6H14N4O2) Prob = 98.9900000000	0.85					annotated+fragment	arginine	6322	C00062	N[C@@H](CCCNC(N)=N)C(O)=O	30594582	31321244	27835564	28752218	31931878	35009468	33680236	21810946	30132228	41523236	58346112	58686772	37790956	58400700	73920976	69517536	46826976	49582924
95	Amino acid(Arg-)	175.119	1195.33	C6H14N4O2	positive	Arginine (C6H14N4O2) Prob = 98.9900000000	0.85					annotated+fragment	arginine	6322	C00062	N[C@@H](CCCNC(N)=N)C(O)=O	30594582	31321244	27835564	28752218	31931878	35009468	33680236	21810946	30132228	41523236	58346112	58686772	37790956	58400700	73920976	69517536	46826976	49582924
126	L-Lysine	147.113	1109.91	C6H14N2O2	positive	Lysine (C6H14N2O2) Prob = 96.4100000000	1.52	-7.0161	2.9125e-06	5.5357	0.00031527	identified+fragment	lysine	5962	C00047	NCCCC[C@H](N)C(O)=O	8.36453e+06	9584330	10113253	11672036	9301748	14942464	10750853	6194569	14244281	18497716	29263696	38838776	18796798	30426408	47009532	48716796	26588468	22588688
126	(3S,5S)-3,5-Diaminohexanoate	147.113	1109.91	C6H14N2O2	positive	Lysine (C6H14N2O2) Prob = 96.4100000000	1.52					annotated+fragment	lysine	5962	C00047	NCCCC[C@H](N)C(O)=O	8.36453e+06	9584330	10113253	11672036	9301748	14942464	10750853	6194569	14244281	18497716	29263696	38838776	18796798	30426408	47009532	48716796	26588468	22588688
126	(3S)-3,6-Diaminohexanoate	147.113	1109.91	C6H14N2O2	positive	Lysine (C6H14N2O2) Prob = 96.4100000000	1.52					annotated+fragment	lysine	5962	C00047	NCCCC[C@H](N)C(O)=O	8.36453e+06	9584330	10113253	11672036	9301748	14942464	10750853	6194569	14244281	18497716	29263696	38838776	18796798	30426408	47009532	48716796	26588468	22588688
126	2,5-Diaminohexanoate	147.113	1109.91	C6H14N2O2	positive	Lysine (C6H14N2O2) Prob = 96.4100000000	1.52					annotated+fragment	lysine	5962	C00047	NCCCC[C@H](N)C(O)=O	8.36453e+06	9584330	10113253	11672036	9301748	14942464	10750853	6194569	14244281	18497716	29263696	38838776	18796798	30426408	47009532	48716796	26588468	22588688
126	(2R,3R)-3-Methylornithine	147.113	1109.91	C6H14N2O2	positive	Lysine (C6H14N2O2) Prob = 96.4100000000	1.52					annotated+fragment	lysine	5962	C00047	NCCCC[C@H](N)C(O)=O	8.36453e+06	9584330	10113253	11672036	9301748	14942464	10750853	6194569	14244281	18497716	29263696	38838776	18796798	30426408	47009532	48716796	26588468	22588688
126	D-Lysine	147.113	1109.91	C6H14N2O2	positive	Lysine (C6H14N2O2) Prob = 96.4100000000	1.52					annotated+fragment	lysine	5962	C00047	NCCCC[C@H](N)C(O)=O	8.36453e+06	9584330	10113253	11672036	9301748	14942464	10750853	6194569	14244281	18497716	29263696	38838776	18796798	30426408	47009532	48716796	26588468	22588688
126	Lysine	147.113	1109.91	C6H14N2O2	positive	Lysine (C6H14N2O2) Prob = 96.4100000000	1.52					annotated+fragment	lysine	5962	C00047	NCCCC[C@H](N)C(O)=O	8.36453e+06	9584330	10113253	11672036	9301748	14942464	10750853	6194569	14244281	18497716	29263696	38838776	18796798	30426408	47009532	48716796	26588468	22588688
129	Cilastatin	359.164	1109.83	C16H26N2O5S	positive		1.88	-6.8457	3.9334e-06	5.4052	0.00034063	annotated	cilastatin	6435415	C01675	N[C@@H](CSCCCC\C=C(/NC(=O)[C@H]1CC1(C)C)C(=O)O)C(=O)O	62497	53449.1	90506.6	78752	66944.8	128186	84753.2	49698.4	118128	137999	272478	452188	170503	317673	539349	422994	306846	193031
131	Nalbuphine	358.2	1108.97	C21H27NO4	positive		1.67	-6.9295	3.3911e-06	5.4697	0.0003263	annotated	#N/A	#N/A	#N/A	#N/A	37793.2	56637.7	62961.5	65893.1	48517.7	115227	66291.1	35020.7	93009	124301	206155	258979	117525	218559	289454	245881	193071	153798
131	5-hydroxypropafenone	358.2	1108.97	C21H27NO4	positive		1.67					annotated	#N/A	#N/A	#N/A	#N/A	37793.2	56637.7	62961.5	65893.1	48517.7	115227	66291.1	35020.7	93009	124301	206155	258979	117525	218559	289454	245881	193071	153798
131	(S)-Laudanosine	358.2	1108.97	C21H27NO4	positive		1.67					annotated	#N/A	#N/A	#N/A	#N/A	37793.2	56637.7	62961.5	65893.1	48517.7	115227	66291.1	35020.7	93009	124301	206155	258979	117525	218559	289454	245881	193071	153798
131	Laudanosine	358.2	1108.97	C21H27NO4	positive		1.67					annotated	#N/A	#N/A	#N/A	#N/A	37793.2	56637.7	62961.5	65893.1	48517.7	115227	66291.1	35020.7	93009	124301	206155	258979	117525	218559	289454	245881	193071	153798
136	Lipoic acid	207.051	1109.93	C8H14O2S2	positive		1.18	-7.4575	1.3622e-06	5.8658	0.00020195	annotated	lipoic acid	6112	C16241	O=C(O)CCCC1CCSS1	28369.9	27327.8	31860.3	36103.9	26388.3	34791.4	31216.7	18579.8	37779.4	42991.7	65801.5	93856.7	56601.9	65050.7	84412.6	83000.4	73177.5	54749.3
136	Lipoate	207.051	1109.93	C8H14O2S2	positive		1.18					annotated	lipoic acid	6112	C16241	O=C(O)CCCC1CCSS1	28369.9	27327.8	31860.3	36103.9	26388.3	34791.4	31216.7	18579.8	37779.4	42991.7	65801.5	93856.7	56601.9	65050.7	84412.6	83000.4	73177.5	54749.3
137	6-Methoxy-9H-carbazole-3-carboxaldehyde	226.086	1109.46	C14H11NO2	positive		0.76	-4.1339	0.00077917	3.1084	0.012049	annotated	#N/A	#N/A	#N/A	#N/A	26544.2	24042.5	42304.9	33324.9	31085.7	46128.6	38065.6	23556.1	35918.9	34454.3	52299.4	71304	42641.7	57768.8	89823.4	58173.6	68451.3	42683.4
137	Murrayanine	226.086	1109.46	C14H11NO2	positive		0.76					annotated	#N/A	#N/A	#N/A	#N/A	26544.2	24042.5	42304.9	33324.9	31085.7	46128.6	38065.6	23556.1	35918.9	34454.3	52299.4	71304	42641.7	57768.8	89823.4	58173.6	68451.3	42683.4
137	Methyl 3-carbazolecarboxylate	226.086	1109.46	C14H11NO2	positive		0.76					annotated	#N/A	#N/A	#N/A	#N/A	26544.2	24042.5	42304.9	33324.9	31085.7	46128.6	38065.6	23556.1	35918.9	34454.3	52299.4	71304	42641.7	57768.8	89823.4	58173.6	68451.3	42683.4
137	Mukolidine	226.086	1109.46	C14H11NO2	positive		0.76					annotated	#N/A	#N/A	#N/A	#N/A	26544.2	24042.5	42304.9	33324.9	31085.7	46128.6	38065.6	23556.1	35918.9	34454.3	52299.4	71304	42641.7	57768.8	89823.4	58173.6	68451.3	42683.4
137	1-Hydroxy-10-methylacridone	226.086	1109.46	C14H11NO2	positive		0.76					annotated	#N/A	#N/A	#N/A	#N/A	26544.2	24042.5	42304.9	33324.9	31085.7	46128.6	38065.6	23556.1	35918.9	34454.3	52299.4	71304	42641.7	57768.8	89823.4	58173.6	68451.3	42683.4
137	Aziprotryne	226.086	1109.46	C7H11N7S	positive		0.76					annotated	#N/A	#N/A	#N/A	#N/A	26544.2	24042.5	42304.9	33324.9	31085.7	46128.6	38065.6	23556.1	35918.9	34454.3	52299.4	71304	42641.7	57768.8	89823.4	58173.6	68451.3	42683.4
137	(E)-4-Nitrostilbene	226.086	1109.46	C14H11NO2	positive		0.76					annotated	#N/A	#N/A	#N/A	#N/A	26544.2	24042.5	42304.9	33324.9	31085.7	46128.6	38065.6	23556.1	35918.9	34454.3	52299.4	71304	42641.7	57768.8	89823.4	58173.6	68451.3	42683.4
160	5'-O-beta-D-Glucosylpyridoxine	332.134	275.36	C14H21NO8	positive		-1.61	6.0042	1.8376e-05	4.7358	0.00093608	annotated					12912323	8654556	32765122	11739674	12924076	21095758	17068872	24903316	16319248	3.39587e+06	4.51761e+06	4.84976e+06	9274793	6804735	3.06624e+06	8.26312e+06	6149120	4842660
168	3-Ureidopropionate	133.061	755.55	C4H8N2O3	positive	Asparagine (C4H8N2O3) Prob = 60.5100000000	-1.43					annotated+fragment	aparagine	6267	C00152	N[C@@H](CC(N)=O)C(O)=O	25206310	15737402	12122928	19900958	19659648	15966535	13698911	14861750	14757201	3886901	7330756	2.30961e+06	10622432	5.67584e+06	8713127	14206337	6839596	3678238
168	L-Asparagine	133.061	755.55	C4H8N2O3	positive	Asparagine (C4H8N2O3) Prob = 60.5100000000	-1.43	4.8383	0.00018158	3.7409	0.004625	identified+fragment	aparagine	6267	C00152	N[C@@H](CC(N)=O)C(O)=O	25206310	15737402	12122928	19900958	19659648	15966535	13698911	14861750	14757201	3886901	7330756	2.30961e+06	10622432	5.67584e+06	8713127	14206337	6839596	3678238
168	D-Asparagine	133.061	755.55	C4H8N2O3	positive	Asparagine (C4H8N2O3) Prob = 60.5100000000	-1.43					annotated+fragment	aparagine	6267	C00152	N[C@@H](CC(N)=O)C(O)=O	25206310	15737402	12122928	19900958	19659648	15966535	13698911	14861750	14757201	3886901	7330756	2.30961e+06	10622432	5.67584e+06	8713127	14206337	6839596	3678238
168	Glycylglycine	133.061	755.55	C4H8N2O3	positive	Asparagine (C4H8N2O3) Prob = 60.5100000000	-1.43					annotated+fragment	aparagine	6267	C00152	N[C@@H](CC(N)=O)C(O)=O	25206310	15737402	12122928	19900958	19659648	15966535	13698911	14861750	14757201	3886901	7330756	2.30961e+06	10622432	5.67584e+06	8713127	14206337	6839596	3678238
168	N-Carbamoylsarcosine	133.061	755.55	C4H8N2O3	positive	Asparagine (C4H8N2O3) Prob = 60.5100000000	-1.43					annotated+fragment	aparagine	6267	C00152	N[C@@H](CC(N)=O)C(O)=O	25206310	15737402	12122928	19900958	19659648	15966535	13698911	14861750	14757201	3886901	7330756	2.30961e+06	10622432	5.67584e+06	8713127	14206337	6839596	3678238
168	Methylazoxymethanol acetate	133.061	755.55	C4H8N2O3	positive	Asparagine (C4H8N2O3) Prob = 60.5100000000	-1.43					annotated+fragment	aparagine	6267	C00152	N[C@@H](CC(N)=O)C(O)=O	25206310	15737402	12122928	19900958	19659648	15966535	13698911	14861750	14757201	3886901	7330756	2.30961e+06	10622432	5.67584e+06	8713127	14206337	6839596	3678238
168	N-Nitroso-N-methylurethane	133.061	755.55	C4H8N2O3	positive	Asparagine (C4H8N2O3) Prob = 60.5100000000	-1.43					annotated+fragment	aparagine	6267	C00152	N[C@@H](CC(N)=O)C(O)=O	25206310	15737402	12122928	19900958	19659648	15966535	13698911	14861750	14757201	3886901	7330756	2.30961e+06	10622432	5.67584e+06	8713127	14206337	6839596	3678238
168	Asparagine	133.061	755.55	C4H8N2O3	positive	Asparagine (C4H8N2O3) Prob = 60.5100000000	-1.43					annotated+fragment	aparagine	6267	C00152	N[C@@H](CC(N)=O)C(O)=O	25206310	15737402	12122928	19900958	19659648	15966535	13698911	14861750	14757201	3886901	7330756	2.30961e+06	10622432	5.67584e+06	8713127	14206337	6839596	3678238
169	ATP	508.003	753.97	C10H16N5O13P3	positive		-1.51	4.0432	0.00094238	3.0258	0.013989	annotated	MgATP	5957	C00002	NC1=NC=NC2=C1N=CN2[C@@H]1O[C@H](COP(O)(=O)OP(O)(=O)OP(O)(O)=O)[C@@H](O)[C@H]1O	7256344	3545242	2.96959e+06	7078944	4.15713e+06	4.77397e+06	8.19856e+06	4.65643e+06	5.80218e+06	1.04222e+06	1.43803e+06	1.76802e+06	4.6121e+06	1.69791e+06	433789	3.03691e+06	2.69452e+06	2.66521e+06
169	2-Hydroxy-dATP	508.003	753.97	C10H16N5O13P3	positive		-1.51					annotated	MgATP	5957	C00002	NC1=NC=NC2=C1N=CN2[C@@H]1O[C@H](COP(O)(=O)OP(O)(=O)OP(O)(O)=O)[C@@H](O)[C@H]1O	7256344	3545242	2.96959e+06	7078944	4.15713e+06	4.77397e+06	8.19856e+06	4.65643e+06	5.80218e+06	1.04222e+06	1.43803e+06	1.76802e+06	4.6121e+06	1.69791e+06	433789	3.03691e+06	2.69452e+06	2.66521e+06
169	dGTP	508.003	753.97	C10H16N5O13P3	positive		-1.51					annotated	MgATP	5957	C00002	NC1=NC=NC2=C1N=CN2[C@@H]1O[C@H](COP(O)(=O)OP(O)(=O)OP(O)(O)=O)[C@@H](O)[C@H]1O	7256344	3545242	2.96959e+06	7078944	4.15713e+06	4.77397e+06	8.19856e+06	4.65643e+06	5.80218e+06	1.04222e+06	1.43803e+06	1.76802e+06	4.6121e+06	1.69791e+06	433789	3.03691e+06	2.69452e+06	2.66521e+06
172	Isoeugenol phenylacetate	283.132	661.83	C18H18O3	positive		1.38	-3.4443	0.0033332	2.4771	0.037007	annotated	#N/A	#N/A	#N/A	#N/A	5832107	2.0222e+06	3.36392e+06	7041490	2573766	6.24527e+06	9359348	2.9929e+06	5005382	20761734	11181780	14188050	2773324	18429140	9229055	11847649	7.62649e+06	24263020
172	Randainol	283.132	661.83	C18H18O3	positive		1.38					annotated	#N/A	#N/A	#N/A	#N/A	5832107	2.0222e+06	3.36392e+06	7041490	2573766	6.24527e+06	9359348	2.9929e+06	5005382	20761734	11181780	14188050	2773324	18429140	9229055	11847649	7.62649e+06	24263020
172	Ohobanin	283.132	661.83	C18H18O3	positive		1.38					annotated	#N/A	#N/A	#N/A	#N/A	5832107	2.0222e+06	3.36392e+06	7041490	2573766	6.24527e+06	9359348	2.9929e+06	5005382	20761734	11181780	14188050	2773324	18429140	9229055	11847649	7.62649e+06	24263020
248	Isovalerylcarnitine	246.17	439.53	C12H23NO4	positive		2.56	-5.4783	5.0553e-05	4.2963	0.0020847	annotated	#N/A	#N/A	#N/A	#N/A	543814	462056	922609	372213	433120	806935	608726	359283	1.29159e+06	6476231	2909844	12586439	856450	2.27732e+06	4404984	9712705	1.70954e+06	2.2086e+06
248	2-Methylbutyroylcarnitine	246.17	439.53	C12H23NO4	positive		2.56					annotated	#N/A	#N/A	#N/A	#N/A	543814	462056	922609	372213	433120	806935	608726	359283	1.29159e+06	6476231	2909844	12586439	856450	2.27732e+06	4404984	9712705	1.70954e+06	2.2086e+06
248	Pivaloylcarnitine	246.17	439.53	C12H23NO4	positive		2.56					annotated	#N/A	#N/A	#N/A	#N/A	543814	462056	922609	372213	433120	806935	608726	359283	1.29159e+06	6476231	2909844	12586439	856450	2.27732e+06	4404984	9712705	1.70954e+06	2.2086e+06
248	Valerylcarnitine	246.17	439.53	C12H23NO4	positive		2.56					annotated	#N/A	#N/A	#N/A	#N/A	543814	462056	922609	372213	433120	806935	608726	359283	1.29159e+06	6476231	2909844	12586439	856450	2.27732e+06	4404984	9712705	1.70954e+06	2.2086e+06
276	Isoleucyl-Alanine	203.139	648.07	C9H18N2O3	positive		1.47	-4.156	0.00074387	3.1285	0.011713	annotated	#N/A	#N/A	#N/A	#N/A	1.26213e+06	863084	1.06586e+06	1.08134e+06	1.03379e+06	1.98912e+06	1.97277e+06	1.11878e+06	1.47054e+06	1.4048e+06	2.35187e+06	3.19946e+06	2.42953e+06	11261234	1786981	7.1207e+06	4.19002e+06	5227216
276	Leucyl-Alanine	203.139	648.07	C9H18N2O3	positive		1.47					annotated	#N/A	#N/A	#N/A	#N/A	1.26213e+06	863084	1.06586e+06	1.08134e+06	1.03379e+06	1.98912e+06	1.97277e+06	1.11878e+06	1.47054e+06	1.4048e+06	2.35187e+06	3.19946e+06	2.42953e+06	11261234	1786981	7.1207e+06	4.19002e+06	5227216
276	Alanyl-Isoleucine	203.139	648.07	C9H18N2O3	positive		1.47					annotated	#N/A	#N/A	#N/A	#N/A	1.26213e+06	863084	1.06586e+06	1.08134e+06	1.03379e+06	1.98912e+06	1.97277e+06	1.11878e+06	1.47054e+06	1.4048e+06	2.35187e+06	3.19946e+06	2.42953e+06	11261234	1786981	7.1207e+06	4.19002e+06	5227216
276	Alanyl-Leucine	203.139	648.07	C9H18N2O3	positive		1.47					annotated	#N/A	#N/A	#N/A	#N/A	1.26213e+06	863084	1.06586e+06	1.08134e+06	1.03379e+06	1.98912e+06	1.97277e+06	1.11878e+06	1.47054e+06	1.4048e+06	2.35187e+06	3.19946e+06	2.42953e+06	11261234	1786981	7.1207e+06	4.19002e+06	5227216
352	L-Ornithine	133.097	1043.58	C5H12N2O2	positive	D-Ornithine (C5H12N2O2) Prob = 56.2400000000	1.36	-5.9148	2.1769e-05	4.6622	0.0010473	identified+fragment	ornithine	6262	C00077	NCCC[C@H](N)C(O)=O	1.32453e+06	1.35397e+06	1.09102e+06	933269	1.41859e+06	1.61745e+06	1.58368e+06	798165	1.55279e+06	1.80098e+06	2.75888e+06	3.35017e+06	1.87221e+06	3925766	4.94187e+06	6.30312e+06	3.31562e+06	3.16297e+06
352	D-Ornithine	133.097	1043.58	C5H12N2O2	positive	D-Ornithine (C5H12N2O2) Prob = 56.2400000000	1.36					annotated+fragment	ornithine	6262	C00077	NCCC[C@H](N)C(O)=O	1.32453e+06	1.35397e+06	1.09102e+06	933269	1.41859e+06	1.61745e+06	1.58368e+06	798165	1.55279e+06	1.80098e+06	2.75888e+06	3.35017e+06	1.87221e+06	3925766	4.94187e+06	6.30312e+06	3.31562e+06	3.16297e+06
352	2,5-Diaminopentanoic acid	133.097	1043.58	C5H12N2O2	positive	D-Ornithine (C5H12N2O2) Prob = 56.2400000000	1.36					annotated+fragment	ornithine	6262	C00077	NCCC[C@H](N)C(O)=O	1.32453e+06	1.35397e+06	1.09102e+06	933269	1.41859e+06	1.61745e+06	1.58368e+06	798165	1.55279e+06	1.80098e+06	2.75888e+06	3.35017e+06	1.87221e+06	3925766	4.94187e+06	6.30312e+06	3.31562e+06	3.16297e+06
352	(2R,4S)-2,4-Diaminopentanoate	133.097	1043.58	C5H12N2O2	positive	D-Ornithine (C5H12N2O2) Prob = 56.2400000000	1.36					annotated+fragment	ornithine	6262	C00077	NCCC[C@H](N)C(O)=O	1.32453e+06	1.35397e+06	1.09102e+06	933269	1.41859e+06	1.61745e+06	1.58368e+06	798165	1.55279e+06	1.80098e+06	2.75888e+06	3.35017e+06	1.87221e+06	3925766	4.94187e+06	6.30312e+06	3.31562e+06	3.16297e+06
365	Guanosine	284.099	670.45	C10H13N5O5	positive	Guanosine (C10H13N5O5) Prob = 74.7700000000	-0.91	3.7889	0.0016102	2.7931	0.020812	identified+fragment	guanosine	6802	C00387	NC1=NC2=C(N=CN2[C@@H]2O[C@H](CO)[C@@H](O)[C@H]2O)C(=O)N1	3.66863e+06	4.02417e+06	5986314	2.56776e+06	4.32223e+06	3.10725e+06	5.61021e+06	4.58943e+06	4463641	3.03687e+06	2.6322e+06	1.70732e+06	3.09411e+06	1.30978e+06	3.41399e+06	1.25469e+06	1.47451e+06	3.37059e+06
365	8-Hydroxy-deoxyguanosine	284.099	670.45	C10H13N5O5	positive	Guanosine (C10H13N5O5) Prob = 74.7700000000	-0.91					annotated+fragment	guanosine	6802	C00387	NC1=NC2=C(N=CN2[C@@H]2O[C@H](CO)[C@@H](O)[C@H]2O)C(=O)N1	3.66863e+06	4.02417e+06	5986314	2.56776e+06	4.32223e+06	3.10725e+06	5.61021e+06	4.58943e+06	4463641	3.03687e+06	2.6322e+06	1.70732e+06	3.09411e+06	1.30978e+06	3.41399e+06	1.25469e+06	1.47451e+06	3.37059e+06
365	Isoguanosine	284.099	670.45	C10H13N5O5	positive	Guanosine (C10H13N5O5) Prob = 74.7700000000	-0.91					annotated+fragment	guanosine	6802	C00387	NC1=NC2=C(N=CN2[C@@H]2O[C@H](CO)[C@@H](O)[C@H]2O)C(=O)N1	3.66863e+06	4.02417e+06	5986314	2.56776e+06	4.32223e+06	3.10725e+06	5.61021e+06	4.58943e+06	4463641	3.03687e+06	2.6322e+06	1.70732e+06	3.09411e+06	1.30978e+06	3.41399e+06	1.25469e+06	1.47451e+06	3.37059e+06
388	1-(beta-D-Ribofuranosyl)-1,4-dihydronicotinamide	257.113	517.57	C11H16N2O5	positive		1.72	-4.9536	0.00014374	3.8424	0.0040153	annotated		11507134	C15497	NC(=O)C1=CN(C=CC1)[C@@H]1O[C@H](CO)[C@@H](O)[C@H]1O	780293	762267	3.04512e+06	346778	1444176	1.40608e+06	783711	515835	1.13752e+06	2.65347e+06	2.37013e+06	4844143	3649072	2573558	4.46565e+06	1.76834e+06	2.71687e+06	4.36092e+06
442	Argininosuccinic acid	291.13	777.01	C10H18N4O6	positive	Argininosuccinate (C10H18N4O6) Prob = 87.1800000000	2.87	-8.4254	2.8136e-07	6.5507	0.00012183	annotated+fragment	argininosuccinate	16950	C03406	N[C@@H](CCCNC(=N)N[C@@H](CC(O)=O)C(O)=O)C(O)=O	106890	137869	386426	194973	178376	505393	214411	137256	369219	914076	1581755	2.46926e+06	793153	2.25753e+06	3.15369e+06	1.84255e+06	1.57636e+06	1.1188e+06
442	N2-(3-Carboxy-2-hydroxy-1-oxopropyl)arginine	291.13	777.01	C10H18N4O6	positive	Argininosuccinate (C10H18N4O6) Prob = 87.1800000000	2.87					annotated+fragment	argininosuccinate	16950	C03406	N[C@@H](CCCNC(=N)N[C@@H](CC(O)=O)C(O)=O)C(O)=O	106890	137869	386426	194973	178376	505393	214411	137256	369219	914076	1581755	2.46926e+06	793153	2.25753e+06	3.15369e+06	1.84255e+06	1.57636e+06	1.1188e+06
442	N2-(3-Hydroxysuccinoyl)arginine	291.13	777.01	C10H18N4O6	positive	Argininosuccinate (C10H18N4O6) Prob = 87.1800000000	2.87					annotated+fragment	argininosuccinate	16950	C03406	N[C@@H](CCCNC(=N)N[C@@H](CC(O)=O)C(O)=O)C(O)=O	106890	137869	386426	194973	178376	505393	214411	137256	369219	914076	1581755	2.46926e+06	793153	2.25753e+06	3.15369e+06	1.84255e+06	1.57636e+06	1.1188e+06
469	(S)-2,3,4,5-Tetrahydropyridine-2-carboxylate	128.071	679.98	C6H9NO2	positive		0.39	-3.3984	0.0036724	2.435	0.039263	annotated		24771808	C00450	[H][C@]1(CCCC=N1)C(O)=O	1.62099e+06	1.24378e+06	1.24464e+06	1.53776e+06	1693704	1.46194e+06	1.0942e+06	1399459	1.71413e+06	1.78406e+06	1.82787e+06	2.68408e+06	1.51624e+06	2.02193e+06	2.17642e+06	1.88791e+06	1.57385e+06	1.62285e+06
469	delta1-Piperideine-2-carboxylate	128.071	679.98	C6H9NO2	positive		0.39					annotated		24771808	C00450	[H][C@]1(CCCC=N1)C(O)=O	1.62099e+06	1.24378e+06	1.24464e+06	1.53776e+06	1693704	1.46194e+06	1.0942e+06	1399459	1.71413e+06	1.78406e+06	1.82787e+06	2.68408e+06	1.51624e+06	2.02193e+06	2.17642e+06	1.88791e+06	1.57385e+06	1.62285e+06
469	(±)-4-Methylene-2-pyrrolidinecarboxylic acid	128.071	679.98	C6H9NO2	positive		0.39					annotated		24771808	C00450	[H][C@]1(CCCC=N1)C(O)=O	1.62099e+06	1.24378e+06	1.24464e+06	1.53776e+06	1693704	1.46194e+06	1.0942e+06	1399459	1.71413e+06	1.78406e+06	1.82787e+06	2.68408e+06	1.51624e+06	2.02193e+06	2.17642e+06	1.88791e+06	1.57385e+06	1.62285e+06
469	(S)-2,3,4,5-Tetrahydropiperidine-2-carboxylate	128.071	679.98	C6H9NO2	positive		0.39					annotated		24771808	C00450	[H][C@]1(CCCC=N1)C(O)=O	1.62099e+06	1.24378e+06	1.24464e+06	1.53776e+06	1693704	1.46194e+06	1.0942e+06	1399459	1.71413e+06	1.78406e+06	1.82787e+06	2.68408e+06	1.51624e+06	2.02193e+06	2.17642e+06	1.88791e+06	1.57385e+06	1.62285e+06
469	L-Baikiain	128.071	679.98	C6H9NO2	positive		0.39					annotated		24771808	C00450	[H][C@]1(CCCC=N1)C(O)=O	1.62099e+06	1.24378e+06	1.24464e+06	1.53776e+06	1693704	1.46194e+06	1.0942e+06	1399459	1.71413e+06	1.78406e+06	1.82787e+06	2.68408e+06	1.51624e+06	2.02193e+06	2.17642e+06	1.88791e+06	1.57385e+06	1.62285e+06
469	alpha-(Methylenecyclopropyl)glycine	128.071	679.98	C6H9NO2	positive		0.39					annotated		24771808	C00450	[H][C@]1(CCCC=N1)C(O)=O	1.62099e+06	1.24378e+06	1.24464e+06	1.53776e+06	1693704	1.46194e+06	1.0942e+06	1399459	1.71413e+06	1.78406e+06	1.82787e+06	2.68408e+06	1.51624e+06	2.02193e+06	2.17642e+06	1.88791e+06	1.57385e+06	1.62285e+06
469	Guvacine	128.071	679.98	C6H9NO2	positive		0.39					annotated		24771808	C00450	[H][C@]1(CCCC=N1)C(O)=O	1.62099e+06	1.24378e+06	1.24464e+06	1.53776e+06	1693704	1.46194e+06	1.0942e+06	1399459	1.71413e+06	1.78406e+06	1.82787e+06	2.68408e+06	1.51624e+06	2.02193e+06	2.17642e+06	1.88791e+06	1.57385e+06	1.62285e+06
469	Isoguvacine	128.071	679.98	C6H9NO2	positive		0.39					annotated		24771808	C00450	[H][C@]1(CCCC=N1)C(O)=O	1.62099e+06	1.24378e+06	1.24464e+06	1.53776e+06	1693704	1.46194e+06	1.0942e+06	1399459	1.71413e+06	1.78406e+06	1.82787e+06	2.68408e+06	1.51624e+06	2.02193e+06	2.17642e+06	1.88791e+06	1.57385e+06	1.62285e+06
760	Glycyl-Arginine	232.14	797.32	C8H17N5O3	positive		-1.15	3.7287	0.001828	2.738	0.022943	annotated	#N/A	#N/A	#N/A	#N/A	240367	311225	302290	349367	1.04167e+06	406662	459354	394446	183813	266719	184311	161531	137984	159801	340189	154757	85964.6	110264
760	Arginyl-Glycine	232.14	797.32	C8H17N5O3	positive		-1.15					annotated	#N/A	#N/A	#N/A	#N/A	240367	311225	302290	349367	1.04167e+06	406662	459354	394446	183813	266719	184311	161531	137984	159801	340189	154757	85964.6	110264
828	N2-Fructopyranosylarginine	337.172	812.28	C12H24N4O7	positive		1.26	-4.5189	0.0003496	3.4564	0.0070408	annotated		75046985		NC(=N)NCCCC(NCC1(O)OCC(O)C(O)C1O)C(O)=O	102229	138258	171447	84785.3	150048	192846	128771	78947.1	187672	197894	349806	418576	162517	294353	808734	417420	234604	274020
1181	riboflavin	377.145	478.77	C17H20N4O6	positive		1.03	-4.0657	0.00089891	3.0463	0.013657	identified	riboflavin	493570	C00255	CC1=C(C)C=C2N(C[C@H](O)[C@H](O)[C@H](O)CO)C3=NC(=O)NC(=O)C3=NC2=C1	43246.5	47586.9	81946.9	70858.6	52826.7	57556.5	64457.6	58253.7	57019	136779	98913.7	141451	51194	119848	329310	88789	123498	114049
1181	(1x,2x)-Guaiacylglycerol 3-glucoside	377.145	478.77	C16H24O10	positive		1.03					annotated	riboflavin	493570	C00255	CC1=C(C)C=C2N(C[C@H](O)[C@H](O)[C@H](O)CO)C3=NC(=O)NC(=O)C3=NC2=C1	43246.5	47586.9	81946.9	70858.6	52826.7	57556.5	64457.6	58253.7	57019	136779	98913.7	141451	51194	119848	329310	88789	123498	114049
1181	(1x,2x)-Guaiacylglycerol 2-glucoside	377.145	478.77	C16H24O10	positive		1.03					annotated	riboflavin	493570	C00255	CC1=C(C)C=C2N(C[C@H](O)[C@H](O)[C@H](O)CO)C3=NC(=O)NC(=O)C3=NC2=C1	43246.5	47586.9	81946.9	70858.6	52826.7	57556.5	64457.6	58253.7	57019	136779	98913.7	141451	51194	119848	329310	88789	123498	114049
1181	(1RS,2RS)-Guaiacylglycerol 1-glucoside	377.145	478.77	C16H24O10	positive		1.03					annotated	riboflavin	493570	C00255	CC1=C(C)C=C2N(C[C@H](O)[C@H](O)[C@H](O)CO)C3=NC(=O)NC(=O)C3=NC2=C1	43246.5	47586.9	81946.9	70858.6	52826.7	57556.5	64457.6	58253.7	57019	136779	98913.7	141451	51194	119848	329310	88789	123498	114049
1181	7-Epiloganic acid	377.145	478.77	C16H24O10	positive		1.03					annotated	riboflavin	493570	C00255	CC1=C(C)C=C2N(C[C@H](O)[C@H](O)[C@H](O)CO)C3=NC(=O)NC(=O)C3=NC2=C1	43246.5	47586.9	81946.9	70858.6	52826.7	57556.5	64457.6	58253.7	57019	136779	98913.7	141451	51194	119848	329310	88789	123498	114049
1181	Loganate	377.145	478.77	C16H24O10	positive		1.03					annotated	riboflavin	493570	C00255	CC1=C(C)C=C2N(C[C@H](O)[C@H](O)[C@H](O)CO)C3=NC(=O)NC(=O)C3=NC2=C1	43246.5	47586.9	81946.9	70858.6	52826.7	57556.5	64457.6	58253.7	57019	136779	98913.7	141451	51194	119848	329310	88789	123498	114049
1498	N-Acetyldjenkolic acid	297.057	823.55	C9H16N2O5S2	positive		1.29	-4.2356	0.00062989	3.2007	0.01049	annotated		78061794		C\C(O)=N\C(CSCSCC(N)C(O)=O)C(O)=O	21869.5	45690.3	20763.6	22433.2	17513.8	20332.2	26632.2	18335.7	23585	92197.4	108027	27647.7	81486.1	42885.1	30119.5	97373.5	29494.5	69750.4
1609	Phosphocreatinine	194.033	882.47	C4H8N3O4P	positive		0.84	-6.3729	9.2401e-06	5.0343	0.00053346	annotated	phosphocreatinine	71214		CN1CC(O)=NC1=NP(O)(O)=O	17347.5	14637.4	16510.8	18797.1	14289.9	19110.2	20174.7	13202.2	18197.3	27672.3	38349.9	30370.9	18978.7	34641.5	41384.4	26381.9	29079.7	28458
1737	Malate	133.014	769.83	C4H6O5	negative	Malate (C4H6O5) Prob = 90.2900000000	1.15					annotated+fragment	malate	222656	C00149	O[C@@H](CC(O)=O)C(O)=O	160947904	204647040	397147776	203892080	287281408	421972000	266939472	174217728	365467392	593223232	565578816	794179584	386176576	623978624	727430592	606028928	536669120	469930880
1737	(S)-Malate	133.014	769.83	C4H6O5	negative	Malate (C4H6O5) Prob = 90.2900000000	1.15	-5.6697	3.4832e-05	4.458	0.0015876	identified+fragment	malate	222656	C00149	O[C@@H](CC(O)=O)C(O)=O	160947904	204647040	397147776	203892080	287281408	421972000	266939472	174217728	365467392	593223232	565578816	794179584	386176576	623978624	727430592	606028928	536669120	469930880
1737	(R)-Malate	133.014	769.83	C4H6O5	negative	Malate (C4H6O5) Prob = 90.2900000000	1.15					annotated+fragment	malate	222656	C00149	O[C@@H](CC(O)=O)C(O)=O	160947904	204647040	397147776	203892080	287281408	421972000	266939472	174217728	365467392	593223232	565578816	794179584	386176576	623978624	727430592	606028928	536669120	469930880
1737	Velcorin	133.014	769.83	C4H6O5	negative	Malate (C4H6O5) Prob = 90.2900000000	1.15					annotated+fragment	malate	222656	C00149	O[C@@H](CC(O)=O)C(O)=O	160947904	204647040	397147776	203892080	287281408	421972000	266939472	174217728	365467392	593223232	565578816	794179584	386176576	623978624	727430592	606028928	536669120	469930880
1737	3-Dehydro-L-threonate	133.014	769.83	C4H6O5	negative	Malate (C4H6O5) Prob = 90.2900000000	1.15					annotated+fragment	malate	222656	C00149	O[C@@H](CC(O)=O)C(O)=O	160947904	204647040	397147776	203892080	287281408	421972000	266939472	174217728	365467392	593223232	565578816	794179584	386176576	623978624	727430592	606028928	536669120	469930880
1750	Citramalate	147.03	738.46	C5H8O5	negative	Citramalic acid (C5H8O5) Prob = 98.0400000000	1.02	-3.316	0.0043693	2.3596	0.045045	annotated+fragment	2-hydroxyglutarate	439391	C01087	O[C@H](CCC(O)=O)C(O)=O	60357480	90750120	317837376	178626464	161759856	289222400	195680992	125991376	305520352	358624320	263524384	522107744	207175984	409500320	264997840	442648768	320779360	416112320
1750	3-Hydroxyglutaric acid	147.03	738.46	C5H8O5	negative	Citramalic acid (C5H8O5) Prob = 98.0400000000	1.02					annotated+fragment	2-hydroxyglutarate	439391	C01087	O[C@H](CCC(O)=O)C(O)=O	60357480	90750120	317837376	178626464	161759856	289222400	195680992	125991376	305520352	358624320	263524384	522107744	207175984	409500320	264997840	442648768	320779360	416112320
1750	(R)-2-Hydroxyglutarate	147.03	738.46	C5H8O5	negative	Citramalic acid (C5H8O5) Prob = 98.0400000000	1.02					identified+fragment	2-hydroxyglutarate	439391	C01087	O[C@H](CCC(O)=O)C(O)=O	60357480	90750120	317837376	178626464	161759856	289222400	195680992	125991376	305520352	358624320	263524384	522107744	207175984	409500320	264997840	442648768	320779360	416112320
1750	2-Hydroxyglutarate	147.03	738.46	C5H8O5	negative	Citramalic acid (C5H8O5) Prob = 98.0400000000	1.02					annotated+fragment	2-hydroxyglutarate	439391	C01087	O[C@H](CCC(O)=O)C(O)=O	60357480	90750120	317837376	178626464	161759856	289222400	195680992	125991376	305520352	358624320	263524384	522107744	207175984	409500320	264997840	442648768	320779360	416112320
1750	D-Xylonolactone	147.03	738.46	C5H8O5	negative	Citramalic acid (C5H8O5) Prob = 98.0400000000	1.02					annotated+fragment	2-hydroxyglutarate	439391	C01087	O[C@H](CCC(O)=O)C(O)=O	60357480	90750120	317837376	178626464	161759856	289222400	195680992	125991376	305520352	358624320	263524384	522107744	207175984	409500320	264997840	442648768	320779360	416112320
1750	Ribonolactone	147.03	738.46	C5H8O5	negative	Citramalic acid (C5H8O5) Prob = 98.0400000000	1.02					annotated+fragment	2-hydroxyglutarate	439391	C01087	O[C@H](CCC(O)=O)C(O)=O	60357480	90750120	317837376	178626464	161759856	289222400	195680992	125991376	305520352	358624320	263524384	522107744	207175984	409500320	264997840	442648768	320779360	416112320
1750	L-Arabinono-1,5-lactone	147.03	738.46	C5H8O5	negative	Citramalic acid (C5H8O5) Prob = 98.0400000000	1.02					annotated+fragment	2-hydroxyglutarate	439391	C01087	O[C@H](CCC(O)=O)C(O)=O	60357480	90750120	317837376	178626464	161759856	289222400	195680992	125991376	305520352	358624320	263524384	522107744	207175984	409500320	264997840	442648768	320779360	416112320
1750	L-threo-3-Methylmalate	147.03	738.46	C5H8O5	negative	Citramalic acid (C5H8O5) Prob = 98.0400000000	1.02					annotated+fragment	2-hydroxyglutarate	439391	C01087	O[C@H](CCC(O)=O)C(O)=O	60357480	90750120	317837376	178626464	161759856	289222400	195680992	125991376	305520352	358624320	263524384	522107744	207175984	409500320	264997840	442648768	320779360	416112320
1750	D-erythro-3-Methylmalate	147.03	738.46	C5H8O5	negative	Citramalic acid (C5H8O5) Prob = 98.0400000000	1.02					annotated+fragment	2-hydroxyglutarate	439391	C01087	O[C@H](CCC(O)=O)C(O)=O	60357480	90750120	317837376	178626464	161759856	289222400	195680992	125991376	305520352	358624320	263524384	522107744	207175984	409500320	264997840	442648768	320779360	416112320
1750	D-threo-3-Methylmalate	147.03	738.46	C5H8O5	negative	Citramalic acid (C5H8O5) Prob = 98.0400000000	1.02					annotated+fragment	2-hydroxyglutarate	439391	C01087	O[C@H](CCC(O)=O)C(O)=O	60357480	90750120	317837376	178626464	161759856	289222400	195680992	125991376	305520352	358624320	263524384	522107744	207175984	409500320	264997840	442648768	320779360	416112320
1750	L-Xylono-1,4-lactone	147.03	738.46	C5H8O5	negative	Citramalic acid (C5H8O5) Prob = 98.0400000000	1.02					annotated+fragment	2-hydroxyglutarate	439391	C01087	O[C@H](CCC(O)=O)C(O)=O	60357480	90750120	317837376	178626464	161759856	289222400	195680992	125991376	305520352	358624320	263524384	522107744	207175984	409500320	264997840	442648768	320779360	416112320
1750	2-Dehydro-3-deoxy-L-arabinonate	147.03	738.46	C5H8O5	negative	Citramalic acid (C5H8O5) Prob = 98.0400000000	1.02					annotated+fragment	2-hydroxyglutarate	439391	C01087	O[C@H](CCC(O)=O)C(O)=O	60357480	90750120	317837376	178626464	161759856	289222400	195680992	125991376	305520352	358624320	263524384	522107744	207175984	409500320	264997840	442648768	320779360	416112320
1750	D-Arabinono-1,4-lactone	147.03	738.46	C5H8O5	negative	Citramalic acid (C5H8O5) Prob = 98.0400000000	1.02					annotated+fragment	2-hydroxyglutarate	439391	C01087	O[C@H](CCC(O)=O)C(O)=O	60357480	90750120	317837376	178626464	161759856	289222400	195680992	125991376	305520352	358624320	263524384	522107744	207175984	409500320	264997840	442648768	320779360	416112320
1750	(R)-2-Methylmalate	147.03	738.46	C5H8O5	negative	Citramalic acid (C5H8O5) Prob = 98.0400000000	1.02					annotated+fragment	2-hydroxyglutarate	439391	C01087	O[C@H](CCC(O)=O)C(O)=O	60357480	90750120	317837376	178626464	161759856	289222400	195680992	125991376	305520352	358624320	263524384	522107744	207175984	409500320	264997840	442648768	320779360	416112320
1750	(S)-2-Methylmalate	147.03	738.46	C5H8O5	negative	Citramalic acid (C5H8O5) Prob = 98.0400000000	1.02					annotated+fragment	2-hydroxyglutarate	439391	C01087	O[C@H](CCC(O)=O)C(O)=O	60357480	90750120	317837376	178626464	161759856	289222400	195680992	125991376	305520352	358624320	263524384	522107744	207175984	409500320	264997840	442648768	320779360	416112320
1750	2-Dehydro-3-deoxy-D-xylonate	147.03	738.46	C5H8O5	negative	Citramalic acid (C5H8O5) Prob = 98.0400000000	1.02					annotated+fragment	2-hydroxyglutarate	439391	C01087	O[C@H](CCC(O)=O)C(O)=O	60357480	90750120	317837376	178626464	161759856	289222400	195680992	125991376	305520352	358624320	263524384	522107744	207175984	409500320	264997840	442648768	320779360	416112320
1750	D-Xylono-1,4-lactone	147.03	738.46	C5H8O5	negative	Citramalic acid (C5H8O5) Prob = 98.0400000000	1.02					annotated+fragment	2-hydroxyglutarate	439391	C01087	O[C@H](CCC(O)=O)C(O)=O	60357480	90750120	317837376	178626464	161759856	289222400	195680992	125991376	305520352	358624320	263524384	522107744	207175984	409500320	264997840	442648768	320779360	416112320
1750	L-Arabinono-1,4-lactone	147.03	738.46	C5H8O5	negative	Citramalic acid (C5H8O5) Prob = 98.0400000000	1.02					annotated+fragment	2-hydroxyglutarate	439391	C01087	O[C@H](CCC(O)=O)C(O)=O	60357480	90750120	317837376	178626464	161759856	289222400	195680992	125991376	305520352	358624320	263524384	522107744	207175984	409500320	264997840	442648768	320779360	416112320
1750	(S)-2-Hydroxyglutarate	147.03	738.46	C5H8O5	negative	Citramalic acid (C5H8O5) Prob = 98.0400000000	1.02					annotated+fragment	2-hydroxyglutarate	439391	C01087	O[C@H](CCC(O)=O)C(O)=O	60357480	90750120	317837376	178626464	161759856	289222400	195680992	125991376	305520352	358624320	263524384	522107744	207175984	409500320	264997840	442648768	320779360	416112320
1754	Distichonic acid A	293.099	724.22	C10H18N2O8	negative		-1.3	4.2063	0.00066957	3.1742	0.010738	annotated	#N/A	#N/A	#N/A	#N/A	335963	305304	224545	293878	247694	223107	158644	336280	254706	158123	0	0	102381	101882	0	161006	58819.9	86604.6
1754	Distichonic acid B	293.099	724.22	C10H18N2O8	negative		-1.3					annotated	#N/A	#N/A	#N/A	#N/A	335963	305304	224545	293878	247694	223107	158644	336280	254706	158123	0	0	102381	101882	0	161006	58819.9	86604.6
1754	N-Glycosyl-L-asparagine	293.099	724.22	C10H18N2O8	negative		-1.3					annotated	#N/A	#N/A	#N/A	#N/A	335963	305304	224545	293878	247694	223107	158644	336280	254706	158123	0	0	102381	101882	0	161006	58819.9	86604.6
1756	sn-Glycerol 3-phosphate	171.006	718.95	C3H9O6P	negative		1.29	-6.7701	4.5e-06	5.3469	0.00035421	identified	L-glycerol-3-phosphate	439162	C00093	C([C@H](COP(=O)(O)O)O)O	62411400	67008740	112030672	46715064	50260536	109668184	66912628	69420880	97162224	245444608	134737264	231709520	127536064	167296768	216481728	149431504	165914592	195589792
1756	Glycerol 2-phosphate	171.006	718.95	C3H9O6P	negative		1.29					annotated	L-glycerol-3-phosphate	439162	C00093	C([C@H](COP(=O)(O)O)O)O	62411400	67008740	112030672	46715064	50260536	109668184	66912628	69420880	97162224	245444608	134737264	231709520	127536064	167296768	216481728	149431504	165914592	195589792
1756	sn-Glycerol 1-phosphate	171.006	718.95	C3H9O6P	negative		1.29					annotated	L-glycerol-3-phosphate	439162	C00093	C([C@H](COP(=O)(O)O)O)O	62411400	67008740	112030672	46715064	50260536	109668184	66912628	69420880	97162224	245444608	134737264	231709520	127536064	167296768	216481728	149431504	165914592	195589792
1756	DL-Glycerol 1-phosphate	171.006	718.95	C3H9O6P	negative		1.29					annotated	L-glycerol-3-phosphate	439162	C00093	C([C@H](COP(=O)(O)O)O)O	62411400	67008740	112030672	46715064	50260536	109668184	66912628	69420880	97162224	245444608	134737264	231709520	127536064	167296768	216481728	149431504	165914592	195589792
1775	1-(4-Hydroxy-3-methoxyphenyl)-3-decanone	277.181	215.23	C17H26O3	negative		0.3	-3.2746	0.0047677	2.3217	0.047837	annotated	#N/A	#N/A	#N/A	#N/A	307312	262972	319665	367994	348465	289047	284063	307393	343355	311930	417065	366853	366243	472412	363549	494532	327520	375342
1775	Panaxacol	277.181	215.23	C17H26O3	negative		0.3					annotated	#N/A	#N/A	#N/A	#N/A	307312	262972	319665	367994	348465	289047	284063	307393	343355	311930	417065	366853	366243	472412	363549	494532	327520	375342
1775	8-Acetoxy-4-acoren-3-one	277.181	215.23	C17H26O3	negative		0.3					annotated	#N/A	#N/A	#N/A	#N/A	307312	262972	319665	367994	348465	289047	284063	307393	343355	311930	417065	366853	366243	472412	363549	494532	327520	375342
1775	Panaxytriol	277.181	215.23	C17H26O3	negative		0.3					annotated	#N/A	#N/A	#N/A	#N/A	307312	262972	319665	367994	348465	289047	284063	307393	343355	311930	417065	366853	366243	472412	363549	494532	327520	375342
1775	Panaxytriol	277.181	215.23	C17H26O3	negative		0.3					annotated	#N/A	#N/A	#N/A	#N/A	307312	262972	319665	367994	348465	289047	284063	307393	343355	311930	417065	366853	366243	472412	363549	494532	327520	375342
1775	12-oxo-5E,8E,10Z-heptadecatrienoic acid	277.181	215.23	C17H26O3	negative		0.3					annotated	#N/A	#N/A	#N/A	#N/A	307312	262972	319665	367994	348465	289047	284063	307393	343355	311930	417065	366853	366243	472412	363549	494532	327520	375342
1775	7-hydroxy-10E,16-heptadecadien-8-ynoic acid	277.181	215.23	C17H26O3	negative		0.3					annotated	#N/A	#N/A	#N/A	#N/A	307312	262972	319665	367994	348465	289047	284063	307393	343355	311930	417065	366853	366243	472412	363549	494532	327520	375342
1789	6-O-Acetylarbutin	313.093	275.69	C14H18O8	negative		-1.57	6.2914	1.0739e-05	4.969	0.00058128	annotated	#N/A	#N/A	#N/A	#N/A	32033656	19454978	65434156	23660744	25998144	41362708	34639888	47166184	41252852	7.23541e+06	9479350	11532976	17069032	17234374	6931448	17339682	13305006	10508120
1789	2-Hydroxyphenylacetic acid O-b-D-glucoside	313.093	275.69	C14H18O8	negative		-1.57					annotated	#N/A	#N/A	#N/A	#N/A	32033656	19454978	65434156	23660744	25998144	41362708	34639888	47166184	41252852	7.23541e+06	9479350	11532976	17069032	17234374	6931448	17339682	13305006	10508120
1789	(S)-Mandelic acid O-beta-D-Glucopyranoside	313.093	275.69	C14H18O8	negative		-1.57					annotated	#N/A	#N/A	#N/A	#N/A	32033656	19454978	65434156	23660744	25998144	41362708	34639888	47166184	41252852	7.23541e+06	9479350	11532976	17069032	17234374	6931448	17339682	13305006	10508120
1789	2-O-Acetylarbutin	313.093	275.69	C14H18O8	negative		-1.57					annotated	#N/A	#N/A	#N/A	#N/A	32033656	19454978	65434156	23660744	25998144	41362708	34639888	47166184	41252852	7.23541e+06	9479350	11532976	17069032	17234374	6931448	17339682	13305006	10508120
1789	Vanilloside	313.093	275.69	C14H18O8	negative		-1.57					annotated	#N/A	#N/A	#N/A	#N/A	32033656	19454978	65434156	23660744	25998144	41362708	34639888	47166184	41252852	7.23541e+06	9479350	11532976	17069032	17234374	6931448	17339682	13305006	10508120
1789	2-Methoxycarbonylphenyl beta-D-glucopyranoside	313.093	275.69	C14H18O8	negative		-1.57					annotated	#N/A	#N/A	#N/A	#N/A	32033656	19454978	65434156	23660744	25998144	41362708	34639888	47166184	41252852	7.23541e+06	9479350	11532976	17069032	17234374	6931448	17339682	13305006	10508120
1789	Glucovanillin	313.093	275.69	C14H18O8	negative		-1.57					annotated	#N/A	#N/A	#N/A	#N/A	32033656	19454978	65434156	23660744	25998144	41362708	34639888	47166184	41252852	7.23541e+06	9479350	11532976	17069032	17234374	6931448	17339682	13305006	10508120
1791	D-Galactonate	195.051	690.71	C6H12O7	negative	D-Gluconic acid (C6H12O7) Prob = 98.8600000000	2.45					annotated+fragment	calcium gluconate	10690	C00257	OC[C@@H](O)[C@@H](O)[C@H](O)[C@@H](O)C(O)=O	6487174	5868831	4.90204e+06	4.0703e+06	5774315	5334115	10072655	4915982	10161148	44729472	38486692	55164536	14331771	46413004	44876640	15587800	34065044	33950928
1791	D-Gluconic acid	195.051	690.71	C6H12O7	negative	D-Gluconic acid (C6H12O7) Prob = 98.8600000000	2.45	-8.8581	1.4432e-07	6.8407	0.00012183	identified+fragment	calcium gluconate	10690	C00257	OC[C@@H](O)[C@@H](O)[C@H](O)[C@@H](O)C(O)=O	6487174	5868831	4.90204e+06	4.0703e+06	5774315	5334115	10072655	4915982	10161148	44729472	38486692	55164536	14331771	46413004	44876640	15587800	34065044	33950928
1791	Gulonic acid	195.051	690.71	C6H12O7	negative	D-Gluconic acid (C6H12O7) Prob = 98.8600000000	2.45					annotated+fragment	calcium gluconate	10690	C00257	OC[C@@H](O)[C@@H](O)[C@H](O)[C@@H](O)C(O)=O	6487174	5868831	4.90204e+06	4.0703e+06	5774315	5334115	10072655	4915982	10161148	44729472	38486692	55164536	14331771	46413004	44876640	15587800	34065044	33950928
1791	L-Gulonate	195.051	690.71	C6H12O7	negative	D-Gluconic acid (C6H12O7) Prob = 98.8600000000	2.45					annotated+fragment	calcium gluconate	10690	C00257	OC[C@@H](O)[C@@H](O)[C@H](O)[C@@H](O)C(O)=O	6487174	5868831	4.90204e+06	4.0703e+06	5774315	5334115	10072655	4915982	10161148	44729472	38486692	55164536	14331771	46413004	44876640	15587800	34065044	33950928
1791	D-Altronate	195.051	690.71	C6H12O7	negative	D-Gluconic acid (C6H12O7) Prob = 98.8600000000	2.45					annotated+fragment	calcium gluconate	10690	C00257	OC[C@@H](O)[C@@H](O)[C@H](O)[C@@H](O)C(O)=O	6487174	5868831	4.90204e+06	4.0703e+06	5774315	5334115	10072655	4915982	10161148	44729472	38486692	55164536	14331771	46413004	44876640	15587800	34065044	33950928
1791	D-Mannonate	195.051	690.71	C6H12O7	negative	D-Gluconic acid (C6H12O7) Prob = 98.8600000000	2.45					annotated+fragment	calcium gluconate	10690	C00257	OC[C@@H](O)[C@@H](O)[C@H](O)[C@@H](O)C(O)=O	6487174	5868831	4.90204e+06	4.0703e+06	5774315	5334115	10072655	4915982	10161148	44729472	38486692	55164536	14331771	46413004	44876640	15587800	34065044	33950928
1791	Hamamelose	195.051	690.71	C6H12O7	negative	D-Gluconic acid (C6H12O7) Prob = 98.8600000000	2.45					annotated+fragment	calcium gluconate	10690	C00257	OC[C@@H](O)[C@@H](O)[C@H](O)[C@@H](O)C(O)=O	6487174	5868831	4.90204e+06	4.0703e+06	5774315	5334115	10072655	4915982	10161148	44729472	38486692	55164536	14331771	46413004	44876640	15587800	34065044	33950928
1800	2-Oxoglutarate	145.014	760.88	C5H6O5	negative	2-Oxoglutarate (C5H6O5) Prob = 100.0000000000	1.21	-3.5994	0.0024022	2.6194	0.028893	annotated+fragment	ketoglutarate	51	C00026	OC(=O)CCC(=O)C(O)=O	4.03672e+06	7555961	5657352	6.76425e+06	4284189	4.51413e+06	6.06394e+06	4.44374e+06	8892758	39602624	10026648	15668681	26428370	10084238	5.46324e+06	13491892	5.96374e+06	13967728
1800	3-methylmalate(2-)	145.014	760.88	C5H6O5	negative	2-Oxoglutarate (C5H6O5) Prob = 100.0000000000	1.21					annotated+fragment	ketoglutarate	51	C00026	OC(=O)CCC(=O)C(O)=O	4.03672e+06	7555961	5657352	6.76425e+06	4284189	4.51413e+06	6.06394e+06	4.44374e+06	8892758	39602624	10026648	15668681	26428370	10084238	5.46324e+06	13491892	5.96374e+06	13967728
1800	3-Oxoglutaric acid	145.014	760.88	C5H6O5	negative	2-Oxoglutarate (C5H6O5) Prob = 100.0000000000	1.21					annotated+fragment	ketoglutarate	51	C00026	OC(=O)CCC(=O)C(O)=O	4.03672e+06	7555961	5657352	6.76425e+06	4284189	4.51413e+06	6.06394e+06	4.44374e+06	8892758	39602624	10026648	15668681	26428370	10084238	5.46324e+06	13491892	5.96374e+06	13967728
1800	5-Hydroxy-2,4-dioxopentanoate	145.014	760.88	C5H6O5	negative	2-Oxoglutarate (C5H6O5) Prob = 100.0000000000	1.21					annotated+fragment	ketoglutarate	51	C00026	OC(=O)CCC(=O)C(O)=O	4.03672e+06	7555961	5657352	6.76425e+06	4284189	4.51413e+06	6.06394e+06	4.44374e+06	8892758	39602624	10026648	15668681	26428370	10084238	5.46324e+06	13491892	5.96374e+06	13967728
1800	Methyloxaloacetate	145.014	760.88	C5H6O5	negative	2-Oxoglutarate (C5H6O5) Prob = 100.0000000000	1.21					annotated+fragment	ketoglutarate	51	C00026	OC(=O)CCC(=O)C(O)=O	4.03672e+06	7555961	5657352	6.76425e+06	4284189	4.51413e+06	6.06394e+06	4.44374e+06	8892758	39602624	10026648	15668681	26428370	10084238	5.46324e+06	13491892	5.96374e+06	13967728
1800	Dehydro-D-arabinono-1,4-lactone	145.014	760.88	C5H6O5	negative	2-Oxoglutarate (C5H6O5) Prob = 100.0000000000	1.21					annotated+fragment	ketoglutarate	51	C00026	OC(=O)CCC(=O)C(O)=O	4.03672e+06	7555961	5657352	6.76425e+06	4284189	4.51413e+06	6.06394e+06	4.44374e+06	8892758	39602624	10026648	15668681	26428370	10084238	5.46324e+06	13491892	5.96374e+06	13967728
1800	Oxaloacetate 4-methyl ester	145.014	760.88	C5H6O5	negative	2-Oxoglutarate (C5H6O5) Prob = 100.0000000000	1.21					annotated+fragment	ketoglutarate	51	C00026	OC(=O)CCC(=O)C(O)=O	4.03672e+06	7555961	5657352	6.76425e+06	4284189	4.51413e+06	6.06394e+06	4.44374e+06	8892758	39602624	10026648	15668681	26428370	10084238	5.46324e+06	13491892	5.96374e+06	13967728
1806	3-Hydroxypropanoate	89.0245	544.29	C3H6O3	negative	DL-Lactic acid (C3H6O3) Prob = 77.8500000000	2.69	-5.2315	8.2309e-05	4.0846	0.00297	annotated+fragment	lactate	107689	C00186	C[C@H](O)C(O)=O	975922	828006	8900172	3.21472e+06	1.96523e+06	5.91681e+06	2.66942e+06	734988	5.092e+06	5720629	20397254	34094288	7.33471e+06	18391246	25059992	12832286	16456070	18569694
1806	(S)-Lactate	89.0245	544.29	C3H6O3	negative	DL-Lactic acid (C3H6O3) Prob = 77.8500000000	2.69					annotated+fragment	lactate	107689	C00186	C[C@H](O)C(O)=O	975922	828006	8900172	3.21472e+06	1.96523e+06	5.91681e+06	2.66942e+06	734988	5.092e+06	5720629	20397254	34094288	7.33471e+06	18391246	25059992	12832286	16456070	18569694
1806	Dihydroxyacetone	89.0245	544.29	C3H6O3	negative	DL-Lactic acid (C3H6O3) Prob = 77.8500000000	2.69					annotated+fragment	lactate	107689	C00186	C[C@H](O)C(O)=O	975922	828006	8900172	3.21472e+06	1.96523e+06	5.91681e+06	2.66942e+06	734988	5.092e+06	5720629	20397254	34094288	7.33471e+06	18391246	25059992	12832286	16456070	18569694
1806	(R)-Lactate	89.0245	544.29	C3H6O3	negative	DL-Lactic acid (C3H6O3) Prob = 77.8500000000	2.69					identified+fragment	lactate	107689	C00186	C[C@H](O)C(O)=O	975922	828006	8900172	3.21472e+06	1.96523e+06	5.91681e+06	2.66942e+06	734988	5.092e+06	5720629	20397254	34094288	7.33471e+06	18391246	25059992	12832286	16456070	18569694
1806	Glyceraldehyde	89.0245	544.29	C3H6O3	negative	DL-Lactic acid (C3H6O3) Prob = 77.8500000000	2.69					annotated+fragment	lactate	107689	C00186	C[C@H](O)C(O)=O	975922	828006	8900172	3.21472e+06	1.96523e+06	5.91681e+06	2.66942e+06	734988	5.092e+06	5720629	20397254	34094288	7.33471e+06	18391246	25059992	12832286	16456070	18569694
1806	Dimethyl carbonate	89.0245	544.29	C3H6O3	negative	DL-Lactic acid (C3H6O3) Prob = 77.8500000000	2.69					annotated+fragment	lactate	107689	C00186	C[C@H](O)C(O)=O	975922	828006	8900172	3.21472e+06	1.96523e+06	5.91681e+06	2.66942e+06	734988	5.092e+06	5720629	20397254	34094288	7.33471e+06	18391246	25059992	12832286	16456070	18569694
1806	Methoxyacetic acid	89.0245	544.29	C3H6O3	negative	DL-Lactic acid (C3H6O3) Prob = 77.8500000000	2.69					annotated+fragment	lactate	107689	C00186	C[C@H](O)C(O)=O	975922	828006	8900172	3.21472e+06	1.96523e+06	5.91681e+06	2.66942e+06	734988	5.092e+06	5720629	20397254	34094288	7.33471e+06	18391246	25059992	12832286	16456070	18569694
1806	Monoethyl carbonate	89.0245	544.29	C3H6O3	negative	DL-Lactic acid (C3H6O3) Prob = 77.8500000000	2.69					annotated+fragment	lactate	107689	C00186	C[C@H](O)C(O)=O	975922	828006	8900172	3.21472e+06	1.96523e+06	5.91681e+06	2.66942e+06	734988	5.092e+06	5720629	20397254	34094288	7.33471e+06	18391246	25059992	12832286	16456070	18569694
1806	D-Glyceraldehyde	89.0245	544.29	C3H6O3	negative	DL-Lactic acid (C3H6O3) Prob = 77.8500000000	2.69					annotated+fragment	lactate	107689	C00186	C[C@H](O)C(O)=O	975922	828006	8900172	3.21472e+06	1.96523e+06	5.91681e+06	2.66942e+06	734988	5.092e+06	5720629	20397254	34094288	7.33471e+06	18391246	25059992	12832286	16456070	18569694
1806	Lactate	89.0245	544.29	C3H6O3	negative	DL-Lactic acid (C3H6O3) Prob = 77.8500000000	2.69					annotated+fragment	lactate	107689	C00186	C[C@H](O)C(O)=O	975922	828006	8900172	3.21472e+06	1.96523e+06	5.91681e+06	2.66942e+06	734988	5.092e+06	5720629	20397254	34094288	7.33471e+06	18391246	25059992	12832286	16456070	18569694
1806	L-Glyceraldehyde	89.0245	544.29	C3H6O3	negative	DL-Lactic acid (C3H6O3) Prob = 77.8500000000	2.69					annotated+fragment	lactate	107689	C00186	C[C@H](O)C(O)=O	975922	828006	8900172	3.21472e+06	1.96523e+06	5.91681e+06	2.66942e+06	734988	5.092e+06	5720629	20397254	34094288	7.33471e+06	18391246	25059992	12832286	16456070	18569694
1910	2-C-Methyl-D-erythritol 4-phosphate	215.033	733.63	C5H13O7P	negative		-1.28	4.6041	0.00029325	3.5328	0.006194	annotated	2-C-methyl-D-erythritol 4-phosphate		C11434		18176156	20093236	10481798	5.71492e+06	13159570	7595409	10798149	7906129	11859791	3777658	5110565	7.39163e+06	6177242	4218123	7243562	2.05266e+06	3366581	4.11735e+06
1928	Uracil	111.02	555.53	C4H4N2O2	negative	Uracil (C4H4N2O2) Prob = 78.5100000000	-0.62	4.0379	0.00095303	3.0209	0.013989	annotated+fragment	uracil	1174	C00106	O=C1NC=CC(=O)N1	7409871	12791585	15161146	8.02625e+06	13991453	12637128	16875390	12040321	13587305	8457231	6.83067e+06	7700649	8408523	7935638	7.69263e+06	6577983	6993584	11244182
1928	4-Carboxypyrazole	111.02	555.53	C4H4N2O2	negative	Uracil (C4H4N2O2) Prob = 78.5100000000	-0.62					annotated+fragment	uracil	1174	C00106	O=C1NC=CC(=O)N1	7409871	12791585	15161146	8.02625e+06	13991453	12637128	16875390	12040321	13587305	8457231	6.83067e+06	7700649	8408523	7935638	7.69263e+06	6577983	6993584	11244182
1928	Maleic hydrazide	111.02	555.53	C4H4N2O2	negative	Uracil (C4H4N2O2) Prob = 78.5100000000	-0.62					annotated+fragment	uracil	1174	C00106	O=C1NC=CC(=O)N1	7409871	12791585	15161146	8.02625e+06	13991453	12637128	16875390	12040321	13587305	8457231	6.83067e+06	7700649	8408523	7935638	7.69263e+06	6577983	6993584	11244182
1929	Pseudouridine	243.062	555.59	C9H12N2O6	negative		-0.73					annotated	uridine	6029	C00299	OC[C@H]1O[C@H]([C@H](O)[C@@H]1O)N1C=CC(=O)NC1=O	2.89291e+06	5.24473e+06	6871620	3.48119e+06	5.74497e+06	5.51922e+06	7.66465e+06	5382219	5.99487e+06	3284403	2636081	3.09605e+06	3.36794e+06	3.09772e+06	3198581	2.66981e+06	2.79645e+06	4.44951e+06
1929	Uridine	243.062	555.59	C9H12N2O6	negative		-0.73	4.3727	0.00047331	3.3249	0.008721	identified	uridine	6029	C00299	OC[C@H]1O[C@H]([C@H](O)[C@@H]1O)N1C=CC(=O)NC1=O	2.89291e+06	5.24473e+06	6871620	3.48119e+06	5.74497e+06	5.51922e+06	7.66465e+06	5382219	5.99487e+06	3284403	2636081	3.09605e+06	3.36794e+06	3.09772e+06	3198581	2.66981e+06	2.79645e+06	4.44951e+06
1929	Spongouridine	243.062	555.59	C9H12N2O6	negative		-0.73					annotated	uridine	6029	C00299	OC[C@H]1O[C@H]([C@H](O)[C@@H]1O)N1C=CC(=O)NC1=O	2.89291e+06	5.24473e+06	6871620	3.48119e+06	5.74497e+06	5.51922e+06	7.66465e+06	5382219	5.99487e+06	3284403	2636081	3.09605e+06	3.36794e+06	3.09772e+06	3198581	2.66981e+06	2.79645e+06	4.44951e+06
1937	N-acetyl-L-2-aminoadipate(2-)	200.057	555.32	C8H11NO5	negative		-0.6	3.8721	0.0013509	2.8694	0.018279	annotated		13943174		CC(O)=NC(CCCC(O)=O)C(O)=O	59611.8	110920	118968	61923.3	101223	109532	143659	101697	120523	67357	52949.1	69265.8	67182.5	68350.1	70203	54554.2	62948.3	79939
1983	dGDP	426.022	710.85	C10H15N5O10P2	negative	ADENOSINE 5'-DIPHOSPHATE (C10H15N5O10P2) Prob = 89.5600000000	-0.94					annotated+fragment	MgADP	6022	C00008	NC1=NC=NC2=C1N=CN2[C@@H]1O[C@H](COP(O)(=O)OP(O)(O)=O)[C@@H](O)[C@H]1O	9077666	9951612	10456318	9681499	8620742	12292847	11601590	10743746	9632307	4498066	4.56223e+06	4.94014e+06	5708607	5.10304e+06	2130395	7.95573e+06	8348699	7.86075e+06
1983	Adenosine 3',5'-bisphosphate	426.022	710.85	C10H15N5O10P2	negative	ADENOSINE 5'-DIPHOSPHATE (C10H15N5O10P2) Prob = 89.5600000000	-0.94					annotated+fragment	MgADP	6022	C00008	NC1=NC=NC2=C1N=CN2[C@@H]1O[C@H](COP(O)(=O)OP(O)(O)=O)[C@@H](O)[C@H]1O	9077666	9951612	10456318	9681499	8620742	12292847	11601590	10743746	9632307	4498066	4.56223e+06	4.94014e+06	5708607	5.10304e+06	2130395	7.95573e+06	8348699	7.86075e+06
1983	ADP	426.022	710.85	C10H15N5O10P2	negative	ADENOSINE 5'-DIPHOSPHATE (C10H15N5O10P2) Prob = 89.5600000000	-0.94	4.486	0.0003742	3.4269	0.007365	annotated+fragment	MgADP	6022	C00008	NC1=NC=NC2=C1N=CN2[C@@H]1O[C@H](COP(O)(=O)OP(O)(O)=O)[C@@H](O)[C@H]1O	9077666	9951612	10456318	9681499	8620742	12292847	11601590	10743746	9632307	4498066	4.56223e+06	4.94014e+06	5708607	5.10304e+06	2130395	7.95573e+06	8348699	7.86075e+06
1983	Adenosine 2',5'-bisphosphate	426.022	710.85	C10H15N5O10P2	negative	ADENOSINE 5'-DIPHOSPHATE (C10H15N5O10P2) Prob = 89.5600000000	-0.94					annotated+fragment	MgADP	6022	C00008	NC1=NC=NC2=C1N=CN2[C@@H]1O[C@H](COP(O)(=O)OP(O)(O)=O)[C@@H](O)[C@H]1O	9077666	9951612	10456318	9681499	8620742	12292847	11601590	10743746	9632307	4498066	4.56223e+06	4.94014e+06	5708607	5.10304e+06	2130395	7.95573e+06	8348699	7.86075e+06
1984	Orthophosphate	96.9697	723.44	H3O4P	negative		-0.34	3.4618	0.0032126	2.4931	0.03652	identified	phosphate	57424078	C01293	OP(O)(O)=O	8416946	6967408	8774374	7193903	8568046	7916559	12224676	7.58795e+06	8403144	6.84542e+06	5.37834e+06	7.95459e+06	7724148	6.45319e+06	5831090	6098409	6611432	6692439
2006	Eugenitin	219.066	1111.23	C12H12O4	negative		0.79	-4.8865	0.00016466	3.7834	0.004321	annotated	#N/A	#N/A	#N/A	#N/A	37012.4	26828.8	47404	46802.7	35420.6	51062.9	47367.7	34227.2	43735.6	42844.3	62548.2	84730.5	58366.6	75710.3	100993	76804.1	85413.9	58082.9
2006	Isoeugenitin	219.066	1111.23	C12H12O4	negative		0.79					annotated	#N/A	#N/A	#N/A	#N/A	37012.4	26828.8	47404	46802.7	35420.6	51062.9	47367.7	34227.2	43735.6	42844.3	62548.2	84730.5	58366.6	75710.3	100993	76804.1	85413.9	58082.9
2006	Hispolone	219.066	1111.23	C12H12O4	negative		0.79					annotated	#N/A	#N/A	#N/A	#N/A	37012.4	26828.8	47404	46802.7	35420.6	51062.9	47367.7	34227.2	43735.6	42844.3	62548.2	84730.5	58366.6	75710.3	100993	76804.1	85413.9	58082.9
2006	Polygonolide	219.066	1111.23	C12H12O4	negative		0.79					annotated	#N/A	#N/A	#N/A	#N/A	37012.4	26828.8	47404	46802.7	35420.6	51062.9	47367.7	34227.2	43735.6	42844.3	62548.2	84730.5	58366.6	75710.3	100993	76804.1	85413.9	58082.9
2006	2,6-Dioxo-6-phenylhexanoate	219.066	1111.23	C12H12O4	negative		0.79					annotated	#N/A	#N/A	#N/A	#N/A	37012.4	26828.8	47404	46802.7	35420.6	51062.9	47367.7	34227.2	43735.6	42844.3	62548.2	84730.5	58366.6	75710.3	100993	76804.1	85413.9	58082.9
2016	N-Methoxy-1-vinyl-beta-carboline	223.088	1111.33	C14H12N2O	negative		0.91	-6.6895	5.1978e-06	5.2842	0.00035695	annotated	AC1LCYUE	639591		CON1C2=CC=CC=C2C2=C1C(C=C)=NC=C2	10949.9	13584.4	13920.2	13819.9	10229.8	13905.9	13313.4	9552.32	17194.5	18530.9	25646.8	29822	18278.4	28166.5	31081.3	28136.7	21749.6	19093.2
2018	3-Hydroxy-L-tyrosyl-AMP	525.114	1110.94	C19H23N6O10P	negative		1.43	-5.0646	0.0001149	3.9397	0.0034312	annotated	C11462				6400.61	5793.45	8387.67	9039.01	9172.92	13365.9	7793.81	2402.43	10728.9	10278.6	19501.5	28459.2	16393.6	23225.8	28292.3	23695.5	21164.1	16691.4
2023	p,p'-Methoxychlor olefin	307.029	1111.45	C16H14Cl2O2	negative		0.97	-5.3086	7.0619e-05	4.1511	0.0027798	annotated					7771.66	4945.22	7690.19	7738.27	5218.02	6168.33	7851.81	3117.73	6166.62	9491.74	13086.6	15164.4	7366.44	11852.8	12871.7	14699.2	12696.6	11955.5
2024	5-Hydroxydantrolene	329.053	1111.49	C14H10N4O6	negative		0.49	-5.2853	7.3955e-05	4.131	0.0027846	annotated	5-hydroxydantolene	9577331		OC1N(\N=C\C2=CC=C(O2)C2=CC=C(C=C2)N(=O)=O)C(=O)N=C1O	8212.39	8086.02	8077.37	8514.44	8248.72	9727.02	7246.71	6269.96	10677.5	12387	9430.64	12031.6	11085.2	11186.6	14537.1	10746.4	11772.5	11752.3
2026	IMP	347.04	730.85	C10H13N4O8P	negative	Inosine-5'-monophosphate (C10H13N4O8P) Prob = 97.8400000000	1.68	-4.2879	0.00056477	3.2481	0.0099814	annotated+fragment	inosine monophosphate	135398640	C06665	C[C@H]([C@@H]1[C@H]2CC(=C(N2C1=O)C(=O)O)SCCN=CN)O	1.10056e+06	2240514	2738264	1283254	4.20488e+06	849721	1.33639e+06	944313	1.24647e+06	8662336	6343084	4.98853e+06	4.03439e+06	8195613	9596265	5.46943e+06	1.94468e+06	1.81802e+06
2026	Inosine 2'-phosphate	347.04	730.85	C10H13N4O8P	negative	Inosine-5'-monophosphate (C10H13N4O8P) Prob = 97.8400000000	1.68					annotated+fragment	inosine monophosphate	135398640	C06665	C[C@H]([C@@H]1[C@H]2CC(=C(N2C1=O)C(=O)O)SCCN=CN)O	1.10056e+06	2240514	2738264	1283254	4.20488e+06	849721	1.33639e+06	944313	1.24647e+06	8662336	6343084	4.98853e+06	4.03439e+06	8195613	9596265	5.46943e+06	1.94468e+06	1.81802e+06
2059	Sedoheptulose 1-phosphate	289.033	759.84	C7H15O10P	negative	Sedoheptulose 7-phosphate (C7H15O10P) Prob = 99.0000000000	-1.14					annotated+fragment	sedoheptulose-7-phosphate	92042786	C05382	OC[C@]1(O)O[C@H](COP(O)(O)=O)[C@@H](O)[C@@H](O)[C@@H]1O	2.4117e+06	3931977	5533821	2.85778e+06	4700092	7327001	4469234	4.03131e+06	7393033	1.00632e+06	1.65262e+06	1.51522e+06	2840878	2.44095e+06	1.42198e+06	2154018	3.46038e+06	3.11821e+06
2059	D-Sedoheptulose 7-phosphate	289.033	759.84	C7H15O10P	negative	Sedoheptulose 7-phosphate (C7H15O10P) Prob = 99.0000000000	-1.14	4.207	0.00066871	3.1748	0.010738	annotated+fragment	sedoheptulose-7-phosphate	92042786	C05382	OC[C@]1(O)O[C@H](COP(O)(O)=O)[C@@H](O)[C@@H](O)[C@@H]1O	2.4117e+06	3931977	5533821	2.85778e+06	4700092	7327001	4469234	4.03131e+06	7393033	1.00632e+06	1.65262e+06	1.51522e+06	2840878	2.44095e+06	1.42198e+06	2154018	3.46038e+06	3.11821e+06
2059	Sedoheptulose 7-phosphate	289.033	759.84	C7H15O10P	negative	Sedoheptulose 7-phosphate (C7H15O10P) Prob = 99.0000000000	-1.14					annotated+fragment	sedoheptulose-7-phosphate	92042786	C05382	OC[C@]1(O)O[C@H](COP(O)(O)=O)[C@@H](O)[C@@H](O)[C@@H]1O	2.4117e+06	3931977	5533821	2.85778e+06	4700092	7327001	4469234	4.03131e+06	7393033	1.00632e+06	1.65262e+06	1.51522e+06	2840878	2.44095e+06	1.42198e+06	2154018	3.46038e+06	3.11821e+06
2059	D-glycero-alpha-D-manno-Heptose 1-phosphate	289.033	759.84	C7H15O10P	negative	Sedoheptulose 7-phosphate (C7H15O10P) Prob = 99.0000000000	-1.14					annotated+fragment	sedoheptulose-7-phosphate	92042786	C05382	OC[C@]1(O)O[C@H](COP(O)(O)=O)[C@@H](O)[C@@H](O)[C@@H]1O	2.4117e+06	3931977	5533821	2.85778e+06	4700092	7327001	4469234	4.03131e+06	7393033	1.00632e+06	1.65262e+06	1.51522e+06	2840878	2.44095e+06	1.42198e+06	2154018	3.46038e+06	3.11821e+06
2059	D-glycero-D-manno-Heptose 7-phosphate	289.033	759.84	C7H15O10P	negative	Sedoheptulose 7-phosphate (C7H15O10P) Prob = 99.0000000000	-1.14					annotated+fragment	sedoheptulose-7-phosphate	92042786	C05382	OC[C@]1(O)O[C@H](COP(O)(O)=O)[C@@H](O)[C@@H](O)[C@@H]1O	2.4117e+06	3931977	5533821	2.85778e+06	4700092	7327001	4469234	4.03131e+06	7393033	1.00632e+06	1.65262e+06	1.51522e+06	2840878	2.44095e+06	1.42198e+06	2154018	3.46038e+06	3.11821e+06
2059	D-glycero-alpha-D-manno-Heptose 7-phosphate	289.033	759.84	C7H15O10P	negative	Sedoheptulose 7-phosphate (C7H15O10P) Prob = 99.0000000000	-1.14					annotated+fragment	sedoheptulose-7-phosphate	92042786	C05382	OC[C@]1(O)O[C@H](COP(O)(O)=O)[C@@H](O)[C@@H](O)[C@@H]1O	2.4117e+06	3931977	5533821	2.85778e+06	4700092	7327001	4469234	4.03131e+06	7393033	1.00632e+06	1.65262e+06	1.51522e+06	2840878	2.44095e+06	1.42198e+06	2154018	3.46038e+06	3.11821e+06
2059	D-glycero-beta-D-manno-Heptose 1-phosphate	289.033	759.84	C7H15O10P	negative	Sedoheptulose 7-phosphate (C7H15O10P) Prob = 99.0000000000	-1.14					annotated+fragment	sedoheptulose-7-phosphate	92042786	C05382	OC[C@]1(O)O[C@H](COP(O)(O)=O)[C@@H](O)[C@@H](O)[C@@H]1O	2.4117e+06	3931977	5533821	2.85778e+06	4700092	7327001	4469234	4.03131e+06	7393033	1.00632e+06	1.65262e+06	1.51522e+06	2840878	2.44095e+06	1.42198e+06	2154018	3.46038e+06	3.11821e+06
2059	D-glycero-beta-D-manno-Heptose 7-phosphate	289.033	759.84	C7H15O10P	negative	Sedoheptulose 7-phosphate (C7H15O10P) Prob = 99.0000000000	-1.14					annotated+fragment	sedoheptulose-7-phosphate	92042786	C05382	OC[C@]1(O)O[C@H](COP(O)(O)=O)[C@@H](O)[C@@H](O)[C@@H]1O	2.4117e+06	3931977	5533821	2.85778e+06	4700092	7327001	4469234	4.03131e+06	7393033	1.00632e+06	1.65262e+06	1.51522e+06	2840878	2.44095e+06	1.42198e+06	2154018	3.46038e+06	3.11821e+06
2071	5-Hydroxymethyl-4-methyluracil	155.046	603.65	C6H8N2O3	negative		1.21	-4.4272	0.00042271	3.374	0.0081348	annotated	#N/A	#N/A	#N/A	#N/A	2026489	930906	1.55241e+06	990878	1.54196e+06	934712	929657	1.33198e+06	1.26439e+06	1.22507e+06	6.99727e+06	2105533	2.55276e+06	2299840	4670639	2.98175e+06	2567981	3.29319e+06
2071	4-Imidazolone-5-propionic acid	155.046	603.65	C6H8N2O3	negative		1.21					annotated	#N/A	#N/A	#N/A	#N/A	2026489	930906	1.55241e+06	990878	1.54196e+06	934712	929657	1.33198e+06	1.26439e+06	1.22507e+06	6.99727e+06	2105533	2.55276e+06	2299840	4670639	2.98175e+06	2567981	3.29319e+06
2071	Imidazolelactic acid	155.046	603.65	C6H8N2O3	negative		1.21					annotated	#N/A	#N/A	#N/A	#N/A	2026489	930906	1.55241e+06	990878	1.54196e+06	934712	929657	1.33198e+06	1.26439e+06	1.22507e+06	6.99727e+06	2105533	2.55276e+06	2299840	4670639	2.98175e+06	2567981	3.29319e+06
2071	Imidazole lactate	155.046	603.65	C6H8N2O3	negative		1.21					annotated	#N/A	#N/A	#N/A	#N/A	2026489	930906	1.55241e+06	990878	1.54196e+06	934712	929657	1.33198e+06	1.26439e+06	1.22507e+06	6.99727e+06	2105533	2.55276e+06	2299840	4670639	2.98175e+06	2567981	3.29319e+06
2071	N-Nitrosoguvacine	155.046	603.65	C6H8N2O3	negative		1.21					annotated	#N/A	#N/A	#N/A	#N/A	2026489	930906	1.55241e+06	990878	1.54196e+06	934712	929657	1.33198e+06	1.26439e+06	1.22507e+06	6.99727e+06	2105533	2.55276e+06	2299840	4670639	2.98175e+06	2567981	3.29319e+06
2071	(S)-3-(Imidazol-5-yl)lactate	155.046	603.65	C6H8N2O3	negative		1.21					annotated	#N/A	#N/A	#N/A	#N/A	2026489	930906	1.55241e+06	990878	1.54196e+06	934712	929657	1.33198e+06	1.26439e+06	1.22507e+06	6.99727e+06	2105533	2.55276e+06	2299840	4670639	2.98175e+06	2567981	3.29319e+06
2081	UMP	323.029	724.75	C9H13N2O9P	negative	Uridine 5'-monophosphate (C9H13N2O9P) Prob = 98.7300000000	-0.98	4.2517	0.00060898	3.2154	0.010341	identified+fragment		6030	C00105	O[C@H]1[C@@H](O)[C@@H](O[C@@H]1COP(O)(O)=O)N1C=CC(=O)NC1=O	3.13128e+06	6598492	4242943	3.25139e+06	6.60021e+06	3.31011e+06	6.45323e+06	5.31302e+06	5907659	1599725	2654364	2.09896e+06	2.10952e+06	4.14876e+06	2.46792e+06	4.24696e+06	2110126	1618471
2081	Uridine 2'-phosphate	323.029	724.75	C9H13N2O9P	negative	Uridine 5'-monophosphate (C9H13N2O9P) Prob = 98.7300000000	-0.98					annotated+fragment		6030	C00105	O[C@H]1[C@@H](O)[C@@H](O[C@@H]1COP(O)(O)=O)N1C=CC(=O)NC1=O	3.13128e+06	6598492	4242943	3.25139e+06	6.60021e+06	3.31011e+06	6.45323e+06	5.31302e+06	5907659	1599725	2654364	2.09896e+06	2.10952e+06	4.14876e+06	2.46792e+06	4.24696e+06	2110126	1618471
2081	3'-UMP	323.029	724.75	C9H13N2O9P	negative	Uridine 5'-monophosphate (C9H13N2O9P) Prob = 98.7300000000	-0.98					annotated+fragment		6030	C00105	O[C@H]1[C@@H](O)[C@@H](O[C@@H]1COP(O)(O)=O)N1C=CC(=O)NC1=O	3.13128e+06	6598492	4242943	3.25139e+06	6.60021e+06	3.31011e+06	6.45323e+06	5.31302e+06	5907659	1599725	2654364	2.09896e+06	2.10952e+06	4.14876e+06	2.46792e+06	4.24696e+06	2110126	1618471
2081	Pseudouridine 5'-phosphate	323.029	724.75	C9H13N2O9P	negative	Uridine 5'-monophosphate (C9H13N2O9P) Prob = 98.7300000000	-0.98					annotated+fragment		6030	C00105	O[C@H]1[C@@H](O)[C@@H](O[C@@H]1COP(O)(O)=O)N1C=CC(=O)NC1=O	3.13128e+06	6598492	4242943	3.25139e+06	6.60021e+06	3.31011e+06	6.45323e+06	5.31302e+06	5907659	1599725	2654364	2.09896e+06	2.10952e+06	4.14876e+06	2.46792e+06	4.24696e+06	2110126	1618471
2099	Phenylamil	304.071	755.2	C12H12ClN7O	negative		0.74	-3.2708	0.0048058	2.3182	0.047837	annotated	phenamil				1583782	3.30403e+06	3077631	1690609	2.03791e+06	2.97295e+06	1.6616e+06	1.86558e+06	2517240	3.9722e+06	3794074	5.42118e+06	1.7838e+06	3.60665e+06	6.00054e+06	2492631	3874183	4293195
2131	Matteucinol 7-O-glucoside	475.162	1197.21	C24H28O10	negative		1.24	-4.7222	0.00023015	3.638	0.005245	annotated	Matteucil 7-O-glucoside	42607942		COc1ccc(C2CC(=O)c3c(O)c(C)c(O4O(CO)(O)(O)4O)c(C)c3O2)cc1	6928.08	2953.65	7248.02	7242.17	4878.63	8835.42	6427.56	2900.09	7894.16	7510.53	14432	16139.7	9091.95	13549.2	24153.7	18378.6	14741.6	11166.1
2166	Butyric acid	87.0452	422.04	C4H8O2	negative		0.75	-3.8954	0.0012861	2.8907	0.017679	annotated	#N/A	#N/A	#N/A	#N/A	1.35862e+06	2.59122e+06	1.76732e+06	2.23904e+06	1720082	1.4984e+06	1.20981e+06	1227468	1.63036e+06	2.07546e+06	2.31872e+06	4013306	1.88119e+06	2.00808e+06	3.70293e+06	3746267	2594672	3656150
2166	Isobutyric acid	87.0452	422.04	C4H8O2	negative		0.75					annotated	#N/A	#N/A	#N/A	#N/A	1.35862e+06	2.59122e+06	1.76732e+06	2.23904e+06	1720082	1.4984e+06	1.20981e+06	1227468	1.63036e+06	2.07546e+06	2.31872e+06	4013306	1.88119e+06	2.00808e+06	3.70293e+06	3746267	2594672	3656150
2166	Isopropyl formate	87.0452	422.04	C4H8O2	negative		0.75					annotated	#N/A	#N/A	#N/A	#N/A	1.35862e+06	2.59122e+06	1.76732e+06	2.23904e+06	1720082	1.4984e+06	1.20981e+06	1227468	1.63036e+06	2.07546e+06	2.31872e+06	4013306	1.88119e+06	2.00808e+06	3.70293e+06	3746267	2594672	3656150
2166	Propyl formate	87.0452	422.04	C4H8O2	negative		0.75					annotated	#N/A	#N/A	#N/A	#N/A	1.35862e+06	2.59122e+06	1.76732e+06	2.23904e+06	1720082	1.4984e+06	1.20981e+06	1227468	1.63036e+06	2.07546e+06	2.31872e+06	4013306	1.88119e+06	2.00808e+06	3.70293e+06	3746267	2594672	3656150
2166	formyl propionate	87.0452	422.04	C4H8O2	negative		0.75					annotated	#N/A	#N/A	#N/A	#N/A	1.35862e+06	2.59122e+06	1.76732e+06	2.23904e+06	1720082	1.4984e+06	1.20981e+06	1227468	1.63036e+06	2.07546e+06	2.31872e+06	4013306	1.88119e+06	2.00808e+06	3.70293e+06	3746267	2594672	3656150
2166	Ethyl acetate	87.0452	422.04	C4H8O2	negative		0.75					annotated	#N/A	#N/A	#N/A	#N/A	1.35862e+06	2.59122e+06	1.76732e+06	2.23904e+06	1720082	1.4984e+06	1.20981e+06	1227468	1.63036e+06	2.07546e+06	2.31872e+06	4013306	1.88119e+06	2.00808e+06	3.70293e+06	3746267	2594672	3656150
2166	1-Hydroxy-2-butanone	87.0452	422.04	C4H8O2	negative		0.75					annotated	#N/A	#N/A	#N/A	#N/A	1.35862e+06	2.59122e+06	1.76732e+06	2.23904e+06	1720082	1.4984e+06	1.20981e+06	1227468	1.63036e+06	2.07546e+06	2.31872e+06	4013306	1.88119e+06	2.00808e+06	3.70293e+06	3746267	2594672	3656150
2166	3-Hydroxybutan-2-one	87.0452	422.04	C4H8O2	negative		0.75					annotated	#N/A	#N/A	#N/A	#N/A	1.35862e+06	2.59122e+06	1.76732e+06	2.23904e+06	1720082	1.4984e+06	1.20981e+06	1227468	1.63036e+06	2.07546e+06	2.31872e+06	4013306	1.88119e+06	2.00808e+06	3.70293e+06	3746267	2594672	3656150
2166	(R)-Acetoin	87.0452	422.04	C4H8O2	negative		0.75					annotated	#N/A	#N/A	#N/A	#N/A	1.35862e+06	2.59122e+06	1.76732e+06	2.23904e+06	1720082	1.4984e+06	1.20981e+06	1227468	1.63036e+06	2.07546e+06	2.31872e+06	4013306	1.88119e+06	2.00808e+06	3.70293e+06	3746267	2594672	3656150
2166	(S)-Acetoin	87.0452	422.04	C4H8O2	negative		0.75					annotated	#N/A	#N/A	#N/A	#N/A	1.35862e+06	2.59122e+06	1.76732e+06	2.23904e+06	1720082	1.4984e+06	1.20981e+06	1227468	1.63036e+06	2.07546e+06	2.31872e+06	4013306	1.88119e+06	2.00808e+06	3.70293e+06	3746267	2594672	3656150
2166	1,4-Dioxane	87.0452	422.04	C4H8O2	negative		0.75					annotated	#N/A	#N/A	#N/A	#N/A	1.35862e+06	2.59122e+06	1.76732e+06	2.23904e+06	1720082	1.4984e+06	1.20981e+06	1227468	1.63036e+06	2.07546e+06	2.31872e+06	4013306	1.88119e+06	2.00808e+06	3.70293e+06	3746267	2594672	3656150
2207	Glycerol	91.0401	582.08	C3H8O3	negative		1.41	-4.6722	0.00025499	3.5935	0.005662	annotated	glycerol	753	C00116	OCC(O)CO	406213	456088	819864	483349	391805	690230	455866	440910	653254	1.42023e+06	1.31086e+06	2985283	487281	1.20891e+06	2969141	806277	1.3584e+06	1.6096e+06
2287	Uridine diphosphate glucose	565.048	768.1	C15H24N2O17P2	negative	Uridine 5'-diphospho-D-glucose (C15H24N2O17P2) Prob = 75.5500000000	-1.19	6.5949	6.1645e-06	5.2101	0.00038132	annotated+fragment	UDP-glucose	8629	C00029	OC[C@H]1O[C@H](OP(O)(=O)OP(O)(=O)OC[C@H]2O[C@H]([C@H](O)[C@@H]2O)N2C=CC(=O)NC2=O)[C@H](O)[C@@H](O)[C@@H]1O	1.47334e+06	1.58892e+06	2141549	1.47254e+06	2070169	2.35747e+06	2.1022e+06	1.48918e+06	2.50739e+06	522494	795909	785357	1.1178e+06	1.32867e+06	856264	1.05132e+06	621505	621078
2287	Uridine diphosphategalactose	565.048	768.1	C15H24N2O17P2	negative	Uridine 5'-diphospho-D-glucose (C15H24N2O17P2) Prob = 75.5500000000	-1.19					annotated+fragment	UDP-glucose	8629	C00029	OC[C@H]1O[C@H](OP(O)(=O)OP(O)(=O)OC[C@H]2O[C@H]([C@H](O)[C@@H]2O)N2C=CC(=O)NC2=O)[C@H](O)[C@@H](O)[C@@H]1O	1.47334e+06	1.58892e+06	2141549	1.47254e+06	2070169	2.35747e+06	2.1022e+06	1.48918e+06	2.50739e+06	522494	795909	785357	1.1178e+06	1.32867e+06	856264	1.05132e+06	621505	621078
2287	UDP-glucose	565.048	768.1	C15H24N2O17P2	negative	Uridine 5'-diphospho-D-glucose (C15H24N2O17P2) Prob = 75.5500000000	-1.19					annotated+fragment	UDP-glucose	8629	C00029	OC[C@H]1O[C@H](OP(O)(=O)OP(O)(=O)OC[C@H]2O[C@H]([C@H](O)[C@@H]2O)N2C=CC(=O)NC2=O)[C@H](O)[C@@H](O)[C@@H]1O	1.47334e+06	1.58892e+06	2141549	1.47254e+06	2070169	2.35747e+06	2.1022e+06	1.48918e+06	2.50739e+06	522494	795909	785357	1.1178e+06	1.32867e+06	856264	1.05132e+06	621505	621078
2287	UDP-alpha-D-galactose	565.048	768.1	C15H24N2O17P2	negative	Uridine 5'-diphospho-D-glucose (C15H24N2O17P2) Prob = 75.5500000000	-1.19					annotated+fragment	UDP-glucose	8629	C00029	OC[C@H]1O[C@H](OP(O)(=O)OP(O)(=O)OC[C@H]2O[C@H]([C@H](O)[C@@H]2O)N2C=CC(=O)NC2=O)[C@H](O)[C@@H](O)[C@@H]1O	1.47334e+06	1.58892e+06	2141549	1.47254e+06	2070169	2.35747e+06	2.1022e+06	1.48918e+06	2.50739e+06	522494	795909	785357	1.1178e+06	1.32867e+06	856264	1.05132e+06	621505	621078
2287	UDP-alpha-D-galactofuranose	565.048	768.1	C15H24N2O17P2	negative	Uridine 5'-diphospho-D-glucose (C15H24N2O17P2) Prob = 75.5500000000	-1.19					annotated+fragment	UDP-glucose	8629	C00029	OC[C@H]1O[C@H](OP(O)(=O)OP(O)(=O)OC[C@H]2O[C@H]([C@H](O)[C@@H]2O)N2C=CC(=O)NC2=O)[C@H](O)[C@@H](O)[C@@H]1O	1.47334e+06	1.58892e+06	2141549	1.47254e+06	2070169	2.35747e+06	2.1022e+06	1.48918e+06	2.50739e+06	522494	795909	785357	1.1178e+06	1.32867e+06	856264	1.05132e+06	621505	621078
2349	Ribitol	151.061	684.31	C5H12O5	negative		0.95	-4.4131	0.00043523	3.3613	0.0081938	annotated	#N/A	#N/A	#N/A	#N/A	522224	474396	732711	301668	558777	537550	611550	350189	578627	819576	780592	1.31507e+06	569146	918991	1.79409e+06	713397	1.16487e+06	1.19432e+06
2349	D-Arabitol	151.061	684.31	C5H12O5	negative		0.95					annotated	#N/A	#N/A	#N/A	#N/A	522224	474396	732711	301668	558777	537550	611550	350189	578627	819576	780592	1.31507e+06	569146	918991	1.79409e+06	713397	1.16487e+06	1.19432e+06
2349	L-2-(Hydroxymethyl)-1,2,3,4-butanetetrol	151.061	684.31	C5H12O5	negative		0.95					annotated	#N/A	#N/A	#N/A	#N/A	522224	474396	732711	301668	558777	537550	611550	350189	578627	819576	780592	1.31507e+06	569146	918991	1.79409e+06	713397	1.16487e+06	1.19432e+06
2349	L-Arabitol	151.061	684.31	C5H12O5	negative		0.95					annotated	#N/A	#N/A	#N/A	#N/A	522224	474396	732711	301668	558777	537550	611550	350189	578627	819576	780592	1.31507e+06	569146	918991	1.79409e+06	713397	1.16487e+06	1.19432e+06
2349	D-Xylitol	151.061	684.31	C5H12O5	negative		0.95					annotated	#N/A	#N/A	#N/A	#N/A	522224	474396	732711	301668	558777	537550	611550	350189	578627	819576	780592	1.31507e+06	569146	918991	1.79409e+06	713397	1.16487e+06	1.19432e+06
2349	Xylitol	151.061	684.31	C5H12O5	negative		0.95					annotated	#N/A	#N/A	#N/A	#N/A	522224	474396	732711	301668	558777	537550	611550	350189	578627	819576	780592	1.31507e+06	569146	918991	1.79409e+06	713397	1.16487e+06	1.19432e+06
2349	D-Arabitol	151.061	684.31	C5H12O5	negative		0.95					annotated	#N/A	#N/A	#N/A	#N/A	522224	474396	732711	301668	558777	537550	611550	350189	578627	819576	780592	1.31507e+06	569146	918991	1.79409e+06	713397	1.16487e+06	1.19432e+06
2349	D-Apiitol	151.061	684.31	C5H12O5	negative		0.95					annotated	#N/A	#N/A	#N/A	#N/A	522224	474396	732711	301668	558777	537550	611550	350189	578627	819576	780592	1.31507e+06	569146	918991	1.79409e+06	713397	1.16487e+06	1.19432e+06
2365	4,4'-Thiodianiline	215.065	1043.41	C12H12N2S	negative		0.96	-5.1605	9.4815e-05	4.0231	0.0030411	annotated					30523.4	20516.2	24468.7	18541.3	25583.7	28860.6	35235.6	16239	26330	29916.7	39820.3	52708.6	33544.2	58118.4	67730.2	64957	56041.5	40598.8
2413	D-Glucuronic acid	193.036	789.65	C6H10O7	negative		1.27					annotated	pectins	3627	C00333		375702	302754	161730	191074	438140	236580	376482	257906	308980	952098	920831	1.01387e+06	428774	988306	517473	1.0972e+06	411037	347288
2413	L-Altruronic acid	193.036	789.65	C6H10O7	negative		1.27					annotated	pectins	3627	C00333		375702	302754	161730	191074	438140	236580	376482	257906	308980	952098	920831	1.01387e+06	428774	988306	517473	1.0972e+06	411037	347288
2413	5-Dehydro-D-gluconate	193.036	789.65	C6H10O7	negative		1.27					annotated	pectins	3627	C00333		375702	302754	161730	191074	438140	236580	376482	257906	308980	952098	920831	1.01387e+06	428774	988306	517473	1.0972e+06	411037	347288
2413	2-Dehydro-L-idonate	193.036	789.65	C6H10O7	negative		1.27					annotated	pectins	3627	C00333		375702	302754	161730	191074	438140	236580	376482	257906	308980	952098	920831	1.01387e+06	428774	988306	517473	1.0972e+06	411037	347288
2413	Iduronic acid	193.036	789.65	C6H10O7	negative		1.27					annotated	pectins	3627	C00333		375702	302754	161730	191074	438140	236580	376482	257906	308980	952098	920831	1.01387e+06	428774	988306	517473	1.0972e+06	411037	347288
2413	Galacturonic acid	193.036	789.65	C6H10O7	negative		1.27					annotated	pectins	3627	C00333		375702	302754	161730	191074	438140	236580	376482	257906	308980	952098	920831	1.01387e+06	428774	988306	517473	1.0972e+06	411037	347288
2413	3-Dehydro-L-gulonate	193.036	789.65	C6H10O7	negative		1.27					annotated	pectins	3627	C00333		375702	302754	161730	191074	438140	236580	376482	257906	308980	952098	920831	1.01387e+06	428774	988306	517473	1.0972e+06	411037	347288
2413	Pectic acid	193.036	789.65	C6H10O7	negative		1.27					annotated	pectins	3627	C00333		375702	302754	161730	191074	438140	236580	376482	257906	308980	952098	920831	1.01387e+06	428774	988306	517473	1.0972e+06	411037	347288
2413	Galacturonic acid	193.036	789.65	C6H10O7	negative		1.27					annotated	pectins	3627	C00333		375702	302754	161730	191074	438140	236580	376482	257906	308980	952098	920831	1.01387e+06	428774	988306	517473	1.0972e+06	411037	347288
2413	D-Glucuronic acid	193.036	789.65	C6H10O7	negative		1.27					annotated	pectins	3627	C00333		375702	302754	161730	191074	438140	236580	376482	257906	308980	952098	920831	1.01387e+06	428774	988306	517473	1.0972e+06	411037	347288
2413	L-Iduronic acid	193.036	789.65	C6H10O7	negative		1.27					annotated	pectins	3627	C00333		375702	302754	161730	191074	438140	236580	376482	257906	308980	952098	920831	1.01387e+06	428774	988306	517473	1.0972e+06	411037	347288
2413	2-Keto-D-gluconic acid	193.036	789.65	C6H10O7	negative		1.27					annotated	pectins	3627	C00333		375702	302754	161730	191074	438140	236580	376482	257906	308980	952098	920831	1.01387e+06	428774	988306	517473	1.0972e+06	411037	347288
2413	L-Guluronic acid	193.036	789.65	C6H10O7	negative		1.27					annotated	pectins	3627	C00333		375702	302754	161730	191074	438140	236580	376482	257906	308980	952098	920831	1.01387e+06	428774	988306	517473	1.0972e+06	411037	347288
2413	beta-D-Glucopyranuronic acid	193.036	789.65	C6H10O7	negative		1.27					annotated	pectins	3627	C00333		375702	302754	161730	191074	438140	236580	376482	257906	308980	952098	920831	1.01387e+06	428774	988306	517473	1.0972e+06	411037	347288
2413	D-Fructuronate	193.036	789.65	C6H10O7	negative		1.27					annotated	pectins	3627	C00333		375702	302754	161730	191074	438140	236580	376482	257906	308980	952098	920831	1.01387e+06	428774	988306	517473	1.0972e+06	411037	347288
2413	D-Galacturonate	193.036	789.65	C6H10O7	negative		1.27	-4.6411	0.00027181	3.5657	0.0058846	identified	pectins	3627	C00333		375702	302754	161730	191074	438140	236580	376482	257906	308980	952098	920831	1.01387e+06	428774	988306	517473	1.0972e+06	411037	347288
2413	D-Tagaturonate	193.036	789.65	C6H10O7	negative		1.27					annotated	pectins	3627	C00333		375702	302754	161730	191074	438140	236580	376482	257906	308980	952098	920831	1.01387e+06	428774	988306	517473	1.0972e+06	411037	347288
2413	D-Glucuronate	193.036	789.65	C6H10O7	negative		1.27					annotated	pectins	3627	C00333		375702	302754	161730	191074	438140	236580	376482	257906	308980	952098	920831	1.01387e+06	428774	988306	517473	1.0972e+06	411037	347288
2413	2-Dehydro-D-galactonate	193.036	789.65	C6H10O7	negative		1.27					annotated	pectins	3627	C00333		375702	302754	161730	191074	438140	236580	376482	257906	308980	952098	920831	1.01387e+06	428774	988306	517473	1.0972e+06	411037	347288
2413	D-Mannuronate	193.036	789.65	C6H10O7	negative		1.27					annotated	pectins	3627	C00333		375702	302754	161730	191074	438140	236580	376482	257906	308980	952098	920831	1.01387e+06	428774	988306	517473	1.0972e+06	411037	347288
2426	Mannitol	181.072	718.38	C6H14O6	negative		0.83	-3.4567	0.0032472	2.4885	0.03652	annotated	#N/A	#N/A	#N/A	#N/A	215591	327293	425618	266891	196062	384914	351764	302513	263629	365088	421158	692496	298507	804661	1.03137e+06	329160	584242	592635
2426	Galactitol	181.072	718.38	C6H14O6	negative		0.83					annotated	#N/A	#N/A	#N/A	#N/A	215591	327293	425618	266891	196062	384914	351764	302513	263629	365088	421158	692496	298507	804661	1.03137e+06	329160	584242	592635
2426	D-Sorbitol	181.072	718.38	C6H14O6	negative		0.83					annotated	#N/A	#N/A	#N/A	#N/A	215591	327293	425618	266891	196062	384914	351764	302513	263629	365088	421158	692496	298507	804661	1.03137e+06	329160	584242	592635
2426	L-Iditol	181.072	718.38	C6H14O6	negative		0.83					annotated	#N/A	#N/A	#N/A	#N/A	215591	327293	425618	266891	196062	384914	351764	302513	263629	365088	421158	692496	298507	804661	1.03137e+06	329160	584242	592635
2426	L-Glucitol	181.072	718.38	C6H14O6	negative		0.83					annotated	#N/A	#N/A	#N/A	#N/A	215591	327293	425618	266891	196062	384914	351764	302513	263629	365088	421158	692496	298507	804661	1.03137e+06	329160	584242	592635
2426	D-Iditol	181.072	718.38	C6H14O6	negative		0.83					annotated	#N/A	#N/A	#N/A	#N/A	215591	327293	425618	266891	196062	384914	351764	302513	263629	365088	421158	692496	298507	804661	1.03137e+06	329160	584242	592635
2455	L-Rhamnose	163.061	577.45	C6H12O5	negative		1.03	-4.5439	0.000332	3.4789	0.0068456	annotated	rhamnose	25310	C00507	C[C@@H]1OC(O)[C@H](O)[C@H](O)[C@H]1O	309692	214074	270124	227797	225196	276506	319453	225706	356751	588394	388285	719461	212970	780935	466664	676036	536814	884502
2455	L-Rhamnulose	163.061	577.45	C6H12O5	negative		1.03					annotated	rhamnose	25310	C00507	C[C@@H]1OC(O)[C@H](O)[C@H](O)[C@H]1O	309692	214074	270124	227797	225196	276506	319453	225706	356751	588394	388285	719461	212970	780935	466664	676036	536814	884502
2455	6-Deoxy-L-galactose	163.061	577.45	C6H12O5	negative		1.03					annotated	rhamnose	25310	C00507	C[C@@H]1OC(O)[C@H](O)[C@H](O)[C@H]1O	309692	214074	270124	227797	225196	276506	319453	225706	356751	588394	388285	719461	212970	780935	466664	676036	536814	884502
2455	2-O-Methyl-D-xylose	163.061	577.45	C6H12O5	negative		1.03					annotated	rhamnose	25310	C00507	C[C@@H]1OC(O)[C@H](O)[C@H](O)[C@H]1O	309692	214074	270124	227797	225196	276506	319453	225706	356751	588394	388285	719461	212970	780935	466664	676036	536814	884502
2455	beta-L-fucose	163.061	577.45	C6H12O5	negative		1.03					annotated	rhamnose	25310	C00507	C[C@@H]1OC(O)[C@H](O)[C@H](O)[C@H]1O	309692	214074	270124	227797	225196	276506	319453	225706	356751	588394	388285	719461	212970	780935	466664	676036	536814	884502
2455	D-Fucose	163.061	577.45	C6H12O5	negative		1.03					annotated	rhamnose	25310	C00507	C[C@@H]1OC(O)[C@H](O)[C@H](O)[C@H]1O	309692	214074	270124	227797	225196	276506	319453	225706	356751	588394	388285	719461	212970	780935	466664	676036	536814	884502
2455	L-Fuculose	163.061	577.45	C6H12O5	negative		1.03					annotated	rhamnose	25310	C00507	C[C@@H]1OC(O)[C@H](O)[C@H](O)[C@H]1O	309692	214074	270124	227797	225196	276506	319453	225706	356751	588394	388285	719461	212970	780935	466664	676036	536814	884502
2455	3-Deoxyfructose	163.061	577.45	C6H12O5	negative		1.03					annotated	rhamnose	25310	C00507	C[C@@H]1OC(O)[C@H](O)[C@H](O)[C@H]1O	309692	214074	270124	227797	225196	276506	319453	225706	356751	588394	388285	719461	212970	780935	466664	676036	536814	884502
2455	1,5-Anhydrosorbitol	163.061	577.45	C6H12O5	negative		1.03					annotated	rhamnose	25310	C00507	C[C@@H]1OC(O)[C@H](O)[C@H](O)[C@H]1O	309692	214074	270124	227797	225196	276506	319453	225706	356751	588394	388285	719461	212970	780935	466664	676036	536814	884502
2455	2-Deoxy-D-galactose	163.061	577.45	C6H12O5	negative		1.03					annotated	rhamnose	25310	C00507	C[C@@H]1OC(O)[C@H](O)[C@H](O)[C@H]1O	309692	214074	270124	227797	225196	276506	319453	225706	356751	588394	388285	719461	212970	780935	466664	676036	536814	884502
2455	L-Fucose-1P	163.061	577.45	C6H12O5	negative		1.03					annotated	rhamnose	25310	C00507	C[C@@H]1OC(O)[C@H](O)[C@H](O)[C@H]1O	309692	214074	270124	227797	225196	276506	319453	225706	356751	588394	388285	719461	212970	780935	466664	676036	536814	884502
2455	GlcNAc-GlcA-(Gal)2-Xyl	163.061	577.45	C6H12O5	negative		1.03					annotated	rhamnose	25310	C00507	C[C@@H]1OC(O)[C@H](O)[C@H](O)[C@H]1O	309692	214074	270124	227797	225196	276506	319453	225706	356751	588394	388285	719461	212970	780935	466664	676036	536814	884502
2455	beta-D-Fucose	163.061	577.45	C6H12O5	negative		1.03					annotated	rhamnose	25310	C00507	C[C@@H]1OC(O)[C@H](O)[C@H](O)[C@H]1O	309692	214074	270124	227797	225196	276506	319453	225706	356751	588394	388285	719461	212970	780935	466664	676036	536814	884502
2455	Quinovose	163.061	577.45	C6H12O5	negative		1.03					annotated	rhamnose	25310	C00507	C[C@@H]1OC(O)[C@H](O)[C@H](O)[C@H]1O	309692	214074	270124	227797	225196	276506	319453	225706	356751	588394	388285	719461	212970	780935	466664	676036	536814	884502
2455	(-)-Viburnitol	163.061	577.45	C6H12O5	negative		1.03					annotated	rhamnose	25310	C00507	C[C@@H]1OC(O)[C@H](O)[C@H](O)[C@H]1O	309692	214074	270124	227797	225196	276506	319453	225706	356751	588394	388285	719461	212970	780935	466664	676036	536814	884502
2455	(+)-Quercitol	163.061	577.45	C6H12O5	negative		1.03					annotated	rhamnose	25310	C00507	C[C@@H]1OC(O)[C@H](O)[C@H](O)[C@H]1O	309692	214074	270124	227797	225196	276506	319453	225706	356751	588394	388285	719461	212970	780935	466664	676036	536814	884502
2455	L-Rhamnulose	163.061	577.45	C6H12O5	negative		1.03					annotated	rhamnose	25310	C00507	C[C@@H]1OC(O)[C@H](O)[C@H](O)[C@H]1O	309692	214074	270124	227797	225196	276506	319453	225706	356751	588394	388285	719461	212970	780935	466664	676036	536814	884502
2455	D-Rhamnose	163.061	577.45	C6H12O5	negative		1.03					annotated	rhamnose	25310	C00507	C[C@@H]1OC(O)[C@H](O)[C@H](O)[C@H]1O	309692	214074	270124	227797	225196	276506	319453	225706	356751	588394	388285	719461	212970	780935	466664	676036	536814	884502
2455	2-Deoxy-D-glucose	163.061	577.45	C6H12O5	negative		1.03					annotated	rhamnose	25310	C00507	C[C@@H]1OC(O)[C@H](O)[C@H](O)[C@H]1O	309692	214074	270124	227797	225196	276506	319453	225706	356751	588394	388285	719461	212970	780935	466664	676036	536814	884502
2455	6-Deoxy-D-glucose	163.061	577.45	C6H12O5	negative		1.03					annotated	rhamnose	25310	C00507	C[C@@H]1OC(O)[C@H](O)[C@H](O)[C@H]1O	309692	214074	270124	227797	225196	276506	319453	225706	356751	588394	388285	719461	212970	780935	466664	676036	536814	884502
2455	L-Rhamnofuranose	163.061	577.45	C6H12O5	negative		1.03					annotated	rhamnose	25310	C00507	C[C@@H]1OC(O)[C@H](O)[C@H](O)[C@H]1O	309692	214074	270124	227797	225196	276506	319453	225706	356751	588394	388285	719461	212970	780935	466664	676036	536814	884502
2455	alpha-L-Rhamnose	163.061	577.45	C6H12O5	negative		1.03					annotated	rhamnose	25310	C00507	C[C@@H]1OC(O)[C@H](O)[C@H](O)[C@H]1O	309692	214074	270124	227797	225196	276506	319453	225706	356751	588394	388285	719461	212970	780935	466664	676036	536814	884502
2455	beta-L-Rhamnose	163.061	577.45	C6H12O5	negative		1.03					annotated	rhamnose	25310	C00507	C[C@@H]1OC(O)[C@H](O)[C@H](O)[C@H]1O	309692	214074	270124	227797	225196	276506	319453	225706	356751	588394	388285	719461	212970	780935	466664	676036	536814	884502
2455	1,5-Anhydro-D-mannitol	163.061	577.45	C6H12O5	negative		1.03					annotated	rhamnose	25310	C00507	C[C@@H]1OC(O)[C@H](O)[C@H](O)[C@H]1O	309692	214074	270124	227797	225196	276506	319453	225706	356751	588394	388285	719461	212970	780935	466664	676036	536814	884502
2455	Digitoxic acid	163.061	577.45	C6H12O5	negative		1.03					annotated	rhamnose	25310	C00507	C[C@@H]1OC(O)[C@H](O)[C@H](O)[C@H]1O	309692	214074	270124	227797	225196	276506	319453	225706	356751	588394	388285	719461	212970	780935	466664	676036	536814	884502
2455	6-Deoxy-D-galactose	163.061	577.45	C6H12O5	negative		1.03					annotated	rhamnose	25310	C00507	C[C@@H]1OC(O)[C@H](O)[C@H](O)[C@H]1O	309692	214074	270124	227797	225196	276506	319453	225706	356751	588394	388285	719461	212970	780935	466664	676036	536814	884502
2465	LysoPE(16:0/0:0)	452.279	420.58	C21H44NO7P	negative	Phosphatidylethanolamine lyso 16:0 (C21H44NO7P) Prob = 100.0000000000	1.46	-3.9534	0.0011384	2.9437	0.016161	annotated+fragment		9547069		CCCCCCCCCCCCCCCC(=O)OC[C@H](COP(=O)(O)OCCN)O	116701	352769	211648	246734	405542	102672	99729.4	67377.9	383167	527531	861318	388639	263996	431498	843935	467060	463607	563743
2465	LysoPE(0:0/16:0)	452.279	420.58	C21H44NO7P	negative	Phosphatidylethanolamine lyso 16:0 (C21H44NO7P) Prob = 100.0000000000	1.46					annotated+fragment		9547069		CCCCCCCCCCCCCCCC(=O)OC[C@H](COP(=O)(O)OCCN)O	116701	352769	211648	246734	405542	102672	99729.4	67377.9	383167	527531	861318	388639	263996	431498	843935	467060	463607	563743
2465	PC(13:0/0:0)	452.279	420.58	C21H44NO7P	negative	Phosphatidylethanolamine lyso 16:0 (C21H44NO7P) Prob = 100.0000000000	1.46					annotated+fragment		9547069		CCCCCCCCCCCCCCCC(=O)OC[C@H](COP(=O)(O)OCCN)O	116701	352769	211648	246734	405542	102672	99729.4	67377.9	383167	527531	861318	388639	263996	431498	843935	467060	463607	563743
2508	3-Methoxy-4-hydroxyphenylethyleneglycol sulfate	263.023	499.84	C9H12O7S	negative		1.3	-3.4321	0.0034206	2.4659	0.037028	annotated		4183		COC1=C(OS(O)(=O)=O)C=CC(=C1)C(O)CO	97969.1	80711.7	152826	146854	41292.9	61540.6	161594	109115	140162	250180	357218	213813	103244	200405	714147	564093	154032	152086
2508	3-Methoxy-4-Hydroxyphenylglycol sulfate	263.023	499.84	C9H12O7S	negative		1.3					annotated		4183		COC1=C(OS(O)(=O)=O)C=CC(=C1)C(O)CO	97969.1	80711.7	152826	146854	41292.9	61540.6	161594	109115	140162	250180	357218	213813	103244	200405	714147	564093	154032	152086
2628	D-Threose	119.035	574.05	C4H8O4	negative		0.75	-3.9774	0.0010822	2.9657	0.015619	identified	erythrose	5460672	C01796	C1[C@H]([C@H](C(O1)O)O)O	201159	213564	204174	135255	308147	190379	183046	127277	166219	213162	314974	404551	318953	235803	320002	564302	257662	304155
2683	8-Oxo-dGDP	442.017	810.46	C10H15N5O11P2	negative		-0.47					annotated	guanosine diphosphate	8977	C00035	NC1=NC(=O)C2=C(N1)N(C=N2)[C@@H]1O[C@H](COP(O)(=O)OP(O)(O)=O)[C@@H](O)[C@H]1O	378384	347762	315641	346647	340088	298065	501248	320925	355409	315488	267078	183854	369728	181905	219749	272915	259775	278839
2683	Guanosine diphosphate	442.017	810.46	C10H15N5O11P2	negative		-0.47	3.4851	0.0030582	2.5145	0.035699	annotated	guanosine diphosphate	8977	C00035	NC1=NC(=O)C2=C(N1)N(C=N2)[C@@H]1O[C@H](COP(O)(=O)OP(O)(O)=O)[C@@H](O)[C@H]1O	378384	347762	315641	346647	340088	298065	501248	320925	355409	315488	267078	183854	369728	181905	219749	272915	259775	278839
2687	Tetrodotoxin	318.094	517.45	C11H17N3O8	negative		1.31	-3.8639	0.0013746	2.8618	0.018313	annotated	tetrodotoxin				9408.98	12639.1	22163.6	0	18442.4	11419.2	6779.48	0	8750.9	27855.2	23744	46439.2	36076.8	25735.3	39465.2	14927.3	24821.8	40205.8
2808	3-(2-Hydroxy-4-methylphenyl)-2-butanone	177.092	236.71	C11H14O2	negative		0.57	-3.2848	0.0046663	2.331	0.047542	annotated	#N/A	#N/A	#N/A	#N/A	152870	149374	165059	168053	144958	181051	207570	148702	231428	222801	294762	317125	176843	291069	348089	270203	311096	130794
2808	2-Phenylethyl propanoate	177.092	236.71	C11H14O2	negative		0.57					annotated	#N/A	#N/A	#N/A	#N/A	152870	149374	165059	168053	144958	181051	207570	148702	231428	222801	294762	317125	176843	291069	348089	270203	311096	130794
2808	2-Methylpropyl benzoate	177.092	236.71	C11H14O2	negative		0.57					annotated	#N/A	#N/A	#N/A	#N/A	152870	149374	165059	168053	144958	181051	207570	148702	231428	222801	294762	317125	176843	291069	348089	270203	311096	130794
2808	2-Ethoxy-5-(1-propenyl)phenol	177.092	236.71	C11H14O2	negative		0.57					annotated	#N/A	#N/A	#N/A	#N/A	152870	149374	165059	168053	144958	181051	207570	148702	231428	222801	294762	317125	176843	291069	348089	270203	311096	130794
2808	Osmorhizole	177.092	236.71	C11H14O2	negative		0.57					annotated	#N/A	#N/A	#N/A	#N/A	152870	149374	165059	168053	144958	181051	207570	148702	231428	222801	294762	317125	176843	291069	348089	270203	311096	130794
2808	1-Phenylethyl propanoate	177.092	236.71	C11H14O2	negative		0.57					annotated	#N/A	#N/A	#N/A	#N/A	152870	149374	165059	168053	144958	181051	207570	148702	231428	222801	294762	317125	176843	291069	348089	270203	311096	130794
2808	Ethyl 3-phenylpropanoate	177.092	236.71	C11H14O2	negative		0.57					annotated	#N/A	#N/A	#N/A	#N/A	152870	149374	165059	168053	144958	181051	207570	148702	231428	222801	294762	317125	176843	291069	348089	270203	311096	130794
2808	Propyl phenylacetate	177.092	236.71	C11H14O2	negative		0.57					annotated	#N/A	#N/A	#N/A	#N/A	152870	149374	165059	168053	144958	181051	207570	148702	231428	222801	294762	317125	176843	291069	348089	270203	311096	130794
2808	Isopropyl phenylacetate	177.092	236.71	C11H14O2	negative		0.57					annotated	#N/A	#N/A	#N/A	#N/A	152870	149374	165059	168053	144958	181051	207570	148702	231428	222801	294762	317125	176843	291069	348089	270203	311096	130794
2808	alpha,alpha-Dimethylphenethyl formate	177.092	236.71	C11H14O2	negative		0.57					annotated	#N/A	#N/A	#N/A	#N/A	152870	149374	165059	168053	144958	181051	207570	148702	231428	222801	294762	317125	176843	291069	348089	270203	311096	130794
2808	Methyl 4-phenylbutanoate	177.092	236.71	C11H14O2	negative		0.57					annotated	#N/A	#N/A	#N/A	#N/A	152870	149374	165059	168053	144958	181051	207570	148702	231428	222801	294762	317125	176843	291069	348089	270203	311096	130794
2808	Methylisoeugenol	177.092	236.71	C11H14O2	negative		0.57					annotated	#N/A	#N/A	#N/A	#N/A	152870	149374	165059	168053	144958	181051	207570	148702	231428	222801	294762	317125	176843	291069	348089	270203	311096	130794
2808	5-Phenylvaleric acid	177.092	236.71	C11H14O2	negative		0.57					annotated	#N/A	#N/A	#N/A	#N/A	152870	149374	165059	168053	144958	181051	207570	148702	231428	222801	294762	317125	176843	291069	348089	270203	311096	130794
2808	Methyleugenol	177.092	236.71	C11H14O2	negative		0.57					annotated	#N/A	#N/A	#N/A	#N/A	152870	149374	165059	168053	144958	181051	207570	148702	231428	222801	294762	317125	176843	291069	348089	270203	311096	130794
2808	Phenylmethyl 2-methylpropanoate	177.092	236.71	C11H14O2	negative		0.57					annotated	#N/A	#N/A	#N/A	#N/A	152870	149374	165059	168053	144958	181051	207570	148702	231428	222801	294762	317125	176843	291069	348089	270203	311096	130794
2808	3-Phenylpropyl acetate	177.092	236.71	C11H14O2	negative		0.57					annotated	#N/A	#N/A	#N/A	#N/A	152870	149374	165059	168053	144958	181051	207570	148702	231428	222801	294762	317125	176843	291069	348089	270203	311096	130794
2808	Phenylmethyl butanoate	177.092	236.71	C11H14O2	negative		0.57					annotated	#N/A	#N/A	#N/A	#N/A	152870	149374	165059	168053	144958	181051	207570	148702	231428	222801	294762	317125	176843	291069	348089	270203	311096	130794
2808	4-(4-Methoxyphenyl)-2-butanone	177.092	236.71	C11H14O2	negative		0.57					annotated	#N/A	#N/A	#N/A	#N/A	152870	149374	165059	168053	144958	181051	207570	148702	231428	222801	294762	317125	176843	291069	348089	270203	311096	130794
2808	p-Tolyl isobutyrate	177.092	236.71	C11H14O2	negative		0.57					annotated	#N/A	#N/A	#N/A	#N/A	152870	149374	165059	168053	144958	181051	207570	148702	231428	222801	294762	317125	176843	291069	348089	270203	311096	130794
2808	2-Methylphenyl 2-methylpropanoate	177.092	236.71	C11H14O2	negative		0.57					annotated	#N/A	#N/A	#N/A	#N/A	152870	149374	165059	168053	144958	181051	207570	148702	231428	222801	294762	317125	176843	291069	348089	270203	311096	130794
2808	Methylisoeugenol	177.092	236.71	C11H14O2	negative		0.57					annotated	#N/A	#N/A	#N/A	#N/A	152870	149374	165059	168053	144958	181051	207570	148702	231428	222801	294762	317125	176843	291069	348089	270203	311096	130794
2808	4-t-Butylbenzoic acid	177.092	236.71	C11H14O2	negative		0.57					annotated	#N/A	#N/A	#N/A	#N/A	152870	149374	165059	168053	144958	181051	207570	148702	231428	222801	294762	317125	176843	291069	348089	270203	311096	130794
2808	1,1-Dimethylethyl benzoate	177.092	236.71	C11H14O2	negative		0.57					annotated	#N/A	#N/A	#N/A	#N/A	152870	149374	165059	168053	144958	181051	207570	148702	231428	222801	294762	317125	176843	291069	348089	270203	311096	130794
2808	3,5-Dimethoxyallylbenzene	177.092	236.71	C11H14O2	negative		0.57					annotated	#N/A	#N/A	#N/A	#N/A	152870	149374	165059	168053	144958	181051	207570	148702	231428	222801	294762	317125	176843	291069	348089	270203	311096	130794
2808	1-Phenylpropyl acetate	177.092	236.71	C11H14O2	negative		0.57					annotated	#N/A	#N/A	#N/A	#N/A	152870	149374	165059	168053	144958	181051	207570	148702	231428	222801	294762	317125	176843	291069	348089	270203	311096	130794
2808	2-Phenylpropyl acetate	177.092	236.71	C11H14O2	negative		0.57					annotated	#N/A	#N/A	#N/A	#N/A	152870	149374	165059	168053	144958	181051	207570	148702	231428	222801	294762	317125	176843	291069	348089	270203	311096	130794
2849	Vanillactic acid	211.061	464.29	C10H12O5	negative		2.35	-7.7801	7.9465e-07	6.0998	0.00017204	annotated	#N/A	#N/A	#N/A	#N/A	16791.6	15711	38906.3	18641.5	21091.5	28927.9	38747.7	16152.8	26575.4	71515	230231	124545	65247.2	86100.2	302648	110607	125388	92038
2849	Valtrate	211.061	464.29	C10H12O5	negative		2.35					annotated	#N/A	#N/A	#N/A	#N/A	16791.6	15711	38906.3	18641.5	21091.5	28927.9	38747.7	16152.8	26575.4	71515	230231	124545	65247.2	86100.2	302648	110607	125388	92038
2849	Eudesmic acid	211.061	464.29	C10H12O5	negative		2.35					annotated	#N/A	#N/A	#N/A	#N/A	16791.6	15711	38906.3	18641.5	21091.5	28927.9	38747.7	16152.8	26575.4	71515	230231	124545	65247.2	86100.2	302648	110607	125388	92038
2849	n-Propyl gallate	211.061	464.29	C10H12O5	negative		2.35					annotated	#N/A	#N/A	#N/A	#N/A	16791.6	15711	38906.3	18641.5	21091.5	28927.9	38747.7	16152.8	26575.4	71515	230231	124545	65247.2	86100.2	302648	110607	125388	92038
2849	beta-(2-Methoxyphenoxy)-lactic acid	211.061	464.29	C10H12O5	negative		2.35					annotated	#N/A	#N/A	#N/A	#N/A	16791.6	15711	38906.3	18641.5	21091.5	28927.9	38747.7	16152.8	26575.4	71515	230231	124545	65247.2	86100.2	302648	110607	125388	92038
2849	3-Hydroxy-4-methoxyphenyllactic acid	211.061	464.29	C10H12O5	negative		2.35					annotated	#N/A	#N/A	#N/A	#N/A	16791.6	15711	38906.3	18641.5	21091.5	28927.9	38747.7	16152.8	26575.4	71515	230231	124545	65247.2	86100.2	302648	110607	125388	92038
2849	3,4-Dihydroxyphenyllactic acid methyl ester	211.061	464.29	C10H12O5	negative		2.35					annotated	#N/A	#N/A	#N/A	#N/A	16791.6	15711	38906.3	18641.5	21091.5	28927.9	38747.7	16152.8	26575.4	71515	230231	124545	65247.2	86100.2	302648	110607	125388	92038
2849	3-(3,4-Dihydroxyphenyl)-2-methoxypropionic acid	211.061	464.29	C10H12O5	negative		2.35					annotated	#N/A	#N/A	#N/A	#N/A	16791.6	15711	38906.3	18641.5	21091.5	28927.9	38747.7	16152.8	26575.4	71515	230231	124545	65247.2	86100.2	302648	110607	125388	92038
2849	Danielone	211.061	464.29	C10H12O5	negative		2.35					annotated	#N/A	#N/A	#N/A	#N/A	16791.6	15711	38906.3	18641.5	21091.5	28927.9	38747.7	16152.8	26575.4	71515	230231	124545	65247.2	86100.2	302648	110607	125388	92038
2849	2,3-Dihydroxy-1-(4-hydroxy-3-methoxyphenyl)-1-propanone	211.061	464.29	C10H12O5	negative		2.35					annotated	#N/A	#N/A	#N/A	#N/A	16791.6	15711	38906.3	18641.5	21091.5	28927.9	38747.7	16152.8	26575.4	71515	230231	124545	65247.2	86100.2	302648	110607	125388	92038
2923	N-Acetoxy-IQ	255.089	477.66	C13H12N4O2	negative		1.12	-5.162	9.4536e-05	4.0244	0.0030411	annotated	cinnamomin	163312030	C20290		31692.2	32342.9	57744.8	47065.6	37547.2	42528.8	44198.2	44956.6	51767.9	92321.1	88255.8	113773	52259.6	85105.6	228848	68241.4	85709.6	88641.1
3004	N-(1-Deoxy-1-fructosyl)alanine	250.093	663.24	C9H17NO7	negative		1.72	-3.8976	0.0012803	2.8927	0.017679	annotated	#N/A	#N/A	#N/A	#N/A	20644	13096.3	39975.4	0	29028.1	45762.4	8914.25	7629.1	33988	51035.8	49869.3	119219	48938.4	65178.6	125760	65937.7	57473	66897.5
3004	Muramic acid	250.093	663.24	C9H17NO7	negative		1.72					annotated	#N/A	#N/A	#N/A	#N/A	20644	13096.3	39975.4	0	29028.1	45762.4	8914.25	7629.1	33988	51035.8	49869.3	119219	48938.4	65178.6	125760	65937.7	57473	66897.5
3004	Muramic acid	250.093	663.24	C9H17NO7	negative		1.72					annotated	#N/A	#N/A	#N/A	#N/A	20644	13096.3	39975.4	0	29028.1	45762.4	8914.25	7629.1	33988	51035.8	49869.3	119219	48938.4	65178.6	125760	65937.7	57473	66897.5
3169	Oxalureate	131.01	583.06	C3H4N2O4	negative		-0.73	3.4376	0.0033808	2.471	0.037028	annotated	oxalurate		C00802		120843	53735.9	65420.5	54300.1	34370.2	47573.6	80248	50431.6	53378.1	23210.9	36639.3	24803.6	53165.5	38574.2	32760.1	45031.4	32609.2	40378.3
3176	Serinyl-Threonine	205.083	638.61	C7H14N2O5	negative		-0.73	4.304	0.00054612	3.2627	0.0098529	annotated	#N/A	#N/A	#N/A	#N/A	93766.7	75587.8	58314.3	51113.2	116679	93213.8	94673.9	80474.4	55181.8	48139.6	52191.1	71459.2	42807.3	46324.3	51249	42103	37104.3	35935
3176	Threoninyl-Serine	205.083	638.61	C7H14N2O5	negative		-0.73					annotated	#N/A	#N/A	#N/A	#N/A	93766.7	75587.8	58314.3	51113.2	116679	93213.8	94673.9	80474.4	55181.8	48139.6	52191.1	71459.2	42807.3	46324.3	51249	42103	37104.3	35935
3271	Sarmentosin epoxide	290.088	670.51	C11H17NO8	negative		0.37	-3.6806	0.0020235	2.6939	0.024682	annotated	#N/A	#N/A	#N/A	#N/A	62824	54857.6	51850.8	60069.4	39232.5	57092.1	54271.8	42945.1	56018.1	54111.9	77275.1	89714.1	61433.7	70109.4	68256	62876.1	67354	68273.2
3271	2-Deoxy-2,3-dehydro-N-acetylneuraminic acid	290.088	670.51	C11H17NO8	negative		0.37					annotated	#N/A	#N/A	#N/A	#N/A	62824	54857.6	51850.8	60069.4	39232.5	57092.1	54271.8	42945.1	56018.1	54111.9	77275.1	89714.1	61433.7	70109.4	68256	62876.1	67354	68273.2
3271	2,7-Anhydro-alpha-N-acetylneuraminic acid	290.088	670.51	C11H17NO8	negative		0.37					annotated	#N/A	#N/A	#N/A	#N/A	62824	54857.6	51850.8	60069.4	39232.5	57092.1	54271.8	42945.1	56018.1	54111.9	77275.1	89714.1	61433.7	70109.4	68256	62876.1	67354	68273.2
3314	6-(2-Hydroxyethyl)-5,6-dihydrosanguinarine	376.118	594.2	C22H19NO5	negative		2.69	-7.7909	7.8054e-07	6.1076	0.00017204	annotated					8799.56	6306.67	10858.2	7859.02	8362.85	4583.91	9324.65	0	13695.9	52918.9	44372.5	76693.7	52348.4	53557.9	49433.9	49394	52336.8	57584.7
3326	Mefluidide	309.053	1110.65	C11H13F3N2O3S	negative		1.01	-3.8203	0.0015067	2.822	0.01977	annotated					9960.48	21917.2	10164.5	10190	6317.18	16076.2	10195.5	9839.32	10894.1	27281.5	34598.8	16293.4	11302.9	26450.5	18028.8	39534.2	14430	29141.5
3352	Thiosulfuric acid	112.937	1006.37	H2O3S2	negative		1.07	-3.363	0.0039573	2.4026	0.041517	annotated		1085	C05529	OS(S)(=O)=O	10095.6	11797	28610.6	9499.92	40195.2	20356.8	20215.7	20952.5	17981.7	20014.2	59241.2	63030.3	27851.6	35471.5	25974	25912.5	45572.3	68753.8
3415	Tiglylglycine	156.067	279.94	C7H11NO3	negative		0.45	-5.01	0.00012827	3.8919	0.0037026	annotated	#N/A	#N/A	#N/A	#N/A	29532.6	37055.9	31820.4	33484.4	39761.2	29452.9	35647	29536	31888.6	41617	51030.9	56762.8	41511.2	44799.9	39872.8	36129.6	53972.7	42738.8
3415	3-Methylcrotonylglycine	156.067	279.94	C7H11NO3	negative		0.45					annotated	#N/A	#N/A	#N/A	#N/A	29532.6	37055.9	31820.4	33484.4	39761.2	29452.9	35647	29536	31888.6	41617	51030.9	56762.8	41511.2	44799.9	39872.8	36129.6	53972.7	42738.8
3415	Paramethadione	156.067	279.94	C7H11NO3	negative		0.45					annotated	#N/A	#N/A	#N/A	#N/A	29532.6	37055.9	31820.4	33484.4	39761.2	29452.9	35647	29536	31888.6	41617	51030.9	56762.8	41511.2	44799.9	39872.8	36129.6	53972.7	42738.8
3415	2-Hydroxyethylclavam	156.067	279.94	C7H11NO3	negative		0.45					annotated	#N/A	#N/A	#N/A	#N/A	29532.6	37055.9	31820.4	33484.4	39761.2	29452.9	35647	29536	31888.6	41617	51030.9	56762.8	41511.2	44799.9	39872.8	36129.6	53972.7	42738.8
3415	Ethadione	156.067	279.94	C7H11NO3	negative		0.45					annotated	#N/A	#N/A	#N/A	#N/A	29532.6	37055.9	31820.4	33484.4	39761.2	29452.9	35647	29536	31888.6	41617	51030.9	56762.8	41511.2	44799.9	39872.8	36129.6	53972.7	42738.8
3417	4-Acetamido-2-amino-6-nitrotoluene	208.073	557.93	C9H11N3O3	negative		0.9	-4.7547	0.00021534	3.6669	0.005245	annotated	co457	9543177	C16420	CC(O)=NC1=CC(N)=C(C)C(=C1)N(=O)=O	13242.2	13839	18002.9	20003.7	18838.4	14037.8	13670.7	17820.6	24510.4	37840.6	33119	56542.5	20028.9	21694.2	38236.8	32425.7	22363.3	34143.5
3440	N-Butyryl-L-homoserine lactone	170.083	280.44	C8H13NO3	negative		0.39	-3.4799	0.0030917	2.5098	0.035699	annotated					21801.2	26788.2	32703.6	28492.1	28194.9	33080.7	24729.8	23535.7	27032.1	27016.9	33091	30600.9	32856.5	36887.8	51730.5	37168.4	40677.6	34383.8
3440	Crotanecine	170.083	280.44	C8H13NO3	negative		0.39					annotated					21801.2	26788.2	32703.6	28492.1	28194.9	33080.7	24729.8	23535.7	27032.1	27016.9	33091	30600.9	32856.5	36887.8	51730.5	37168.4	40677.6	34383.8
3440	N-butanoyl-lhomoserine lactone	170.083	280.44	C8H13NO3	negative		0.39					annotated					21801.2	26788.2	32703.6	28492.1	28194.9	33080.7	24729.8	23535.7	27032.1	27016.9	33091	30600.9	32856.5	36887.8	51730.5	37168.4	40677.6	34383.8
