# Supplementary material for: Gilthead Seabream Liver Integrative Proteomics and Metabolomics Analysis Reveals Regulation by Different Prosurvival Pathways in the Metabolic Adaptation to Stress
Source: Int J Mol Sci. 2022 Dec 6;23(23):15395. doi: 10.3390/ijms232315395 (PMC9741202; doi:10.3390/ijms232315395)
Supplement: Supplementary file 1 [file ijms-23-15395-s001.zip › Table S6.xlsx]

## Sheet: NET
Table S6. Overrepresentation analysis (ORA) of DAPs and DAMs, based on KEGG database, achieved with two-sided hypergeometric test followed by Benjamini-Hochberg method for p-value correction
KEGG term	Total	Expected	Hits	Raw p.value	-log10(p)	Holm adjust	FDR	Impact
Ribosome	134	3.1766	33	6.3293e-25	24.199	1.0317e-22	1.0317e-22	0
Protein processing in endoplasmic reticulum	185	4.3856	29	2.9248e-16	15.534	4.7382e-14	2.3837e-14	0.068627
One carbon pool by folate	27	0.64006	6	3.2322e-05	4.4905	0.0052039	0.0017562	5.1667
RNA transport	161	3.8167	13	0.00011293	3.9472	0.018069	0.0046019	0.17757
Butanoate metabolism	66	1.5646	7	0.00090777	3.042	0.14434	0.026662	0.83636
Peroxisome	88	2.0861	8	0.0011068	2.9559	0.17487	0.026662	0
Tryptophan metabolism	132	3.1292	10	0.001145	2.9412	0.17976	0.026662	0.74797
Aminoacyl-tRNA biosynthesis	116	2.7499	9	0.0017017	2.7691	0.26546	0.028191	0.18557
Cysteine and methionine metabolism	116	2.7499	9	0.0017017	2.7691	0.26546	0.028191	0.31068
Glycine, serine and threonine metabolism	95	2.2521	8	0.0018173	2.7406	0.27987	0.028191	1.4483
Fructose and mannose metabolism	97	2.2995	8	0.0020754	2.6829	0.31754	0.028191	0.36
Valine, leucine and isoleucine degradation	97	2.2995	8	0.0020754	2.6829	0.31754	0.028191	0.73958

## Sheet: HYP
Table S6. Overrepresentation analysis (ORA) of DAPs and DAMs, based on KEGG database, achieved with two-sided hypergeometric test followed by Benjamini-Hochberg method for p-value correction
KEGG term	Total	Expected	Hits	Raw p.value	-log10(p)	Holm adjust	FDR	Impact
ABC transporters	177	1.0394	12	3.0222e-10	9.5197	4.9263e-08	4.9263e-08	0
Aminoacyl-tRNA biosynthesis	116	0.68117	6	5.5789e-05	4.2535	0.0090378	0.00326	0.061856
Alanine, aspartate and glutamate metabolism	72	0.42279	5	6.0001e-05	4.2218	0.0096601	0.00326	0.49123
Arginine biosynthesis	48	0.28186	4	0.00017063	3.7679	0.027301	0.0069533	0.31429
Citrate cycle (TCA cycle)	54	0.31709	4	0.0002702	3.5683	0.042962	0.0088085	0.63636
Pentose phosphate pathway	68	0.3993	4	0.00065481	3.1839	0.10346	0.017789	0.35484
Pyrimidine metabolism	128	0.75163	5	0.00088505	3.053	0.13895	0.020609	0.32061
Pentose and glucuronate interconversions	77	0.45215	4	0.0010465	2.9803	0.16325	0.021322	0.043478
Peroxisome	88	0.51675	4	0.0017195	2.7646	0.26652	0.031141	0
Glutathione metabolism	97	0.5696	4	0.0024574	2.6095	0.37844	0.040056	0.19718
Purine metabolism	249	1.4622	6	0.0032282	2.491	0.49069	0.04385	0.21951
