# Supplementary material for: Gilthead Seabream Liver Integrative Proteomics and Metabolomics Analysis Reveals Regulation by Different Prosurvival Pathways in the Metabolic Adaptation to Stress
Source: Int J Mol Sci. 2022 Dec 6;23(23):15395. doi: 10.3390/ijms232315395 (PMC9741202; doi:10.3390/ijms232315395)
Supplement: Supplementary file 1 [file ijms-23-15395-s001.zip › Table S7.xlsx]

## Sheet: NET_upregulated
Table S7. ORA of proteins and metabolites selected by the DIABLO model, based on the REACTOME database
Pathway identifier	Pathway name	#Entities found	#Entities total	Entities ratio	Entities pValue	Entities FDR	#Reactions found	#Reactions total	Reactions ratio	Species identifier	Species name	Submitted entities found
R-HSA-425393	Transport of inorganic cations/anions and amino acids/oligopeptides	5	167	0.0110567	3.044e-07	8.43188e-05	15	75	0.00543715	9606	Homo sapiens	C00079;C00021;C00149;C00148
R-HSA-425407	SLC-mediated transmembrane transport	6	420	0.0278072	1.14509e-06	0.000158022	17	191	0.0138466	9606	Homo sapiens	C00079;C00144;C00021;C00149;C00148
R-HSA-381183	ATF6 (ATF6-alpha) activates chaperone genes	2	15	0.000993114	8.9041e-05	0.00717338	2	5	0.000362476	9606	Homo sapiens	378848;386590
R-HSA-381033	ATF6 (ATF6-alpha) activates chaperones	2	17	0.00112553	0.000114247	0.00717338	3	10	0.000724953	9606	Homo sapiens	378848;386590
R-HSA-382551	Transport of small molecules	6	965	0.0638904	0.000130425	0.00717338	17	443	0.0321154	9606	Homo sapiens	C00079;C00144;C00021;C00149;C00148
R-HSA-8876725	Protein methylation	2	21	0.00139036	0.000173967	0.00800247	9	9	0.000652458	9606	Homo sapiens	C00021
R-HSA-72766	Translation	4	339	0.0224444	0.000212057	0.00811309	21	99	0.00717703	9606	Homo sapiens	C00079;C00021;415229;C00148
R-HSA-71291	Metabolism of amino acids and derivatives	5	666	0.0440943	0.00023862	0.00811309	24	285	0.0206612	9606	Homo sapiens	C00079;C00021;415229;C00149;C00148
R-HSA-72086	mRNA Capping	2	35	0.00231727	0.000479673	0.0143902	3	11	0.000797448	9606	Homo sapiens	C00144;C00021
R-HSA-379726	Mitochondrial tRNA aminoacylation	2	47	0.00311176	0.0008595	0.0191878	2	21	0.0015224	9606	Homo sapiens	C00079;C00148
R-HSA-3000480	Scavenging by Class A Receptors	2	49	0.00324417	0.000933217	0.0191878	2	10	0.000724953	9606	Homo sapiens	C00144;386590
R-HSA-379716	Cytosolic tRNA aminoacylation	2	50	0.00331038	0.000971182	0.0191878	2	21	0.0015224	9606	Homo sapiens	C00079;C00148
R-HSA-3214841	PKMTs methylate histone lysines	2	51	0.00337659	0.00100988	0.0191878	21	22	0.0015949	9606	Homo sapiens	C00021
R-HSA-442660	Na+/Cl- dependent neurotransmitter transporters	2	51	0.00337659	0.00100988	0.0191878	4	15	0.00108743	9606	Homo sapiens	C00079;C00148
R-HSA-3214858	RMTs methylate histone arginines	2	55	0.00364142	0.00117203	0.0199244	14	22	0.0015949	9606	Homo sapiens	C00021
R-HSA-1483191	Synthesis of PC	2	55	0.00364142	0.00117203	0.0199244	4	18	0.00130492	9606	Homo sapiens	C00021;C00307
R-HSA-2514856	The phototransduction cascade	2	59	0.00390625	0.00134585	0.0215336	2	27	0.00195737	9606	Homo sapiens	C00144;C00021
R-HSA-2262752	Cellular responses to stress	5	1001	0.0662738	0.00154058	0.0218959	18	444	0.0321879	9606	Homo sapiens	378848;C00144;C00021;415229;386590
R-HSA-8953897	Cellular responses to stimuli	5	1019	0.0674656	0.00166853	0.0218959	18	475	0.0344353	9606	Homo sapiens	378848;C00144;C00021;415229;386590
R-HSA-8978934	Metabolism of cofactors	2	68	0.00450212	0.00177927	0.0218959	4	28	0.00202987	9606	Homo sapiens	C00079;C00021
R-HSA-379724	tRNA Aminoacylation	2	68	0.00450212	0.00177927	0.0218959	4	42	0.0030448	9606	Homo sapiens	C00079;C00148
R-HSA-352230	Amino acid transport across the plasma membrane	2	69	0.00456833	0.00183102	0.0218959	12	36	0.00260983	9606	Homo sapiens	C00079;C00148
R-HSA-392499	Metabolism of proteins	7	2212	0.146451	0.00191322	0.0218959	41	810	0.0587212	9606	Homo sapiens	C00079;C00021;415229;C00148;386590;338138
R-HSA-6782315	tRNA modification in the nucleus and cytosol	2	72	0.00476695	0.00199054	0.0218959	23	37	0.00268233	9606	Homo sapiens	C00021
R-HSA-1614635	Sulfur amino acid metabolism	2	92	0.0060911	0.00321579	0.0321579	2	37	0.00268233	9606	Homo sapiens	C00021;C00149
R-HSA-72764	Eukaryotic Translation Termination	2	106	0.00701801	0.00423749	0.0369966	4	5	0.000362476	9606	Homo sapiens	C00021;415229
R-HSA-9673163	Oleoyl-phe metabolism	1	5	0.000331038	0.00462457	0.0369966	2	2	0.000144991	9606	Homo sapiens	C00079
R-HSA-196854	Metabolism of vitamins and cofactors	3	382	0.0252913	0.00477673	0.0382139	6	204	0.014789	9606	Homo sapiens	C00079;C00021
R-HSA-8953854	Metabolism of RNA	4	788	0.0521716	0.00485959	0.0388297	47	187	0.0135566	9606	Homo sapiens	C00144;C00021;415229
R-HSA-2408552	Methylation of MeSeH for excretion	1	6	0.000397246	0.0055471	0.0388297	2	2	0.000144991	9606	Homo sapiens	C00021
R-HSA-428559	Proton-coupled neutral amino acid transporters	1	6	0.000397246	0.0055471	0.0388297	2	2	0.000144991	9606	Homo sapiens	C00148
R-HSA-1430728	Metabolism	8	3639	0.24093	0.00814823	0.0551383	70	2250	0.163114	9606	Homo sapiens	C00079;C00144;C00021;415229;C00307;C00149;C00148
R-HSA-381119	Unfolded Protein Response (UPR)	2	155	0.0102622	0.00882906	0.0551383	5	94	0.00681456	9606	Homo sapiens	378848;386590
R-HSA-6793080	rRNA modification in the mitochondrion	1	10	0.000662076	0.00922928	0.0551383	5	5	0.000362476	9606	Homo sapiens	C00021
R-HSA-425366	Transport of bile salts and organic acids, metal ions and amine compounds	2	165	0.0109243	0.00995235	0.0551383	4	67	0.00485718	9606	Homo sapiens	C00079;C00148
R-HSA-2173782	Binding and Uptake of Ligands by Scavenger Receptors	2	168	0.0111229	0.0103012	0.0551383	2	33	0.00239234	9606	Homo sapiens	C00144;386590
R-HSA-2187338	Visual phototransduction	2	169	0.0111891	0.0104187	0.0551383	2	92	0.00666957	9606	Homo sapiens	C00144;C00021
R-HSA-2408499	Formation of selenosugars for excretion	1	12	0.000794492	0.0110656	0.0551383	1	4	0.000289981	9606	Homo sapiens	C00021
R-HSA-2408522	Selenoamino acid metabolism	2	180	0.0119174	0.0117507	0.0551383	6	33	0.00239234	9606	Homo sapiens	C00021;415229
R-HSA-379397	Enzymatic degradation of dopamine by COMT	1	13	0.000860699	0.0119826	0.0551383	2	4	0.000289981	9606	Homo sapiens	C00021
R-HSA-72306	tRNA processing	2	184	0.0121822	0.0122528	0.0551383	26	54	0.00391475	9606	Homo sapiens	C00021
R-HSA-6787450	tRNA modification in the mitochondrion	1	14	0.000926907	0.0128988	0.0551383	3	7	0.000507467	9606	Homo sapiens	C00021
R-HSA-70688	Proline catabolism	1	14	0.000926907	0.0128988	0.0551383	1	4	0.000289981	9606	Homo sapiens	C00148
R-HSA-5358493	Synthesis of diphthamide-EEF2	1	15	0.000993114	0.0138142	0.0551383	1	4	0.000289981	9606	Homo sapiens	C00021
R-HSA-1679131	Trafficking and processing of endosomal TLR	1	16	0.00105932	0.0147288	0.0551383	2	7	0.000507467	9606	Homo sapiens	386590
R-HSA-8868773	rRNA processing in the nucleus and cytosol	2	208	0.0137712	0.0154606	0.0551383	6	15	0.00108743	9606	Homo sapiens	C00021;415229
R-HSA-379401	Dopamine clearance from the synaptic cleft	1	17	0.00112553	0.0156427	0.0551383	2	7	0.000507467	9606	Homo sapiens	C00021
R-HSA-418457	cGMP effects	1	18	0.00119174	0.0165557	0.0551383	1	4	0.000289981	9606	Homo sapiens	C00144
R-HSA-69166	Removal of the Flap Intermediate	1	18	0.00119174	0.0165557	0.0551383	1	4	0.000289981	9606	Homo sapiens	C00144
R-HSA-166187	Mitochondrial Uncoupling	1	18	0.00119174	0.0165557	0.0551383	2	9	0.000652458	9606	Homo sapiens	C00079
R-HSA-1483206	Glycerophospholipid biosynthesis	2	221	0.0146319	0.0173343	0.0551383	4	133	0.00964187	9606	Homo sapiens	C00021;C00307
R-HSA-5676934	Protein repair	1	19	0.00125794	0.017468	0.0551383	1	7	0.000507467	9606	Homo sapiens	C00021
R-HSA-69183	Processive synthesis on the lagging strand	1	19	0.00125794	0.017468	0.0551383	1	7	0.000507467	9606	Homo sapiens	C00144
R-HSA-6782861	Synthesis of wybutosine at G37 of tRNA(Phe)	1	20	0.00132415	0.0183794	0.0551383	5	8	0.000579962	9606	Homo sapiens	C00021
R-HSA-209931	Serotonin and melatonin biosynthesis	1	20	0.00132415	0.0183794	0.0551383	1	4	0.000289981	9606	Homo sapiens	C00021
R-HSA-2485179	Activation of the phototransduction cascade	1	20	0.00132415	0.0183794	0.0551383	1	8	0.000579962	9606	Homo sapiens	C00144
R-HSA-430039	mRNA decay by 5' to 3' exoribonuclease	1	21	0.00139036	0.0192901	0.0567078	1	3	0.000217486	9606	Homo sapiens	C00144
R-HSA-1428517	The citric acid (TCA) cycle and respiratory electron transport	2	238	0.0157574	0.0199242	0.0567078	9	67	0.00485718	9606	Homo sapiens	C00079;C00149
R-HSA-174437	Removal of the Flap Intermediate from the C-strand	1	22	0.00145657	0.0202	0.0567078	1	4	0.000289981	9606	Homo sapiens	C00144
R-HSA-209905	Catecholamine biosynthesis	1	22	0.00145657	0.0202	0.0567078	1	6	0.000434972	9606	Homo sapiens	C00021
R-HSA-1614517	Sulfide oxidation to sulfate	1	22	0.00145657	0.0202	0.0567078	1	6	0.000434972	9606	Homo sapiens	C00149
R-HSA-727802	Transport of nucleotide sugars	1	22	0.00145657	0.0202	0.0567078	1	10	0.000724953	9606	Homo sapiens	C00144
R-HSA-6804760	Regulation of TP53 Activity through Methylation	1	23	0.00152278	0.0211091	0.0567078	5	12	0.000869943	9606	Homo sapiens	C00021
R-HSA-72312	rRNA processing	2	246	0.0162871	0.0211966	0.0567078	11	21	0.0015224	9606	Homo sapiens	C00021;415229
R-HSA-429958	mRNA decay by 3' to 5' exoribonuclease	1	24	0.00158898	0.0220175	0.0567078	1	3	0.000217486	9606	Homo sapiens	C00144
R-HSA-428643	Organic anion transporters	1	25	0.00165519	0.022925	0.0567078	2	9	0.000652458	9606	Homo sapiens	C00149
R-HSA-71288	Creatine metabolism	1	25	0.00165519	0.022925	0.0567078	1	6	0.000434972	9606	Homo sapiens	C00021
R-HSA-3247509	Chromatin modifying enzymes	2	258	0.0170816	0.023168	0.0567078	35	85	0.0061621	9606	Homo sapiens	C00021
R-HSA-4839726	Chromatin organization	2	258	0.0170816	0.023168	0.0567078	35	85	0.0061621	9606	Homo sapiens	C00021
R-HSA-69186	Lagging Strand Synthesis	1	26	0.0017214	0.0238318	0.0567078	1	11	0.000797448	9606	Homo sapiens	C00144
R-HSA-8964208	Phenylalanine metabolism	1	27	0.00178761	0.0247378	0.0567078	4	6	0.000434972	9606	Homo sapiens	C00079
R-HSA-70921	Histidine catabolism	1	30	0.00198623	0.027451	0.0567078	2	8	0.000579962	9606	Homo sapiens	C00021
R-HSA-5601884	PIWI-interacting RNA (piRNA) biogenesis	1	31	0.00205244	0.0283539	0.0567078	3	15	0.00108743	9606	Homo sapiens	C00021
R-HSA-203927	MicroRNA (miRNA) biogenesis	1	31	0.00205244	0.0283539	0.0567078	1	8	0.000579962	9606	Homo sapiens	C00021
R-HSA-2142789	Ubiquinol biosynthesis	1	32	0.00211864	0.029256	0.0575797	3	9	0.000652458	9606	Homo sapiens	C00021
R-HSA-69273	Cyclin A/B1/B2 associated events during G2/M transition	1	32	0.00211864	0.029256	0.0575797	1	25	0.00181238	9606	Homo sapiens	C00021
R-HSA-174414	Processive synthesis on the C-strand of the telomere	1	33	0.00218485	0.0301573	0.0575797	1	7	0.000507467	9606	Homo sapiens	C00144
R-HSA-9759218	Cobalamin (Cbl) metabolism	1	33	0.00218485	0.0301573	0.0575797	1	11	0.000797448	9606	Homo sapiens	C00021
R-HSA-8850843	Phosphate bond hydrolysis by NTPDase proteins	1	34	0.00225106	0.0310578	0.0575797	4	12	0.000869943	9606	Homo sapiens	C00144
R-HSA-112311	Neurotransmitter clearance	1	34	0.00225106	0.0310578	0.0575797	2	13	0.000942439	9606	Homo sapiens	C00021
R-HSA-392154	Nitric oxide stimulates guanylate cyclase	1	35	0.00231727	0.0319576	0.0575797	1	7	0.000507467	9606	Homo sapiens	C00144
R-HSA-5334118	DNA methylation	1	36	0.00238347	0.0328566	0.0575797	3	7	0.000507467	9606	Homo sapiens	C00021
R-HSA-1483257	Phospholipid metabolism	2	314	0.0207892	0.0333194	0.0575797	4	218	0.015804	9606	Homo sapiens	C00021;C00307
R-HSA-1474151	Tetrahydrobiopterin (BH4) synthesis, recycling, salvage and regulation	1	37	0.00244968	0.0337548	0.0575797	1	16	0.00115992	9606	Homo sapiens	C00079
R-HSA-69190	DNA strand elongation	1	38	0.00251589	0.0346522	0.0575797	1	15	0.00108743	9606	Homo sapiens	C00144
R-HSA-2408508	Metabolism of ingested SeMet, Sec, MeSec into H2Se	1	39	0.0025821	0.0355489	0.0575797	1	10	0.000724953	9606	Homo sapiens	C00021
R-HSA-8868766	rRNA processing in the mitochondrion	1	40	0.00264831	0.0364448	0.0575797	5	6	0.000434972	9606	Homo sapiens	C00021
R-HSA-195721	Signaling by WNT	2	332	0.0219809	0.0368977	0.0575797	2	157	0.0113818	9606	Homo sapiens	C00144;C00021
R-HSA-5653656	Vesicle-mediated transport	3	828	0.0548199	0.0380501	0.0575797	15	252	0.0182688	9606	Homo sapiens	C00144;386590;338138
R-HSA-8964539	Glutamate and glutamine metabolism	1	42	0.00278072	0.0382342	0.0575797	3	14	0.00101493	9606	Homo sapiens	C00148
R-HSA-381042	PERK regulates gene expression	1	42	0.00278072	0.0382342	0.0575797	1	11	0.000797448	9606	Homo sapiens	378848
R-HSA-8963691	Phenylalanine and tyrosine metabolism	1	43	0.00284693	0.0391278	0.0575797	4	12	0.000869943	9606	Homo sapiens	C00079
R-HSA-212300	PRC2 methylates histones and DNA	1	44	0.00291314	0.0400206	0.0575797	2	4	0.000289981	9606	Homo sapiens	C00021
R-HSA-427359	SIRT1 negatively regulates rRNA expression	1	45	0.00297934	0.0409126	0.0575797	1	5	0.000362476	9606	Homo sapiens	C00021
R-HSA-74217	Purine salvage	1	45	0.00297934	0.0409126	0.0575797	2	12	0.000869943	9606	Homo sapiens	C00144
R-HSA-9648002	RAS processing	1	46	0.00304555	0.0418038	0.0575797	1	21	0.0015224	9606	Homo sapiens	C00021
R-HSA-427389	ERCC6 (CSB) and EHMT2 (G9a) positively regulate rRNA expression	1	48	0.00317797	0.0435841	0.0575797	1	4	0.000289981	9606	Homo sapiens	C00021
R-HSA-73817	Purine ribonucleoside monophosphate biosynthesis	1	48	0.00317797	0.0435841	0.0575797	3	17	0.00123242	9606	Homo sapiens	C00144
R-HSA-71240	Tryptophan catabolism	1	48	0.00317797	0.0435841	0.0575797	2	16	0.00115992	9606	Homo sapiens	C00079
R-HSA-174417	Telomere C-strand (Lagging Strand) Synthesis	1	49	0.00324417	0.044473	0.0575797	1	18	0.00130492	9606	Homo sapiens	C00144
R-HSA-71403	Citric acid cycle (TCA cycle)	1	50	0.00331038	0.0453612	0.0575797	6	17	0.00123242	9606	Homo sapiens	C00149
R-HSA-156581	Methylation	1	52	0.0034428	0.0471353	0.0575797	8	13	0.000942439	9606	Homo sapiens	C00021
R-HSA-1614558	Degradation of cysteine and homocysteine	1	52	0.0034428	0.0471353	0.0575797	1	23	0.00166739	9606	Homo sapiens	C00149
R-HSA-196741	Cobalamin (Cbl, vitamin B12) transport and metabolism	1	52	0.0034428	0.0471353	0.0575797	1	27	0.00195737	9606	Homo sapiens	C00021
R-HSA-2514859	Inactivation, recovery and regulation of the phototransduction cascade	1	54	0.00357521	0.0489063	0.0575797	1	19	0.00137741	9606	Homo sapiens	C00021
R-HSA-2299718	Condensation of Prophase Chromosomes	1	55	0.00364142	0.0497906	0.0575797	1	10	0.000724953	9606	Homo sapiens	C00021

## Sheet: NET_downregulated
Table S7. ORA of proteins and metabolites selected by the DIABLO model, based on the REACTOME database
Pathway identifier	Pathway name	#Entities found	#Entities total	Entities ratio	Entities pValue	Entities FDR	#Reactions found	#Reactions total	Reactions ratio	Species identifier	Species name	Submitted entities found
R-HSA-8963684	Tyrosine catabolism	1	5	0.000430775	0.00301153	0.0156276	1	6	0.000446528	9606	Homo sapiens	259189
R-HSA-9033500	TYSND1 cleaves peroxisomal proteins	1	7	0.000603084	0.00421396	0.0156276	1	7	0.00052095	9606	Homo sapiens	431754
R-HSA-70921	Histidine catabolism	1	8	0.000689239	0.00481471	0.0156276	1	8	0.000595371	9606	Homo sapiens	394052
R-HSA-390247	Beta-oxidation of very long chain fatty acids	1	11	0.000947704	0.0066151	0.0156276	1	11	0.000818635	9606	Homo sapiens	431754
R-HSA-8963691	Phenylalanine and tyrosine metabolism	1	11	0.000947704	0.0066151	0.0156276	1	12	0.000893056	9606	Homo sapiens	259189
R-HSA-2046106	alpha-linolenic acid (ALA) metabolism	1	13	0.00112001	0.0078138	0.0156276	1	14	0.0010419	9606	Homo sapiens	431754
R-HSA-2046104	alpha-linolenic (omega3) and linoleic (omega6) acid metabolism	1	13	0.00112001	0.0078138	0.0156276	1	22	0.00163727	9606	Homo sapiens	431754
R-HSA-390918	Peroxisomal lipid metabolism	1	29	0.00249849	0.0173589	0.0196709	1	32	0.00238148	9606	Homo sapiens	431754
R-HSA-71291	Metabolism of amino acids and derivatives	2	375	0.0323081	0.0196709	0.0196709	2	247	0.0183821	9606	Homo sapiens	259189;394052
R-HSA-9033241	Peroxisomal protein import	1	64	0.00551391	0.0379648	0.0379648	5	26	0.00193496	9606	Homo sapiens	431754

## Sheet: HYP_upregulated
Table S7. ORA of proteins and metabolites selected by the DIABLO model, based on the REACTOME database
Pathway identifier	Pathway name	#Entities found	#Entities total	Entities ratio	Entities pValue	Entities FDR	#Reactions found	#Reactions total	Reactions ratio	Species identifier	Species name	Submitted entities found
R-HSA-352230	Amino acid transport across the plasma membrane	4	69	0.00456833	2.09372e-07	2.20709e-05	25	36	0.00260983	9606	Homo sapiens	C00077;C00041;C00062;C00047
R-HSA-71291	Metabolism of amino acids and derivatives	7	666	0.0440943	2.10898e-07	2.20709e-05	30	285	0.0206612	9606	Homo sapiens	402827;C00077;393261;C03406;C00041;C00062;C00047
R-HSA-70635	Urea cycle	3	32	0.00211864	2.06245e-06	0.000131997	7	8	0.000579962	9606	Homo sapiens	C00077;C03406;C00062
R-HSA-379726	Mitochondrial tRNA aminoacylation	3	47	0.00311176	6.49103e-06	0.000259688	3	21	0.0015224	9606	Homo sapiens	C00041;C00062;C00047
R-HSA-425393	Transport of inorganic cations/anions and amino acids/oligopeptides	4	167	0.0110567	6.89089e-06	0.000259688	25	75	0.00543715	9606	Homo sapiens	C00077;C00041;C00062;C00047
R-HSA-379716	Cytosolic tRNA aminoacylation	3	50	0.00331038	7.80453e-06	0.000259688	3	21	0.0015224	9606	Homo sapiens	C00041;C00062;C00047
R-HSA-442660	Na+/Cl- dependent neurotransmitter transporters	3	51	0.00337659	8.27853e-06	0.000259688	3	15	0.00108743	9606	Homo sapiens	C00041;C00062;C00047
R-HSA-379724	tRNA Aminoacylation	3	68	0.00450212	1.94745e-05	0.000447912	6	42	0.0030448	9606	Homo sapiens	C00041;C00062;C00047
R-HSA-351202	Metabolism of polyamines	3	80	0.00529661	3.1541e-05	0.000662361	3	17	0.00123242	9606	Homo sapiens	C00077;393261;C00062
R-HSA-420499	Class C/3 (Metabotropic glutamate/pheromone receptors)	3	97	0.00642214	5.57975e-05	0.00100435	1	7	0.000507467	9606	Homo sapiens	C00077;C00062;C00047
R-HSA-71288	Creatine metabolism	2	25	0.00165519	0.000178833	0.00304016	1	6	0.000434972	9606	Homo sapiens	C00077;C00062
R-HSA-425407	SLC-mediated transmembrane transport	4	420	0.0278072	0.000247364	0.00395783	25	191	0.0138466	9606	Homo sapiens	C00077;C00041;C00062;C00047
R-HSA-425366	Transport of bile salts and organic acids, metal ions and amine compounds	3	165	0.0109243	0.000266387	0.00399581	3	67	0.00485718	9606	Homo sapiens	C00041;C00062;C00047
R-HSA-5223345	Miscellaneous transport and binding events	2	36	0.00238347	0.000369033	0.00483753	1	13	0.000942439	9606	Homo sapiens	C00062;C00047
R-HSA-8964539	Glutamate and glutamine metabolism	2	42	0.00278072	0.000500966	0.0060116	3	14	0.00101493	9606	Homo sapiens	C00077;C00041
R-HSA-382551	Transport of small molecules	5	965	0.0638904	0.000575989	0.00691187	27	443	0.0321154	9606	Homo sapiens	C00077;393261;C00041;C00062;C00047
R-HSA-416476	G alpha (q) signalling events	3	284	0.018803	0.00128767	0.0141643	3	35	0.00253734	9606	Homo sapiens	C00077;C00062;C00047
R-HSA-389661	Glyoxylate metabolism and glycine degradation	2	73	0.00483316	0.00149285	0.0164213	4	23	0.00166739	9606	Homo sapiens	402827;C00041
R-HSA-72766	Translation	3	339	0.0224444	0.00213648	0.0213648	6	99	0.00717703	9606	Homo sapiens	C00041;C00062;C00047
R-HSA-1430728	Metabolism	8	3639	0.24093	0.0021555	0.021555	50	2250	0.163114	9606	Homo sapiens	402827;C00077;393261;C03406;C00041;C00062;C00093;C00047
R-HSA-5689603	UCH proteinases	2	98	0.00648835	0.00266092	0.0239483	3	11	0.000797448	9606	Homo sapiens	393261;C00047
R-HSA-8964540	Alanine metabolism	1	6	0.000397246	0.00475655	0.0380524	4	4	0.000289981	9606	Homo sapiens	C00041
R-HSA-428559	Proton-coupled neutral amino acid transporters	1	6	0.000397246	0.00475655	0.0380524	1	2	0.000144991	9606	Homo sapiens	C00041
R-HSA-351143	Agmatine biosynthesis	1	8	0.000529661	0.00633745	0.0506996	1	2	0.000144991	9606	Homo sapiens	C00062
R-HSA-1483152	Hydrolysis of LPE	1	9	0.000595869	0.00712704	0.0570163	1	3	0.000217486	9606	Homo sapiens	C00093
R-HSA-500792	GPCR ligand binding	3	606	0.0401218	0.0108183	0.0647333	1	187	0.0135566	9606	Homo sapiens	C00077;C00062;C00047
R-HSA-879415	Advanced glycosylation endproduct receptor signaling	1	16	0.00105932	0.0126381	0.0647333	1	4	0.000289981	9606	Homo sapiens	474327
R-HSA-6814848	Glycerophospholipid catabolism	1	18	0.00119174	0.0142075	0.0647333	2	7	0.000507467	9606	Homo sapiens	C00093
R-HSA-1483115	Hydrolysis of LPC	1	18	0.00119174	0.0142075	0.0647333	1	6	0.000434972	9606	Homo sapiens	C00093
R-HSA-196780	Biotin transport and metabolism	1	19	0.00125794	0.0149913	0.0647333	2	13	0.000942439	9606	Homo sapiens	C00047
R-HSA-5676934	Protein repair	1	19	0.00125794	0.0149913	0.0647333	1	7	0.000507467	9606	Homo sapiens	C00062
R-HSA-1483148	Synthesis of PG	1	21	0.00139036	0.0165573	0.0647333	1	5	0.000362476	9606	Homo sapiens	C00093
R-HSA-196849	Metabolism of water-soluble vitamins and cofactors	2	258	0.0170816	0.0171864	0.0647333	4	142	0.0102943	9606	Homo sapiens	C00041;C00047
R-HSA-1362409	Mitochondrial iron-sulfur cluster biogenesis	1	25	0.00165519	0.0196825	0.0647333	1	6	0.000434972	9606	Homo sapiens	C00041
R-HSA-947581	Molybdenum cofactor biosynthesis	1	27	0.00178761	0.0212416	0.0647333	2	6	0.000434972	9606	Homo sapiens	C00041
R-HSA-8964208	Phenylalanine metabolism	1	27	0.00178761	0.0212416	0.0647333	1	6	0.000434972	9606	Homo sapiens	C00041
R-HSA-2022377	Metabolism of Angiotensinogen to Angiotensins	1	27	0.00178761	0.0212416	0.0647333	1	20	0.00144991	9606	Homo sapiens	C00062
R-HSA-5688426	Deubiquitination	2	289	0.019134	0.0212721	0.0647333	4	77	0.00558214	9606	Homo sapiens	393261;C00047
R-HSA-392499	Metabolism of proteins	5	2212	0.146451	0.0217151	0.0647333	19	810	0.0587212	9606	Homo sapiens	393261;C00041;C00062;474327;C00047
R-HSA-388396	GPCR downstream signalling	3	792	0.0524364	0.0221965	0.0647333	3	173	0.0125417	9606	Homo sapiens	C00077;C00062;C00047
R-HSA-209968	Thyroxine biosynthesis	1	29	0.00192002	0.0227985	0.0647333	2	11	0.000797448	9606	Homo sapiens	C00041
R-HSA-75109	Triglyceride biosynthesis	1	33	0.00218485	0.0259054	0.0647333	2	7	0.000507467	9606	Homo sapiens	C00093
R-HSA-392154	Nitric oxide stimulates guanylate cyclase	1	35	0.00231727	0.0274555	0.0647333	1	7	0.000507467	9606	Homo sapiens	C00062
R-HSA-372790	Signaling by GPCR	3	871	0.0576668	0.0284816	0.0647333	4	360	0.0260983	9606	Homo sapiens	C00077;C00062;C00047
R-HSA-203615	eNOS activation	1	37	0.00244968	0.0290033	0.0647333	1	20	0.00144991	9606	Homo sapiens	C00062
R-HSA-2408508	Metabolism of ingested SeMet, Sec, MeSec into H2Se	1	39	0.0025821	0.0305489	0.0647333	1	10	0.000724953	9606	Homo sapiens	C00041
R-HSA-202131	Metabolism of nitric oxide: NOS3 activation and regulation	1	41	0.00271451	0.0320922	0.0647333	1	26	0.00188488	9606	Homo sapiens	C00062
R-HSA-163560	Triglyceride catabolism	1	42	0.00278072	0.032863	0.0647333	1	17	0.00123242	9606	Homo sapiens	C00093
R-HSA-8963691	Phenylalanine and tyrosine metabolism	1	43	0.00284693	0.0336332	0.0647333	1	12	0.000869943	9606	Homo sapiens	C00041
R-HSA-71064	Lysine catabolism	1	44	0.00291314	0.0344029	0.0647333	1	13	0.000942439	9606	Homo sapiens	C00047
R-HSA-196854	Metabolism of vitamins and cofactors	2	382	0.0252913	0.0356748	0.0647333	4	204	0.014789	9606	Homo sapiens	C00041;C00047
R-HSA-5218920	VEGFR2 mediated vascular permeability	1	46	0.00304555	0.0359406	0.0647333	1	15	0.00108743	9606	Homo sapiens	C00062
R-HSA-71240	Tryptophan catabolism	1	48	0.00317797	0.037476	0.0647333	3	16	0.00115992	9606	Homo sapiens	C00041
R-HSA-211733	Regulation of activated PAK-2p34 by proteasome mediated degradation	1	50	0.00331038	0.0390092	0.0647333	1	2	0.000144991	9606	Homo sapiens	393261
R-HSA-165159	MTOR signalling	1	50	0.00331038	0.0390092	0.0647333	1	29	0.00210236	9606	Homo sapiens	C00062
R-HSA-350562	Regulation of ornithine decarboxylase (ODC)	1	51	0.00337659	0.039775	0.0647333	1	4	0.000289981	9606	Homo sapiens	393261
R-HSA-73621	Pyrimidine catabolism	1	51	0.00337659	0.039775	0.0647333	2	17	0.00123242	9606	Homo sapiens	C00041
R-HSA-2262752	Cellular responses to stress	3	1001	0.0662738	0.0407472	0.0647333	10	444	0.0321879	9606	Homo sapiens	393261;C00062;474327
R-HSA-1236978	Cross-presentation of soluble exogenous antigens (endosomes)	1	53	0.003509	0.0413048	0.0647333	1	6	0.000434972	9606	Homo sapiens	393261
R-HSA-69610	p53-Independent DNA Damage Response	1	54	0.00357521	0.0420689	0.0647333	1	4	0.000289981	9606	Homo sapiens	393261
R-HSA-69601	Ubiquitin Mediated Degradation of Phosphorylated Cdc25A	1	54	0.00357521	0.0420689	0.0647333	1	4	0.000289981	9606	Homo sapiens	393261
R-HSA-9762114	GSK3B and BTRC:CUL1-mediated-degradation of NFE2L2	1	54	0.00357521	0.0420689	0.0647333	1	4	0.000289981	9606	Homo sapiens	393261
R-HSA-69613	p53-Independent G1/S DNA damage checkpoint	1	54	0.00357521	0.0420689	0.0647333	1	4	0.000289981	9606	Homo sapiens	393261
R-HSA-349425	Autodegradation of the E3 ubiquitin ligase COP1	1	54	0.00357521	0.0420689	0.0647333	1	5	0.000362476	9606	Homo sapiens	393261
R-HSA-75815	Ubiquitin-dependent degradation of Cyclin D	1	54	0.00357521	0.0420689	0.0647333	1	5	0.000362476	9606	Homo sapiens	393261
R-HSA-169911	Regulation of Apoptosis	1	54	0.00357521	0.0420689	0.0647333	1	5	0.000362476	9606	Homo sapiens	393261
R-HSA-8953897	Cellular responses to stimuli	3	1019	0.0674656	0.0426338	0.0647333	10	475	0.0344353	9606	Homo sapiens	393261;C00062;474327
R-HSA-8854050	FBXL7 down-regulates AURKA during mitotic entry and in early mitosis	1	55	0.00364142	0.0428324	0.0647333	2	6	0.000434972	9606	Homo sapiens	393261
R-HSA-174113	SCF-beta-TrCP mediated degradation of Emi1	1	55	0.00364142	0.0428324	0.0647333	1	3	0.000217486	9606	Homo sapiens	393261
R-HSA-450408	AUF1 (hnRNP D0) binds and destabilizes mRNA	1	56	0.00370763	0.0435954	0.0647333	1	4	0.000289981	9606	Homo sapiens	393261
R-HSA-4641258	Degradation of DVL	1	57	0.00377383	0.0443578	0.0647333	2	7	0.000507467	9606	Homo sapiens	393261
R-HSA-4641257	Degradation of AXIN	1	57	0.00377383	0.0443578	0.0647333	2	8	0.000579962	9606	Homo sapiens	393261
R-HSA-9604323	Negative regulation of NOTCH4 signaling	1	57	0.00377383	0.0443578	0.0647333	1	6	0.000434972	9606	Homo sapiens	393261
R-HSA-8941858	Regulation of RUNX3 expression and activity	1	57	0.00377383	0.0443578	0.0647333	1	9	0.000652458	9606	Homo sapiens	393261
R-HSA-209776	Metabolism of amine-derived hormones	1	58	0.00384004	0.0451196	0.0647333	2	21	0.0015224	9606	Homo sapiens	C00041
R-HSA-69541	Stabilization of p53	1	59	0.00390625	0.0458809	0.0647333	1	15	0.00108743	9606	Homo sapiens	393261
R-HSA-9639288	Amino acids regulate mTORC1	1	61	0.00403867	0.0474018	0.0647333	5	12	0.000869943	9606	Homo sapiens	C00062
R-HSA-5676590	NIK-->noncanonical NF-kB signaling	1	61	0.00403867	0.0474018	0.0647333	1	9	0.000652458	9606	Homo sapiens	393261
R-HSA-5610780	Degradation of GLI1 by the proteasome	1	62	0.00410487	0.0481615	0.0647333	2	6	0.000434972	9606	Homo sapiens	393261
R-HSA-5610785	GLI3 is processed to GLI3R by the proteasome	1	62	0.00410487	0.0481615	0.0647333	1	5	0.000362476	9606	Homo sapiens	393261
R-HSA-5610783	Degradation of GLI2 by the proteasome	1	62	0.00410487	0.0481615	0.0647333	1	5	0.000362476	9606	Homo sapiens	393261
R-HSA-187577	SCF(Skp2)-mediated degradation of p27/p21	1	62	0.00410487	0.0481615	0.0647333	1	7	0.000507467	9606	Homo sapiens	393261
R-HSA-6811436	COPI-independent Golgi-to-ER retrograde traffic	1	63	0.00417108	0.0489205	0.0647333	2	7	0.000507467	9606	Homo sapiens	474327
R-HSA-174084	Autodegradation of Cdh1 by Cdh1:APC/C	1	64	0.00423729	0.049679	0.0647333	1	2	0.000144991	9606	Homo sapiens	393261

## Sheet: HYP_downregulated
Table S7. ORA of proteins and metabolites selected by the DIABLO model, based on the REACTOME database
Pathway identifier	Pathway name	#Entities found	#Entities total	Entities ratio	Entities pValue	Entities FDR	#Reactions found	#Reactions total	Reactions ratio	Species identifier	Species name	Submitted entities found
R-HSA-163754	Insulin effects increased synthesis of Xylulose-5-Phosphate	1	10	0.000662076	0.00462534	0.0481038	2	3	0.000217486	9606	Homo sapiens	C00279
R-HSA-5676934	Protein repair	1	19	0.00125794	0.00877245	0.0481038	1	7	0.000507467	9606	Homo sapiens	C00152
R-HSA-196780	Biotin transport and metabolism	1	19	0.00125794	0.00877245	0.0481038	1	13	0.000942439	9606	Homo sapiens	553283
R-HSA-8963693	Aspartate and asparagine metabolism	1	37	0.00244968	0.0170223	0.0481038	2	11	0.000797448	9606	Homo sapiens	C00152
R-HSA-71387	Metabolism of carbohydrates	2	456	0.0301907	0.0172999	0.0481038	5	243	0.0176164	9606	Homo sapiens	553283;C00279
R-HSA-71336	Pentose phosphate pathway	1	46	0.00304555	0.0211251	0.0481038	4	20	0.00144991	9606	Homo sapiens	C00279
R-HSA-379726	Mitochondrial tRNA aminoacylation	1	47	0.00311176	0.02158	0.0481038	1	21	0.0015224	9606	Homo sapiens	C00152
R-HSA-211733	Regulation of activated PAK-2p34 by proteasome mediated degradation	1	50	0.00331038	0.0229438	0.0481038	1	2	0.000144991	9606	Homo sapiens	550235
R-HSA-379716	Cytosolic tRNA aminoacylation	1	50	0.00331038	0.0229438	0.0481038	1	21	0.0015224	9606	Homo sapiens	C00152
R-HSA-350562	Regulation of ornithine decarboxylase (ODC)	1	51	0.00337659	0.023398	0.0481038	1	4	0.000289981	9606	Homo sapiens	550235
R-HSA-442660	Na+/Cl- dependent neurotransmitter transporters	1	51	0.00337659	0.023398	0.0481038	1	15	0.00108743	9606	Homo sapiens	C00152
R-HSA-1236978	Cross-presentation of soluble exogenous antigens (endosomes)	1	53	0.003509	0.024306	0.0481038	1	6	0.000434972	9606	Homo sapiens	550235
R-HSA-69601	Ubiquitin Mediated Degradation of Phosphorylated Cdc25A	1	54	0.00357521	0.0247597	0.0481038	1	4	0.000289981	9606	Homo sapiens	550235
R-HSA-9762114	GSK3B and BTRC:CUL1-mediated-degradation of NFE2L2	1	54	0.00357521	0.0247597	0.0481038	1	4	0.000289981	9606	Homo sapiens	550235
R-HSA-69613	p53-Independent G1/S DNA damage checkpoint	1	54	0.00357521	0.0247597	0.0481038	1	4	0.000289981	9606	Homo sapiens	550235
R-HSA-69610	p53-Independent DNA Damage Response	1	54	0.00357521	0.0247597	0.0481038	1	4	0.000289981	9606	Homo sapiens	550235
R-HSA-349425	Autodegradation of the E3 ubiquitin ligase COP1	1	54	0.00357521	0.0247597	0.0481038	1	5	0.000362476	9606	Homo sapiens	550235
R-HSA-169911	Regulation of Apoptosis	1	54	0.00357521	0.0247597	0.0481038	1	5	0.000362476	9606	Homo sapiens	550235
R-HSA-75815	Ubiquitin-dependent degradation of Cyclin D	1	54	0.00357521	0.0247597	0.0481038	1	5	0.000362476	9606	Homo sapiens	550235
R-HSA-8854050	FBXL7 down-regulates AURKA during mitotic entry and in early mitosis	1	55	0.00364142	0.0252132	0.0481038	2	6	0.000434972	9606	Homo sapiens	550235
R-HSA-174113	SCF-beta-TrCP mediated degradation of Emi1	1	55	0.00364142	0.0252132	0.0481038	1	3	0.000217486	9606	Homo sapiens	550235
R-HSA-450408	AUF1 (hnRNP D0) binds and destabilizes mRNA	1	56	0.00370763	0.0256665	0.0481038	1	4	0.000289981	9606	Homo sapiens	550235
R-HSA-4641258	Degradation of DVL	1	57	0.00377383	0.0261196	0.0481038	2	7	0.000507467	9606	Homo sapiens	550235
R-HSA-4641257	Degradation of AXIN	1	57	0.00377383	0.0261196	0.0481038	2	8	0.000579962	9606	Homo sapiens	550235
R-HSA-9604323	Negative regulation of NOTCH4 signaling	1	57	0.00377383	0.0261196	0.0481038	1	6	0.000434972	9606	Homo sapiens	550235
R-HSA-8941858	Regulation of RUNX3 expression and activity	1	57	0.00377383	0.0261196	0.0481038	1	9	0.000652458	9606	Homo sapiens	550235
R-HSA-69541	Stabilization of p53	1	59	0.00390625	0.0270254	0.0481038	1	15	0.00108743	9606	Homo sapiens	550235
R-HSA-5676590	NIK-->noncanonical NF-kB signaling	1	61	0.00403867	0.0279304	0.0481038	1	9	0.000652458	9606	Homo sapiens	550235
R-HSA-5610780	Degradation of GLI1 by the proteasome	1	62	0.00410487	0.0283827	0.0481038	2	6	0.000434972	9606	Homo sapiens	550235
R-HSA-5610785	GLI3 is processed to GLI3R by the proteasome	1	62	0.00410487	0.0283827	0.0481038	1	5	0.000362476	9606	Homo sapiens	550235
R-HSA-5610783	Degradation of GLI2 by the proteasome	1	62	0.00410487	0.0283827	0.0481038	1	5	0.000362476	9606	Homo sapiens	550235
R-HSA-187577	SCF(Skp2)-mediated degradation of p27/p21	1	62	0.00410487	0.0283827	0.0481038	1	7	0.000507467	9606	Homo sapiens	550235
R-HSA-174084	Autodegradation of Cdh1 by Cdh1:APC/C	1	64	0.00423729	0.0292866	0.0481038	1	2	0.000144991	9606	Homo sapiens	550235
R-HSA-4608870	Asymmetric localization of PCP proteins	1	66	0.0043697	0.0301899	0.0481038	1	7	0.000507467	9606	Homo sapiens	550235
R-HSA-5607761	Dectin-1 mediated noncanonical NF-kB signaling	1	66	0.0043697	0.0301899	0.0481038	1	9	0.000652458	9606	Homo sapiens	550235
R-HSA-70263	Gluconeogenesis	1	66	0.0043697	0.0301899	0.0481038	1	26	0.00188488	9606	Homo sapiens	553283
R-HSA-174154	APC/C:Cdc20 mediated degradation of Securin	1	68	0.00450212	0.0310924	0.0481038	1	3	0.000217486	9606	Homo sapiens	550235
R-HSA-379724	tRNA Aminoacylation	1	68	0.00450212	0.0310924	0.0481038	2	42	0.0030448	9606	Homo sapiens	C00152
R-HSA-352230	Amino acid transport across the plasma membrane	1	69	0.00456833	0.0315433	0.0481038	6	36	0.00260983	9606	Homo sapiens	C00152
R-HSA-69580	p53-Dependent G1/S DNA damage checkpoint	1	70	0.00463453	0.0319941	0.0481038	1	22	0.0015949	9606	Homo sapiens	550235
R-HSA-69563	p53-Dependent G1 DNA Damage Response	1	70	0.00463453	0.0319941	0.0481038	1	22	0.0015949	9606	Homo sapiens	550235
R-HSA-5658442	Regulation of RAS by GAPs	1	71	0.00470074	0.0324448	0.0481038	1	5	0.000362476	9606	Homo sapiens	550235
R-HSA-1169091	Activation of NF-kappaB in B cells	1	72	0.00476695	0.0328952	0.0481038	1	10	0.000724953	9606	Homo sapiens	550235
R-HSA-1234176	Oxygen-dependent proline hydroxylation of Hypoxia-inducible Factor Alpha	1	72	0.00476695	0.0328952	0.0481038	1	12	0.000869943	9606	Homo sapiens	550235
R-HSA-69615	G1/S DNA Damage Checkpoints	1	72	0.00476695	0.0328952	0.0481038	2	26	0.00188488	9606	Homo sapiens	550235
R-HSA-5358346	Hedgehog ligand biogenesis	1	72	0.00476695	0.0328952	0.0481038	1	15	0.00108743	9606	Homo sapiens	550235
R-HSA-174184	Cdc20:Phospho-APC/C mediated degradation of Cyclin A	1	73	0.00483316	0.0333455	0.0481038	1	3	0.000217486	9606	Homo sapiens	550235
R-HSA-68949	Orc1 removal from chromatin	1	73	0.00483316	0.0333455	0.0481038	1	4	0.000289981	9606	Homo sapiens	550235
R-HSA-174178	APC/C:Cdh1 mediated degradation of Cdc20 and other APC/C:Cdh1 targeted proteins in late mitosis/early G1	1	74	0.00489936	0.0337956	0.0481038	2	6	0.000434972	9606	Homo sapiens	550235
R-HSA-179419	APC:Cdc20 mediated degradation of cell cycle proteins prior to satisfation of the cell cycle checkpoint	1	74	0.00489936	0.0337956	0.0481038	1	6	0.000434972	9606	Homo sapiens	550235
R-HSA-8948751	Regulation of PTEN stability and activity	1	74	0.00489936	0.0337956	0.0481038	1	13	0.000942439	9606	Homo sapiens	550235
R-HSA-69017	CDK-mediated phosphorylation and removal of Cdc6	1	75	0.00496557	0.0342455	0.0481038	1	4	0.000289981	9606	Homo sapiens	550235
R-HSA-176409	APC/C:Cdc20 mediated degradation of mitotic proteins	1	76	0.00503178	0.0346952	0.0481038	2	13	0.000942439	9606	Homo sapiens	550235
R-HSA-176814	Activation of APC/C and APC/C:Cdc20 mediated degradation of mitotic proteins	1	77	0.00509799	0.0351447	0.0481038	2	15	0.00108743	9606	Homo sapiens	550235
R-HSA-71291	Metabolism of amino acids and derivatives	2	666	0.0440943	0.0352123	0.0481038	3	285	0.0206612	9606	Homo sapiens	C00152;550235
R-HSA-351202	Metabolism of polyamines	1	80	0.00529661	0.0364923	0.0481038	1	17	0.00123242	9606	Homo sapiens	550235
R-HSA-8939902	Regulation of RUNX2 expression and activity	1	83	0.00549523	0.0378383	0.0481038	4	32	0.00231985	9606	Homo sapiens	550235
R-HSA-8852276	The role of GTSE1 in G2/M progression after G2 checkpoint	1	83	0.00549523	0.0378383	0.0481038	1	10	0.000724953	9606	Homo sapiens	550235
R-HSA-176408	Regulation of APC/C activators between G1/S and early anaphase	1	83	0.00549523	0.0378383	0.0481038	1	14	0.00101493	9606	Homo sapiens	550235
R-HSA-1234174	Cellular response to hypoxia	1	86	0.00569386	0.0391826	0.0481038	1	20	0.00144991	9606	Homo sapiens	550235
R-HSA-69202	Cyclin E associated events during G1/S transition	1	88	0.00582627	0.0400779	0.0481038	1	20	0.00144991	9606	Homo sapiens	550235
R-HSA-69656	Cyclin A:Cdk2-associated events at S phase entry	1	90	0.00595869	0.0409725	0.0481038	1	19	0.00137741	9606	Homo sapiens	550235
R-HSA-1168372	Downstream signaling events of B Cell Receptor (BCR)	1	91	0.00602489	0.0414196	0.0481038	1	15	0.00108743	9606	Homo sapiens	550235
R-HSA-195253	Degradation of beta-catenin by the destruction complex	1	91	0.00602489	0.0414196	0.0481038	1	23	0.00166739	9606	Homo sapiens	550235
R-HSA-453276	Regulation of mitotic cell cycle	1	92	0.0060911	0.0418664	0.0481038	6	40	0.00289981	9606	Homo sapiens	550235
R-HSA-174143	APC/C-mediated degradation of cell cycle proteins	1	92	0.0060911	0.0418664	0.0481038	6	40	0.00289981	9606	Homo sapiens	550235
R-HSA-5632684	Hedgehog 'on' state	1	92	0.0060911	0.0418664	0.0481038	2	37	0.00268233	9606	Homo sapiens	550235
R-HSA-9013694	Signaling by NOTCH4	1	92	0.0060911	0.0418664	0.0481038	1	20	0.00144991	9606	Homo sapiens	550235
R-HSA-450531	Regulation of mRNA stability by proteins that bind AU-rich elements	1	93	0.00615731	0.0423131	0.0481038	1	26	0.00188488	9606	Homo sapiens	550235
R-HSA-69052	Switching of origins to a post-replicative state	1	94	0.00622352	0.0427596	0.0481038	2	10	0.000724953	9606	Homo sapiens	550235
R-HSA-5689603	UCH proteinases	1	98	0.00648835	0.0445439	0.0481038	2	11	0.000797448	9606	Homo sapiens	550235
R-HSA-4086400	PCP/CE pathway	1	99	0.00655456	0.0449895	0.0481038	1	24	0.00173989	9606	Homo sapiens	550235
R-HSA-5668541	TNFR2 non-canonical NF-kB pathway	1	104	0.00688559	0.0472149	0.0481038	3	43	0.0031173	9606	Homo sapiens	550235
R-HSA-8939236	RUNX1 regulates transcription of genes involved in differentiation of HSCs	1	106	0.00701801	0.0481038	0.0481038	1	15	0.00108743	9606	Homo sapiens	550235
R-HSA-5687128	MAPK6/MAPK4 signaling	1	106	0.00701801	0.0481038	0.0481038	1	40	0.00289981	9606	Homo sapiens	550235
R-HSA-9759194	Nuclear events mediated by NFE2L2	1	106	0.00701801	0.0481038	0.0481038	1	46	0.00333478	9606	Homo sapiens	550235
R-HSA-9020702	Interleukin-1 signaling	1	110	0.00728284	0.0498795	0.0498795	1	47	0.00340728	9606	Homo sapiens	550235
